# Supplementary material for: The DNA Methylome of the Hyperthermoacidophilic Crenarchaeon Sulfolobus acidocaldarius
Source: Front Microbiol. 2018 Feb 8;9:137. doi: 10.3389/fmicb.2018.00137 (PMC5809426; doi:10.3389/fmicb.2018.00137)
Supplement: Data sheet 1 — Exponentially growing S. acidocaldarius cells. [file DataSheet1.XLSX]

## Sheet: Data sheet 1
##gff-version 3
##source ipdSummary.py v2.0
##source-commandline /apps/prod/smrtanalysis/install/smrtanalysis_2.3.0.140936/analysis/bin/ipdSummary.py -v -W /data/userdata/jobs/016/016824/data/base_mod_contig_ids.chunk001of001.txt --methylFraction --identify m6A,m4C --paramsPath /apps/prod/smrtanalysis/install/smrtanalysis_2.3.0.140936/analysis/etc/algorithm_parameters/2014-09/kineticsTools --numWorkers 8 --summary_h5 /data/userdata/jobs/01…
##sequence-region ref000001 1 2225959
gi|68566501|gb|CP000077.1| Sulfolobus acidocaldarius DSM 639, complete genome	kinModCall	modified_base	1	1	27	-	.	coverage=27;context=ATTACAGTCATTTAACTCCCCNNNNNNNNNNNNNNNNNNNN;IPDRatio=2.84
gi|68566501|gb|CP000077.1| Sulfolobus acidocaldarius DSM 639, complete genome	kinModCall	modified_base	102	102	24	+	.	coverage=48;context=ATGAAACATATGTATTCATGTGGCAATTAGGGAAACGCTGA;IPDRatio=1.69
gi|68566501|gb|CP000077.1| Sulfolobus acidocaldarius DSM 639, complete genome	kinModCall	.	168	168	17	+	.	context=GAATCCTAAGGTCTTCATAGATCCCCTTACCGTATTTAAGG;motif=AGATCC;coverage=45;IPDRatio=1.645;id=AGATCC
gi|68566501|gb|CP000077.1| Sulfolobus acidocaldarius DSM 639, complete genome	kinModCall	.	169	169	5	-	.	context=TCCTTAAATACGGTAAGGGGATCTATGAAGACCTTAGGATT;motif=GGATCY;coverage=65;IPDRatio=1.11;id=GGATCY
gi|68566501|gb|CP000077.1| Sulfolobus acidocaldarius DSM 639, complete genome	kinModCall	m4C	296	296	27	-	.	context=CATGGCAACGAAAGTTTTTCCGGTTCCGGTCAAACCGAGAA;fracLow=0.920;coverage=70;IPDRatio=1.73;fracUp=1.000;frac=1.000;identificationQv=4
gi|68566501|gb|CP000077.1| Sulfolobus acidocaldarius DSM 639, complete genome	kinModCall	modified_base	307	307	22	-	.	coverage=73;context=TTAAACATATACATGGCAACGAAAGTTTTTCCGGTTCCGGT;IPDRatio=1.70
gi|68566501|gb|CP000077.1| Sulfolobus acidocaldarius DSM 639, complete genome	kinModCall	modified_base	340	340	21	+	.	coverage=58;context=ATGTTTAACGAGATACAGGAGGTTAAGAAGGAGGACGGTGA;IPDRatio=1.73
gi|68566501|gb|CP000077.1| Sulfolobus acidocaldarius DSM 639, complete genome	kinModCall	modified_base	345	345	54	-	.	coverage=74;context=CATACTCACCGTCCTCCTTCTTAACCTCCTGTATCTCGTTA;IPDRatio=2.55
gi|68566501|gb|CP000077.1| Sulfolobus acidocaldarius DSM 639, complete genome	kinModCall	modified_base	349	349	25	+	.	coverage=58;context=GAGATACAGGAGGTTAAGAAGGAGGACGGTGAGTATGGTGT;IPDRatio=1.75
gi|68566501|gb|CP000077.1| Sulfolobus acidocaldarius DSM 639, complete genome	kinModCall	modified_base	354	354	27	-	.	coverage=75;context=ACACTACACCATACTCACCGTCCTCCTTCTTAACCTCCTGT;IPDRatio=1.74
gi|68566501|gb|CP000077.1| Sulfolobus acidocaldarius DSM 639, complete genome	kinModCall	modified_base	382	382	25	+	.	coverage=56;context=TATGGTGTAGTGTCTCAGGCTTATGTTAACTGTAGGGAGGT;IPDRatio=1.61
gi|68566501|gb|CP000077.1| Sulfolobus acidocaldarius DSM 639, complete genome	kinModCall	m4C	398	398	20	-	.	context=CTGAGGTGTCCCACCTACCTCCCTACAGTTAACATAAGCCT;fracLow=0.109;coverage=77;IPDRatio=1.47;fracUp=0.806;frac=0.471;identificationQv=3
gi|68566501|gb|CP000077.1| Sulfolobus acidocaldarius DSM 639, complete genome	kinModCall	modified_base	410	410	21	-	.	coverage=76;context=TGATAAAACAGCCTGAGGTGTCCCACCTACCTCCCTACAGT;IPDRatio=1.50
gi|68566501|gb|CP000077.1| Sulfolobus acidocaldarius DSM 639, complete genome	kinModCall	modified_base	420	420	31	-	.	coverage=78;context=GAGTTATGGCTGATAAAACAGCCTGAGGTGTCCCACCTACC;IPDRatio=1.68
gi|68566501|gb|CP000077.1| Sulfolobus acidocaldarius DSM 639, complete genome	kinModCall	modified_base	485	485	23	+	.	coverage=57;context=CTAAGCATGGAATAAATCTTGGTGAGTACATAGAAAGAATT;IPDRatio=1.65
gi|68566501|gb|CP000077.1| Sulfolobus acidocaldarius DSM 639, complete genome	kinModCall	modified_base	612	612	21	-	.	coverage=81;context=TAATTACTGAAATGTCAGCGTTTGCTCTTAGTAGTTGGTAA;IPDRatio=1.51
gi|68566501|gb|CP000077.1| Sulfolobus acidocaldarius DSM 639, complete genome	kinModCall	modified_base	694	694	23	-	.	coverage=86;context=GGCTTAAAGAAAATTGTCGGACCTAGAGATGAAAGAACTCG;IPDRatio=1.53
gi|68566501|gb|CP000077.1| Sulfolobus acidocaldarius DSM 639, complete genome	kinModCall	modified_base	716	716	25	-	.	coverage=85;context=CTTTAACTGTTCTGCATCATAGGGCTTAAAGAAAATTGTCG;IPDRatio=1.96
gi|68566501|gb|CP000077.1| Sulfolobus acidocaldarius DSM 639, complete genome	kinModCall	modified_base	817	817	22	-	.	coverage=91;context=TCACCGTGTTCTTTAGCTGATATAGCAGCAATATATGATAG;IPDRatio=1.88
gi|68566501|gb|CP000077.1| Sulfolobus acidocaldarius DSM 639, complete genome	kinModCall	modified_base	821	821	24	+	.	coverage=62;context=CATATATTGCTGCTATATCAGCTAAAGAACACGGTGATGCA;IPDRatio=1.69
gi|68566501|gb|CP000077.1| Sulfolobus acidocaldarius DSM 639, complete genome	kinModCall	modified_base	850	850	27	+	.	coverage=64;context=CACGGTGATGCAAGAAAAGCAGTTAATTTGCTATTTAGGGC;IPDRatio=1.89
gi|68566501|gb|CP000077.1| Sulfolobus acidocaldarius DSM 639, complete genome	kinModCall	modified_base	868	868	31	-	.	coverage=91;context=CCTGAGGCTAACTGAGCAGCCCTAAATAGCAAATTAACTGC;IPDRatio=1.66
gi|68566501|gb|CP000077.1| Sulfolobus acidocaldarius DSM 639, complete genome	kinModCall	modified_base	945	945	30	+	.	coverage=67;context=GATAATAGAATATGAGCAAGAGAGGCTAATAGAGGCAATAA;IPDRatio=1.74
gi|68566501|gb|CP000077.1| Sulfolobus acidocaldarius DSM 639, complete genome	kinModCall	modified_base	1031	1031	22	-	.	coverage=96;context=ATCCGAGTAAATCTTATGTGCCGTGATAACATCAGAAGCTT;IPDRatio=1.55
gi|68566501|gb|CP000077.1| Sulfolobus acidocaldarius DSM 639, complete genome	kinModCall	m6A	1050	1050	45	+	.	context=GGCACATAAGATTTACTCGGATCTGTGTAATGAGTACAAAC;fracLow=0.256;motif=GGATCY;coverage=70;IPDRatio=2.40;id=GGATCY;fracUp=0.625;frac=0.427;identificationQv=20
gi|68566501|gb|CP000077.1| Sulfolobus acidocaldarius DSM 639, complete genome	kinModCall	modified_base	1051	1051	44	-	.	context=TGTTTGTACTCATTACACAGATCCGAGTAAATCTTATGTGC;motif=AGATCC;coverage=94;IPDRatio=2.22;id=AGATCC
gi|68566501|gb|CP000077.1| Sulfolobus acidocaldarius DSM 639, complete genome	kinModCall	m4C	1302	1302	38	-	.	context=TCTAGTACTTTTACAATTTCCCATAACATGTAAACCGACCT;fracLow=0.799;coverage=94;IPDRatio=1.87;fracUp=1.000;frac=1.000;identificationQv=35
gi|68566501|gb|CP000077.1| Sulfolobus acidocaldarius DSM 639, complete genome	kinModCall	modified_base	1367	1367	25	+	.	coverage=67;context=AGAGATCGCTGAACTGCAGAAGGTTTTGGATACGTTACCTA;IPDRatio=1.83
gi|68566501|gb|CP000077.1| Sulfolobus acidocaldarius DSM 639, complete genome	kinModCall	modified_base	1435	1435	21	-	.	coverage=98;context=ACCGTTCTCCCAATACCTAAGATAATAATACTTTTTACCCT;IPDRatio=1.54
gi|68566501|gb|CP000077.1| Sulfolobus acidocaldarius DSM 639, complete genome	kinModCall	modified_base	1660	1660	25	-	.	coverage=104;context=GAAGGTTCTCTAACATATCAGGTTAGTTTATAATTTTATAA;IPDRatio=1.50
gi|68566501|gb|CP000077.1| Sulfolobus acidocaldarius DSM 639, complete genome	kinModCall	modified_base	1743	1743	24	-	.	coverage=110;context=AGGAATTGCGTTAATAATTTCTGTAGCTAAGTTCGATAGAG;IPDRatio=1.57
gi|68566501|gb|CP000077.1| Sulfolobus acidocaldarius DSM 639, complete genome	kinModCall	m4C	1755	1755	44	-	.	context=TAGTATTATTGAAGGAATTGCGTTAATAATTTCTGTAGCTA;fracLow=0.597;coverage=113;IPDRatio=1.97;fracUp=1.000;frac=0.865;identificationQv=16
gi|68566501|gb|CP000077.1| Sulfolobus acidocaldarius DSM 639, complete genome	kinModCall	m6A	1848	1848	25	-	.	context=AGTACTACTGGATACCAGCGACCTAAGTACTCTACCTACTA;fracLow=0.166;coverage=115;IPDRatio=1.57;fracUp=0.482;frac=0.325;identificationQv=4
gi|68566501|gb|CP000077.1| Sulfolobus acidocaldarius DSM 639, complete genome	kinModCall	modified_base	1991	1991	31	-	.	coverage=117;context=GCTAGATAGGGTAGATATGTGGCTATTGCAGAAATATATGT;IPDRatio=1.72
gi|68566501|gb|CP000077.1| Sulfolobus acidocaldarius DSM 639, complete genome	kinModCall	modified_base	2003	2003	23	-	.	coverage=117;context=AGAATTGCCCCAGCTAGATAGGGTAGATATGTGGCTATTGC;IPDRatio=1.59
gi|68566501|gb|CP000077.1| Sulfolobus acidocaldarius DSM 639, complete genome	kinModCall	modified_base	2033	2033	30	-	.	coverage=115;context=TTAATTAGTGTTATACCTAGGGTAAGTAATAGAATTGCCCC;IPDRatio=1.62
gi|68566501|gb|CP000077.1| Sulfolobus acidocaldarius DSM 639, complete genome	kinModCall	modified_base	2063	2063	21	-	.	coverage=112;context=ATCTGAGCAGATATGTAGTCCAGTAGAATGTTAATTAGTGT;IPDRatio=1.50
gi|68566501|gb|CP000077.1| Sulfolobus acidocaldarius DSM 639, complete genome	kinModCall	modified_base	2097	2097	23	-	.	coverage=108;context=AAATATCGATGCAGCAAATGGATCGTCAACCTTAATCTGAG;IPDRatio=1.46
gi|68566501|gb|CP000077.1| Sulfolobus acidocaldarius DSM 639, complete genome	kinModCall	modified_base	2163	2163	31	-	.	coverage=117;context=TTGGAAAATAGCTAAAGTTGCAGCAACAGTTATTATAACTG;IPDRatio=2.13
gi|68566501|gb|CP000077.1| Sulfolobus acidocaldarius DSM 639, complete genome	kinModCall	m6A	2187	2187	69	+	.	context=CTTTAGCTATTTTCCAATGGATCCCATTCATAAGTGCTTAT;fracLow=0.349;motif=GGATCY;coverage=90;IPDRatio=2.73;id=GGATCY;fracUp=0.686;frac=0.502;identificationQv=30
gi|68566501|gb|CP000077.1| Sulfolobus acidocaldarius DSM 639, complete genome	kinModCall	modified_base	2187	2187	24	-	.	coverage=120;context=ATAAGCACTTATGAATGGGATCCATTGGAAAATAGCTAAAG;IPDRatio=1.67
gi|68566501|gb|CP000077.1| Sulfolobus acidocaldarius DSM 639, complete genome	kinModCall	m6A	2188	2188	85	-	.	context=GATAAGCACTTATGAATGGGATCCATTGGAAAATAGCTAAA;fracLow=0.498;motif=GGATCY;coverage=118;IPDRatio=2.82;id=GGATCY;fracUp=0.806;frac=0.651;identificationQv=34
gi|68566501|gb|CP000077.1| Sulfolobus acidocaldarius DSM 639, complete genome	kinModCall	modified_base	2344	2344	24	-	.	coverage=120;context=CTGCAACTAGGATAAATATTGCGTAGAGAATAAACCTACCA;IPDRatio=1.54
gi|68566501|gb|CP000077.1| Sulfolobus acidocaldarius DSM 639, complete genome	kinModCall	modified_base	2390	2390	22	+	.	coverage=97;context=ATAATAATACAACCATTTAGTAATGTAACTTCGATAATTCA;IPDRatio=1.54
gi|68566501|gb|CP000077.1| Sulfolobus acidocaldarius DSM 639, complete genome	kinModCall	modified_base	2411	2411	22	+	.	coverage=93;context=AATGTAACTTCGATAATTCAGATCCTAGCATGGGGATTAGC;IPDRatio=1.47
gi|68566501|gb|CP000077.1| Sulfolobus acidocaldarius DSM 639, complete genome	kinModCall	m6A	2412	2412	88	+	.	context=ATGTAACTTCGATAATTCAGATCCTAGCATGGGGATTAGCA;fracLow=0.419;motif=AGATCC;coverage=94;IPDRatio=3.01;id=AGATCC;fracUp=0.766;frac=0.575;identificationQv=49
gi|68566501|gb|CP000077.1| Sulfolobus acidocaldarius DSM 639, complete genome	kinModCall	modified_base	2413	2413	58	-	.	context=TTGCTAATCCCCATGCTAGGATCTGAATTATCGAAGTTACA;motif=GGATCY;coverage=118;IPDRatio=2.31;id=GGATCY
gi|68566501|gb|CP000077.1| Sulfolobus acidocaldarius DSM 639, complete genome	kinModCall	modified_base	2460	2460	22	-	.	coverage=115;context=CTTAGCCATAGCATATATCAGTGGGATTAATAAAATTCCAA;IPDRatio=1.67
gi|68566501|gb|CP000077.1| Sulfolobus acidocaldarius DSM 639, complete genome	kinModCall	modified_base	2487	2487	21	+	.	coverage=95;context=ATGCTATGGCTAAGAAATTGGCTTCAGAATTTAAGTGATGA;IPDRatio=1.45
gi|68566501|gb|CP000077.1| Sulfolobus acidocaldarius DSM 639, complete genome	kinModCall	modified_base	2586	2586	38	-	.	coverage=122;context=GTTAATAGAGGTACAAAAGTAGGTGGAGAAGAAAAAATAAC;IPDRatio=1.77
gi|68566501|gb|CP000077.1| Sulfolobus acidocaldarius DSM 639, complete genome	kinModCall	m6A	2665	2665	53	+	.	context=CATGGATTTTGATGTCCAAGATCCTTCCAGGCATAACCCAA;fracLow=0.219;motif=AGATCC;coverage=100;IPDRatio=2.23;id=AGATCC;fracUp=0.499;frac=0.352;identificationQv=20
gi|68566501|gb|CP000077.1| Sulfolobus acidocaldarius DSM 639, complete genome	kinModCall	modified_base	2666	2666	65	-	.	context=CTTGGGTTATGCCTGGAAGGATCTTGGACATCAAAATCCAT;motif=GGATCY;coverage=113;IPDRatio=2.27;id=GGATCY
gi|68566501|gb|CP000077.1| Sulfolobus acidocaldarius DSM 639, complete genome	kinModCall	modified_base	2791	2791	23	+	.	coverage=103;context=TTATTATAAACTCAACAAATGGTAGGTCAACTTTTATAAGT;IPDRatio=1.74
gi|68566501|gb|CP000077.1| Sulfolobus acidocaldarius DSM 639, complete genome	kinModCall	modified_base	2942	2942	46	+	.	coverage=105;context=TAAGCTACTTTTATTAAGTGAGGCATAATAATTCTCAGGAT;IPDRatio=1.95
gi|68566501|gb|CP000077.1| Sulfolobus acidocaldarius DSM 639, complete genome	kinModCall	modified_base	2944	2944	23	-	.	coverage=121;context=GGATCCTGAGAATTATTATGCCTCACTTAATAAAAGTAGCT;IPDRatio=1.48
gi|68566501|gb|CP000077.1| Sulfolobus acidocaldarius DSM 639, complete genome	kinModCall	modified_base	2960	2960	24	+	.	coverage=95;context=TGAGGCATAATAATTCTCAGGATCCTCATAGTAAAAAATAG;IPDRatio=1.48
gi|68566501|gb|CP000077.1| Sulfolobus acidocaldarius DSM 639, complete genome	kinModCall	m6A	2961	2961	89	+	.	context=GAGGCATAATAATTCTCAGGATCCTCATAGTAAAAAATAGT;fracLow=0.400;motif=GGATCY;coverage=105;IPDRatio=2.65;id=GGATCY;fracUp=0.731;frac=0.546;identificationQv=52
gi|68566501|gb|CP000077.1| Sulfolobus acidocaldarius DSM 639, complete genome	kinModCall	modified_base	2961	2961	29	-	.	coverage=117;context=ACTATTTTTTACTATGAGGATCCTGAGAATTATTATGCCTC;IPDRatio=1.59
gi|68566501|gb|CP000077.1| Sulfolobus acidocaldarius DSM 639, complete genome	kinModCall	m6A	2962	2962	79	-	.	context=TACTATTTTTTACTATGAGGATCCTGAGAATTATTATGCCT;fracLow=0.302;motif=GGATCY;coverage=115;IPDRatio=2.65;id=GGATCY;fracUp=0.591;frac=0.434;identificationQv=10
gi|68566501|gb|CP000077.1| Sulfolobus acidocaldarius DSM 639, complete genome	kinModCall	modified_base	3006	3006	22	+	.	coverage=111;context=TGTGTAACTTTTCCATTTCTGCTAAATGTGAAAACTCCAGA;IPDRatio=1.47
gi|68566501|gb|CP000077.1| Sulfolobus acidocaldarius DSM 639, complete genome	kinModCall	modified_base	3110	3110	24	-	.	coverage=119;context=GTGTGACGGACTAAAGGAAGTTGTCACAGCTTTACTTGAGT;IPDRatio=1.50
gi|68566501|gb|CP000077.1| Sulfolobus acidocaldarius DSM 639, complete genome	kinModCall	modified_base	3142	3142	21	-	.	coverage=122;context=TTTGTAGCAATGGTAAACGAAAAAATGAACAAGTGTGACGG;IPDRatio=1.44
gi|68566501|gb|CP000077.1| Sulfolobus acidocaldarius DSM 639, complete genome	kinModCall	modified_base	3151	3151	22	-	.	coverage=124;context=TTGTTTTGCTTTGTAGCAATGGTAAACGAAAAAATGAACAA;IPDRatio=1.43
gi|68566501|gb|CP000077.1| Sulfolobus acidocaldarius DSM 639, complete genome	kinModCall	modified_base	3152	3152	27	-	.	coverage=122;context=TTTGTTTTGCTTTGTAGCAATGGTAAACGAAAAAATGAACA;IPDRatio=1.58
gi|68566501|gb|CP000077.1| Sulfolobus acidocaldarius DSM 639, complete genome	kinModCall	modified_base	3161	3161	36	-	.	coverage=119;context=GATAAAGAGTTTGTTTTGCTTTGTAGCAATGGTAAACGAAA;IPDRatio=1.99
gi|68566501|gb|CP000077.1| Sulfolobus acidocaldarius DSM 639, complete genome	kinModCall	modified_base	3162	3162	21	-	.	coverage=116;context=GGATAAAGAGTTTGTTTTGCTTTGTAGCAATGGTAAACGAA;IPDRatio=1.64
gi|68566501|gb|CP000077.1| Sulfolobus acidocaldarius DSM 639, complete genome	kinModCall	modified_base	3316	3316	22	-	.	coverage=116;context=GAATTACCAATGGAAACACAAGGTAAATGGGTATCCAGTGA;IPDRatio=1.49
gi|68566501|gb|CP000077.1| Sulfolobus acidocaldarius DSM 639, complete genome	kinModCall	modified_base	3328	3328	22	+	.	coverage=113;context=CATTTACCTTGTGTTTCCATTGGTAATTCTAGTTTTACTAA;IPDRatio=1.51
gi|68566501|gb|CP000077.1| Sulfolobus acidocaldarius DSM 639, complete genome	kinModCall	modified_base	3359	3359	25	+	.	coverage=116;context=GTTTTACTAACTTAACTTCCTGGCACTCATTATTTACTTCA;IPDRatio=1.54
gi|68566501|gb|CP000077.1| Sulfolobus acidocaldarius DSM 639, complete genome	kinModCall	modified_base	3366	3366	47	-	.	coverage=124;context=ATGAAGTTGAAGTAAATAATGAGTGCCAGGAAGTTAAGTTA;IPDRatio=2.22
gi|68566501|gb|CP000077.1| Sulfolobus acidocaldarius DSM 639, complete genome	kinModCall	modified_base	3514	3514	21	-	.	coverage=110;context=ATTACCCTGAGAAGTTTGTCCAGCATTGAAGAGTTAACAAA;IPDRatio=1.45
gi|68566501|gb|CP000077.1| Sulfolobus acidocaldarius DSM 639, complete genome	kinModCall	modified_base	3659	3659	24	-	.	coverage=123;context=TAATCTATTTAGAAAACATGCGGATGAAAACAACAAGACAT;IPDRatio=1.54
gi|68566501|gb|CP000077.1| Sulfolobus acidocaldarius DSM 639, complete genome	kinModCall	modified_base	3660	3660	23	+	.	coverage=112;context=TGTCTTGTTGTTTTCATCCGCATGTTTTCTAAATAGATTAA;IPDRatio=1.47
gi|68566501|gb|CP000077.1| Sulfolobus acidocaldarius DSM 639, complete genome	kinModCall	modified_base	3699	3699	30	-	.	coverage=111;context=TCGTAGAAAACTGCAACAAGGATTATTTATCTCAAAAGTTT;IPDRatio=1.70
gi|68566501|gb|CP000077.1| Sulfolobus acidocaldarius DSM 639, complete genome	kinModCall	modified_base	3703	3703	23	-	.	coverage=128;context=TTTTTCGTAGAAAACTGCAACAAGGATTATTTATCTCAAAA;IPDRatio=1.48
gi|68566501|gb|CP000077.1| Sulfolobus acidocaldarius DSM 639, complete genome	kinModCall	modified_base	3786	3786	25	+	.	coverage=115;context=CATAAATATAGATTCTTAATAAGATATATAAAAAATTATAC;IPDRatio=1.50
gi|68566501|gb|CP000077.1| Sulfolobus acidocaldarius DSM 639, complete genome	kinModCall	modified_base	3891	3891	33	+	.	coverage=117;context=GCCTTTACAAATCCAAATTTTTCTAGTAATTCTAAGTGATA;IPDRatio=1.59
gi|68566501|gb|CP000077.1| Sulfolobus acidocaldarius DSM 639, complete genome	kinModCall	modified_base	3894	3894	23	-	.	coverage=129;context=AGATATCACTTAGAATTACTAGAAAAATTTGGATTTGTAAA;IPDRatio=1.48
gi|68566501|gb|CP000077.1| Sulfolobus acidocaldarius DSM 639, complete genome	kinModCall	modified_base	3987	3987	21	-	.	coverage=127;context=GATACTAGGAGGAAAATATTAGAGAGTTTATCAGAGAAACC;IPDRatio=1.40
gi|68566501|gb|CP000077.1| Sulfolobus acidocaldarius DSM 639, complete genome	kinModCall	modified_base	4016	4016	27	+	.	coverage=114;context=CCTCCTAGTATCCCAACCAGGGAGTGACATGAGTTCCTCTA;IPDRatio=1.73
gi|68566501|gb|CP000077.1| Sulfolobus acidocaldarius DSM 639, complete genome	kinModCall	.	4114	4114	2	-	.	context=AAAATGTTTATCTAGTTTTCAGTAAATTTTTACTATTCCAA;motif=AGNAAATTTT;coverage=127;IPDRatio=0.972;id=AGNAAATTTT
gi|68566501|gb|CP000077.1| Sulfolobus acidocaldarius DSM 639, complete genome	kinModCall	modified_base	4269	4269	26	-	.	coverage=129;context=TGTATGATAAATATTTTCTACCTATACCTCTTTCGCTTATT;IPDRatio=1.75
gi|68566501|gb|CP000077.1| Sulfolobus acidocaldarius DSM 639, complete genome	kinModCall	modified_base	4333	4333	56	+	.	coverage=122;context=ATGGCAGGTATAAGAAAAATTGGTGATAATAAAGAGAGGAT;IPDRatio=2.40
gi|68566501|gb|CP000077.1| Sulfolobus acidocaldarius DSM 639, complete genome	kinModCall	modified_base	4334	4334	69	+	.	coverage=120;context=TGGCAGGTATAAGAAAAATTGGTGATAATAAAGAGAGGATA;IPDRatio=2.30
gi|68566501|gb|CP000077.1| Sulfolobus acidocaldarius DSM 639, complete genome	kinModCall	modified_base	4526	4526	26	+	.	coverage=120;context=TACTGAAAAATCTATTTTTCCTATTCTCATTAATGTTAATT;IPDRatio=1.51
gi|68566501|gb|CP000077.1| Sulfolobus acidocaldarius DSM 639, complete genome	kinModCall	modified_base	4581	4581	22	+	.	coverage=130;context=GTCTTCTTCAAATAATTTCGCCTTTGCTTTAATTTCGCCCA;IPDRatio=1.45
gi|68566501|gb|CP000077.1| Sulfolobus acidocaldarius DSM 639, complete genome	kinModCall	modified_base	4627	4627	31	-	.	coverage=130;context=CAGGAGGAAGAGTATTTTTGGGGTGGCTCTATGGCTGTATC;IPDRatio=1.77
gi|68566501|gb|CP000077.1| Sulfolobus acidocaldarius DSM 639, complete genome	kinModCall	modified_base	4804	4804	22	+	.	coverage=133;context=ATGGCATCTGCCCCTAACATGGTTAATGCTTCTATAGGCTC;IPDRatio=1.43
gi|68566501|gb|CP000077.1| Sulfolobus acidocaldarius DSM 639, complete genome	kinModCall	modified_base	4858	4858	21	-	.	coverage=127;context=GAGTATAAGGGATTAAGATTCGGTGTAATTGTATGTGAGGA;IPDRatio=1.43
gi|68566501|gb|CP000077.1| Sulfolobus acidocaldarius DSM 639, complete genome	kinModCall	modified_base	5061	5061	21	+	.	coverage=130;context=ACCTACTATGATACAACCTCTTGCATTTTCCGCAATTTTGT;IPDRatio=1.49
gi|68566501|gb|CP000077.1| Sulfolobus acidocaldarius DSM 639, complete genome	kinModCall	modified_base	5134	5134	23	-	.	coverage=131;context=GAACTATCTCTAACAGGTTACGTGCTTAAAGATTTGGTTTA;IPDRatio=1.46
gi|68566501|gb|CP000077.1| Sulfolobus acidocaldarius DSM 639, complete genome	kinModCall	modified_base	5195	5195	24	-	.	coverage=126;context=TAATCTGAACAAGCATTTAGAGATACTACAAACTTCTAGTG;IPDRatio=1.51
gi|68566501|gb|CP000077.1| Sulfolobus acidocaldarius DSM 639, complete genome	kinModCall	modified_base	5230	5230	21	+	.	coverage=136;context=AGATTATATTCTACATCTCCTAGTTTTGAAGATATTTGTGC;IPDRatio=1.40
gi|68566501|gb|CP000077.1| Sulfolobus acidocaldarius DSM 639, complete genome	kinModCall	m4C	5410	5410	41	-	.	context=GAGGAGTGAGAATGAAATTTCAGCGTTAGTAAATGTTCCAA;fracLow=0.272;coverage=129;IPDRatio=1.85;fracUp=0.652;frac=0.493;identificationQv=11
gi|68566501|gb|CP000077.1| Sulfolobus acidocaldarius DSM 639, complete genome	kinModCall	modified_base	5426	5426	24	-	.	coverage=128;context=TCAGGTTCGAGGAAATGAGGAGTGAGAATGAAATTTCAGCG;IPDRatio=1.46
gi|68566501|gb|CP000077.1| Sulfolobus acidocaldarius DSM 639, complete genome	kinModCall	modified_base	5443	5443	30	-	.	coverage=132;context=AGATTCAATATTGTACCTCAGGTTCGAGGAAATGAGGAGTG;IPDRatio=1.59
gi|68566501|gb|CP000077.1| Sulfolobus acidocaldarius DSM 639, complete genome	kinModCall	modified_base	5558	5558	22	-	.	coverage=111;context=GAATGCTTGGTAGATATTTGGGAGTACCAGAGGATATTGTA;IPDRatio=1.62
gi|68566501|gb|CP000077.1| Sulfolobus acidocaldarius DSM 639, complete genome	kinModCall	modified_base	5560	5560	28	-	.	coverage=116;context=AAGAATGCTTGGTAGATATTTGGGAGTACCAGAGGATATTG;IPDRatio=1.57
gi|68566501|gb|CP000077.1| Sulfolobus acidocaldarius DSM 639, complete genome	kinModCall	modified_base	5621	5621	75	-	.	coverage=122;context=CCAAATACGGGGACGGTGGAGTAGACATACTTCCCCTAGGT;IPDRatio=2.51
gi|68566501|gb|CP000077.1| Sulfolobus acidocaldarius DSM 639, complete genome	kinModCall	modified_base	5626	5626	22	+	.	coverage=135;context=GGGGAAGTATGTCTACTCCACCGTCCCCGTATTTGGTGAAA;IPDRatio=1.48
gi|68566501|gb|CP000077.1| Sulfolobus acidocaldarius DSM 639, complete genome	kinModCall	modified_base	5709	5709	23	-	.	coverage=114;context=ATGATCTTGTTATATGCTTTTGCCCAAAAATTCAACTACTT;IPDRatio=1.53
gi|68566501|gb|CP000077.1| Sulfolobus acidocaldarius DSM 639, complete genome	kinModCall	modified_base	5808	5808	33	+	.	context=CTAAATTGATCCACTATTGGATCTATGTTTATGATCGTGTA;motif=GGATCY;coverage=135;IPDRatio=1.64;id=GGATCY
gi|68566501|gb|CP000077.1| Sulfolobus acidocaldarius DSM 639, complete genome	kinModCall	.	5809	5809	1	-	.	context=GTACACGATCATAAACATAGATCCAATAGTGGATCAATTTA;motif=AGATCC;coverage=120;IPDRatio=0.872;id=AGATCC
gi|68566501|gb|CP000077.1| Sulfolobus acidocaldarius DSM 639, complete genome	kinModCall	modified_base	5825	5825	32	+	.	coverage=134;context=TGGATCTATGTTTATGATCGTGTACTTTGATTCAGTAGCAT;IPDRatio=1.74
gi|68566501|gb|CP000077.1| Sulfolobus acidocaldarius DSM 639, complete genome	kinModCall	modified_base	5933	5933	26	-	.	coverage=121;context=CAGTTCTTTTATCTAAAGCAACTGAAAATTTTCATGTACTA;IPDRatio=1.50
gi|68566501|gb|CP000077.1| Sulfolobus acidocaldarius DSM 639, complete genome	kinModCall	modified_base	6089	6089	21	-	.	coverage=124;context=AATTGATGATGCCGGAATATGTAAGGGAAAAATTAACACTT;IPDRatio=1.50
gi|68566501|gb|CP000077.1| Sulfolobus acidocaldarius DSM 639, complete genome	kinModCall	modified_base	6120	6120	27	-	.	coverage=128;context=TATACTGTTAATAGCACTCAGTAGGATTATAAATTGATGAT;IPDRatio=1.52
gi|68566501|gb|CP000077.1| Sulfolobus acidocaldarius DSM 639, complete genome	kinModCall	modified_base	6173	6173	37	-	.	coverage=129;context=TAAATTCCACACCATTTACAGTGCAAGTATATTCAGAATAC;IPDRatio=1.78
gi|68566501|gb|CP000077.1| Sulfolobus acidocaldarius DSM 639, complete genome	kinModCall	modified_base	6201	6201	25	-	.	coverage=132;context=GCGTATGCCAGCAATTCATTAGAGGCTATAAATTCCACACC;IPDRatio=1.44
gi|68566501|gb|CP000077.1| Sulfolobus acidocaldarius DSM 639, complete genome	kinModCall	modified_base	6246	6246	39	+	.	coverage=132;context=ACCAGAGCACTAGAGTTTGGCGGGATAACAGTCTCAGTTGA;IPDRatio=1.80
gi|68566501|gb|CP000077.1| Sulfolobus acidocaldarius DSM 639, complete genome	kinModCall	modified_base	6247	6247	27	+	.	coverage=131;context=CCAGAGCACTAGAGTTTGGCGGGATAACAGTCTCAGTTGAA;IPDRatio=1.98
gi|68566501|gb|CP000077.1| Sulfolobus acidocaldarius DSM 639, complete genome	kinModCall	modified_base	6263	6263	22	-	.	coverage=130;context=TAAACATGGTATGGAATTCAACTGAGACTGTTATCCCGCCA;IPDRatio=1.49
gi|68566501|gb|CP000077.1| Sulfolobus acidocaldarius DSM 639, complete genome	kinModCall	modified_base	6325	6325	26	-	.	coverage=118;context=CCAAAACACTAAAAATGAACCGGTCAATATAACATTAGTTA;IPDRatio=1.58
gi|68566501|gb|CP000077.1| Sulfolobus acidocaldarius DSM 639, complete genome	kinModCall	modified_base	6401	6401	21	-	.	coverage=133;context=CTTCAAATCCACTAAAAATAGATGAAGTATACACCTTGCAG;IPDRatio=1.42
gi|68566501|gb|CP000077.1| Sulfolobus acidocaldarius DSM 639, complete genome	kinModCall	modified_base	6437	6437	25	-	.	coverage=112;context=CATCATTGTCAGTTTACGCCCACGAGTCTTACGTGGCTTCA;IPDRatio=1.57
gi|68566501|gb|CP000077.1| Sulfolobus acidocaldarius DSM 639, complete genome	kinModCall	modified_base	6439	6439	25	-	.	coverage=135;context=AGCATCATTGTCAGTTTACGCCCACGAGTCTTACGTGGCTT;IPDRatio=1.60
gi|68566501|gb|CP000077.1| Sulfolobus acidocaldarius DSM 639, complete genome	kinModCall	modified_base	6526	6526	37	-	.	coverage=134;context=GTTTAGAACTCAGTATAAGCTCCCAACAATCAAACTTAACT;IPDRatio=1.82
gi|68566501|gb|CP000077.1| Sulfolobus acidocaldarius DSM 639, complete genome	kinModCall	modified_base	6876	6876	21	-	.	coverage=131;context=TCTAGTTACTTCCTATCATTCCTTATTACACTATCCATCAT;IPDRatio=1.41
gi|68566501|gb|CP000077.1| Sulfolobus acidocaldarius DSM 639, complete genome	kinModCall	modified_base	6934	6934	26	-	.	coverage=132;context=CCCTTTTCTACTGATTTACAGGATCAGAAGCGACAACGTGG;IPDRatio=1.51
gi|68566501|gb|CP000077.1| Sulfolobus acidocaldarius DSM 639, complete genome	kinModCall	modified_base	6983	6983	40	+	.	coverage=132;context=CCATGATAGTTGGGAAAATGATATGGCTAAGGCTAAGCTAA;IPDRatio=1.66
gi|68566501|gb|CP000077.1| Sulfolobus acidocaldarius DSM 639, complete genome	kinModCall	modified_base	7000	7000	28	-	.	coverage=134;context=GAATTATCTAGGAGGAATTAGCTTAGCCTTAGCCATATCAT;IPDRatio=1.55
gi|68566501|gb|CP000077.1| Sulfolobus acidocaldarius DSM 639, complete genome	kinModCall	modified_base	7029	7029	25	-	.	coverage=131;context=ACTTTTCTGGCTTTATCTTACGTTAAGAAGAATTATCTAGG;IPDRatio=1.50
gi|68566501|gb|CP000077.1| Sulfolobus acidocaldarius DSM 639, complete genome	kinModCall	modified_base	7226	7226	42	-	.	coverage=126;context=TAATAAAGGCGTTTAACTTACCTGGTTACGTTTTAAATGCT;IPDRatio=1.77
gi|68566501|gb|CP000077.1| Sulfolobus acidocaldarius DSM 639, complete genome	kinModCall	modified_base	7308	7308	21	-	.	coverage=131;context=ACTTATACCTTATCTGGAGGTGTAGCAAGTAACTTCATCTA;IPDRatio=1.61
gi|68566501|gb|CP000077.1| Sulfolobus acidocaldarius DSM 639, complete genome	kinModCall	modified_base	7359	7359	21	-	.	coverage=129;context=CAGGGCAAAAATCCTTACGAGATGGTATATGGACCACATAC;IPDRatio=1.40
gi|68566501|gb|CP000077.1| Sulfolobus acidocaldarius DSM 639, complete genome	kinModCall	modified_base	7445	7445	21	+	.	coverage=136;context=TCCGAAGGAGTTTATGAGGGAGAGACCTATAAATAGGAAAG;IPDRatio=1.44
gi|68566501|gb|CP000077.1| Sulfolobus acidocaldarius DSM 639, complete genome	kinModCall	modified_base	7477	7477	27	-	.	coverage=131;context=AGATGATTTCGTGGTTATTATTGCCACATTAACTTTCCTAT;IPDRatio=1.52
gi|68566501|gb|CP000077.1| Sulfolobus acidocaldarius DSM 639, complete genome	kinModCall	modified_base	7577	7577	26	+	.	coverage=136;context=GGCTACCACAGAGAAGAAGGAGATAGAGACTATTGCAGACT;IPDRatio=1.59
gi|68566501|gb|CP000077.1| Sulfolobus acidocaldarius DSM 639, complete genome	kinModCall	modified_base	7625	7625	28	-	.	coverage=130;context=TCTTGTTTGTGTATAATTCGAGAGAGAGTATTCTTTCAAAT;IPDRatio=1.55
gi|68566501|gb|CP000077.1| Sulfolobus acidocaldarius DSM 639, complete genome	kinModCall	m4C	7653	7653	25	+	.	context=TACACAAACAAGACGTAAAGCATGATTGAAGAAAGAAGAAA;fracLow=1.000;coverage=138;IPDRatio=1.62;fracUp=1.000;frac=1.000;identificationQv=16
gi|68566501|gb|CP000077.1| Sulfolobus acidocaldarius DSM 639, complete genome	kinModCall	modified_base	7858	7858	22	+	.	coverage=137;context=ATGAACAACAGCAATAACAGGGTAATTTGATGTCAGTATTT;IPDRatio=1.57
gi|68566501|gb|CP000077.1| Sulfolobus acidocaldarius DSM 639, complete genome	kinModCall	m4C	7871	7871	21	+	.	context=ATAACAGGGTAATTTGATGTCAGTATTTTATTTATCAAATT;fracLow=0.356;coverage=139;IPDRatio=1.42;fracUp=0.849;frac=0.569;identificationQv=7
gi|68566501|gb|CP000077.1| Sulfolobus acidocaldarius DSM 639, complete genome	kinModCall	modified_base	8046	8046	21	-	.	coverage=125;context=CAAAGAGGCTTGGCTTGCTAGAGTAGACGCTAGAAGTGGAA;IPDRatio=1.45
gi|68566501|gb|CP000077.1| Sulfolobus acidocaldarius DSM 639, complete genome	kinModCall	modified_base	8305	8305	22	-	.	coverage=130;context=AAACTAATAAACCAAAAATCTCTAAATCTTAAAACTTAATG;IPDRatio=1.46
gi|68566501|gb|CP000077.1| Sulfolobus acidocaldarius DSM 639, complete genome	kinModCall	m4C	8331	8331	39	-	.	context=GATTTGTAGTATAAAAAATGCATTACAAACTAATAAACCAA;fracLow=0.575;coverage=124;IPDRatio=1.85;fracUp=1.000;frac=0.852;identificationQv=10
gi|68566501|gb|CP000077.1| Sulfolobus acidocaldarius DSM 639, complete genome	kinModCall	modified_base	8353	8353	29	+	.	coverage=141;context=ATTTTTTATACTACAAATCTGAAGAGTAAGAAATATGGCTA;IPDRatio=1.54
gi|68566501|gb|CP000077.1| Sulfolobus acidocaldarius DSM 639, complete genome	kinModCall	modified_base	8374	8374	23	+	.	coverage=127;context=AAGAGTAAGAAATATGGCTAACGGAGTTTACATGTACGTAA;IPDRatio=1.50
gi|68566501|gb|CP000077.1| Sulfolobus acidocaldarius DSM 639, complete genome	kinModCall	modified_base	8384	8384	24	+	.	coverage=135;context=AATATGGCTAACGGAGTTTACATGTACGTAATTCAGGCTAA;IPDRatio=1.48
gi|68566501|gb|CP000077.1| Sulfolobus acidocaldarius DSM 639, complete genome	kinModCall	modified_base	8418	8418	24	-	.	coverage=123;context=TTGGAGAGAGGTTGACCACCATTCGTTATTAAATTTAGCCT;IPDRatio=1.42
gi|68566501|gb|CP000077.1| Sulfolobus acidocaldarius DSM 639, complete genome	kinModCall	modified_base	8420	8420	26	+	.	coverage=129;context=GCTAAATTTAATAACGAATGGTGGTCAACCTCTCTCCAAAC;IPDRatio=1.86
gi|68566501|gb|CP000077.1| Sulfolobus acidocaldarius DSM 639, complete genome	kinModCall	modified_base	8561	8561	25	-	.	coverage=123;context=TTTAGTTTAGACGTATCAAAGTCTGATACCCAATATAAAAG;IPDRatio=1.47
gi|68566501|gb|CP000077.1| Sulfolobus acidocaldarius DSM 639, complete genome	kinModCall	modified_base	8570	8570	21	+	.	coverage=137;context=TGGGTATCAGACTTTGATACGTCTAAACTAAATAACCTCAG;IPDRatio=1.44
gi|68566501|gb|CP000077.1| Sulfolobus acidocaldarius DSM 639, complete genome	kinModCall	modified_base	8586	8586	24	-	.	coverage=122;context=AGAAATCAGGGAATATCTGAGGTTATTTAGTTTAGACGTAT;IPDRatio=1.54
gi|68566501|gb|CP000077.1| Sulfolobus acidocaldarius DSM 639, complete genome	kinModCall	modified_base	8666	8666	22	-	.	coverage=112;context=TCAGCTGAACCACCAATATAAGGTGATGGTTTAAAATACGA;IPDRatio=1.60
gi|68566501|gb|CP000077.1| Sulfolobus acidocaldarius DSM 639, complete genome	kinModCall	modified_base	8693	8693	21	+	.	coverage=138;context=GGTGGTTCAGCTGATAAATTAGCCTCTTACCTTAGACTAGA;IPDRatio=1.51
gi|68566501|gb|CP000077.1| Sulfolobus acidocaldarius DSM 639, complete genome	kinModCall	modified_base	8694	8694	34	+	.	coverage=139;context=GTGGTTCAGCTGATAAATTAGCCTCTTACCTTAGACTAGAA;IPDRatio=1.64
gi|68566501|gb|CP000077.1| Sulfolobus acidocaldarius DSM 639, complete genome	kinModCall	modified_base	8842	8842	23	-	.	coverage=123;context=AAGTGGTATATGACCTGATTCCCTGATTATCAGGATGGGTC;IPDRatio=1.52
gi|68566501|gb|CP000077.1| Sulfolobus acidocaldarius DSM 639, complete genome	kinModCall	modified_base	8880	8880	26	+	.	coverage=137;context=CTTATTCTTTTGGTATTGCTGACTATGAGTTCGTGGTAATT;IPDRatio=1.45
gi|68566501|gb|CP000077.1| Sulfolobus acidocaldarius DSM 639, complete genome	kinModCall	modified_base	8890	8890	26	+	.	coverage=132;context=TGGTATTGCTGACTATGAGTTCGTGGTAATTTATGAAGCTC;IPDRatio=1.55
gi|68566501|gb|CP000077.1| Sulfolobus acidocaldarius DSM 639, complete genome	kinModCall	modified_base	8904	8904	21	-	.	coverage=123;context=CTTGGAGAGATCTGGAGCTTCATAAATTACCACGAACTCAT;IPDRatio=1.41
gi|68566501|gb|CP000077.1| Sulfolobus acidocaldarius DSM 639, complete genome	kinModCall	modified_base	8935	8935	22	+	.	coverage=136;context=TCTCTCCAAGTGGATAAATGTAGTGGAGCGACTCAGGGAGG;IPDRatio=1.45
gi|68566501|gb|CP000077.1| Sulfolobus acidocaldarius DSM 639, complete genome	kinModCall	modified_base	8982	8982	22	+	.	coverage=137;context=CAAGAAAGTGGGTTGTTTCAGAGGAGCCTATCCTTGTAGGA;IPDRatio=1.42
gi|68566501|gb|CP000077.1| Sulfolobus acidocaldarius DSM 639, complete genome	kinModCall	modified_base	9011	9011	23	+	.	context=ATCCTTGTAGGAGAGATCGGATCTCTTGATATTTTCTTGAA;motif=GGATCY;coverage=138;IPDRatio=1.53;id=GGATCY
gi|68566501|gb|CP000077.1| Sulfolobus acidocaldarius DSM 639, complete genome	kinModCall	modified_base	9012	9012	26	-	.	context=TTTCAAGAAAATATCAAGAGATCCGATCTCTCCTACAAGGA;motif=AGATCC;coverage=117;IPDRatio=1.57;id=AGATCC
gi|68566501|gb|CP000077.1| Sulfolobus acidocaldarius DSM 639, complete genome	kinModCall	modified_base	9067	9067	24	-	.	coverage=120;context=ATGATAGATGAAGGAAAAATAGAGGACGGAAAAACTATTCT;IPDRatio=1.49
gi|68566501|gb|CP000077.1| Sulfolobus acidocaldarius DSM 639, complete genome	kinModCall	modified_base	9141	9141	21	-	.	coverage=119;context=CAAAAACTACTCAAAAATTAGAGGAGTATGAGGTAATAGAG;IPDRatio=1.43
gi|68566501|gb|CP000077.1| Sulfolobus acidocaldarius DSM 639, complete genome	kinModCall	modified_base	9284	9284	24	-	.	coverage=121;context=GGAAAGTGAGGATCTAACTGCAAGAAGAGAGTTAGAGGAGG;IPDRatio=1.53
gi|68566501|gb|CP000077.1| Sulfolobus acidocaldarius DSM 639, complete genome	kinModCall	modified_base	9292	9292	21	+	.	context=AACTCTCTTCTTGCAGTTAGATCCTCACTTTCCCCTTCCTC;motif=AGATCC;coverage=127;IPDRatio=1.51;id=AGATCC
gi|68566501|gb|CP000077.1| Sulfolobus acidocaldarius DSM 639, complete genome	kinModCall	.	9293	9293	16	-	.	context=AGAGGAAGGGGAAAGTGAGGATCTAACTGCAAGAAGAGAGT;motif=GGATCY;coverage=116;IPDRatio=1.357;id=GGATCY
gi|68566501|gb|CP000077.1| Sulfolobus acidocaldarius DSM 639, complete genome	kinModCall	modified_base	9401	9401	27	+	.	coverage=126;context=TCCTCTCTGGTCCTAAAAAGGGAGCAATGACTACTGAGCCT;IPDRatio=1.67
gi|68566501|gb|CP000077.1| Sulfolobus acidocaldarius DSM 639, complete genome	kinModCall	modified_base	9402	9402	25	+	.	coverage=113;context=CCTCTCTGGTCCTAAAAAGGGAGCAATGACTACTGAGCCTC;IPDRatio=1.70
gi|68566501|gb|CP000077.1| Sulfolobus acidocaldarius DSM 639, complete genome	kinModCall	modified_base	9585	9585	23	+	.	coverage=130;context=ATGTTTCCCAGTCAATTAAGAAGAGGACAACTCCTAACACT;IPDRatio=1.52
gi|68566501|gb|CP000077.1| Sulfolobus acidocaldarius DSM 639, complete genome	kinModCall	m4C	9644	9644	26	+	.	context=ATTAATGTTAAAGTAAGTGCCCCTACATTTAAAACATCACT;fracLow=0.289;coverage=130;IPDRatio=1.51;fracUp=0.754;frac=0.522;identificationQv=7
gi|68566501|gb|CP000077.1| Sulfolobus acidocaldarius DSM 639, complete genome	kinModCall	modified_base	9684	9684	21	+	.	coverage=132;context=TTATCTTAATTATTCCGAATACTTCTAAAGGTATTTCTACA;IPDRatio=1.38
gi|68566501|gb|CP000077.1| Sulfolobus acidocaldarius DSM 639, complete genome	kinModCall	modified_base	9687	9687	22	+	.	coverage=132;context=TCTTAATTATTCCGAATACTTCTAAAGGTATTTCTACAGCA;IPDRatio=1.45
gi|68566501|gb|CP000077.1| Sulfolobus acidocaldarius DSM 639, complete genome	kinModCall	modified_base	9752	9752	22	-	.	coverage=123;context=GGAGTGGCTAAAGTATCTATACTTAATATGTTAAAAGTGTC;IPDRatio=1.46
gi|68566501|gb|CP000077.1| Sulfolobus acidocaldarius DSM 639, complete genome	kinModCall	modified_base	9771	9771	23	-	.	coverage=112;context=TTATTTATTTATAGGTGGAGGAGTGGCTAAAGTATCTATAC;IPDRatio=1.52
gi|68566501|gb|CP000077.1| Sulfolobus acidocaldarius DSM 639, complete genome	kinModCall	modified_base	9774	9774	31	-	.	coverage=112;context=TGATTATTTATTTATAGGTGGAGGAGTGGCTAAAGTATCTA;IPDRatio=1.63
gi|68566501|gb|CP000077.1| Sulfolobus acidocaldarius DSM 639, complete genome	kinModCall	modified_base	9934	9934	24	+	.	coverage=128;context=AAATCCTAAAGCATAAGTGAGCGTTTTAGCTAAAGCTGCCC;IPDRatio=1.48
gi|68566501|gb|CP000077.1| Sulfolobus acidocaldarius DSM 639, complete genome	kinModCall	modified_base	9951	9951	21	-	.	coverage=118;context=AGTTATTTCGGGTTTAGGGGCAGCTTTAGCTAAAACGCTCA;IPDRatio=1.41
gi|68566501|gb|CP000077.1| Sulfolobus acidocaldarius DSM 639, complete genome	kinModCall	.	9992	9992	12	-	.	context=ATCAAGAACGGGATAAACATAGAAAATTTTGTTATAGCAAT;motif=AGNAAATTTT;coverage=116;IPDRatio=1.278;id=AGNAAATTTT
gi|68566501|gb|CP000077.1| Sulfolobus acidocaldarius DSM 639, complete genome	kinModCall	modified_base	10056	10056	32	+	.	coverage=128;context=TATAAGGAGCACCAAGGAACGGGAGAGCATTTGAGGCTAAA;IPDRatio=1.88
gi|68566501|gb|CP000077.1| Sulfolobus acidocaldarius DSM 639, complete genome	kinModCall	modified_base	10200	10200	23	+	.	coverage=125;context=CAAGTTATAATTTCATCACATGGTAAAGATATACTTAGGAC;IPDRatio=1.48
gi|68566501|gb|CP000077.1| Sulfolobus acidocaldarius DSM 639, complete genome	kinModCall	modified_base	10217	10217	28	+	.	coverage=124;context=ACATGGTAAAGATATACTTAGGACCTGCAGGTGTTCCCCAT;IPDRatio=1.55
gi|68566501|gb|CP000077.1| Sulfolobus acidocaldarius DSM 639, complete genome	kinModCall	modified_base	10266	10266	21	-	.	coverage=121;context=GCTCTTTAACAGTTTTTACTCCGTCTATAGTAGATTTCTTC;IPDRatio=1.47
gi|68566501|gb|CP000077.1| Sulfolobus acidocaldarius DSM 639, complete genome	kinModCall	modified_base	10349	10349	25	+	.	coverage=123;context=AAATGAGTAAGGAGACAGCAGAAGAAGTAGGTAGAGTAGCG;IPDRatio=1.53
gi|68566501|gb|CP000077.1| Sulfolobus acidocaldarius DSM 639, complete genome	kinModCall	modified_base	10582	10582	25	-	.	coverage=118;context=CTAGCACTATCCACAACCTCTCCTAATTCAGATTTAATTTT;IPDRatio=1.60
gi|68566501|gb|CP000077.1| Sulfolobus acidocaldarius DSM 639, complete genome	kinModCall	modified_base	10751	10751	24	+	.	coverage=116;context=CACATACCTTTGGAAGATTGGGTGGTAAGATAGATTATGAG;IPDRatio=1.51
gi|68566501|gb|CP000077.1| Sulfolobus acidocaldarius DSM 639, complete genome	kinModCall	modified_base	10752	10752	21	+	.	coverage=109;context=ACATACCTTTGGAAGATTGGGTGGTAAGATAGATTATGAGG;IPDRatio=1.77
gi|68566501|gb|CP000077.1| Sulfolobus acidocaldarius DSM 639, complete genome	kinModCall	modified_base	10753	10753	47	+	.	coverage=119;context=CATACCTTTGGAAGATTGGGTGGTAAGATAGATTATGAGGA;IPDRatio=2.05
gi|68566501|gb|CP000077.1| Sulfolobus acidocaldarius DSM 639, complete genome	kinModCall	modified_base	10770	10770	22	+	.	coverage=123;context=GGGTGGTAAGATAGATTATGAGGAAATAATCAATAGACTAG;IPDRatio=1.51
gi|68566501|gb|CP000077.1| Sulfolobus acidocaldarius DSM 639, complete genome	kinModCall	modified_base	10861	10861	21	-	.	coverage=115;context=TCTATAGGTATATGTTCATCAATATACTTACCGTTTTTAAA;IPDRatio=1.57
gi|68566501|gb|CP000077.1| Sulfolobus acidocaldarius DSM 639, complete genome	kinModCall	modified_base	10893	10893	25	-	.	coverage=117;context=TAGCTAAAGGTTCAAAAGGAGGAGTATTGTTATCTATAGGT;IPDRatio=1.69
gi|68566501|gb|CP000077.1| Sulfolobus acidocaldarius DSM 639, complete genome	kinModCall	modified_base	11104	11104	22	+	.	coverage=124;context=TAATTTTCGTATAGACAAAGAAGTCGCTCGGATTGTAAATG;IPDRatio=1.43
gi|68566501|gb|CP000077.1| Sulfolobus acidocaldarius DSM 639, complete genome	kinModCall	modified_base	11131	11131	25	+	.	coverage=122;context=TCGGATTGTAAATGATTTTTCTAAGACCTATCCATTTTTTG;IPDRatio=1.60
gi|68566501|gb|CP000077.1| Sulfolobus acidocaldarius DSM 639, complete genome	kinModCall	m4C	11160	11160	23	-	.	context=TATAAACTTCTTCTCCCTTCCCGTAACAACAAAAAATGGAT;fracLow=0.526;coverage=119;IPDRatio=1.71;fracUp=1.000;frac=0.835;identificationQv=5
gi|68566501|gb|CP000077.1| Sulfolobus acidocaldarius DSM 639, complete genome	kinModCall	modified_base	11161	11161	29	+	.	coverage=94;context=TCCATTTTTTGTTGTTACGGGAAGGGAGAAGAAGTTTATAG;IPDRatio=1.55
gi|68566501|gb|CP000077.1| Sulfolobus acidocaldarius DSM 639, complete genome	kinModCall	m4C	11193	11193	43	+	.	context=AGTTTATAGATATTCTAGCCCCTGAACTTAAACCTACTGGT;fracLow=0.786;coverage=112;IPDRatio=2.01;fracUp=1.000;frac=1.000;identificationQv=15
gi|68566501|gb|CP000077.1| Sulfolobus acidocaldarius DSM 639, complete genome	kinModCall	modified_base	11209	11209	21	-	.	coverage=122;context=CATTTTCTAATATCCAACCAGTAGGTTTAAGTTCAGGGGCT;IPDRatio=1.40
gi|68566501|gb|CP000077.1| Sulfolobus acidocaldarius DSM 639, complete genome	kinModCall	modified_base	11215	11215	25	+	.	coverage=123;context=TGAACTTAAACCTACTGGTTGGATATTAGAAAATGGAGCTT;IPDRatio=1.51
gi|68566501|gb|CP000077.1| Sulfolobus acidocaldarius DSM 639, complete genome	kinModCall	modified_base	11243	11243	25	+	.	coverage=120;context=GAAAATGGAGCTTTAATGTACGTTAATGGTGAGTTAATTTA;IPDRatio=1.51
gi|68566501|gb|CP000077.1| Sulfolobus acidocaldarius DSM 639, complete genome	kinModCall	modified_base	11254	11254	27	+	.	coverage=121;context=TTTAATGTACGTTAATGGTGAGTTAATTTACAATATTCAAC;IPDRatio=1.57
gi|68566501|gb|CP000077.1| Sulfolobus acidocaldarius DSM 639, complete genome	kinModCall	modified_base	11271	11271	28	-	.	coverage=115;context=TGTATCAAACCAAGAAGGTTGAATATTGTAAATTAACTCAC;IPDRatio=1.56
gi|68566501|gb|CP000077.1| Sulfolobus acidocaldarius DSM 639, complete genome	kinModCall	modified_base	11281	11281	30	-	.	coverage=107;context=TGTTTTTTCGTGTATCAAACCAAGAAGGTTGAATATTGTAA;IPDRatio=1.64
gi|68566501|gb|CP000077.1| Sulfolobus acidocaldarius DSM 639, complete genome	kinModCall	modified_base	11387	11387	22	+	.	coverage=122;context=AAGGCTCATGAATATAAAGGTGTTCTAAATTCGATTAAGGA;IPDRatio=1.61
gi|68566501|gb|CP000077.1| Sulfolobus acidocaldarius DSM 639, complete genome	kinModCall	modified_base	11407	11407	22	+	.	coverage=123;context=TGTTCTAAATTCGATTAAGGACGCAACAGTTGAATGGAATA;IPDRatio=1.59
gi|68566501|gb|CP000077.1| Sulfolobus acidocaldarius DSM 639, complete genome	kinModCall	modified_base	11542	11542	22	+	.	coverage=131;context=AATTGGGGACAGTGAAAACGATATTTCAATGTTTAGAGTTG;IPDRatio=1.48
gi|68566501|gb|CP000077.1| Sulfolobus acidocaldarius DSM 639, complete genome	kinModCall	modified_base	11558	11558	39	-	.	coverage=125;context=CTAACCCTAATGTCTGCAACTCTAAACATTGAAATATCGTT;IPDRatio=1.73
gi|68566501|gb|CP000077.1| Sulfolobus acidocaldarius DSM 639, complete genome	kinModCall	modified_base	11687	11687	21	+	.	coverage=124;context=AAGGTATTAAAAGGAGAAATTATTCTTATAAAATAAGTAGA;IPDRatio=1.42
gi|68566501|gb|CP000077.1| Sulfolobus acidocaldarius DSM 639, complete genome	kinModCall	modified_base	11726	11726	21	-	.	coverage=118;context=CATGGCATACAAAAAATTTTCATGAATTCCAGGTAGATGTC;IPDRatio=1.56
gi|68566501|gb|CP000077.1| Sulfolobus acidocaldarius DSM 639, complete genome	kinModCall	modified_base	11857	11857	22	-	.	coverage=119;context=TATTTCTACAACAGTTTATTCAATTCATAAGTCAAATCCAA;IPDRatio=1.46
gi|68566501|gb|CP000077.1| Sulfolobus acidocaldarius DSM 639, complete genome	kinModCall	modified_base	11866	11866	22	-	.	coverage=119;context=AGCTCTGAGTATTTCTACAACAGTTTATTCAATTCATAAGT;IPDRatio=1.48
gi|68566501|gb|CP000077.1| Sulfolobus acidocaldarius DSM 639, complete genome	kinModCall	modified_base	11971	11971	31	-	.	coverage=120;context=AGCTGATGTTGAGTCACTTGAGATATCAAAAAAGGTAGACA;IPDRatio=1.61
gi|68566501|gb|CP000077.1| Sulfolobus acidocaldarius DSM 639, complete genome	kinModCall	modified_base	11987	11987	23	+	.	coverage=128;context=TATCTCAAGTGACTCAACATCAGCTTCAATAAACTCAGGAT;IPDRatio=1.52
gi|68566501|gb|CP000077.1| Sulfolobus acidocaldarius DSM 639, complete genome	kinModCall	modified_base	12002	12002	21	+	.	coverage=127;context=AACATCAGCTTCAATAAACTCAGGATTATCGAATTCCCTCA;IPDRatio=1.44
gi|68566501|gb|CP000077.1| Sulfolobus acidocaldarius DSM 639, complete genome	kinModCall	modified_base	12018	12018	31	+	.	coverage=127;context=AACTCAGGATTATCGAATTCCCTCAATAAGCTTTTCGCCTC;IPDRatio=1.59
gi|68566501|gb|CP000077.1| Sulfolobus acidocaldarius DSM 639, complete genome	kinModCall	modified_base	12034	12034	26	+	.	coverage=127;context=ATTCCCTCAATAAGCTTTTCGCCTCCATAATGGCTTCCCTA;IPDRatio=1.55
gi|68566501|gb|CP000077.1| Sulfolobus acidocaldarius DSM 639, complete genome	kinModCall	modified_base	12113	12113	22	+	.	coverage=121;context=CACACCTAAGCAGAATTTTCCTGTTCCACAGCCTAGGTCTA;IPDRatio=1.54
gi|68566501|gb|CP000077.1| Sulfolobus acidocaldarius DSM 639, complete genome	kinModCall	modified_base	12381	12381	29	-	.	coverage=121;context=GGATTACATTGGGGCACTACGAGCAGGAATTAATCCTGTAT;IPDRatio=1.57
gi|68566501|gb|CP000077.1| Sulfolobus acidocaldarius DSM 639, complete genome	kinModCall	modified_base	12435	12435	24	-	.	coverage=121;context=GGCTATGGAAAAACATGGAAGACCAGTATTTCATATTGGTG;IPDRatio=1.48
gi|68566501|gb|CP000077.1| Sulfolobus acidocaldarius DSM 639, complete genome	kinModCall	modified_base	12503	12503	23	+	.	coverage=118;context=AAAACGCCTAGATCACAAGAGGCATACATATCATCTATATA;IPDRatio=1.73
gi|68566501|gb|CP000077.1| Sulfolobus acidocaldarius DSM 639, complete genome	kinModCall	modified_base	12646	12646	31	-	.	coverage=95;context=ATCTACTATCAGATGTATGGGAGTTATACGAAGATGCCTTA;IPDRatio=1.78
gi|68566501|gb|CP000077.1| Sulfolobus acidocaldarius DSM 639, complete genome	kinModCall	modified_base	12728	12728	23	-	.	coverage=105;context=AGTGAAATAAACTACTATGAACTTTTGTATGACCTTAAGAT;IPDRatio=1.52
gi|68566501|gb|CP000077.1| Sulfolobus acidocaldarius DSM 639, complete genome	kinModCall	modified_base	12767	12767	31	+	.	context=CTTAATCCGCCAATTGTAGGATCTGGAAAATGCTTTTTGCC;motif=GGATCY;coverage=122;IPDRatio=1.73;id=GGATCY
gi|68566501|gb|CP000077.1| Sulfolobus acidocaldarius DSM 639, complete genome	kinModCall	modified_base	12768	12768	33	-	.	context=AGGCAAAAAGCATTTTCCAGATCCTACAATTGGCGGATTAA;motif=AGATCC;coverage=107;IPDRatio=1.68;id=AGATCC
gi|68566501|gb|CP000077.1| Sulfolobus acidocaldarius DSM 639, complete genome	kinModCall	modified_base	12786	12786	25	+	.	coverage=118;context=GATCTGGAAAATGCTTTTTGCCTAACTGCCTATTAATGGCT;IPDRatio=1.53
gi|68566501|gb|CP000077.1| Sulfolobus acidocaldarius DSM 639, complete genome	kinModCall	m4C	12958	12958	40	+	.	context=CACTTAATTGTAAATTTTGGCGGTTCTATGTTTTCACTCTT;fracLow=0.757;coverage=119;IPDRatio=2.01;fracUp=0.992;frac=0.989;identificationQv=5
gi|68566501|gb|CP000077.1| Sulfolobus acidocaldarius DSM 639, complete genome	kinModCall	modified_base	13088	13088	26	-	.	coverage=111;context=CCTTTACCATATAGCCAAATCCTTAAAAAGGAAAAACGTAA;IPDRatio=1.59
gi|68566501|gb|CP000077.1| Sulfolobus acidocaldarius DSM 639, complete genome	kinModCall	modified_base	13157	13157	21	-	.	coverage=111;context=AGAACCATTAACAGCAAAACAGATAATGAAAATATTAGGGA;IPDRatio=1.48
gi|68566501|gb|CP000077.1| Sulfolobus acidocaldarius DSM 639, complete genome	kinModCall	modified_base	13290	13290	21	+	.	coverage=117;context=TCCACTAATATATCTTGCGGTGTAAATCCTTTTGATAATGC;IPDRatio=1.58
gi|68566501|gb|CP000077.1| Sulfolobus acidocaldarius DSM 639, complete genome	kinModCall	modified_base	13547	13547	26	+	.	coverage=116;context=CTTGATTATAGCTGCAGCTGCAGTCATCTGTGTACCTCCTG;IPDRatio=1.52
gi|68566501|gb|CP000077.1| Sulfolobus acidocaldarius DSM 639, complete genome	kinModCall	modified_base	13604	13604	23	+	.	coverage=104;context=CCTAAATCCAATTGTGATTCCAGCCACGCTGATTAACATGG;IPDRatio=1.50
gi|68566501|gb|CP000077.1| Sulfolobus acidocaldarius DSM 639, complete genome	kinModCall	modified_base	13622	13622	28	+	.	coverage=114;context=TCCAGCCACGCTGATTAACATGGGATCAGAAACTTTACTTA;IPDRatio=1.61
gi|68566501|gb|CP000077.1| Sulfolobus acidocaldarius DSM 639, complete genome	kinModCall	modified_base	13787	13787	22	+	.	coverage=120;context=GAGTACAGCCATAGCTGTGGTGGTGCCTGCGGGTATTGATT;IPDRatio=1.46
gi|68566501|gb|CP000077.1| Sulfolobus acidocaldarius DSM 639, complete genome	kinModCall	modified_base	13795	13795	25	-	.	coverage=115;context=GATTGGTGAATCAATACCCGCAGGCACCACCACAGCTATGG;IPDRatio=1.61
gi|68566501|gb|CP000077.1| Sulfolobus acidocaldarius DSM 639, complete genome	kinModCall	modified_base	13797	13797	24	+	.	coverage=122;context=ATAGCTGTGGTGGTGCCTGCGGGTATTGATTCACCAATCAC;IPDRatio=1.56
gi|68566501|gb|CP000077.1| Sulfolobus acidocaldarius DSM 639, complete genome	kinModCall	modified_base	13949	13949	30	-	.	coverage=111;context=CTAGGGTAAAACCAAAAATACCCTTTATAGATGTAGGGGGA;IPDRatio=1.77
gi|68566501|gb|CP000077.1| Sulfolobus acidocaldarius DSM 639, complete genome	kinModCall	modified_base	13966	13966	21	+	.	coverage=98;context=AGGGTATTTTTGGTTTTACCCTAGAACCTGCGTTAACCACT;IPDRatio=1.45
gi|68566501|gb|CP000077.1| Sulfolobus acidocaldarius DSM 639, complete genome	kinModCall	modified_base	13976	13976	29	+	.	coverage=121;context=TGGTTTTACCCTAGAACCTGCGTTAACCACTAACTTTGTAG;IPDRatio=1.58
gi|68566501|gb|CP000077.1| Sulfolobus acidocaldarius DSM 639, complete genome	kinModCall	modified_base	14014	14014	34	+	.	coverage=121;context=TAGCATTTACAAGTTTCAGTGAGGCTCTACTGATTATTGCT;IPDRatio=1.59
gi|68566501|gb|CP000077.1| Sulfolobus acidocaldarius DSM 639, complete genome	kinModCall	modified_base	14020	14020	22	-	.	coverage=113;context=AACACCAGCAATAATCAGTAGAGCCTCACTGAAACTTGTAA;IPDRatio=1.44
gi|68566501|gb|CP000077.1| Sulfolobus acidocaldarius DSM 639, complete genome	kinModCall	modified_base	14139	14139	30	+	.	coverage=121;context=GGAGTAAAGTGCGTTAATTCAGGTGTAGCCCCAGCAACAGT;IPDRatio=1.66
gi|68566501|gb|CP000077.1| Sulfolobus acidocaldarius DSM 639, complete genome	kinModCall	m4C	14150	14150	43	+	.	context=CGTTAATTCAGGTGTAGCCCCAGCAACAGTAATTCCTGGAA;fracLow=1.000;coverage=104;IPDRatio=2.44;fracUp=1.000;frac=1.000;identificationQv=21
gi|68566501|gb|CP000077.1| Sulfolobus acidocaldarius DSM 639, complete genome	kinModCall	modified_base	14305	14305	22	+	.	coverage=119;context=AATAAAAATCTTAAGGCATGGAAAAATTTTGGGAATATTAT;IPDRatio=1.41
gi|68566501|gb|CP000077.1| Sulfolobus acidocaldarius DSM 639, complete genome	kinModCall	modified_base	14314	14314	40	+	.	coverage=118;context=CTTAAGGCATGGAAAAATTTTGGGAATATTATAAAGTTATT;IPDRatio=1.88
gi|68566501|gb|CP000077.1| Sulfolobus acidocaldarius DSM 639, complete genome	kinModCall	modified_base	14316	14316	37	+	.	coverage=107;context=TAAGGCATGGAAAAATTTTGGGAATATTATAAAGTTATTGA;IPDRatio=1.94
gi|68566501|gb|CP000077.1| Sulfolobus acidocaldarius DSM 639, complete genome	kinModCall	modified_base	14421	14421	23	-	.	coverage=116;context=GCTGATGATTCAATTAATTTGTATAAGAACTTTATAGCTTC;IPDRatio=1.52
gi|68566501|gb|CP000077.1| Sulfolobus acidocaldarius DSM 639, complete genome	kinModCall	modified_base	14654	14654	24	+	.	coverage=121;context=AATAATTAATTTTAAAAACTCATAAGTAATTGAACATATGT;IPDRatio=1.52
gi|68566501|gb|CP000077.1| Sulfolobus acidocaldarius DSM 639, complete genome	kinModCall	modified_base	14745	14745	21	-	.	coverage=115;context=ATTATGTCCCAGTATTATTGCATTCTTTTCTTTTTTTAATC;IPDRatio=1.38
gi|68566501|gb|CP000077.1| Sulfolobus acidocaldarius DSM 639, complete genome	kinModCall	modified_base	14821	14821	29	+	.	coverage=119;context=TACAGGAGATTCTTTTGATCTAGCATTAAAGGCAATGAATA;IPDRatio=1.58
gi|68566501|gb|CP000077.1| Sulfolobus acidocaldarius DSM 639, complete genome	kinModCall	modified_base	14822	14822	29	+	.	coverage=114;context=ACAGGAGATTCTTTTGATCTAGCATTAAAGGCAATGAATAC;IPDRatio=1.65
gi|68566501|gb|CP000077.1| Sulfolobus acidocaldarius DSM 639, complete genome	kinModCall	modified_base	14830	14830	29	+	.	coverage=110;context=TTCTTTTGATCTAGCATTAAAGGCAATGAATACTAACGCGG;IPDRatio=1.61
gi|68566501|gb|CP000077.1| Sulfolobus acidocaldarius DSM 639, complete genome	kinModCall	m4C	14847	14847	37	-	.	context=AGCGAATACTATTATATCCGCGTTAGTATTCATTGCCTTTA;fracLow=0.635;coverage=109;IPDRatio=2.11;fracUp=1.000;frac=0.891;identificationQv=21
gi|68566501|gb|CP000077.1| Sulfolobus acidocaldarius DSM 639, complete genome	kinModCall	modified_base	14884	14884	24	+	.	coverage=123;context=CGCTGGTGTTTACTTTATGGTAGAGCAGGCTGCTGCATTAA;IPDRatio=1.65
gi|68566501|gb|CP000077.1| Sulfolobus acidocaldarius DSM 639, complete genome	kinModCall	modified_base	14893	14893	28	+	.	coverage=113;context=TTACTTTATGGTAGAGCAGGCTGCTGCATTAAATCCAGATA;IPDRatio=1.51
gi|68566501|gb|CP000077.1| Sulfolobus acidocaldarius DSM 639, complete genome	kinModCall	modified_base	14915	14915	22	+	.	coverage=120;context=GCTGCATTAAATCCAGATAAGAAAGTGCTATCACCAGAGCC;IPDRatio=1.50
gi|68566501|gb|CP000077.1| Sulfolobus acidocaldarius DSM 639, complete genome	kinModCall	modified_base	14942	14942	25	+	.	coverage=104;context=CTATCACCAGAGCCTAATGCCGGTTGTTCTCTATCAGACTC;IPDRatio=1.56
gi|68566501|gb|CP000077.1| Sulfolobus acidocaldarius DSM 639, complete genome	kinModCall	modified_base	14943	14943	21	+	.	coverage=124;context=TATCACCAGAGCCTAATGCCGGTTGTTCTCTATCAGACTCA;IPDRatio=1.44
gi|68566501|gb|CP000077.1| Sulfolobus acidocaldarius DSM 639, complete genome	kinModCall	modified_base	14972	14972	21	-	.	coverage=117;context=TTGTATTTCTTCAATACGTCTACTGGTAATGAGTCTGATAG;IPDRatio=1.43
gi|68566501|gb|CP000077.1| Sulfolobus acidocaldarius DSM 639, complete genome	kinModCall	modified_base	15084	15084	29	+	.	coverage=123;context=ATGTGGTAACTTCTTCCACAGCCATTCAAGTAATTGAGCGA;IPDRatio=1.57
gi|68566501|gb|CP000077.1| Sulfolobus acidocaldarius DSM 639, complete genome	kinModCall	modified_base	15100	15100	22	+	.	coverage=123;context=CACAGCCATTCAAGTAATTGAGCGAATTAATTCGGATAAAA;IPDRatio=1.45
gi|68566501|gb|CP000077.1| Sulfolobus acidocaldarius DSM 639, complete genome	kinModCall	modified_base	15218	15218	25	-	.	coverage=116;context=AATTGTTTGGTATAATTTGCATGTACTATACATTTTCCATC;IPDRatio=1.67
gi|68566501|gb|CP000077.1| Sulfolobus acidocaldarius DSM 639, complete genome	kinModCall	modified_base	15230	15230	21	-	.	coverage=118;context=GCCAACTCTACTAATTGTTTGGTATAATTTGCATGTACTAT;IPDRatio=1.58
gi|68566501|gb|CP000077.1| Sulfolobus acidocaldarius DSM 639, complete genome	kinModCall	modified_base	15328	15328	21	+	.	coverage=119;context=ACTGGAAGCAGCAGATTATGTGGGATCTACTAATCAGATGG;IPDRatio=1.41
gi|68566501|gb|CP000077.1| Sulfolobus acidocaldarius DSM 639, complete genome	kinModCall	modified_base	15332	15332	43	+	.	context=GAAGCAGCAGATTATGTGGGATCTACTAATCAGATGGTCAA;motif=GGATCY;coverage=119;IPDRatio=1.91;id=GGATCY
gi|68566501|gb|CP000077.1| Sulfolobus acidocaldarius DSM 639, complete genome	kinModCall	modified_base	15333	15333	40	-	.	context=TTTGACCATCTGATTAGTAGATCCCACATAATCTGCTGCTT;motif=AGATCC;coverage=118;IPDRatio=1.83;id=AGATCC
gi|68566501|gb|CP000077.1| Sulfolobus acidocaldarius DSM 639, complete genome	kinModCall	modified_base	15359	15359	37	+	.	coverage=119;context=AATCAGATGGTCAAATTTGCGAAGGATAGCCCACAGAGAGA;IPDRatio=1.67
gi|68566501|gb|CP000077.1| Sulfolobus acidocaldarius DSM 639, complete genome	kinModCall	modified_base	15415	15415	31	+	.	coverage=121;context=AGAATTAGGAATGATAAACGCATTAAAGCTAAAAGTTCCAG;IPDRatio=1.65
gi|68566501|gb|CP000077.1| Sulfolobus acidocaldarius DSM 639, complete genome	kinModCall	m4C	15451	15451	21	+	.	context=TCCAGAAAAGGAATTTTACCCCTTAGTTACAACAGAAGCTT;fracLow=0.171;coverage=115;IPDRatio=1.47;fracUp=0.575;frac=0.363;identificationQv=5
gi|68566501|gb|CP000077.1| Sulfolobus acidocaldarius DSM 639, complete genome	kinModCall	modified_base	15512	15512	31	+	.	coverage=121;context=TATATGGCTATGGTAAACTTGGAGAATATTAAGAGATCGTT;IPDRatio=1.70
gi|68566501|gb|CP000077.1| Sulfolobus acidocaldarius DSM 639, complete genome	kinModCall	modified_base	15645	15645	50	+	.	coverage=114;context=CTTCTTCATCTCTTCAATCAAGATCTCAACTTCCCTCTTTG;IPDRatio=1.93
gi|68566501|gb|CP000077.1| Sulfolobus acidocaldarius DSM 639, complete genome	kinModCall	modified_base	15708	15708	27	+	.	coverage=124;context=TCTTATCCCTTCTCCTCGGGCAGAAACAACTATATGCTTCT;IPDRatio=1.57
gi|68566501|gb|CP000077.1| Sulfolobus acidocaldarius DSM 639, complete genome	kinModCall	modified_base	15929	15929	25	+	.	coverage=125;context=ACTTGGCTAATCCCAGATTAGCTGCTATATCGATTGTCCCA;IPDRatio=1.48
gi|68566501|gb|CP000077.1| Sulfolobus acidocaldarius DSM 639, complete genome	kinModCall	modified_base	15945	15945	25	+	.	coverage=125;context=ATTAGCTGCTATATCGATTGTCCCAATTTCGAACCTTCTTG;IPDRatio=1.53
gi|68566501|gb|CP000077.1| Sulfolobus acidocaldarius DSM 639, complete genome	kinModCall	modified_base	16021	16021	36	-	.	coverage=127;context=CCACCATTCTATGGATGGAAGAGTACTAAGAATTATTTAGA;IPDRatio=1.96
gi|68566501|gb|CP000077.1| Sulfolobus acidocaldarius DSM 639, complete genome	kinModCall	modified_base	16040	16040	24	+	.	coverage=113;context=TCTTCCATCCATAGAATGGTGGGTCCGAAATTAATCCTTTT;IPDRatio=1.47
gi|68566501|gb|CP000077.1| Sulfolobus acidocaldarius DSM 639, complete genome	kinModCall	modified_base	16131	16131	25	+	.	coverage=124;context=TCCAGCTACTGCGAAATCTACACCAAGGTCTTTTACATCAA;IPDRatio=1.49
gi|68566501|gb|CP000077.1| Sulfolobus acidocaldarius DSM 639, complete genome	kinModCall	m4C	16163	16163	43	+	.	context=TTACATCAACCTTTATAGCTCCTGCACTCTGAATTATGTCT;fracLow=0.323;coverage=124;IPDRatio=1.81;fracUp=0.723;frac=0.526;identificationQv=9
gi|68566501|gb|CP000077.1| Sulfolobus acidocaldarius DSM 639, complete genome	kinModCall	modified_base	16190	16190	26	-	.	coverage=133;context=TAAAAGTGTTGGAGGATTTACCCTTTTAGACATAATTCAGA;IPDRatio=1.56
gi|68566501|gb|CP000077.1| Sulfolobus acidocaldarius DSM 639, complete genome	kinModCall	modified_base	16200	16200	25	-	.	coverage=131;context=TTAAAGAGGTTAAAAGTGTTGGAGGATTTACCCTTTTAGAC;IPDRatio=1.54
gi|68566501|gb|CP000077.1| Sulfolobus acidocaldarius DSM 639, complete genome	kinModCall	modified_base	16239	16239	25	-	.	coverage=120;context=GTTTCAACACTGGCGTTATGGTAGATGTTAAAAAAATAGTT;IPDRatio=1.49
gi|68566501|gb|CP000077.1| Sulfolobus acidocaldarius DSM 639, complete genome	kinModCall	.	16312	16312	7	+	.	context=GTGTCTATTGCGGAAAGCAGATCCTCTTCTATTGTATCTGG;motif=AGATCC;coverage=116;IPDRatio=1.134;id=AGATCC
gi|68566501|gb|CP000077.1| Sulfolobus acidocaldarius DSM 639, complete genome	kinModCall	modified_base	16313	16313	21	-	.	context=ACCAGATACAATAGAAGAGGATCTGCTTTCCGCAATAGACA;motif=GGATCY;coverage=126;IPDRatio=1.47;id=GGATCY
gi|68566501|gb|CP000077.1| Sulfolobus acidocaldarius DSM 639, complete genome	kinModCall	modified_base	16424	16424	33	-	.	coverage=126;context=CATAAAGGAAGGAGAAAATATAGTAACTGATAATTTAGAAT;IPDRatio=1.64
gi|68566501|gb|CP000077.1| Sulfolobus acidocaldarius DSM 639, complete genome	kinModCall	modified_base	16480	16480	21	+	.	coverage=120;context=ATAACATTAACCCCAAAGCTGGTGTTTGGTATTAACGATAT;IPDRatio=1.46
gi|68566501|gb|CP000077.1| Sulfolobus acidocaldarius DSM 639, complete genome	kinModCall	modified_base	16496	16496	22	-	.	coverage=122;context=TGCAGAAGCTGATGAGATATCGTTAATACCAAACACCAGCT;IPDRatio=1.47
gi|68566501|gb|CP000077.1| Sulfolobus acidocaldarius DSM 639, complete genome	kinModCall	modified_base	16695	16695	21	-	.	coverage=117;context=AAGATTTCAGAGAACTAGTACCTATAACAAAAAGAATGACA;IPDRatio=1.62
gi|68566501|gb|CP000077.1| Sulfolobus acidocaldarius DSM 639, complete genome	kinModCall	modified_base	16769	16769	21	+	.	coverage=117;context=TCTGGGTCTTCTAACATACTAGAATCAATTTGTTTTCCTAT;IPDRatio=1.40
gi|68566501|gb|CP000077.1| Sulfolobus acidocaldarius DSM 639, complete genome	kinModCall	modified_base	17070	17070	25	+	.	coverage=114;context=TATGACCTGCTACTTTTATCATATCATCCGCTCTACCCACT;IPDRatio=1.45
gi|68566501|gb|CP000077.1| Sulfolobus acidocaldarius DSM 639, complete genome	kinModCall	m4C	17134	17134	20	+	.	context=TATTGCAACATCTCCTGTGTCATGATATCCAAATTTCTTAA;fracLow=0.907;coverage=115;IPDRatio=1.48;fracUp=1.000;frac=1.000;identificationQv=7
gi|68566501|gb|CP000077.1| Sulfolobus acidocaldarius DSM 639, complete genome	kinModCall	modified_base	17179	17179	42	-	.	coverage=111;context=AATTCACAGGAATTTTAAATGATGAAGAGAGATTTTTGTCA;IPDRatio=1.82
gi|68566501|gb|CP000077.1| Sulfolobus acidocaldarius DSM 639, complete genome	kinModCall	modified_base	17190	17190	23	-	.	coverage=105;context=TTTTCCTACTCAATTCACAGGAATTTTAAATGATGAAGAGA;IPDRatio=1.49
gi|68566501|gb|CP000077.1| Sulfolobus acidocaldarius DSM 639, complete genome	kinModCall	modified_base	17213	17213	23	+	.	coverage=114;context=GTGAATTGAGTAGGAAAAGGCGTTTTACATACTAAGTAACC;IPDRatio=1.66
gi|68566501|gb|CP000077.1| Sulfolobus acidocaldarius DSM 639, complete genome	kinModCall	modified_base	17223	17223	27	-	.	coverage=112;context=AGGAAATCCAGGTTACTTAGTATGTAAAACGCCTTTTCCTA;IPDRatio=1.50
gi|68566501|gb|CP000077.1| Sulfolobus acidocaldarius DSM 639, complete genome	kinModCall	modified_base	17242	17242	26	-	.	coverage=105;context=AAGATGGAAGATCCGTAAGAGGAAATCCAGGTTACTTAGTA;IPDRatio=1.50
gi|68566501|gb|CP000077.1| Sulfolobus acidocaldarius DSM 639, complete genome	kinModCall	m6A	17251	17251	69	+	.	context=ACCTGGATTTCCTCTTACGGATCTTCCATCTTCGTCTAAAG;fracLow=0.279;motif=GGATCY;coverage=115;IPDRatio=2.26;id=GGATCY;fracUp=0.565;frac=0.425;identificationQv=9
gi|68566501|gb|CP000077.1| Sulfolobus acidocaldarius DSM 639, complete genome	kinModCall	modified_base	17251	17251	24	-	.	coverage=113;context=CTTTAGACGAAGATGGAAGATCCGTAAGAGGAAATCCAGGT;IPDRatio=1.62
gi|68566501|gb|CP000077.1| Sulfolobus acidocaldarius DSM 639, complete genome	kinModCall	modified_base	17252	17252	65	-	.	context=ACTTTAGACGAAGATGGAAGATCCGTAAGAGGAAATCCAGG;motif=AGATCC;coverage=109;IPDRatio=2.55;id=AGATCC
gi|68566501|gb|CP000077.1| Sulfolobus acidocaldarius DSM 639, complete genome	kinModCall	modified_base	17273	17273	22	-	.	coverage=115;context=TTCCCTGGAGCTGTAGTAGATACTTTAGACGAAGATGGAAG;IPDRatio=1.49
gi|68566501|gb|CP000077.1| Sulfolobus acidocaldarius DSM 639, complete genome	kinModCall	m4C	17303	17303	40	-	.	context=GAAGCAAAACCAGGTTATGCCGGTGTTCCGTTCCCTGGAGC;fracLow=0.573;coverage=100;IPDRatio=1.92;fracUp=1.000;frac=0.948;identificationQv=14
gi|68566501|gb|CP000077.1| Sulfolobus acidocaldarius DSM 639, complete genome	kinModCall	modified_base	17367	17367	34	-	.	coverage=113;context=TGATGTTTATGGACAAACGGAGTTAGGATATATAATAGGAA;IPDRatio=1.68
gi|68566501|gb|CP000077.1| Sulfolobus acidocaldarius DSM 639, complete genome	kinModCall	modified_base	17534	17534	22	+	.	coverage=112;context=GGCGAAGTGAAGAAAACTTTTGGTCTAATTTCATCTATTAT;IPDRatio=1.43
gi|68566501|gb|CP000077.1| Sulfolobus acidocaldarius DSM 639, complete genome	kinModCall	modified_base	17536	17536	21	-	.	coverage=117;context=AAATAATAGATGAAATTAGACCAAAAGTTTTCTTCACTTCG;IPDRatio=1.40
gi|68566501|gb|CP000077.1| Sulfolobus acidocaldarius DSM 639, complete genome	kinModCall	modified_base	17589	17589	22	+	.	coverage=121;context=CTGTGGGATTATCTGGTGCTCCCTCCATAAATCCGAATGTA;IPDRatio=1.50
gi|68566501|gb|CP000077.1| Sulfolobus acidocaldarius DSM 639, complete genome	kinModCall	modified_base	17590	17590	31	-	.	coverage=110;context=CTACATTCGGATTTATGGAGGGAGCACCAGATAATCCCACA;IPDRatio=1.70
gi|68566501|gb|CP000077.1| Sulfolobus acidocaldarius DSM 639, complete genome	kinModCall	modified_base	17600	17600	23	+	.	coverage=118;context=TCTGGTGCTCCCTCCATAAATCCGAATGTAGAACCATGAAG;IPDRatio=1.48
gi|68566501|gb|CP000077.1| Sulfolobus acidocaldarius DSM 639, complete genome	kinModCall	modified_base	17609	17609	22	+	.	coverage=118;context=CCCTCCATAAATCCGAATGTAGAACCATGAAGTAATGTACC;IPDRatio=1.44
gi|68566501|gb|CP000077.1| Sulfolobus acidocaldarius DSM 639, complete genome	kinModCall	modified_base	17655	17655	22	-	.	coverage=118;context=TACTACTGCAGATGTTGGCTGGATAACCTTTTCAAGGGTTA;IPDRatio=1.50
gi|68566501|gb|CP000077.1| Sulfolobus acidocaldarius DSM 639, complete genome	kinModCall	modified_base	17656	17656	25	-	.	coverage=113;context=TTACTACTGCAGATGTTGGCTGGATAACCTTTTCAAGGGTT;IPDRatio=1.62
gi|68566501|gb|CP000077.1| Sulfolobus acidocaldarius DSM 639, complete genome	kinModCall	modified_base	17658	17658	38	-	.	coverage=107;context=ATTTACTACTGCAGATGTTGGCTGGATAACCTTTTCAAGGG;IPDRatio=1.79
gi|68566501|gb|CP000077.1| Sulfolobus acidocaldarius DSM 639, complete genome	kinModCall	modified_base	17665	17665	24	-	.	coverage=113;context=ATACTGTATTTACTACTGCAGATGTTGGCTGGATAACCTTT;IPDRatio=1.52
gi|68566501|gb|CP000077.1| Sulfolobus acidocaldarius DSM 639, complete genome	kinModCall	modified_base	17721	17721	29	+	.	coverage=119;context=CAAATAGTATGTCAAAAACTGTGTAATCTCCAACCATCCAT;IPDRatio=1.61
gi|68566501|gb|CP000077.1| Sulfolobus acidocaldarius DSM 639, complete genome	kinModCall	modified_base	17722	17722	23	+	.	coverage=118;context=AAATAGTATGTCAAAAACTGTGTAATCTCCAACCATCCATG;IPDRatio=1.57
gi|68566501|gb|CP000077.1| Sulfolobus acidocaldarius DSM 639, complete genome	kinModCall	modified_base	17891	17891	23	+	.	coverage=115;context=TCCTCATTATCGTCTTTTTGCCTAAACATGATATTGCCTTT;IPDRatio=1.57
gi|68566501|gb|CP000077.1| Sulfolobus acidocaldarius DSM 639, complete genome	kinModCall	modified_base	17984	17984	26	+	.	coverage=119;context=ATAATGTCTGGATTGAAATCTTGCAATCTACTATTTACAGC;IPDRatio=1.57
gi|68566501|gb|CP000077.1| Sulfolobus acidocaldarius DSM 639, complete genome	kinModCall	modified_base	17984	17984	28	-	.	coverage=108;context=GCTGTAAATAGTAGATTGCAAGATTTCAATCCAGACATTAT;IPDRatio=1.62
gi|68566501|gb|CP000077.1| Sulfolobus acidocaldarius DSM 639, complete genome	kinModCall	modified_base	18021	18021	25	-	.	coverage=114;context=AATTTACTCACTAATATTTGCAGGACTTGGGAAGGAAGCTG;IPDRatio=1.51
gi|68566501|gb|CP000077.1| Sulfolobus acidocaldarius DSM 639, complete genome	kinModCall	modified_base	18167	18167	26	-	.	coverage=118;context=AGATTTGAAGAATTAAAAAGAGTTGTCCAATCCATATCATC;IPDRatio=1.56
gi|68566501|gb|CP000077.1| Sulfolobus acidocaldarius DSM 639, complete genome	kinModCall	modified_base	18223	18223	24	+	.	coverage=112;context=GGAATCCTCAGGGAAAAATACTAGAGCTGTCCCTGTATGCC;IPDRatio=1.50
gi|68566501|gb|CP000077.1| Sulfolobus acidocaldarius DSM 639, complete genome	kinModCall	modified_base	18455	18455	22	+	.	coverage=112;context=ATTGACTAACCTTTATTACTTTATGACCACATATTTCACAT;IPDRatio=1.43
gi|68566501|gb|CP000077.1| Sulfolobus acidocaldarius DSM 639, complete genome	kinModCall	modified_base	18509	18509	25	-	.	coverage=112;context=TTATATATATAAATGTGAAGGATGTGGAAAAACTTACATGA;IPDRatio=1.47
gi|68566501|gb|CP000077.1| Sulfolobus acidocaldarius DSM 639, complete genome	kinModCall	modified_base	18566	18566	23	+	.	coverage=113;context=TTTTTATATTTAACTTCACAGAATAATATTTAATATTCATG;IPDRatio=1.50
gi|68566501|gb|CP000077.1| Sulfolobus acidocaldarius DSM 639, complete genome	kinModCall	modified_base	18868	18868	21	-	.	coverage=102;context=GATACAGCAGGCTTTTTAGCCGGTTTAGAGAATCTTTATGA;IPDRatio=1.44
gi|68566501|gb|CP000077.1| Sulfolobus acidocaldarius DSM 639, complete genome	kinModCall	modified_base	18870	18870	37	-	.	coverage=118;context=TCGATACAGCAGGCTTTTTAGCCGGTTTAGAGAATCTTTAT;IPDRatio=1.69
gi|68566501|gb|CP000077.1| Sulfolobus acidocaldarius DSM 639, complete genome	kinModCall	modified_base	18878	18878	32	+	.	coverage=109;context=TCTCTAAACCGGCTAAAAAGCCTGCTGTATCGAACACAATA;IPDRatio=1.62
gi|68566501|gb|CP000077.1| Sulfolobus acidocaldarius DSM 639, complete genome	kinModCall	m4C	18988	18988	34	+	.	context=GATAGTTATTGCATCATCCTCATTAGTTTTAAGATATCCTA;fracLow=0.288;coverage=111;IPDRatio=1.72;fracUp=0.731;frac=0.511;identificationQv=4
gi|68566501|gb|CP000077.1| Sulfolobus acidocaldarius DSM 639, complete genome	kinModCall	modified_base	19008	19008	25	+	.	coverage=113;context=CATTAGTTTTAAGATATCCTACTGTTTCACCATCAACTACT;IPDRatio=1.47
gi|68566501|gb|CP000077.1| Sulfolobus acidocaldarius DSM 639, complete genome	kinModCall	modified_base	19018	19018	33	+	.	coverage=102;context=AAGATATCCTACTGTTTCACCATCAACTACTATTCTGACAC;IPDRatio=1.70
gi|68566501|gb|CP000077.1| Sulfolobus acidocaldarius DSM 639, complete genome	kinModCall	modified_base	19083	19083	22	+	.	coverage=114;context=ATTTTATTGAAAGCTCTTCGTTGTCAGGTAAAATTAGTGCT;IPDRatio=1.51
gi|68566501|gb|CP000077.1| Sulfolobus acidocaldarius DSM 639, complete genome	kinModCall	modified_base	19098	19098	25	+	.	coverage=113;context=CTTCGTTGTCAGGTAAAATTAGTGCTCTAATGTCAGGTGTT;IPDRatio=1.47
gi|68566501|gb|CP000077.1| Sulfolobus acidocaldarius DSM 639, complete genome	kinModCall	modified_base	19099	19099	34	+	.	coverage=107;context=TTCGTTGTCAGGTAAAATTAGTGCTCTAATGTCAGGTGTTA;IPDRatio=1.74
gi|68566501|gb|CP000077.1| Sulfolobus acidocaldarius DSM 639, complete genome	kinModCall	modified_base	19132	19132	21	-	.	coverage=122;context=TGAACGCTATCAATGTTTCATTTTTAAACTGTCTAACACCT;IPDRatio=1.40
gi|68566501|gb|CP000077.1| Sulfolobus acidocaldarius DSM 639, complete genome	kinModCall	modified_base	19188	19188	21	-	.	coverage=98;context=CCAGGGAAGTTGGGCATGGGGTTATGCAGCAAATAGGATTG;IPDRatio=1.49
gi|68566501|gb|CP000077.1| Sulfolobus acidocaldarius DSM 639, complete genome	kinModCall	m4C	19204	19204	50	+	.	context=ATAACCCCATGCCCAACTTCCCTGGGTGGTGGAAACTAGTA;fracLow=0.512;coverage=110;IPDRatio=1.91;fracUp=0.978;frac=0.755;identificationQv=25
gi|68566501|gb|CP000077.1| Sulfolobus acidocaldarius DSM 639, complete genome	kinModCall	modified_base	19207	19207	23	+	.	coverage=114;context=ACCCCATGCCCAACTTCCCTGGGTGGTGGAAACTAGTATTC;IPDRatio=1.75
gi|68566501|gb|CP000077.1| Sulfolobus acidocaldarius DSM 639, complete genome	kinModCall	modified_base	19223	19223	28	-	.	coverage=121;context=ATTTTTGAAGGCGACGGAATACTAGTTTCCACCACCCAGGG;IPDRatio=1.59
gi|68566501|gb|CP000077.1| Sulfolobus acidocaldarius DSM 639, complete genome	kinModCall	modified_base	19230	19230	21	-	.	coverage=122;context=CAAAATTATTTTTGAAGGCGACGGAATACTAGTTTCCACCA;IPDRatio=1.46
gi|68566501|gb|CP000077.1| Sulfolobus acidocaldarius DSM 639, complete genome	kinModCall	modified_base	19452	19452	45	-	.	coverage=107;context=CATAATTGGTATAAAAAGCGGAAGAAGATCTGCCCTATTTG;IPDRatio=2.25
gi|68566501|gb|CP000077.1| Sulfolobus acidocaldarius DSM 639, complete genome	kinModCall	modified_base	19762	19762	64	-	.	coverage=122;context=AAATACAAGGGAACAAAACAGCGTATCTATAAAATAAGGTT;IPDRatio=2.66
gi|68566501|gb|CP000077.1| Sulfolobus acidocaldarius DSM 639, complete genome	kinModCall	modified_base	19793	19793	23	-	.	coverage=117;context=AACAATATTAACTACAGGTTGGTTAACACTAAAATACAAGG;IPDRatio=1.50
gi|68566501|gb|CP000077.1| Sulfolobus acidocaldarius DSM 639, complete genome	kinModCall	modified_base	19909	19909	21	+	.	coverage=116;context=GCGTACTCTATTGCAGCTTTGGTTATTTTCCTAGAATATAC;IPDRatio=1.42
gi|68566501|gb|CP000077.1| Sulfolobus acidocaldarius DSM 639, complete genome	kinModCall	modified_base	19919	19919	23	+	.	coverage=102;context=TTGCAGCTTTGGTTATTTTCCTAGAATATACGAACCACATC;IPDRatio=1.56
gi|68566501|gb|CP000077.1| Sulfolobus acidocaldarius DSM 639, complete genome	kinModCall	modified_base	19935	19935	31	-	.	coverage=115;context=TAATGATACTTGTACAGATGTGGTTCGTATATTCTAGGAAA;IPDRatio=1.59
gi|68566501|gb|CP000077.1| Sulfolobus acidocaldarius DSM 639, complete genome	kinModCall	modified_base	19999	19999	40	+	.	coverage=109;context=AGCAATAGGATGAAGTTTTCAGTGAGCAAATGTATTTCCCA;IPDRatio=1.77
gi|68566501|gb|CP000077.1| Sulfolobus acidocaldarius DSM 639, complete genome	kinModCall	modified_base	20002	20002	25	+	.	coverage=113;context=AATAGGATGAAGTTTTCAGTGAGCAAATGTATTTCCCAATC;IPDRatio=1.48
gi|68566501|gb|CP000077.1| Sulfolobus acidocaldarius DSM 639, complete genome	kinModCall	modified_base	20009	20009	26	-	.	coverage=117;context=TAAACTTGATTGGGAAATACATTTGCTCACTGAAAACTTCA;IPDRatio=1.60
gi|68566501|gb|CP000077.1| Sulfolobus acidocaldarius DSM 639, complete genome	kinModCall	modified_base	20011	20011	24	-	.	coverage=116;context=TTTAAACTTGATTGGGAAATACATTTGCTCACTGAAAACTT;IPDRatio=1.45
gi|68566501|gb|CP000077.1| Sulfolobus acidocaldarius DSM 639, complete genome	kinModCall	modified_base	20234	20234	32	+	.	coverage=103;context=TTACCTTGTATCCAGAAAAGGTAGTTTATGATGTAGGTGGT;IPDRatio=1.67
gi|68566501|gb|CP000077.1| Sulfolobus acidocaldarius DSM 639, complete genome	kinModCall	m4C	20261	20261	26	-	.	context=TAAATCATAAGCTAAAATTCCGGGATAACCACCTACATCAT;fracLow=0.216;coverage=109;IPDRatio=1.66;fracUp=0.649;frac=0.450;identificationQv=5
gi|68566501|gb|CP000077.1| Sulfolobus acidocaldarius DSM 639, complete genome	kinModCall	modified_base	20373	20373	32	+	.	coverage=111;context=TGAAAGAACTCCAGATAATATGTGGATTATAAAAACCGATA;IPDRatio=1.69
gi|68566501|gb|CP000077.1| Sulfolobus acidocaldarius DSM 639, complete genome	kinModCall	m4C	20390	20390	32	-	.	context=CTTAAAGGCTCCTCCTTTATCGGTTTTTATAATCCACATAT;fracLow=0.420;coverage=116;IPDRatio=1.66;fracUp=0.932;frac=0.641;identificationQv=4
gi|68566501|gb|CP000077.1| Sulfolobus acidocaldarius DSM 639, complete genome	kinModCall	modified_base	20535	20535	31	+	.	coverage=109;context=GAGAAGAAAGAGGGATTTTGAGGGAAAAAGAATACTAATAG;IPDRatio=1.64
gi|68566501|gb|CP000077.1| Sulfolobus acidocaldarius DSM 639, complete genome	kinModCall	modified_base	20554	20554	30	-	.	coverage=115;context=GCAGAATCTCCTCCTCCTACTATTAGTATTCTTTTTCCCTC;IPDRatio=1.57
gi|68566501|gb|CP000077.1| Sulfolobus acidocaldarius DSM 639, complete genome	kinModCall	modified_base	20583	20583	22	+	.	coverage=107;context=AGGAGATTCTGCAGTAGATTGGGCTTTAACATTATCACCAG;IPDRatio=1.51
gi|68566501|gb|CP000077.1| Sulfolobus acidocaldarius DSM 639, complete genome	kinModCall	modified_base	20655	20655	39	+	.	coverage=113;context=AGATCAATTTAGGGCACATGAAAGAAGTGTAAAACAGATGT;IPDRatio=1.76
gi|68566501|gb|CP000077.1| Sulfolobus acidocaldarius DSM 639, complete genome	kinModCall	modified_base	20776	20776	36	+	.	coverage=114;context=TTTGATAATAGGACAAAGGAGGAGAAAACGCTAGATGTTGA;IPDRatio=1.88
gi|68566501|gb|CP000077.1| Sulfolobus acidocaldarius DSM 639, complete genome	kinModCall	modified_base	20842	20842	33	+	.	coverage=117;context=AAGGGAGATCTAGGAAATATGGTCAAATGGGGTCTAAACAT;IPDRatio=1.78
gi|68566501|gb|CP000077.1| Sulfolobus acidocaldarius DSM 639, complete genome	kinModCall	modified_base	20851	20851	30	+	.	coverage=110;context=CTAGGAAATATGGTCAAATGGGGTCTAAACATGAAAGGAAG;IPDRatio=1.81
gi|68566501|gb|CP000077.1| Sulfolobus acidocaldarius DSM 639, complete genome	kinModCall	modified_base	20927	20927	33	+	.	coverage=114;context=TAGCTGGTGTTTACGCTGCTGGTGATATCGTAGAGCAAGAG;IPDRatio=1.64
gi|68566501|gb|CP000077.1| Sulfolobus acidocaldarius DSM 639, complete genome	kinModCall	modified_base	20984	20984	25	+	.	coverage=120;context=CCTTAATAGCTACAGGATTTGCTCAAGCCGCTATAGCTGTG;IPDRatio=1.52
gi|68566501|gb|CP000077.1| Sulfolobus acidocaldarius DSM 639, complete genome	kinModCall	modified_base	20990	20990	24	+	.	coverage=120;context=TAGCTACAGGATTTGCTCAAGCCGCTATAGCTGTGAGTGTA;IPDRatio=1.45
gi|68566501|gb|CP000077.1| Sulfolobus acidocaldarius DSM 639, complete genome	kinModCall	modified_base	21123	21123	23	+	.	coverage=113;context=CATAAAGACGAATTAAATAAAGTCATAAAGCAGATACATGT;IPDRatio=1.43
gi|68566501|gb|CP000077.1| Sulfolobus acidocaldarius DSM 639, complete genome	kinModCall	modified_base	21148	21148	34	-	.	coverage=110;context=ATAATACACTTTAAAAAATGGATTTACATGTATCTGCTTTA;IPDRatio=1.76
gi|68566501|gb|CP000077.1| Sulfolobus acidocaldarius DSM 639, complete genome	kinModCall	modified_base	21209	21209	21	+	.	coverage=119;context=ACCTGTTTATGAGGAAATTTCAGGGTATGATATTATCGAAT;IPDRatio=1.49
gi|68566501|gb|CP000077.1| Sulfolobus acidocaldarius DSM 639, complete genome	kinModCall	modified_base	21222	21222	27	+	.	coverage=117;context=GAAATTTCAGGGTATGATATTATCGAATGTAATCCGCCTCG;IPDRatio=1.80
gi|68566501|gb|CP000077.1| Sulfolobus acidocaldarius DSM 639, complete genome	kinModCall	modified_base	21250	21250	24	-	.	coverage=114;context=TATAATCTCATTTAGTTTTGGAGTCTTACGAGGCGGATTAC;IPDRatio=1.52
gi|68566501|gb|CP000077.1| Sulfolobus acidocaldarius DSM 639, complete genome	kinModCall	modified_base	21298	21298	31	+	.	coverage=116;context=TTAGAAGTTATTACGTTATAGGAGACATAGCATTAGTAACC;IPDRatio=1.66
gi|68566501|gb|CP000077.1| Sulfolobus acidocaldarius DSM 639, complete genome	kinModCall	modified_base	21366	21366	21	-	.	coverage=114;context=GATTTAATCCTTGGGTTAGTTTCCATTATTGTTTTAGCCAA;IPDRatio=1.43
gi|68566501|gb|CP000077.1| Sulfolobus acidocaldarius DSM 639, complete genome	kinModCall	modified_base	21443	21443	29	+	.	coverage=115;context=AGTAAATCAGATAGAATTTGCAGGGGGAGAAAATAAAACTC;IPDRatio=1.60
gi|68566501|gb|CP000077.1| Sulfolobus acidocaldarius DSM 639, complete genome	kinModCall	m4C	21527	21527	37	+	.	context=AAATAAGGTTTATGTAAACCCATCAATGTCAAACGAAAGGC;fracLow=0.690;coverage=102;IPDRatio=1.90;fracUp=1.000;frac=1.000;identificationQv=22
gi|68566501|gb|CP000077.1| Sulfolobus acidocaldarius DSM 639, complete genome	kinModCall	modified_base	21568	21568	28	+	.	coverage=123;context=AGAAGATCGTTAACGAGATAGAATGTGGTAAAATAGTTGAC;IPDRatio=1.55
gi|68566501|gb|CP000077.1| Sulfolobus acidocaldarius DSM 639, complete genome	kinModCall	modified_base	21608	21608	37	+	.	coverage=120;context=CCTATTTACAGGTTATGGCGCTATTGCAATCCATTTGGCAA;IPDRatio=1.76
gi|68566501|gb|CP000077.1| Sulfolobus acidocaldarius DSM 639, complete genome	kinModCall	modified_base	21637	21637	29	+	.	coverage=119;context=TCCATTTGGCAAGAAAATGTGGGTATATAGTTGCTGGAGAT;IPDRatio=1.97
gi|68566501|gb|CP000077.1| Sulfolobus acidocaldarius DSM 639, complete genome	kinModCall	modified_base	21638	21638	46	+	.	coverage=121;context=CCATTTGGCAAGAAAATGTGGGTATATAGTTGCTGGAGATC;IPDRatio=2.62
gi|68566501|gb|CP000077.1| Sulfolobus acidocaldarius DSM 639, complete genome	kinModCall	modified_base	21667	21667	23	+	.	coverage=118;context=TTGCTGGAGATCTAAACTTAGAAGGTCTATTACTTTTGAAA;IPDRatio=1.44
gi|68566501|gb|CP000077.1| Sulfolobus acidocaldarius DSM 639, complete genome	kinModCall	modified_base	21669	21669	21	+	.	coverage=113;context=GCTGGAGATCTAAACTTAGAAGGTCTATTACTTTTGAAAGA;IPDRatio=1.47
gi|68566501|gb|CP000077.1| Sulfolobus acidocaldarius DSM 639, complete genome	kinModCall	modified_base	21847	21847	23	-	.	coverage=114;context=AGCTAGTATGTAAAAAAATGCCTCTTTGCATACCCTACATA;IPDRatio=1.51
gi|68566501|gb|CP000077.1| Sulfolobus acidocaldarius DSM 639, complete genome	kinModCall	m6A	21938	21938	107	+	.	context=GGTTAATGACTACTCTAAGGATCTCTTCATCTTTAAGGGGA;fracLow=0.463;motif=GGATCY;coverage=121;IPDRatio=3.44;id=GGATCY;fracUp=0.735;frac=0.620;identificationQv=45
gi|68566501|gb|CP000077.1| Sulfolobus acidocaldarius DSM 639, complete genome	kinModCall	modified_base	21938	21938	26	-	.	coverage=111;context=TCCCCTTAAAGATGAAGAGATCCTTAGAGTAGTCATTAACC;IPDRatio=1.57
gi|68566501|gb|CP000077.1| Sulfolobus acidocaldarius DSM 639, complete genome	kinModCall	m6A	21939	21939	68	-	.	context=CTCCCCTTAAAGATGAAGAGATCCTTAGAGTAGTCATTAAC;fracLow=0.249;motif=AGATCC;coverage=102;IPDRatio=2.38;id=AGATCC;fracUp=0.551;frac=0.410;identificationQv=27
gi|68566501|gb|CP000077.1| Sulfolobus acidocaldarius DSM 639, complete genome	kinModCall	modified_base	21940	21940	29	-	.	coverage=108;context=TCTCCCCTTAAAGATGAAGAGATCCTTAGAGTAGTCATTAA;IPDRatio=1.64
gi|68566501|gb|CP000077.1| Sulfolobus acidocaldarius DSM 639, complete genome	kinModCall	modified_base	21985	21985	22	-	.	coverage=110;context=AGAACAGACCAGAGCAATATGGTAGCTATATTACTGACATC;IPDRatio=1.57
gi|68566501|gb|CP000077.1| Sulfolobus acidocaldarius DSM 639, complete genome	kinModCall	modified_base	22143	22143	31	+	.	coverage=123;context=TTTTAATTTAGACGATCCCCTTCCACGTATAATATCTGTAA;IPDRatio=1.56
gi|68566501|gb|CP000077.1| Sulfolobus acidocaldarius DSM 639, complete genome	kinModCall	modified_base	22644	22644	34	-	.	coverage=113;context=ACATGTTTATTATGTGGATGGGTCAGAAGATATGAGCTTAA;IPDRatio=1.65
gi|68566501|gb|CP000077.1| Sulfolobus acidocaldarius DSM 639, complete genome	kinModCall	modified_base	22667	22667	23	-	.	coverage=115;context=TAAAAAATAAAGTTGTTATAAGAACATGTTTATTATGTGGA;IPDRatio=1.48
gi|68566501|gb|CP000077.1| Sulfolobus acidocaldarius DSM 639, complete genome	kinModCall	modified_base	22677	22677	26	-	.	coverage=117;context=AGAAGGAGAATAAAAAATAAAGTTGTTATAAGAACATGTTT;IPDRatio=1.57
gi|68566501|gb|CP000077.1| Sulfolobus acidocaldarius DSM 639, complete genome	kinModCall	modified_base	22699	22699	22	-	.	coverage=125;context=ACTGGTCATAGGATTGACAGAGAGAAGGAGAATAAAAAATA;IPDRatio=1.46
gi|68566501|gb|CP000077.1| Sulfolobus acidocaldarius DSM 639, complete genome	kinModCall	modified_base	22800	22800	32	-	.	coverage=127;context=GCCAGAGAATATACAAAATTGGCTATTACGTATTCACGTAA;IPDRatio=1.66
gi|68566501|gb|CP000077.1| Sulfolobus acidocaldarius DSM 639, complete genome	kinModCall	modified_base	22890	22890	26	+	.	coverage=123;context=TCTAATGACCTCCTCTTGTAGGGTTTTACATTTTTTACCTT;IPDRatio=1.56
gi|68566501|gb|CP000077.1| Sulfolobus acidocaldarius DSM 639, complete genome	kinModCall	modified_base	23017	23017	31	+	.	coverage=128;context=CCCTGCTGTTGTAAAAAATGCTGTAAGAAGGGGTAAAAAGG;IPDRatio=1.59
gi|68566501|gb|CP000077.1| Sulfolobus acidocaldarius DSM 639, complete genome	kinModCall	modified_base	23047	23047	27	+	.	coverage=129;context=GGGTAAAAAGGCAGAAAATACCTTACTTGATATTTCATTGC;IPDRatio=1.56
gi|68566501|gb|CP000077.1| Sulfolobus acidocaldarius DSM 639, complete genome	kinModCall	modified_base	23054	23054	40	-	.	coverage=125;context=TTATAATGCAATGAAATATCAAGTAAGGTATTTTCTGCCTT;IPDRatio=1.75
gi|68566501|gb|CP000077.1| Sulfolobus acidocaldarius DSM 639, complete genome	kinModCall	modified_base	23077	23077	24	-	.	coverage=121;context=CATTCTCTAAGTTTTTCATAGCTTTATAATGCAATGAAATA;IPDRatio=1.48
gi|68566501|gb|CP000077.1| Sulfolobus acidocaldarius DSM 639, complete genome	kinModCall	modified_base	23097	23097	22	-	.	coverage=119;context=TGGTCTTCCCCTCTTATTCGCATTCTCTAAGTTTTTCATAG;IPDRatio=1.44
gi|68566501|gb|CP000077.1| Sulfolobus acidocaldarius DSM 639, complete genome	kinModCall	modified_base	23109	23109	30	+	.	coverage=116;context=TAGAGAATGCGAATAAGAGGGGAAGACCAGATATAGTTCAT;IPDRatio=1.61
gi|68566501|gb|CP000077.1| Sulfolobus acidocaldarius DSM 639, complete genome	kinModCall	modified_base	23134	23134	23	+	.	coverage=122;context=ACCAGATATAGTTCATTTCGCATTGTTGTTATTTTTAACCC;IPDRatio=1.49
gi|68566501|gb|CP000077.1| Sulfolobus acidocaldarius DSM 639, complete genome	kinModCall	modified_base	23153	23153	44	-	.	coverage=120;context=CCTCTGATCTCCTCTTCAAGGGTTAAAAATAACAACAATGC;IPDRatio=1.85
gi|68566501|gb|CP000077.1| Sulfolobus acidocaldarius DSM 639, complete genome	kinModCall	modified_base	23274	23274	21	-	.	coverage=122;context=AATTTTGCCCTCTAATAATAACTGTTCCATTAATCCTACAA;IPDRatio=1.40
gi|68566501|gb|CP000077.1| Sulfolobus acidocaldarius DSM 639, complete genome	kinModCall	.	23347	23347	3	+	.	context=TACTAACCTTAAATTAAAGGATCTCTCTAGAAAATACTCCT;motif=GGATCY;coverage=123;IPDRatio=0.985;id=GGATCY
gi|68566501|gb|CP000077.1| Sulfolobus acidocaldarius DSM 639, complete genome	kinModCall	.	23348	23348	4	-	.	context=GAGGAGTATTTTCTAGAGAGATCCTTTAATTTAAGGTTAGT;motif=AGATCC;coverage=120;IPDRatio=1.033;id=AGATCC
gi|68566501|gb|CP000077.1| Sulfolobus acidocaldarius DSM 639, complete genome	kinModCall	modified_base	23392	23392	53	+	.	coverage=123;context=AATAGTGTTAAGTGAAAGTGGAAGAAAAGTAAATCCTGCTG;IPDRatio=1.93
gi|68566501|gb|CP000077.1| Sulfolobus acidocaldarius DSM 639, complete genome	kinModCall	modified_base	23409	23409	29	-	.	coverage=121;context=CATGAGTTTGCATAAATCAGCAGGATTTACTTTTCTTCCAC;IPDRatio=1.61
gi|68566501|gb|CP000077.1| Sulfolobus acidocaldarius DSM 639, complete genome	kinModCall	modified_base	23469	23469	25	-	.	coverage=104;context=AACTTCAGATGAAAAATCCCCATGAGCAAATGCGCCTACCC;IPDRatio=1.71
gi|68566501|gb|CP000077.1| Sulfolobus acidocaldarius DSM 639, complete genome	kinModCall	modified_base	23540	23540	37	-	.	coverage=112;context=ACTCTGCATATGACTTGATGAGTTTCTAAAACATTTTTACT;IPDRatio=1.92
gi|68566501|gb|CP000077.1| Sulfolobus acidocaldarius DSM 639, complete genome	kinModCall	modified_base	23666	23666	29	-	.	coverage=120;context=TTATATTTAGAAAAATATTAGAGGAGTATGGCTTTAGAGTA;IPDRatio=1.56
gi|68566501|gb|CP000077.1| Sulfolobus acidocaldarius DSM 639, complete genome	kinModCall	modified_base	23855	23855	22	-	.	coverage=115;context=CAGCAGGCATACAGCTAGCTTCTTACTTAAAAACCAAGGTG;IPDRatio=1.51
gi|68566501|gb|CP000077.1| Sulfolobus acidocaldarius DSM 639, complete genome	kinModCall	modified_base	23890	23890	22	+	.	coverage=122;context=CTGCTGATTCGCATATCTCTGTAACTCTATTCGAATCATGT;IPDRatio=1.40
gi|68566501|gb|CP000077.1| Sulfolobus acidocaldarius DSM 639, complete genome	kinModCall	modified_base	23976	23976	21	+	.	coverage=126;context=GGTATAAGCTCTAAGTCTTTAACTATTTTATAGTACTCAAT;IPDRatio=1.40
gi|68566501|gb|CP000077.1| Sulfolobus acidocaldarius DSM 639, complete genome	kinModCall	modified_base	23979	23979	21	-	.	coverage=115;context=TTAATTGAGTACTATAAAATAGTTAAAGACTTAGAGCTTAT;IPDRatio=1.58
gi|68566501|gb|CP000077.1| Sulfolobus acidocaldarius DSM 639, complete genome	kinModCall	modified_base	23993	23993	23	-	.	coverage=125;context=AAACGTTGTTATCTTTAATTGAGTACTATAAAATAGTTAAA;IPDRatio=1.79
gi|68566501|gb|CP000077.1| Sulfolobus acidocaldarius DSM 639, complete genome	kinModCall	modified_base	24085	24085	28	-	.	coverage=114;context=GCAAGAGGCAAAGAAAAAAGGCTATACTATGTATGCTGTTA;IPDRatio=1.69
gi|68566501|gb|CP000077.1| Sulfolobus acidocaldarius DSM 639, complete genome	kinModCall	modified_base	24117	24117	24	+	.	coverage=128;context=GCCTCTTGCTCTAATTCTTTCACTAGCTTTTCATCTGCCGC;IPDRatio=1.62
gi|68566501|gb|CP000077.1| Sulfolobus acidocaldarius DSM 639, complete genome	kinModCall	modified_base	24124	24124	34	-	.	coverage=117;context=AAATATAGCGGCAGATGAAAAGCTAGTGAAAGAATTAGAGC;IPDRatio=1.64
gi|68566501|gb|CP000077.1| Sulfolobus acidocaldarius DSM 639, complete genome	kinModCall	modified_base	24136	24136	41	-	.	coverage=128;context=ATTGGGAAGAATAAATATAGCGGCAGATGAAAAGCTAGTGA;IPDRatio=1.78
gi|68566501|gb|CP000077.1| Sulfolobus acidocaldarius DSM 639, complete genome	kinModCall	modified_base	24143	24143	21	-	.	coverage=123;context=GGGAGTGATTGGGAAGAATAAATATAGCGGCAGATGAAAAG;IPDRatio=1.48
gi|68566501|gb|CP000077.1| Sulfolobus acidocaldarius DSM 639, complete genome	kinModCall	modified_base	24150	24150	21	-	.	coverage=127;context=ATAGTGTGGGAGTGATTGGGAAGAATAAATATAGCGGCAGA;IPDRatio=1.49
gi|68566501|gb|CP000077.1| Sulfolobus acidocaldarius DSM 639, complete genome	kinModCall	modified_base	24160	24160	28	+	.	coverage=127;context=TATTTATTCTTCCCAATCACTCCCACACTATAAAATAAGAA;IPDRatio=1.54
gi|68566501|gb|CP000077.1| Sulfolobus acidocaldarius DSM 639, complete genome	kinModCall	modified_base	24161	24161	34	-	.	coverage=104;context=TTTCTTATTTTATAGTGTGGGAGTGATTGGGAAGAATAAAT;IPDRatio=1.74
gi|68566501|gb|CP000077.1| Sulfolobus acidocaldarius DSM 639, complete genome	kinModCall	modified_base	24167	24167	31	-	.	coverage=122;context=TTCAAGTTTCTTATTTTATAGTGTGGGAGTGATTGGGAAGA;IPDRatio=1.70
gi|68566501|gb|CP000077.1| Sulfolobus acidocaldarius DSM 639, complete genome	kinModCall	modified_base	24176	24176	28	-	.	coverage=116;context=ATTTATTTTTTCAAGTTTCTTATTTTATAGTGTGGGAGTGA;IPDRatio=1.60
gi|68566501|gb|CP000077.1| Sulfolobus acidocaldarius DSM 639, complete genome	kinModCall	modified_base	24201	24201	41	-	.	coverage=126;context=ACACGTTCGTTGGTAAAGAAAAGCTATTTATTTTTTCAAGT;IPDRatio=1.70
gi|68566501|gb|CP000077.1| Sulfolobus acidocaldarius DSM 639, complete genome	kinModCall	modified_base	24213	24213	24	-	.	coverage=122;context=TACTCCTAGATAACACGTTCGTTGGTAAAGAAAAGCTATTT;IPDRatio=1.49
gi|68566501|gb|CP000077.1| Sulfolobus acidocaldarius DSM 639, complete genome	kinModCall	modified_base	24233	24233	21	-	.	coverage=121;context=GTCTTTGATATAATATTTTTTACTCCTAGATAACACGTTCG;IPDRatio=1.51
gi|68566501|gb|CP000077.1| Sulfolobus acidocaldarius DSM 639, complete genome	kinModCall	modified_base	24280	24280	28	-	.	coverage=115;context=ATAATTGGTATCTTGGAGGTTTTATAATAGTTTTCATTTTA;IPDRatio=1.75
gi|68566501|gb|CP000077.1| Sulfolobus acidocaldarius DSM 639, complete genome	kinModCall	modified_base	24312	24312	26	-	.	coverage=119;context=TATAAATCTGATTAAAGCTTTATTCAAATATGATAATTGGT;IPDRatio=1.64
gi|68566501|gb|CP000077.1| Sulfolobus acidocaldarius DSM 639, complete genome	kinModCall	modified_base	24361	24361	27	-	.	coverage=121;context=AGAAATAAAATATTATGAGCAATGACAAAGAATATTCAATT;IPDRatio=1.53
gi|68566501|gb|CP000077.1| Sulfolobus acidocaldarius DSM 639, complete genome	kinModCall	modified_base	24362	24362	46	-	.	coverage=124;context=TAGAAATAAAATATTATGAGCAATGACAAAGAATATTCAAT;IPDRatio=1.85
gi|68566501|gb|CP000077.1| Sulfolobus acidocaldarius DSM 639, complete genome	kinModCall	modified_base	24380	24380	22	-	.	coverage=121;context=AATTTTAAATTTTACCGATAGAAATAAAATATTATGAGCAA;IPDRatio=1.51
gi|68566501|gb|CP000077.1| Sulfolobus acidocaldarius DSM 639, complete genome	kinModCall	modified_base	24383	24383	25	-	.	coverage=121;context=GGAAATTTTAAATTTTACCGATAGAAATAAAATATTATGAG;IPDRatio=1.55
gi|68566501|gb|CP000077.1| Sulfolobus acidocaldarius DSM 639, complete genome	kinModCall	modified_base	24384	24384	22	-	.	coverage=115;context=AGGAAATTTTAAATTTTACCGATAGAAATAAAATATTATGA;IPDRatio=1.49
gi|68566501|gb|CP000077.1| Sulfolobus acidocaldarius DSM 639, complete genome	kinModCall	modified_base	24386	24386	26	+	.	coverage=116;context=ATAATATTTTATTTCTATCGGTAAAATTTAAAATTTCCTAC;IPDRatio=1.55
gi|68566501|gb|CP000077.1| Sulfolobus acidocaldarius DSM 639, complete genome	kinModCall	modified_base	24403	24403	29	-	.	coverage=118;context=AAAAATTTATAATGACTGTAGGAAATTTTAAATTTTACCGA;IPDRatio=1.76
gi|68566501|gb|CP000077.1| Sulfolobus acidocaldarius DSM 639, complete genome	kinModCall	modified_base	24404	24404	33	-	.	context=CAAAAATTTATAATGACTGTAGGAAATTTTAAATTTTACCG;motif=AGNAAATTTT;coverage=121;IPDRatio=1.76;id=AGNAAATTTT
gi|68566501|gb|CP000077.1| Sulfolobus acidocaldarius DSM 639, complete genome	kinModCall	m4C	24406	24406	51	+	.	context=GTAAAATTTAAAATTTCCTACAGTCATTATAAATTTTTGGT;fracLow=0.400;coverage=125;IPDRatio=2.00;fracUp=0.818;frac=0.591;identificationQv=23
gi|68566501|gb|CP000077.1| Sulfolobus acidocaldarius DSM 639, complete genome	kinModCall	modified_base	24443	24443	42	-	.	coverage=119;context=TACTTTTACATTAATTTCGTTTAGGACCTGTACTTAAACCA;IPDRatio=1.81
gi|68566501|gb|CP000077.1| Sulfolobus acidocaldarius DSM 639, complete genome	kinModCall	m4C	24510	24510	33	+	.	context=TATTATAACGAAATCTCATTCAGTAATTTTGACAATTAAGT;fracLow=0.702;coverage=127;IPDRatio=1.67;fracUp=1.000;frac=1.000;identificationQv=15
gi|68566501|gb|CP000077.1| Sulfolobus acidocaldarius DSM 639, complete genome	kinModCall	m6A	24513	24513	55	-	.	context=ATAACTTAATTGTCAAAATTACTGAATGAGATTTCGTTATA;fracLow=0.363;coverage=118;IPDRatio=2.31;fracUp=0.709;frac=0.558;identificationQv=31
gi|68566501|gb|CP000077.1| Sulfolobus acidocaldarius DSM 639, complete genome	kinModCall	modified_base	24528	24528	21	+	.	coverage=120;context=TTCAGTAATTTTGACAATTAAGTTATTAGGTCCCCTATGAT;IPDRatio=1.43
gi|68566501|gb|CP000077.1| Sulfolobus acidocaldarius DSM 639, complete genome	kinModCall	modified_base	24530	24530	35	-	.	coverage=100;context=TGATCATAGGGGACCTAATAACTTAATTGTCAAAATTACTG;IPDRatio=1.71
gi|68566501|gb|CP000077.1| Sulfolobus acidocaldarius DSM 639, complete genome	kinModCall	modified_base	24554	24554	24	+	.	coverage=128;context=TAGGTCCCCTATGATCAGGAGCTAAATTATCCATCTGTATT;IPDRatio=1.44
gi|68566501|gb|CP000077.1| Sulfolobus acidocaldarius DSM 639, complete genome	kinModCall	modified_base	24556	24556	25	-	.	coverage=118;context=AAAATACAGATGGATAATTTAGCTCCTGATCATAGGGGACC;IPDRatio=1.58
gi|68566501|gb|CP000077.1| Sulfolobus acidocaldarius DSM 639, complete genome	kinModCall	modified_base	24568	24568	26	-	.	coverage=118;context=TACGAAATAGTTAAAATACAGATGGATAATTTAGCTCCTGA;IPDRatio=1.60
gi|68566501|gb|CP000077.1| Sulfolobus acidocaldarius DSM 639, complete genome	kinModCall	modified_base	24588	24588	26	-	.	coverage=116;context=AAATTTTCAAAAATTTGGGATACGAAATAGTTAAAATACAG;IPDRatio=1.63
gi|68566501|gb|CP000077.1| Sulfolobus acidocaldarius DSM 639, complete genome	kinModCall	modified_base	24617	24617	27	-	.	coverage=110;context=TAAAGACCTTAAGGATGATGGTAGCCATGAAATTTTCAAAA;IPDRatio=1.56
gi|68566501|gb|CP000077.1| Sulfolobus acidocaldarius DSM 639, complete genome	kinModCall	modified_base	24619	24619	27	-	.	coverage=115;context=GTTAAAGACCTTAAGGATGATGGTAGCCATGAAATTTTCAA;IPDRatio=1.60
gi|68566501|gb|CP000077.1| Sulfolobus acidocaldarius DSM 639, complete genome	kinModCall	modified_base	24640	24640	32	-	.	coverage=117;context=GTTAATGATAAGAGATTATTGGTTAAAGACCTTAAGGATGA;IPDRatio=1.72
gi|68566501|gb|CP000077.1| Sulfolobus acidocaldarius DSM 639, complete genome	kinModCall	modified_base	24650	24650	24	-	.	coverage=105;context=ATTCCTAGAGGTTAATGATAAGAGATTATTGGTTAAAGACC;IPDRatio=1.54
gi|68566501|gb|CP000077.1| Sulfolobus acidocaldarius DSM 639, complete genome	kinModCall	modified_base	24664	24664	22	+	.	coverage=123;context=AATCTCTTATCATTAACCTCTAGGAATGATAAAAGACCTTT;IPDRatio=1.50
gi|68566501|gb|CP000077.1| Sulfolobus acidocaldarius DSM 639, complete genome	kinModCall	modified_base	24668	24668	25	-	.	coverage=112;context=AAATAAAGGTCTTTTATCATTCCTAGAGGTTAATGATAAGA;IPDRatio=1.54
gi|68566501|gb|CP000077.1| Sulfolobus acidocaldarius DSM 639, complete genome	kinModCall	modified_base	24699	24699	39	-	.	coverage=112;context=TAAAAATCATTGATGTGAGTGTTCAAGATATAAATAAAGGT;IPDRatio=1.77
gi|68566501|gb|CP000077.1| Sulfolobus acidocaldarius DSM 639, complete genome	kinModCall	modified_base	24764	24764	21	+	.	coverage=123;context=TCAGACTTGTTTTTCCCTTTAAGATGTATTTTTCTCTCTCC;IPDRatio=1.39
gi|68566501|gb|CP000077.1| Sulfolobus acidocaldarius DSM 639, complete genome	kinModCall	modified_base	24916	24916	21	-	.	coverage=114;context=TTTTCACTTAATTTTCCACAAATTGTCGAGGTATTTTCGGA;IPDRatio=1.44
gi|68566501|gb|CP000077.1| Sulfolobus acidocaldarius DSM 639, complete genome	kinModCall	modified_base	24928	24928	21	+	.	coverage=119;context=TCGACAATTTGTGGAAAATTAAGTGAAAAAAGAGTTAAGAA;IPDRatio=1.52
gi|68566501|gb|CP000077.1| Sulfolobus acidocaldarius DSM 639, complete genome	kinModCall	modified_base	24929	24929	29	+	.	coverage=113;context=CGACAATTTGTGGAAAATTAAGTGAAAAAAGAGTTAAGAAC;IPDRatio=1.69
gi|68566501|gb|CP000077.1| Sulfolobus acidocaldarius DSM 639, complete genome	kinModCall	m6A	24940	24940	45	+	.	context=GGAAAATTAAGTGAAAAAAGAGTTAAGAACCCATCTGCATT;fracLow=0.135;coverage=115;IPDRatio=1.77;fracUp=0.410;frac=0.275;identificationQv=8
gi|68566501|gb|CP000077.1| Sulfolobus acidocaldarius DSM 639, complete genome	kinModCall	modified_base	24954	24954	27	-	.	coverage=112;context=TCTCTTCCTCAACTAATGCAGATGGGTTCTTAACTCTTTTT;IPDRatio=1.52
gi|68566501|gb|CP000077.1| Sulfolobus acidocaldarius DSM 639, complete genome	kinModCall	modified_base	24968	24968	36	-	.	coverage=112;context=GCTACTAGCGCAAATCTCTTCCTCAACTAATGCAGATGGGT;IPDRatio=1.76
gi|68566501|gb|CP000077.1| Sulfolobus acidocaldarius DSM 639, complete genome	kinModCall	modified_base	24979	24979	34	+	.	coverage=115;context=TTAGTTGAGGAAGAGATTTGCGCTAGTAGCATCTGATCCCC;IPDRatio=1.80
gi|68566501|gb|CP000077.1| Sulfolobus acidocaldarius DSM 639, complete genome	kinModCall	modified_base	25017	25017	31	-	.	coverage=107;context=CTCCAGCCCTGTTAAATTTGGACGATGTAACAATCTTAGGG;IPDRatio=1.63
gi|68566501|gb|CP000077.1| Sulfolobus acidocaldarius DSM 639, complete genome	kinModCall	modified_base	25028	25028	26	-	.	coverage=114;context=AGTAAACTATCCTCCAGCCCTGTTAAATTTGGACGATGTAA;IPDRatio=1.64
gi|68566501|gb|CP000077.1| Sulfolobus acidocaldarius DSM 639, complete genome	kinModCall	modified_base	25029	25029	24	+	.	coverage=116;context=TACATCGTCCAAATTTAACAGGGCTGGAGGATAGTTTACTA;IPDRatio=1.52
gi|68566501|gb|CP000077.1| Sulfolobus acidocaldarius DSM 639, complete genome	kinModCall	modified_base	25031	25031	25	+	.	coverage=100;context=CATCGTCCAAATTTAACAGGGCTGGAGGATAGTTTACTAAT;IPDRatio=1.51
gi|68566501|gb|CP000077.1| Sulfolobus acidocaldarius DSM 639, complete genome	kinModCall	.	25063	25063	10	+	.	context=TTTACTAATATTATTTCTTTAGAAAATTTTTCAAGAGCATT;motif=AGNAAATTTT;coverage=117;IPDRatio=1.198;id=AGNAAATTTT
gi|68566501|gb|CP000077.1| Sulfolobus acidocaldarius DSM 639, complete genome	kinModCall	modified_base	25121	25121	44	+	.	coverage=112;context=TGACTTTATCAGAAAAAGTTGATGGATAGCTGATGGTCAGC;IPDRatio=1.93
gi|68566501|gb|CP000077.1| Sulfolobus acidocaldarius DSM 639, complete genome	kinModCall	modified_base	25127	25127	24	-	.	coverage=110;context=AAATAAGCTGACCATCAGCTATCCATCAACTTTTTCTGATA;IPDRatio=1.49
gi|68566501|gb|CP000077.1| Sulfolobus acidocaldarius DSM 639, complete genome	kinModCall	modified_base	25151	25151	42	+	.	coverage=113;context=TGATGGTCAGCTTATTTTTAGCGTACATAATATATTTATGT;IPDRatio=2.08
gi|68566501|gb|CP000077.1| Sulfolobus acidocaldarius DSM 639, complete genome	kinModCall	modified_base	25153	25153	22	+	.	coverage=111;context=ATGGTCAGCTTATTTTTAGCGTACATAATATATTTATGTAA;IPDRatio=1.44
gi|68566501|gb|CP000077.1| Sulfolobus acidocaldarius DSM 639, complete genome	kinModCall	modified_base	25153	25153	22	-	.	coverage=112;context=TTACATAAATATATTATGTACGCTAAAAATAAGCTGACCAT;IPDRatio=1.57
gi|68566501|gb|CP000077.1| Sulfolobus acidocaldarius DSM 639, complete genome	kinModCall	modified_base	25188	25188	43	-	.	coverage=96;context=TATTAGTTCATAACATGAGGGCTGAACTCCTCTGGTTACAT;IPDRatio=2.21
gi|68566501|gb|CP000077.1| Sulfolobus acidocaldarius DSM 639, complete genome	kinModCall	modified_base	25281	25281	27	-	.	coverage=101;context=TAGTTAATAACGACAAGGAGGAATTATGTAAAATCTTTATT;IPDRatio=1.54
gi|68566501|gb|CP000077.1| Sulfolobus acidocaldarius DSM 639, complete genome	kinModCall	modified_base	25282	25282	21	-	.	coverage=112;context=TTAGTTAATAACGACAAGGAGGAATTATGTAAAATCTTTAT;IPDRatio=1.38
gi|68566501|gb|CP000077.1| Sulfolobus acidocaldarius DSM 639, complete genome	kinModCall	modified_base	25524	25524	28	-	.	coverage=93;context=CGTTTAATCCACGATTATGGGAGTTTATTTCAATTAACCCT;IPDRatio=1.68
gi|68566501|gb|CP000077.1| Sulfolobus acidocaldarius DSM 639, complete genome	kinModCall	modified_base	25576	25576	22	+	.	coverage=107;context=TGCATTATTGATGTGTAAAAACTGATGTATAAAAAATGTTT;IPDRatio=1.45
gi|68566501|gb|CP000077.1| Sulfolobus acidocaldarius DSM 639, complete genome	kinModCall	modified_base	25582	25582	23	-	.	coverage=119;context=CAAAACAAACATTTTTTATACATCAGTTTTTACACATCAAT;IPDRatio=1.44
gi|68566501|gb|CP000077.1| Sulfolobus acidocaldarius DSM 639, complete genome	kinModCall	modified_base	25607	25607	29	+	.	coverage=122;context=AAAAATGTTTGTTTTGGTCATGGAAATTTTTTCAAATCAAA;IPDRatio=1.65
gi|68566501|gb|CP000077.1| Sulfolobus acidocaldarius DSM 639, complete genome	kinModCall	modified_base	25890	25890	22	-	.	coverage=122;context=TAATCAGTAAGGACATTGGCAGAGAATTAGCTATGAAGTTT;IPDRatio=1.45
gi|68566501|gb|CP000077.1| Sulfolobus acidocaldarius DSM 639, complete genome	kinModCall	modified_base	25919	25919	25	-	.	coverage=99;context=AGATACACCAATGCCTATGGGATTAGTTGTAATCAGTAAGG;IPDRatio=1.61
gi|68566501|gb|CP000077.1| Sulfolobus acidocaldarius DSM 639, complete genome	kinModCall	.	25960	25960	10	+	.	context=CCTGCTAACTGTTTCCATAGATCCCACATACTTATTATTCT;motif=AGATCC;coverage=110;IPDRatio=1.255;id=AGATCC
gi|68566501|gb|CP000077.1| Sulfolobus acidocaldarius DSM 639, complete genome	kinModCall	modified_base	25961	25961	43	-	.	context=CAGAATAATAAGTATGTGGGATCTATGGAAACAGTTAGCAG;motif=GGATCY;coverage=119;IPDRatio=1.92;id=GGATCY
gi|68566501|gb|CP000077.1| Sulfolobus acidocaldarius DSM 639, complete genome	kinModCall	modified_base	26176	26176	22	+	.	coverage=124;context=TGACCATGCACTATTAACCTGGAGTTTTTTATTTCATCTAC;IPDRatio=1.50
gi|68566501|gb|CP000077.1| Sulfolobus acidocaldarius DSM 639, complete genome	kinModCall	modified_base	26313	26313	27	+	.	coverage=110;context=TGGATACATCGCAGCAGAAGGTACTGCGACATCTACATCCT;IPDRatio=1.53
gi|68566501|gb|CP000077.1| Sulfolobus acidocaldarius DSM 639, complete genome	kinModCall	modified_base	26359	26359	35	-	.	coverage=119;context=GAAATAATCTCTACAGTTCAAGATACTAATGAAAAAGTACT;IPDRatio=1.86
gi|68566501|gb|CP000077.1| Sulfolobus acidocaldarius DSM 639, complete genome	kinModCall	modified_base	26519	26519	25	-	.	coverage=128;context=ATTCTTGGAACCAATTGAAACAAGCATTTTTTAGATCACTT;IPDRatio=1.43
gi|68566501|gb|CP000077.1| Sulfolobus acidocaldarius DSM 639, complete genome	kinModCall	modified_base	26575	26575	21	+	.	coverage=125;context=GCAGTTCGTGAAGCGATAATGCGTATAGGTTTAAATGCTGA;IPDRatio=1.46
gi|68566501|gb|CP000077.1| Sulfolobus acidocaldarius DSM 639, complete genome	kinModCall	modified_base	26678	26678	26	-	.	coverage=115;context=AGTTTCTTTTAAGGACTTAAACGCTCTATTTCTAGCTCCTA;IPDRatio=1.53
gi|68566501|gb|CP000077.1| Sulfolobus acidocaldarius DSM 639, complete genome	kinModCall	modified_base	26739	26739	23	+	.	coverage=123;context=AATAGAAGGGGGAGTATTTAGCTACGAGAATAGGTTAATGG;IPDRatio=1.46
gi|68566501|gb|CP000077.1| Sulfolobus acidocaldarius DSM 639, complete genome	kinModCall	modified_base	26758	26758	23	-	.	coverage=116;context=GCATAGACCACTGCAAACGCCATTAACCTATTCTCGTAGCT;IPDRatio=1.46
gi|68566501|gb|CP000077.1| Sulfolobus acidocaldarius DSM 639, complete genome	kinModCall	m4C	26760	26760	39	+	.	context=CTACGAGAATAGGTTAATGGCGTTTGCAGTGGTCTATGCTG;fracLow=0.331;coverage=116;IPDRatio=1.85;fracUp=0.813;frac=0.578;identificationQv=21
gi|68566501|gb|CP000077.1| Sulfolobus acidocaldarius DSM 639, complete genome	kinModCall	modified_base	26767	26767	21	+	.	coverage=120;context=AATAGGTTAATGGCGTTTGCAGTGGTCTATGCTGTAGACAG;IPDRatio=1.38
gi|68566501|gb|CP000077.1| Sulfolobus acidocaldarius DSM 639, complete genome	kinModCall	modified_base	26777	26777	23	-	.	coverage=129;context=GAGACCATTTCTGTCTACAGCATAGACCACTGCAAACGCCA;IPDRatio=1.52
gi|68566501|gb|CP000077.1| Sulfolobus acidocaldarius DSM 639, complete genome	kinModCall	modified_base	26907	26907	48	+	.	coverage=116;context=TATAGTTTTCTCTGCCAAGGGGAGTAAGGAGAATGAAGGTG;IPDRatio=2.09
gi|68566501|gb|CP000077.1| Sulfolobus acidocaldarius DSM 639, complete genome	kinModCall	modified_base	26907	26907	23	-	.	coverage=127;context=CACCTTCATTCTCCTTACTCCCCTTGGCAGAGAAAACTATA;IPDRatio=1.61
gi|68566501|gb|CP000077.1| Sulfolobus acidocaldarius DSM 639, complete genome	kinModCall	modified_base	26908	26908	29	+	.	coverage=96;context=ATAGTTTTCTCTGCCAAGGGGAGTAAGGAGAATGAAGGTGC;IPDRatio=1.89
gi|68566501|gb|CP000077.1| Sulfolobus acidocaldarius DSM 639, complete genome	kinModCall	modified_base	26934	26934	23	-	.	coverage=125;context=TGATGACTTTAGTTAGATATCCTATAGCACCTTCATTCTCC;IPDRatio=1.65
gi|68566501|gb|CP000077.1| Sulfolobus acidocaldarius DSM 639, complete genome	kinModCall	.	27021	27021	4	+	.	context=TTTCTATAATAACGTGGATTAGTAAATTTTTGTTCCTTTAT;motif=AGNAAATTTT;coverage=119;IPDRatio=1.068;id=AGNAAATTTT
gi|68566501|gb|CP000077.1| Sulfolobus acidocaldarius DSM 639, complete genome	kinModCall	modified_base	27104	27104	25	-	.	coverage=123;context=TGTCTACTTAGCTACTGTGGAGAGACCAAATAGTAGGAGAC;IPDRatio=1.51
gi|68566501|gb|CP000077.1| Sulfolobus acidocaldarius DSM 639, complete genome	kinModCall	modified_base	27108	27108	32	+	.	coverage=119;context=CCTACTATTTGGTCTCTCCACAGTAGCTAAGTAGACACCGT;IPDRatio=1.61
gi|68566501|gb|CP000077.1| Sulfolobus acidocaldarius DSM 639, complete genome	kinModCall	modified_base	27127	27127	39	-	.	coverage=122;context=GAAAATGTACATGAGGAACACGGTGTCTACTTAGCTACTGT;IPDRatio=2.22
gi|68566501|gb|CP000077.1| Sulfolobus acidocaldarius DSM 639, complete genome	kinModCall	modified_base	27469	27469	33	-	.	coverage=110;context=AACACCTTTTTGAGTAGTGTTGGTAAGTTAAAATTAGTGGA;IPDRatio=1.66
gi|68566501|gb|CP000077.1| Sulfolobus acidocaldarius DSM 639, complete genome	kinModCall	modified_base	27539	27539	49	+	.	coverage=120;context=TACTTAGCCATGCTTGAGCAGGATGTTTATTAAGTGTCCTA;IPDRatio=1.99
gi|68566501|gb|CP000077.1| Sulfolobus acidocaldarius DSM 639, complete genome	kinModCall	modified_base	27572	27572	26	-	.	coverage=108;context=CTTTAATGACATTAACAGAGGAGTGGTTGTTAATAGGACAC;IPDRatio=1.53
gi|68566501|gb|CP000077.1| Sulfolobus acidocaldarius DSM 639, complete genome	kinModCall	modified_base	27651	27651	23	+	.	coverage=123;context=GGAGTAGCTTAAACTGTCAATCCCAATTAGCAGAGGTTTCA;IPDRatio=1.49
gi|68566501|gb|CP000077.1| Sulfolobus acidocaldarius DSM 639, complete genome	kinModCall	m4C	27728	27728	46	-	.	context=AGTTGACACAATAGTGGGTGCAGTTCCTAGAGATACTATCG;fracLow=0.534;coverage=122;IPDRatio=1.79;fracUp=1.000;frac=0.734;identificationQv=13
gi|68566501|gb|CP000077.1| Sulfolobus acidocaldarius DSM 639, complete genome	kinModCall	modified_base	27772	27772	24	-	.	coverage=119;context=ATAATGAGCTTACCCACAGTGCTCATATTTAAAAATGGTAA;IPDRatio=1.51
gi|68566501|gb|CP000077.1| Sulfolobus acidocaldarius DSM 639, complete genome	kinModCall	modified_base	27825	27825	21	+	.	coverage=132;context=GGCTATATCACTATTTTCATCAGCATTTACTTTTCCAAAGC;IPDRatio=1.42
gi|68566501|gb|CP000077.1| Sulfolobus acidocaldarius DSM 639, complete genome	kinModCall	modified_base	27864	27864	31	-	.	coverage=121;context=CAATAATTGAGGAATTGGCGTCTGAGTATACTCAAATAGGC;IPDRatio=1.81
gi|68566501|gb|CP000077.1| Sulfolobus acidocaldarius DSM 639, complete genome	kinModCall	modified_base	27883	27883	32	-	.	coverage=120;context=CCATGCTTTGTCCTCTCCCCAATAATTGAGGAATTGGCGTC;IPDRatio=1.64
gi|68566501|gb|CP000077.1| Sulfolobus acidocaldarius DSM 639, complete genome	kinModCall	modified_base	27886	27886	22	+	.	coverage=125;context=GCCAATTCCTCAATTATTGGGGAGAGGACAAAGCATGGAGC;IPDRatio=1.47
gi|68566501|gb|CP000077.1| Sulfolobus acidocaldarius DSM 639, complete genome	kinModCall	modified_base	27907	27907	27	+	.	coverage=130;context=GAGAGGACAAAGCATGGAGCACACCATTCAGCCCAAAAATC;IPDRatio=1.49
gi|68566501|gb|CP000077.1| Sulfolobus acidocaldarius DSM 639, complete genome	kinModCall	modified_base	27935	27935	21	-	.	coverage=115;context=TGTAGAATCTCATAAAATAGCTGTGGTGGATTTTTGGGCTG;IPDRatio=1.46
gi|68566501|gb|CP000077.1| Sulfolobus acidocaldarius DSM 639, complete genome	kinModCall	modified_base	28009	28009	30	-	.	coverage=121;context=ACCTATTAACTAATTATGCCTGAGACCAAGAGCAGTCCTGT;IPDRatio=1.58
gi|68566501|gb|CP000077.1| Sulfolobus acidocaldarius DSM 639, complete genome	kinModCall	modified_base	28052	28052	22	+	.	coverage=126;context=TACTAGGAATTATATTTTTCCCATAAACATAAAATAATAGC;IPDRatio=1.51
gi|68566501|gb|CP000077.1| Sulfolobus acidocaldarius DSM 639, complete genome	kinModCall	modified_base	28125	28125	26	+	.	coverage=124;context=TCTCAATTGTAGTTTCAACAAGGGATCCTGTCGGAGAAACT;IPDRatio=1.56
gi|68566501|gb|CP000077.1| Sulfolobus acidocaldarius DSM 639, complete genome	kinModCall	m6A	28129	28129	70	+	.	context=AATTGTAGTTTCAACAAGGGATCCTGTCGGAGAAACTATTA;fracLow=0.241;motif=GGATCY;coverage=123;IPDRatio=2.38;id=GGATCY;fracUp=0.514;frac=0.397;identificationQv=24
gi|68566501|gb|CP000077.1| Sulfolobus acidocaldarius DSM 639, complete genome	kinModCall	m6A	28130	28130	108	-	.	context=TTAATAGTTTCTCCGACAGGATCCCTTGTTGAAACTACAAT;fracLow=0.505;motif=GGATCY;coverage=112;IPDRatio=2.88;id=GGATCY;fracUp=0.826;frac=0.657;identificationQv=57
gi|68566501|gb|CP000077.1| Sulfolobus acidocaldarius DSM 639, complete genome	kinModCall	modified_base	28131	28131	33	-	.	coverage=104;context=TTTAATAGTTTCTCCGACAGGATCCCTTGTTGAAACTACAA;IPDRatio=1.72
gi|68566501|gb|CP000077.1| Sulfolobus acidocaldarius DSM 639, complete genome	kinModCall	modified_base	28155	28155	26	+	.	coverage=133;context=TCGGAGAAACTATTAAAAAATTAGGGTATAAATTTGAGGAA;IPDRatio=1.54
gi|68566501|gb|CP000077.1| Sulfolobus acidocaldarius DSM 639, complete genome	kinModCall	modified_base	28179	28179	27	+	.	coverage=134;context=GGTATAAATTTGAGGAAATTGACGAAGATGAGGTTGATTTC;IPDRatio=1.54
gi|68566501|gb|CP000077.1| Sulfolobus acidocaldarius DSM 639, complete genome	kinModCall	modified_base	28260	28260	30	-	.	coverage=113;context=ATAATGAACCGTAAGTGCTGGGGTCTTAGACGAACTCTGAT;IPDRatio=1.76
gi|68566501|gb|CP000077.1| Sulfolobus acidocaldarius DSM 639, complete genome	kinModCall	modified_base	28271	28271	22	+	.	coverage=130;context=TCTAAGACCCCAGCACTTACGGTTCATTATCCAGGAAATCC;IPDRatio=1.48
gi|68566501|gb|CP000077.1| Sulfolobus acidocaldarius DSM 639, complete genome	kinModCall	modified_base	28312	28312	28	+	.	coverage=124;context=AAGCTCTCAGGTGTTAGGCGGAGAACCGGAAAAATTAGGGG;IPDRatio=1.58
gi|68566501|gb|CP000077.1| Sulfolobus acidocaldarius DSM 639, complete genome	kinModCall	modified_base	28319	28319	21	-	.	coverage=108;context=AATGCAACCCCTAATTTTTCCGGTTCTCCGCCTAACACCTG;IPDRatio=1.48
gi|68566501|gb|CP000077.1| Sulfolobus acidocaldarius DSM 639, complete genome	kinModCall	m6A	28328	28328	60	+	.	context=GGCGGAGAACCGGAAAAATTAGGGGTTGCATTTCCTAGGTT;fracLow=0.213;coverage=132;IPDRatio=2.13;fracUp=0.486;frac=0.344;identificationQv=8
gi|68566501|gb|CP000077.1| Sulfolobus acidocaldarius DSM 639, complete genome	kinModCall	modified_base	28336	28336	21	+	.	coverage=130;context=ACCGGAAAAATTAGGGGTTGCATTTCCTAGGTTATTGACAG;IPDRatio=1.40
gi|68566501|gb|CP000077.1| Sulfolobus acidocaldarius DSM 639, complete genome	kinModCall	modified_base	28483	28483	47	+	.	coverage=129;context=TGGGAGTGATCCTACCTATTGGGGTAACGAGAAGATAGTAA;IPDRatio=4.07
gi|68566501|gb|CP000077.1| Sulfolobus acidocaldarius DSM 639, complete genome	kinModCall	modified_base	28485	28485	31	+	.	coverage=127;context=GGAGTGATCCTACCTATTGGGGTAACGAGAAGATAGTAAAG;IPDRatio=2.44
gi|68566501|gb|CP000077.1| Sulfolobus acidocaldarius DSM 639, complete genome	kinModCall	modified_base	28581	28581	23	+	.	coverage=128;context=AAGAGATTATAGTAGGCTTTGGTGGTCCTCATTACGCTCCA;IPDRatio=1.48
gi|68566501|gb|CP000077.1| Sulfolobus acidocaldarius DSM 639, complete genome	kinModCall	modified_base	28584	28584	21	+	.	coverage=127;context=AGATTATAGTAGGCTTTGGTGGTCCTCATTACGCTCCATAT;IPDRatio=1.43
gi|68566501|gb|CP000077.1| Sulfolobus acidocaldarius DSM 639, complete genome	kinModCall	modified_base	28660	28660	24	+	.	coverage=133;context=TATAATTTCCAAGTATTATTTGGCTTCAATTAAAGATACCA;IPDRatio=1.52
gi|68566501|gb|CP000077.1| Sulfolobus acidocaldarius DSM 639, complete genome	kinModCall	modified_base	28680	28680	22	-	.	coverage=119;context=CTCCACAGTCTGGATTATCGTGGTATCTTTAATTGAAGCCA;IPDRatio=1.66
gi|68566501|gb|CP000077.1| Sulfolobus acidocaldarius DSM 639, complete genome	kinModCall	m4C	28835	28835	24	+	.	context=CTCATTAGTTAATGTTAAGGCACCAATAGAAACTAACCTAC;fracLow=0.245;coverage=133;IPDRatio=1.49;fracUp=0.687;frac=0.447;identificationQv=21
gi|68566501|gb|CP000077.1| Sulfolobus acidocaldarius DSM 639, complete genome	kinModCall	modified_base	28852	28852	32	-	.	coverage=120;context=TCAAAATGTAAAAGATTGTAGGTTAGTTTCTATTGGTGCCT;IPDRatio=1.72
gi|68566501|gb|CP000077.1| Sulfolobus acidocaldarius DSM 639, complete genome	kinModCall	m4C	28934	28934	28	+	.	context=TACACCTAGTCCTGAAAATTCATCAAGATCTAGAATGTAAG;fracLow=0.237;coverage=133;IPDRatio=1.53;fracUp=0.646;frac=0.430;identificationQv=4
gi|68566501|gb|CP000077.1| Sulfolobus acidocaldarius DSM 639, complete genome	kinModCall	modified_base	29099	29099	32	-	.	coverage=116;context=TTGAGTTAATGAAAAAAATTGCCGAAAATAGATCTAACACA;IPDRatio=1.63
gi|68566501|gb|CP000077.1| Sulfolobus acidocaldarius DSM 639, complete genome	kinModCall	m6A	29116	29116	33	-	.	context=CAAGAAGGTAAATATGATTGAGTTAATGAAAAAAATTGCCG;fracLow=0.179;coverage=115;IPDRatio=1.67;fracUp=0.507;frac=0.346;identificationQv=7
gi|68566501|gb|CP000077.1| Sulfolobus acidocaldarius DSM 639, complete genome	kinModCall	modified_base	29221	29221	27	-	.	coverage=121;context=AATTCTTAGAGCTTATCAGACGGCTTCTATCCTCTCAGAAG;IPDRatio=1.53
gi|68566501|gb|CP000077.1| Sulfolobus acidocaldarius DSM 639, complete genome	kinModCall	modified_base	29302	29302	24	-	.	coverage=117;context=AGGACAAAGACAGGCAAAAAGAGCAGTAGATGAAGTTAGGA;IPDRatio=1.52
gi|68566501|gb|CP000077.1| Sulfolobus acidocaldarius DSM 639, complete genome	kinModCall	modified_base	29335	29335	28	+	.	coverage=123;context=TTTGTCCTTCATCTGTTAATGGGTAAGAGTTTATATCATCA;IPDRatio=1.63
gi|68566501|gb|CP000077.1| Sulfolobus acidocaldarius DSM 639, complete genome	kinModCall	modified_base	29355	29355	21	+	.	coverage=129;context=GGGTAAGAGTTTATATCATCAGATAGTATTTGTTGTGTATT;IPDRatio=1.43
gi|68566501|gb|CP000077.1| Sulfolobus acidocaldarius DSM 639, complete genome	kinModCall	modified_base	29378	29378	30	+	.	coverage=129;context=TAGTATTTGTTGTGTATTTGCGTTCGACTGTGCATGCCTTA;IPDRatio=1.67
gi|68566501|gb|CP000077.1| Sulfolobus acidocaldarius DSM 639, complete genome	kinModCall	modified_base	29434	29434	37	+	.	coverage=132;context=TCATAGTTAAGACTATATGTGGTTACTTTTAAAATAAATTT;IPDRatio=1.66
gi|68566501|gb|CP000077.1| Sulfolobus acidocaldarius DSM 639, complete genome	kinModCall	modified_base	29444	29444	21	+	.	coverage=133;context=GACTATATGTGGTTACTTTTAAAATAAATTTTTCTCGATAA;IPDRatio=1.40
gi|68566501|gb|CP000077.1| Sulfolobus acidocaldarius DSM 639, complete genome	kinModCall	modified_base	29458	29458	22	-	.	coverage=119;context=ATTCTAAGAGCGGTTTATCGAGAAAAATTTATTTTAAAAGT;IPDRatio=1.46
gi|68566501|gb|CP000077.1| Sulfolobus acidocaldarius DSM 639, complete genome	kinModCall	modified_base	29517	29517	26	-	.	coverage=119;context=TTATTATAAATCATCAATACAATAGAATAAAGATGAAAATA;IPDRatio=1.55
gi|68566501|gb|CP000077.1| Sulfolobus acidocaldarius DSM 639, complete genome	kinModCall	modified_base	29557	29557	21	-	.	coverage=116;context=TTCCTTTATGTTTATACAATCCATTAGTATTACGACTATAT;IPDRatio=1.53
gi|68566501|gb|CP000077.1| Sulfolobus acidocaldarius DSM 639, complete genome	kinModCall	modified_base	29695	29695	26	+	.	coverage=115;context=CTGTAAGATTTGCAGCAGAGGAAATGAAAAAACATAACATA;IPDRatio=1.60
gi|68566501|gb|CP000077.1| Sulfolobus acidocaldarius DSM 639, complete genome	kinModCall	modified_base	29712	29712	21	-	.	coverage=115;context=ATTACTATTAATGAGCCTATGTTATGTTTTTTCATTTCCTC;IPDRatio=1.39
gi|68566501|gb|CP000077.1| Sulfolobus acidocaldarius DSM 639, complete genome	kinModCall	modified_base	29715	29715	21	-	.	coverage=118;context=TCTATTACTATTAATGAGCCTATGTTATGTTTTTTCATTTC;IPDRatio=1.45
gi|68566501|gb|CP000077.1| Sulfolobus acidocaldarius DSM 639, complete genome	kinModCall	modified_base	29963	29963	39	+	.	context=AGGGATTCTAAGTATAAGGGATCTAGCAAGAACATTAATTG;motif=GGATCY;coverage=129;IPDRatio=1.87;id=GGATCY
gi|68566501|gb|CP000077.1| Sulfolobus acidocaldarius DSM 639, complete genome	kinModCall	.	29964	29964	19	-	.	context=TCAATTAATGTTCTTGCTAGATCCCTTATACTTAGAATCCC;motif=AGATCC;coverage=113;IPDRatio=1.427;id=AGATCC
gi|68566501|gb|CP000077.1| Sulfolobus acidocaldarius DSM 639, complete genome	kinModCall	m6A	30183	30183	27	+	.	context=TGAAAGAGACAGAGCTAAAGAGTTAGTTAGGATAATAACTA;fracLow=0.078;coverage=127;IPDRatio=1.55;fracUp=0.303;frac=0.190;identificationQv=10
gi|68566501|gb|CP000077.1| Sulfolobus acidocaldarius DSM 639, complete genome	kinModCall	m4C	30294	30294	44	+	.	context=TCTTTTTAAACCAACAAAATCGGGATTAGCTGTTGCATTAT;fracLow=0.529;coverage=128;IPDRatio=1.80;fracUp=1.000;frac=0.782;identificationQv=22
gi|68566501|gb|CP000077.1| Sulfolobus acidocaldarius DSM 639, complete genome	kinModCall	modified_base	30296	30296	23	+	.	coverage=124;context=TTTTTAAACCAACAAAATCGGGATTAGCTGTTGCATTATGG;IPDRatio=1.52
gi|68566501|gb|CP000077.1| Sulfolobus acidocaldarius DSM 639, complete genome	kinModCall	modified_base	30297	30297	32	+	.	coverage=110;context=TTTTAAACCAACAAAATCGGGATTAGCTGTTGCATTATGGT;IPDRatio=1.72
gi|68566501|gb|CP000077.1| Sulfolobus acidocaldarius DSM 639, complete genome	kinModCall	modified_base	30329	30329	25	+	.	coverage=116;context=CATTATGGTTAAAGCAAAAGGCTGAAGAGTTAGGAATGATA;IPDRatio=1.60
gi|68566501|gb|CP000077.1| Sulfolobus acidocaldarius DSM 639, complete genome	kinModCall	modified_base	30336	30336	21	+	.	coverage=125;context=GTTAAAGCAAAAGGCTGAAGAGTTAGGAATGATAGCATCAG;IPDRatio=1.43
gi|68566501|gb|CP000077.1| Sulfolobus acidocaldarius DSM 639, complete genome	kinModCall	modified_base	30370	30370	21	+	.	coverage=131;context=GCATCAGTTGGTTGGTTCACGGAGATCTCTGATGTACCGCC;IPDRatio=1.48
gi|68566501|gb|CP000077.1| Sulfolobus acidocaldarius DSM 639, complete genome	kinModCall	modified_base	30388	30388	21	-	.	coverage=124;context=ACCGCTTCTTCAACGTCTGGCGGTACATCAGAGATCTCCGT;IPDRatio=1.66
gi|68566501|gb|CP000077.1| Sulfolobus acidocaldarius DSM 639, complete genome	kinModCall	m4C	30453	30453	31	+	.	context=TATGAGAGAACTGGAAGTTCCCTGGTCTCCAAAAGTCGTTC;fracLow=0.346;coverage=127;IPDRatio=1.62;fracUp=0.774;frac=0.547;identificationQv=6
gi|68566501|gb|CP000077.1| Sulfolobus acidocaldarius DSM 639, complete genome	kinModCall	modified_base	30587	30587	27	+	.	coverage=127;context=GTCGAATGTCATAAATGACTCATCAATTATGAAGAATGGCG;IPDRatio=1.53
gi|68566501|gb|CP000077.1| Sulfolobus acidocaldarius DSM 639, complete genome	kinModCall	modified_base	30655	30655	23	-	.	coverage=114;context=GTCAACATCAGAAAAAACCACGTTAGCTTTAATACTTATTC;IPDRatio=1.55
gi|68566501|gb|CP000077.1| Sulfolobus acidocaldarius DSM 639, complete genome	kinModCall	modified_base	30912	30912	21	-	.	coverage=124;context=CAATTACAGCAGTTAGGTATTCCTAAGAAGGTTGCAGAGGA;IPDRatio=1.43
gi|68566501|gb|CP000077.1| Sulfolobus acidocaldarius DSM 639, complete genome	kinModCall	modified_base	31087	31087	31	-	.	coverage=129;context=GCTGGAAAATCTGAATATTGAGGCAAGTGTAATAAACAGAA;IPDRatio=1.59
gi|68566501|gb|CP000077.1| Sulfolobus acidocaldarius DSM 639, complete genome	kinModCall	modified_base	31116	31116	21	-	.	coverage=126;context=GAGGAGTTAATTGCGCAAAAGAGTAAAGCGCTGGAAAATCT;IPDRatio=1.46
gi|68566501|gb|CP000077.1| Sulfolobus acidocaldarius DSM 639, complete genome	kinModCall	m6A	31171	31171	42	-	.	context=GAAAAAAATGAGAAGAAGCGAGTTATTACAGAAAGTAAAAG;fracLow=0.176;coverage=122;IPDRatio=1.77;fracUp=0.440;frac=0.317;identificationQv=6
gi|68566501|gb|CP000077.1| Sulfolobus acidocaldarius DSM 639, complete genome	kinModCall	modified_base	31225	31225	34	+	.	coverage=134;context=TTATGATGTCATTCTTTGTACGGTCTAATTCATTAATATCC;IPDRatio=1.67
gi|68566501|gb|CP000077.1| Sulfolobus acidocaldarius DSM 639, complete genome	kinModCall	modified_base	31227	31227	25	+	.	coverage=116;context=ATGATGTCATTCTTTGTACGGTCTAATTCATTAATATCCTT;IPDRatio=1.48
gi|68566501|gb|CP000077.1| Sulfolobus acidocaldarius DSM 639, complete genome	kinModCall	modified_base	31285	31285	27	-	.	coverage=123;context=AGTTTGTGGAAGTAAAGTAGAGCCAGATTTATGGAAAGTTA;IPDRatio=1.48
gi|68566501|gb|CP000077.1| Sulfolobus acidocaldarius DSM 639, complete genome	kinModCall	modified_base	31302	31302	21	-	.	coverage=130;context=CACTCCAGTATGTGTCCAGTTTGTGGAAGTAAAGTAGAGCC;IPDRatio=1.44
gi|68566501|gb|CP000077.1| Sulfolobus acidocaldarius DSM 639, complete genome	kinModCall	modified_base	31457	31457	22	-	.	coverage=125;context=GAAAAGCTAACATTGAATTAAAGGATAAATTAACAAAAGAA;IPDRatio=1.47
gi|68566501|gb|CP000077.1| Sulfolobus acidocaldarius DSM 639, complete genome	kinModCall	modified_base	31549	31549	23	+	.	coverage=127;context=CTTTCAATTCTTTAATTTTAGCCTGTATACGTTCCCTTATT;IPDRatio=1.47
gi|68566501|gb|CP000077.1| Sulfolobus acidocaldarius DSM 639, complete genome	kinModCall	modified_base	31557	31557	32	-	.	coverage=123;context=ATAGTTGAAATAAGGGAACGTATACAGGCTAAAATTAAAGA;IPDRatio=1.69
gi|68566501|gb|CP000077.1| Sulfolobus acidocaldarius DSM 639, complete genome	kinModCall	modified_base	31590	31590	29	-	.	coverage=124;context=GAACAGACCATAAAGATAACAAGACAGAATAGAATAGTTGA;IPDRatio=1.59
gi|68566501|gb|CP000077.1| Sulfolobus acidocaldarius DSM 639, complete genome	kinModCall	modified_base	31685	31685	24	-	.	coverage=127;context=ATGACGATATAAAGAAAATTGCTAATGAATTAGAGAACATA;IPDRatio=1.54
gi|68566501|gb|CP000077.1| Sulfolobus acidocaldarius DSM 639, complete genome	kinModCall	modified_base	31791	31791	29	-	.	coverage=123;context=TTTATATCTTCGACATCAAGAATTGATGAGTTAAAGCGAAG;IPDRatio=1.53
gi|68566501|gb|CP000077.1| Sulfolobus acidocaldarius DSM 639, complete genome	kinModCall	modified_base	31796	31796	23	+	.	coverage=133;context=CTTTAACTCATCAATTCTTGATGTCGAAGATATAAACCACT;IPDRatio=1.46
gi|68566501|gb|CP000077.1| Sulfolobus acidocaldarius DSM 639, complete genome	kinModCall	modified_base	31813	31813	22	-	.	coverage=126;context=AGGAGACGAAAATATAGAGTGGTTTATATCTTCGACATCAA;IPDRatio=1.51
gi|68566501|gb|CP000077.1| Sulfolobus acidocaldarius DSM 639, complete genome	kinModCall	modified_base	31823	31823	34	-	.	coverage=119;context=GGATAATAACAGGAGACGAAAATATAGAGTGGTTTATATCT;IPDRatio=1.68
gi|68566501|gb|CP000077.1| Sulfolobus acidocaldarius DSM 639, complete genome	kinModCall	modified_base	31833	31833	23	-	.	coverage=125;context=TTGATAGCCAGGATAATAACAGGAGACGAAAATATAGAGTG;IPDRatio=1.51
gi|68566501|gb|CP000077.1| Sulfolobus acidocaldarius DSM 639, complete genome	kinModCall	modified_base	31902	31902	23	+	.	coverage=135;context=AATGTTGCGTTCTTGTCATCGGCTATTAAATTCTTTTCTTC;IPDRatio=1.44
gi|68566501|gb|CP000077.1| Sulfolobus acidocaldarius DSM 639, complete genome	kinModCall	modified_base	31920	31920	22	-	.	coverage=104;context=ATAAAAAATAGAATTTTAGAAGAAAAGAATTTAATAGCCGA;IPDRatio=1.42
gi|68566501|gb|CP000077.1| Sulfolobus acidocaldarius DSM 639, complete genome	kinModCall	modified_base	31951	31951	26	-	.	coverage=125;context=CGGCAAGAAATATTTTAGAAGGCTAAAGAGAATAAAAAATA;IPDRatio=1.60
gi|68566501|gb|CP000077.1| Sulfolobus acidocaldarius DSM 639, complete genome	kinModCall	modified_base	31985	31985	21	-	.	coverage=121;context=TTAGTGATGAAGGTTTTGTAGAGATTGAAATGGACGGCAAG;IPDRatio=1.39
gi|68566501|gb|CP000077.1| Sulfolobus acidocaldarius DSM 639, complete genome	kinModCall	modified_base	31986	31986	24	-	.	coverage=127;context=TTTAGTGATGAAGGTTTTGTAGAGATTGAAATGGACGGCAA;IPDRatio=1.55
gi|68566501|gb|CP000077.1| Sulfolobus acidocaldarius DSM 639, complete genome	kinModCall	modified_base	31988	31988	23	-	.	coverage=123;context=TATTTAGTGATGAAGGTTTTGTAGAGATTGAAATGGACGGC;IPDRatio=1.48
gi|68566501|gb|CP000077.1| Sulfolobus acidocaldarius DSM 639, complete genome	kinModCall	modified_base	32011	32011	24	-	.	coverage=116;context=TACAGCTGAGGATCTTTTGAATGTATTTAGTGATGAAGGTT;IPDRatio=1.48
gi|68566501|gb|CP000077.1| Sulfolobus acidocaldarius DSM 639, complete genome	kinModCall	modified_base	32019	32019	21	+	.	context=TCACTAAATACATTCAAAAGATCCTCAGCTGTAATTTCGTT;motif=AGATCC;coverage=123;IPDRatio=1.46;id=AGATCC
gi|68566501|gb|CP000077.1| Sulfolobus acidocaldarius DSM 639, complete genome	kinModCall	m6A	32020	32020	125	-	.	context=CAACGAAATTACAGCTGAGGATCTTTTGAATGTATTTAGTG;fracLow=0.494;motif=GGATCY;coverage=115;IPDRatio=3.17;id=GGATCY;fracUp=0.800;frac=0.658;identificationQv=46
gi|68566501|gb|CP000077.1| Sulfolobus acidocaldarius DSM 639, complete genome	kinModCall	modified_base	32027	32027	43	-	.	coverage=123;context=TATTGACCAACGAAATTACAGCTGAGGATCTTTTGAATGTA;IPDRatio=1.71
gi|68566501|gb|CP000077.1| Sulfolobus acidocaldarius DSM 639, complete genome	kinModCall	modified_base	32029	32029	26	-	.	coverage=117;context=CTTATTGACCAACGAAATTACAGCTGAGGATCTTTTGAATG;IPDRatio=1.56
gi|68566501|gb|CP000077.1| Sulfolobus acidocaldarius DSM 639, complete genome	kinModCall	m4C	32059	32059	33	-	.	context=TAAAACCTCACTGTCGAAAGCCCTAGTATCCTTATTGACCA;fracLow=0.413;coverage=120;IPDRatio=1.80;fracUp=0.884;frac=0.647;identificationQv=29
gi|68566501|gb|CP000077.1| Sulfolobus acidocaldarius DSM 639, complete genome	kinModCall	modified_base	32094	32094	23	+	.	coverage=132;context=GTTTTACCGTAAGCGTTAGGCGCTCTGTATATAGTAATGCC;IPDRatio=1.50
gi|68566501|gb|CP000077.1| Sulfolobus acidocaldarius DSM 639, complete genome	kinModCall	modified_base	32129	32129	24	-	.	coverage=121;context=GTATAAATAGAGAGCTAGTATTATCGCTAGAGAAAGGCATT;IPDRatio=1.51
gi|68566501|gb|CP000077.1| Sulfolobus acidocaldarius DSM 639, complete genome	kinModCall	modified_base	32139	32139	22	-	.	coverage=117;context=AATATTGGTGGTATAAATAGAGAGCTAGTATTATCGCTAGA;IPDRatio=1.47
gi|68566501|gb|CP000077.1| Sulfolobus acidocaldarius DSM 639, complete genome	kinModCall	modified_base	32150	32150	21	-	.	coverage=116;context=TTAGAATATTAAATATTGGTGGTATAAATAGAGAGCTAGTA;IPDRatio=1.59
gi|68566501|gb|CP000077.1| Sulfolobus acidocaldarius DSM 639, complete genome	kinModCall	modified_base	32478	32478	21	+	.	coverage=126;context=GATTTTTTTGAAGTAAAAGGAGTCACAATAGTAGCAGGTAA;IPDRatio=1.53
gi|68566501|gb|CP000077.1| Sulfolobus acidocaldarius DSM 639, complete genome	kinModCall	modified_base	32499	32499	25	+	.	coverage=130;context=GTCACAATAGTAGCAGGTAACGTGAAATTTGAGAATGAAAT;IPDRatio=1.61
gi|68566501|gb|CP000077.1| Sulfolobus acidocaldarius DSM 639, complete genome	kinModCall	modified_base	32509	32509	21	+	.	coverage=132;context=TAGCAGGTAACGTGAAATTTGAGAATGAAATTAGAAATGCC;IPDRatio=1.45
gi|68566501|gb|CP000077.1| Sulfolobus acidocaldarius DSM 639, complete genome	kinModCall	modified_base	32510	32510	30	+	.	coverage=126;context=AGCAGGTAACGTGAAATTTGAGAATGAAATTAGAAATGCCC;IPDRatio=1.60
gi|68566501|gb|CP000077.1| Sulfolobus acidocaldarius DSM 639, complete genome	kinModCall	modified_base	32522	32522	26	+	.	coverage=127;context=GAAATTTGAGAATGAAATTAGAAATGCCCTATTTACCTTAG;IPDRatio=1.61
gi|68566501|gb|CP000077.1| Sulfolobus acidocaldarius DSM 639, complete genome	kinModCall	m4C	32527	32527	28	-	.	context=ATACTCTAAGGTAAATAGGGCATTTCTAATTTCATTCTCAA;fracLow=0.177;coverage=116;IPDRatio=1.61;fracUp=0.591;frac=0.370;identificationQv=6
gi|68566501|gb|CP000077.1| Sulfolobus acidocaldarius DSM 639, complete genome	kinModCall	modified_base	32529	32529	26	+	.	coverage=132;context=GAGAATGAAATTAGAAATGCCCTATTTACCTTAGAGTATTC;IPDRatio=1.60
gi|68566501|gb|CP000077.1| Sulfolobus acidocaldarius DSM 639, complete genome	kinModCall	modified_base	32529	32529	22	-	.	coverage=122;context=GAATACTCTAAGGTAAATAGGGCATTTCTAATTTCATTCTC;IPDRatio=1.53
gi|68566501|gb|CP000077.1| Sulfolobus acidocaldarius DSM 639, complete genome	kinModCall	modified_base	32599	32599	23	+	.	coverage=133;context=GAAGCAACAGACCAATTTTGGGTAAGTGGCGGACGGTGGAG;IPDRatio=1.50
gi|68566501|gb|CP000077.1| Sulfolobus acidocaldarius DSM 639, complete genome	kinModCall	modified_base	32609	32609	30	+	.	coverage=132;context=ACCAATTTTGGGTAAGTGGCGGACGGTGGAGGAAGTTCATG;IPDRatio=1.77
gi|68566501|gb|CP000077.1| Sulfolobus acidocaldarius DSM 639, complete genome	kinModCall	modified_base	32610	32610	37	+	.	coverage=116;context=CCAATTTTGGGTAAGTGGCGGACGGTGGAGGAAGTTCATGG;IPDRatio=1.74
gi|68566501|gb|CP000077.1| Sulfolobus acidocaldarius DSM 639, complete genome	kinModCall	modified_base	32652	32652	21	+	.	coverage=127;context=AAGAATGGAATGGGTGACTGGAAGATTTCTGAGCCCACTAA;IPDRatio=1.40
gi|68566501|gb|CP000077.1| Sulfolobus acidocaldarius DSM 639, complete genome	kinModCall	modified_base	32666	32666	27	+	.	coverage=130;context=TGACTGGAAGATTTCTGAGCCCACTAAAAAACCAGAGAGTG;IPDRatio=1.62
gi|68566501|gb|CP000077.1| Sulfolobus acidocaldarius DSM 639, complete genome	kinModCall	modified_base	32682	32682	22	+	.	coverage=131;context=GAGCCCACTAAAAAACCAGAGAGTGAGCATGCTATAGATGC;IPDRatio=1.58
gi|68566501|gb|CP000077.1| Sulfolobus acidocaldarius DSM 639, complete genome	kinModCall	modified_base	32683	32683	29	+	.	coverage=126;context=AGCCCACTAAAAAACCAGAGAGTGAGCATGCTATAGATGCC;IPDRatio=1.62
gi|68566501|gb|CP000077.1| Sulfolobus acidocaldarius DSM 639, complete genome	kinModCall	modified_base	32733	32733	24	+	.	coverage=131;context=CTTTCAAAAGAATATAATGGAGAGCTTGAAATCCTTGCGGT;IPDRatio=1.47
gi|68566501|gb|CP000077.1| Sulfolobus acidocaldarius DSM 639, complete genome	kinModCall	modified_base	32832	32832	21	+	.	coverage=130;context=ATTAGGAAGGTTTGGATAATGGGTGGGGCATTTTCCAAGGG;IPDRatio=1.43
gi|68566501|gb|CP000077.1| Sulfolobus acidocaldarius DSM 639, complete genome	kinModCall	modified_base	32836	32836	21	+	.	coverage=127;context=GGAAGGTTTGGATAATGGGTGGGGCATTTTCCAAGGGCAAT;IPDRatio=1.47
gi|68566501|gb|CP000077.1| Sulfolobus acidocaldarius DSM 639, complete genome	kinModCall	modified_base	32839	32839	24	+	.	coverage=106;context=AGGTTTGGATAATGGGTGGGGCATTTTCCAAGGGCAATACT;IPDRatio=1.55
gi|68566501|gb|CP000077.1| Sulfolobus acidocaldarius DSM 639, complete genome	kinModCall	m4C	32839	32839	67	-	.	context=AGTATTGCCCTTGGAAAATGCCCCACCCATTATCCAAACCT;fracLow=0.570;coverage=113;IPDRatio=2.58;fracUp=0.927;frac=0.745;identificationQv=38
gi|68566501|gb|CP000077.1| Sulfolobus acidocaldarius DSM 639, complete genome	kinModCall	modified_base	32881	32881	23	+	.	coverage=127;context=CTCCCCTAGCAGAGTTTAACTTCTGGGTTGATCCTGAGGCT;IPDRatio=1.40
gi|68566501|gb|CP000077.1| Sulfolobus acidocaldarius DSM 639, complete genome	kinModCall	modified_base	32900	32900	23	-	.	coverage=115;context=CTGAAACTACGATATTTGCAGCCTCAGGATCAACCCAGAAG;IPDRatio=1.54
gi|68566501|gb|CP000077.1| Sulfolobus acidocaldarius DSM 639, complete genome	kinModCall	modified_base	33019	33019	31	+	.	coverage=116;context=TTGAAAAATTGGGAAATAGAAGGTCGGAGTTTTTTATAAAT;IPDRatio=1.60
gi|68566501|gb|CP000077.1| Sulfolobus acidocaldarius DSM 639, complete genome	kinModCall	modified_base	33024	33024	21	+	.	coverage=128;context=AAATTGGGAAATAGAAGGTCGGAGTTTTTTATAAATGTAAA;IPDRatio=1.42
gi|68566501|gb|CP000077.1| Sulfolobus acidocaldarius DSM 639, complete genome	kinModCall	modified_base	33049	33049	27	-	.	coverage=118;context=TTTGGAATATTCCCGCAAAACCCTGTTTACATTTATAAAAA;IPDRatio=1.59
gi|68566501|gb|CP000077.1| Sulfolobus acidocaldarius DSM 639, complete genome	kinModCall	modified_base	33055	33055	30	+	.	coverage=131;context=TAAATGTAAACAGGGTTTTGCGGGAATATTCCAAATCTGTG;IPDRatio=1.99
gi|68566501|gb|CP000077.1| Sulfolobus acidocaldarius DSM 639, complete genome	kinModCall	modified_base	33074	33074	21	+	.	coverage=127;context=GCGGGAATATTCCAAATCTGTGGGATCTAAAGGGAGTGTTC;IPDRatio=1.45
gi|68566501|gb|CP000077.1| Sulfolobus acidocaldarius DSM 639, complete genome	kinModCall	modified_base	33078	33078	41	+	.	context=GAATATTCCAAATCTGTGGGATCTAAAGGGAGTGTTCATCC;motif=GGATCY;coverage=125;IPDRatio=1.79;id=GGATCY
gi|68566501|gb|CP000077.1| Sulfolobus acidocaldarius DSM 639, complete genome	kinModCall	m6A	33079	33079	58	-	.	context=TGGATGAACACTCCCTTTAGATCCCACAGATTTGGAATATT;fracLow=0.222;motif=AGATCC;coverage=113;IPDRatio=2.30;id=AGATCC;fracUp=0.480;frac=0.374;identificationQv=29
gi|68566501|gb|CP000077.1| Sulfolobus acidocaldarius DSM 639, complete genome	kinModCall	m6A	33081	33081	24	-	.	context=TCTGGATGAACACTCCCTTTAGATCCCACAGATTTGGAATA;fracLow=0.186;coverage=114;IPDRatio=1.54;fracUp=0.435;frac=0.318;identificationQv=13
gi|68566501|gb|CP000077.1| Sulfolobus acidocaldarius DSM 639, complete genome	kinModCall	modified_base	33087	33087	35	+	.	coverage=97;context=AAATCTGTGGGATCTAAAGGGAGTGTTCATCCAGACTCTTT;IPDRatio=1.88
gi|68566501|gb|CP000077.1| Sulfolobus acidocaldarius DSM 639, complete genome	kinModCall	modified_base	33114	33114	31	-	.	coverage=115;context=CTATTATCATATGCAATTGAGACGGTTAAAGAGTCTGGATG;IPDRatio=1.64
gi|68566501|gb|CP000077.1| Sulfolobus acidocaldarius DSM 639, complete genome	kinModCall	modified_base	33192	33192	22	+	.	coverage=122;context=GAGACATGTTCCGATTCAAGAGGGGCTATGCTAGTTGATTG;IPDRatio=1.44
gi|68566501|gb|CP000077.1| Sulfolobus acidocaldarius DSM 639, complete genome	kinModCall	m4C	33259	33259	32	-	.	context=CTTAAACTTCTTTTCGTCAGCCTTAAGTACTATTTGTATTG;fracLow=0.216;coverage=120;IPDRatio=1.66;fracUp=0.614;frac=0.410;identificationQv=4
gi|68566501|gb|CP000077.1| Sulfolobus acidocaldarius DSM 639, complete genome	kinModCall	modified_base	33321	33321	23	+	.	coverage=129;context=TCCCGAGCTTAGAACAATTCGCTACAGTGACTATGTTTAGG;IPDRatio=1.61
gi|68566501|gb|CP000077.1| Sulfolobus acidocaldarius DSM 639, complete genome	kinModCall	modified_base	33325	33325	31	+	.	coverage=131;context=GAGCTTAGAACAATTCGCTACAGTGACTATGTTTAGGCTTT;IPDRatio=1.64
gi|68566501|gb|CP000077.1| Sulfolobus acidocaldarius DSM 639, complete genome	kinModCall	m4C	33341	33341	25	-	.	context=AAAGGAATTGATGTGAAAAGCCTAAACATAGTCACTGTAGC;fracLow=0.239;coverage=119;IPDRatio=1.57;fracUp=0.616;frac=0.450;identificationQv=5
gi|68566501|gb|CP000077.1| Sulfolobus acidocaldarius DSM 639, complete genome	kinModCall	modified_base	33385	33385	44	+	.	coverage=127;context=AATTAATTGTTTATATACCTGGTCAAGATTAATATCGACGT;IPDRatio=1.81
gi|68566501|gb|CP000077.1| Sulfolobus acidocaldarius DSM 639, complete genome	kinModCall	modified_base	33416	33416	21	+	.	coverage=127;context=ATATCGACGTCAATTATTGTATTTAGATCCTCACAATAAAC;IPDRatio=1.39
gi|68566501|gb|CP000077.1| Sulfolobus acidocaldarius DSM 639, complete genome	kinModCall	m6A	33422	33422	76	+	.	context=ACGTCAATTATTGTATTTAGATCCTCACAATAAACATTTAC;fracLow=0.274;motif=AGATCC;coverage=120;IPDRatio=2.54;id=AGATCC;fracUp=0.537;frac=0.419;identificationQv=6
gi|68566501|gb|CP000077.1| Sulfolobus acidocaldarius DSM 639, complete genome	kinModCall	m6A	33423	33423	110	-	.	context=CGTAAATGTTTATTGTGAGGATCTAAATACAATAATTGACG;fracLow=0.505;motif=GGATCY;coverage=116;IPDRatio=3.16;id=GGATCY;fracUp=0.801;frac=0.659;identificationQv=56
gi|68566501|gb|CP000077.1| Sulfolobus acidocaldarius DSM 639, complete genome	kinModCall	modified_base	33426	33426	21	+	.	coverage=132;context=CAATTATTGTATTTAGATCCTCACAATAAACATTTACGTGC;IPDRatio=1.44
gi|68566501|gb|CP000077.1| Sulfolobus acidocaldarius DSM 639, complete genome	kinModCall	modified_base	33435	33435	27	+	.	coverage=116;context=TATTTAGATCCTCACAATAAACATTTACGTGCAGGTCCCTC;IPDRatio=1.48
gi|68566501|gb|CP000077.1| Sulfolobus acidocaldarius DSM 639, complete genome	kinModCall	modified_base	33443	33443	29	-	.	coverage=116;context=GAAATGAAGAGGGACCTGCACGTAAATGTTTATTGTGAGGA;IPDRatio=1.80
gi|68566501|gb|CP000077.1| Sulfolobus acidocaldarius DSM 639, complete genome	kinModCall	m6A	33447	33447	37	+	.	context=CACAATAAACATTTACGTGCAGGTCCCTCTTCATTTCGTAC;fracLow=0.285;coverage=132;IPDRatio=1.69;fracUp=0.637;frac=0.478;identificationQv=3
gi|68566501|gb|CP000077.1| Sulfolobus acidocaldarius DSM 639, complete genome	kinModCall	modified_base	33454	33454	23	-	.	coverage=111;context=TTACTTGGTACGAAATGAAGAGGGACCTGCACGTAAATGTT;IPDRatio=1.48
gi|68566501|gb|CP000077.1| Sulfolobus acidocaldarius DSM 639, complete genome	kinModCall	modified_base	33479	33479	40	+	.	coverage=133;context=ATTTCGTACCAAGTAACTCCTCCTACCTCAAAGGAGTTCAA;IPDRatio=1.96
gi|68566501|gb|CP000077.1| Sulfolobus acidocaldarius DSM 639, complete genome	kinModCall	modified_base	33484	33484	22	-	.	coverage=101;context=GTCTATTGAACTCCTTTGAGGTAGGAGGAGTTACTTGGTAC;IPDRatio=1.44
gi|68566501|gb|CP000077.1| Sulfolobus acidocaldarius DSM 639, complete genome	kinModCall	modified_base	33546	33546	21	-	.	coverage=112;context=AATAGAACCGACAATAAGCTTATCGACAGTTTACAATACGT;IPDRatio=1.43
gi|68566501|gb|CP000077.1| Sulfolobus acidocaldarius DSM 639, complete genome	kinModCall	modified_base	33589	33589	22	+	.	coverage=124;context=TTTCAATTCGTTGTAAATCTGCTCTCCATTGAAATGTCCTC;IPDRatio=1.45
gi|68566501|gb|CP000077.1| Sulfolobus acidocaldarius DSM 639, complete genome	kinModCall	modified_base	33595	33595	34	-	.	coverage=111;context=ATAATGGAGGACATTTCAATGGAGAGCAGATTTACAACGAA;IPDRatio=1.73
gi|68566501|gb|CP000077.1| Sulfolobus acidocaldarius DSM 639, complete genome	kinModCall	modified_base	33597	33597	24	-	.	coverage=104;context=CCATAATGGAGGACATTTCAATGGAGAGCAGATTTACAACG;IPDRatio=1.51
gi|68566501|gb|CP000077.1| Sulfolobus acidocaldarius DSM 639, complete genome	kinModCall	modified_base	33607	33607	29	-	.	coverage=103;context=TTAAACTAGTCCATAATGGAGGACATTTCAATGGAGAGCAG;IPDRatio=1.52
gi|68566501|gb|CP000077.1| Sulfolobus acidocaldarius DSM 639, complete genome	kinModCall	modified_base	33609	33609	28	-	.	coverage=107;context=ACTTAAACTAGTCCATAATGGAGGACATTTCAATGGAGAGC;IPDRatio=1.68
gi|68566501|gb|CP000077.1| Sulfolobus acidocaldarius DSM 639, complete genome	kinModCall	m6A	33649	33649	38	-	.	context=GAACACACGGATTGAAAGCGACCCCACAAAGAATATCAATA;fracLow=0.223;coverage=107;IPDRatio=1.76;fracUp=0.541;frac=0.392;identificationQv=3
gi|68566501|gb|CP000077.1| Sulfolobus acidocaldarius DSM 639, complete genome	kinModCall	modified_base	33715	33715	22	+	.	coverage=125;context=CATCGTGTTATATAGGAACTCCGTAGAATTTAAAATTATTT;IPDRatio=1.48
gi|68566501|gb|CP000077.1| Sulfolobus acidocaldarius DSM 639, complete genome	kinModCall	modified_base	33741	33741	31	-	.	coverage=108;context=TAAAATAATTCTGAGTACCGAGAAAAAAATAATTTTAAATT;IPDRatio=1.63
gi|68566501|gb|CP000077.1| Sulfolobus acidocaldarius DSM 639, complete genome	kinModCall	modified_base	33749	33749	23	-	.	coverage=109;context=ATTATTTTTAAAATAATTCTGAGTACCGAGAAAAAAATAAT;IPDRatio=1.93
gi|68566501|gb|CP000077.1| Sulfolobus acidocaldarius DSM 639, complete genome	kinModCall	modified_base	33845	33845	24	-	.	coverage=110;context=CATGATTGTTACATTGAAACTGTGAATTCTTAGAGGTTTAC;IPDRatio=1.51
gi|68566501|gb|CP000077.1| Sulfolobus acidocaldarius DSM 639, complete genome	kinModCall	modified_base	33900	33900	22	+	.	coverage=125;context=AAAACAACTGATATAATCTAGGAGATACATAGAATATATAT;IPDRatio=1.39
gi|68566501|gb|CP000077.1| Sulfolobus acidocaldarius DSM 639, complete genome	kinModCall	modified_base	33977	33977	24	-	.	coverage=104;context=TGTATACTCATAGATTTTAGATTTTTTAATAAACAAAAAGT;IPDRatio=1.53
gi|68566501|gb|CP000077.1| Sulfolobus acidocaldarius DSM 639, complete genome	kinModCall	modified_base	33996	33996	24	-	.	coverage=106;context=CCTTTGTTTTTTAGTATAGTGTATACTCATAGATTTTAGAT;IPDRatio=1.81
gi|68566501|gb|CP000077.1| Sulfolobus acidocaldarius DSM 639, complete genome	kinModCall	modified_base	34065	34065	21	+	.	coverage=121;context=AATCACATGAATATGGATTTAAGGTAAAAGCTATTTTTCAG;IPDRatio=1.51
gi|68566501|gb|CP000077.1| Sulfolobus acidocaldarius DSM 639, complete genome	kinModCall	modified_base	34066	34066	38	+	.	coverage=113;context=ATCACATGAATATGGATTTAAGGTAAAAGCTATTTTTCAGG;IPDRatio=1.76
gi|68566501|gb|CP000077.1| Sulfolobus acidocaldarius DSM 639, complete genome	kinModCall	modified_base	34088	34088	33	+	.	coverage=121;context=GTAAAAGCTATTTTTCAGGGAAGGAATTATTTTCCTTAAAA;IPDRatio=1.65
gi|68566501|gb|CP000077.1| Sulfolobus acidocaldarius DSM 639, complete genome	kinModCall	modified_base	34091	34091	28	-	.	coverage=101;context=AATTTTTAAGGAAAATAATTCCTTCCCTGAAAAATAGCTTT;IPDRatio=1.62
gi|68566501|gb|CP000077.1| Sulfolobus acidocaldarius DSM 639, complete genome	kinModCall	modified_base	34096	34096	23	+	.	coverage=119;context=TATTTTTCAGGGAAGGAATTATTTTCCTTAAAAATTACTAA;IPDRatio=1.45
gi|68566501|gb|CP000077.1| Sulfolobus acidocaldarius DSM 639, complete genome	kinModCall	modified_base	34147	34147	26	+	.	coverage=119;context=AAAAACTAGAATAAAAAGGGTATGGTGCTAAATTAAGTATA;IPDRatio=1.60
gi|68566501|gb|CP000077.1| Sulfolobus acidocaldarius DSM 639, complete genome	kinModCall	modified_base	34153	34153	30	+	.	coverage=120;context=TAGAATAAAAAGGGTATGGTGCTAAATTAAGTATATTTTAA;IPDRatio=1.63
gi|68566501|gb|CP000077.1| Sulfolobus acidocaldarius DSM 639, complete genome	kinModCall	modified_base	34206	34206	24	+	.	coverage=125;context=GATAAAATATTTGTAATATTGGTATATAAGGCTGAGACGCG;IPDRatio=1.68
gi|68566501|gb|CP000077.1| Sulfolobus acidocaldarius DSM 639, complete genome	kinModCall	m4C	34248	34248	23	+	.	context=TATAATTATATTAGATGGAGCGGTTCAGAGAACTTTTAATT;fracLow=0.209;coverage=122;IPDRatio=1.49;fracUp=0.601;frac=0.401;identificationQv=5
gi|68566501|gb|CP000077.1| Sulfolobus acidocaldarius DSM 639, complete genome	kinModCall	modified_base	34279	34279	23	+	.	coverage=125;context=ACTTTTAATTGATCTGTCTGTCTCACCTAAAATACAAAACT;IPDRatio=1.49
gi|68566501|gb|CP000077.1| Sulfolobus acidocaldarius DSM 639, complete genome	kinModCall	modified_base	34328	34328	23	-	.	coverage=102;context=TTACCGCAAGAATACTTTTTCCTGTTTCCTTCTTGAATTAT;IPDRatio=1.50
gi|68566501|gb|CP000077.1| Sulfolobus acidocaldarius DSM 639, complete genome	kinModCall	modified_base	34396	34396	23	-	.	coverage=100;context=TATTTGAAATCCATAATGCTGGTGCTTCTGAATTTACCAGA;IPDRatio=1.53
gi|68566501|gb|CP000077.1| Sulfolobus acidocaldarius DSM 639, complete genome	kinModCall	modified_base	34406	34406	21	+	.	coverage=117;context=TCAGAAGCACCAGCATTATGGATTTCAAATAACGAGATGGA;IPDRatio=1.43
gi|68566501|gb|CP000077.1| Sulfolobus acidocaldarius DSM 639, complete genome	kinModCall	modified_base	34434	34434	26	-	.	coverage=97;context=ACATATATAACATAAAATTGGATGTGGGTCCATCTCGTTAT;IPDRatio=1.56
gi|68566501|gb|CP000077.1| Sulfolobus acidocaldarius DSM 639, complete genome	kinModCall	modified_base	34555	34555	22	+	.	coverage=121;context=AGGAGAACAAATAGAGAAGGAGTTAATAATTATGGATCAGA;IPDRatio=1.50
gi|68566501|gb|CP000077.1| Sulfolobus acidocaldarius DSM 639, complete genome	kinModCall	modified_base	34618	34618	22	+	.	coverage=120;context=TTTTTACATCAGAAGACGAAGAGAGGAACTAATTCACTTAC;IPDRatio=1.54
gi|68566501|gb|CP000077.1| Sulfolobus acidocaldarius DSM 639, complete genome	kinModCall	modified_base	34695	34695	22	+	.	coverage=126;context=TGTTGATCCAAATACTGTTTAAAAAATAATTGTCGGTCCTC;IPDRatio=1.46
gi|68566501|gb|CP000077.1| Sulfolobus acidocaldarius DSM 639, complete genome	kinModCall	m4C	34801	34801	124	-	.	context=GAAAAGACATAAGTTGGTGGCCTAGCCAATTTTATTAAGTA;fracLow=0.982;motif=GGCC;coverage=104;IPDRatio=3.41;id=GGCC;fracUp=1.000;frac=1.000;identificationQv=128
gi|68566501|gb|CP000077.1| Sulfolobus acidocaldarius DSM 639, complete genome	kinModCall	m4C	34802	34802	166	+	.	context=ACTTAATAAAATTGGCTAGGCCACCAACTTATGTCTTTTCT;fracLow=0.941;motif=GGCC;coverage=121;IPDRatio=4.49;id=GGCC;fracUp=1.000;frac=1.000;identificationQv=158
gi|68566501|gb|CP000077.1| Sulfolobus acidocaldarius DSM 639, complete genome	kinModCall	modified_base	34910	34910	23	+	.	coverage=126;context=TTTATAAGCGGATAAGGATATCCCTTCAGAGAAACGGGTTT;IPDRatio=1.51
gi|68566501|gb|CP000077.1| Sulfolobus acidocaldarius DSM 639, complete genome	kinModCall	m4C	34960	34960	39	+	.	context=TAAATACTCAAATATTTTGTCGGCATTGAAGAAATCTAATC;fracLow=0.739;coverage=129;IPDRatio=1.84;fracUp=1.000;frac=1.000;identificationQv=20
gi|68566501|gb|CP000077.1| Sulfolobus acidocaldarius DSM 639, complete genome	kinModCall	modified_base	35000	35000	24	+	.	coverage=129;context=CTAAATAATCTTTCAGAAGGTTCTAATCTTAAATTCGTAAA;IPDRatio=1.49
gi|68566501|gb|CP000077.1| Sulfolobus acidocaldarius DSM 639, complete genome	kinModCall	modified_base	35224	35224	21	+	.	coverage=121;context=TTTATCTTTATATCTTGATACTAGTTCAGATAAAACTAATT;IPDRatio=1.38
gi|68566501|gb|CP000077.1| Sulfolobus acidocaldarius DSM 639, complete genome	kinModCall	modified_base	35264	35264	32	+	.	coverage=128;context=TGATTTTCAGCAATAAGGAATCTTAACATGTTATCTTCATC;IPDRatio=1.69
gi|68566501|gb|CP000077.1| Sulfolobus acidocaldarius DSM 639, complete genome	kinModCall	modified_base	35360	35360	21	+	.	coverage=127;context=ACTTTCAATTCCGATTTATGCCTTCCTAATTTTTTACTAAA;IPDRatio=1.44
gi|68566501|gb|CP000077.1| Sulfolobus acidocaldarius DSM 639, complete genome	kinModCall	modified_base	35419	35419	25	+	.	coverage=120;context=ATAGTCAACATTTTCTACTAGTTTTAGTGCCAATTGTAATT;IPDRatio=1.45
gi|68566501|gb|CP000077.1| Sulfolobus acidocaldarius DSM 639, complete genome	kinModCall	modified_base	35443	35443	28	-	.	coverage=111;context=TAGAATTATTGATGCAACTGCTAGAATTACAATTGGCACTA;IPDRatio=1.60
gi|68566501|gb|CP000077.1| Sulfolobus acidocaldarius DSM 639, complete genome	kinModCall	modified_base	35450	35450	33	+	.	coverage=126;context=AATTGTAATTCTAGCAGTTGCATCAATAATTCTATTCTTTC;IPDRatio=1.67
gi|68566501|gb|CP000077.1| Sulfolobus acidocaldarius DSM 639, complete genome	kinModCall	modified_base	35515	35515	23	-	.	coverage=109;context=TAAACGAAATAAATAGTGAGGGTAAGGTATTAGTTCATATT;IPDRatio=1.55
gi|68566501|gb|CP000077.1| Sulfolobus acidocaldarius DSM 639, complete genome	kinModCall	m6A	35587	35587	27	-	.	context=GTATGTGGGTTAAGGAAACGAGGCAAGGTGTCATATTTATA;fracLow=0.288;coverage=113;IPDRatio=1.86;fracUp=0.612;frac=0.454;identificationQv=6
gi|68566501|gb|CP000077.1| Sulfolobus acidocaldarius DSM 639, complete genome	kinModCall	modified_base	35692	35692	21	+	.	coverage=130;context=TTCATTAAGAATACTTTCTACACTCTCGCTTAATTCCTTGT;IPDRatio=1.51
gi|68566501|gb|CP000077.1| Sulfolobus acidocaldarius DSM 639, complete genome	kinModCall	modified_base	35699	35699	25	-	.	coverage=119;context=ACAATACACAAGGAATTAAGCGAGAGTGTAGAAAGTATTCT;IPDRatio=1.49
gi|68566501|gb|CP000077.1| Sulfolobus acidocaldarius DSM 639, complete genome	kinModCall	modified_base	35890	35890	21	-	.	coverage=119;context=ACGAAGTGCCATAGAGATTGTTCCTCAAATAATTTTAGTCA;IPDRatio=1.41
gi|68566501|gb|CP000077.1| Sulfolobus acidocaldarius DSM 639, complete genome	kinModCall	modified_base	36016	36016	40	-	.	coverage=113;context=TTCCATTGCGTTAGCATTGAGGTTAGCTATTGCAAAAGCTC;IPDRatio=1.90
gi|68566501|gb|CP000077.1| Sulfolobus acidocaldarius DSM 639, complete genome	kinModCall	modified_base	36132	36132	21	-	.	coverage=111;context=TTTGATTTATCTTTCTCAGCGGTAGAGATTGATTTCGTTGG;IPDRatio=1.57
gi|68566501|gb|CP000077.1| Sulfolobus acidocaldarius DSM 639, complete genome	kinModCall	modified_base	36156	36156	22	+	.	coverage=115;context=GAGAAAGATAAATCAAATTTGGCTATTACTTCGTTCACATT;IPDRatio=1.50
gi|68566501|gb|CP000077.1| Sulfolobus acidocaldarius DSM 639, complete genome	kinModCall	modified_base	36241	36241	28	-	.	coverage=108;context=CAAGCTTCAAAAACTTAGGGAAGTGTTAGATAATAAGCACC;IPDRatio=1.70
gi|68566501|gb|CP000077.1| Sulfolobus acidocaldarius DSM 639, complete genome	kinModCall	m6A	36293	36293	37	-	.	context=AAGAATTAAGAAATAAAATGAATGAGGAAAGTAAGTTAAAC;fracLow=0.279;coverage=110;IPDRatio=1.80;fracUp=0.599;frac=0.435;identificationQv=27
gi|68566501|gb|CP000077.1| Sulfolobus acidocaldarius DSM 639, complete genome	kinModCall	modified_base	36364	36364	22	-	.	coverage=90;context=AGACAAAGGTAAAATAAAGGGAAGCTTAGAAGAAAAGATAA;IPDRatio=1.51
gi|68566501|gb|CP000077.1| Sulfolobus acidocaldarius DSM 639, complete genome	kinModCall	modified_base	36396	36396	23	-	.	coverage=110;context=AAACTTTCCAAGATTTTATCAGGTATTGAAGCAGACAAAGG;IPDRatio=1.48
gi|68566501|gb|CP000077.1| Sulfolobus acidocaldarius DSM 639, complete genome	kinModCall	modified_base	36436	36436	23	-	.	coverage=107;context=CAGTGAAAAAAGGTATAAACAGTTAGAAGAGATTATAGACA;IPDRatio=1.60
gi|68566501|gb|CP000077.1| Sulfolobus acidocaldarius DSM 639, complete genome	kinModCall	modified_base	36443	36443	51	-	.	coverage=110;context=TTGGATACAGTGAAAAAAGGTATAAACAGTTAGAAGAGATT;IPDRatio=2.08
gi|68566501|gb|CP000077.1| Sulfolobus acidocaldarius DSM 639, complete genome	kinModCall	modified_base	36444	36444	28	-	.	coverage=100;context=CTTGGATACAGTGAAAAAAGGTATAAACAGTTAGAAGAGAT;IPDRatio=1.56
gi|68566501|gb|CP000077.1| Sulfolobus acidocaldarius DSM 639, complete genome	kinModCall	modified_base	36446	36446	29	-	.	coverage=89;context=AACTTGGATACAGTGAAAAAAGGTATAAACAGTTAGAAGAG;IPDRatio=1.74
gi|68566501|gb|CP000077.1| Sulfolobus acidocaldarius DSM 639, complete genome	kinModCall	modified_base	36447	36447	27	-	.	coverage=102;context=GAACTTGGATACAGTGAAAAAAGGTATAAACAGTTAGAAGA;IPDRatio=1.75
gi|68566501|gb|CP000077.1| Sulfolobus acidocaldarius DSM 639, complete genome	kinModCall	m4C	36487	36487	30	-	.	context=GTTAAAGGAAGAAGAAGATGCGTTACTTAACCGTATCAGCG;fracLow=0.477;coverage=108;IPDRatio=1.65;fracUp=1.000;frac=0.773;identificationQv=5
gi|68566501|gb|CP000077.1| Sulfolobus acidocaldarius DSM 639, complete genome	kinModCall	m4C	36630	36630	29	-	.	context=CTGCCAGCTGATTTAAAATCCCTTGTCAGTCTGGAAGAGAG;fracLow=0.430;coverage=104;IPDRatio=1.64;fracUp=0.955;frac=0.662;identificationQv=5
gi|68566501|gb|CP000077.1| Sulfolobus acidocaldarius DSM 639, complete genome	kinModCall	modified_base	36864	36864	27	+	.	coverage=108;context=AAAAGTGAGAGGATTTCATTTTGTAACTTATTTTTCTCTTC;IPDRatio=1.58
gi|68566501|gb|CP000077.1| Sulfolobus acidocaldarius DSM 639, complete genome	kinModCall	modified_base	37025	37025	22	+	.	coverage=111;context=AGAATTTATTCTAGCTTGAAGAGCAGTAATCTGTTTGTTTA;IPDRatio=1.46
gi|68566501|gb|CP000077.1| Sulfolobus acidocaldarius DSM 639, complete genome	kinModCall	m4C	37094	37094	27	+	.	context=CCTGATTTTCGCTTTATGCTCACTATCTAAAGGTCTTCCAC;fracLow=0.221;coverage=108;IPDRatio=1.60;fracUp=0.662;frac=0.439;identificationQv=8
gi|68566501|gb|CP000077.1| Sulfolobus acidocaldarius DSM 639, complete genome	kinModCall	modified_base	37440	37440	23	-	.	coverage=105;context=TTGAAGAGAAAGAAAGAGTTAGAAGAGAAAGAAAAACAATA;IPDRatio=1.57
gi|68566501|gb|CP000077.1| Sulfolobus acidocaldarius DSM 639, complete genome	kinModCall	modified_base	37460	37460	42	-	.	coverage=104;context=TAAAAAGAAAGAAAGAGAAGTTGAAGAGAAAGAAAGAGTTA;IPDRatio=2.46
gi|68566501|gb|CP000077.1| Sulfolobus acidocaldarius DSM 639, complete genome	kinModCall	modified_base	37461	37461	101	-	.	coverage=105;context=CTAAAAAGAAAGAAAGAGAAGTTGAAGAGAAAGAAAGAGTT;IPDRatio=8.73
gi|68566501|gb|CP000077.1| Sulfolobus acidocaldarius DSM 639, complete genome	kinModCall	modified_base	37463	37463	35	-	.	coverage=104;context=ACCTAAAAAGAAAGAAAGAGAAGTTGAAGAGAAAGAAAGAG;IPDRatio=1.73
gi|68566501|gb|CP000077.1| Sulfolobus acidocaldarius DSM 639, complete genome	kinModCall	m6A	37483	37483	35	-	.	context=AATAAATGTGGTAGAAAATGACCTAAAAAGAAAGAAAGAGA;fracLow=0.189;coverage=105;IPDRatio=1.72;fracUp=0.521;frac=0.350;identificationQv=4
gi|68566501|gb|CP000077.1| Sulfolobus acidocaldarius DSM 639, complete genome	kinModCall	modified_base	37540	37540	21	+	.	coverage=107;context=CTATCTGAACAAGAATACTCTTAAAACTACTTATTGTGTTG;IPDRatio=1.51
gi|68566501|gb|CP000077.1| Sulfolobus acidocaldarius DSM 639, complete genome	kinModCall	m4C	37652	37652	29	+	.	context=AAAATCCTTTAGCCTTAAAGCGATCTCTTCAATTTTTTTAT;fracLow=0.213;coverage=105;IPDRatio=1.65;fracUp=0.637;frac=0.418;identificationQv=6
gi|68566501|gb|CP000077.1| Sulfolobus acidocaldarius DSM 639, complete genome	kinModCall	modified_base	37678	37678	28	-	.	coverage=103;context=CTTATCAGGGGAATTAAGTGTTGTAAATAAAAAAATTGAAG;IPDRatio=1.66
gi|68566501|gb|CP000077.1| Sulfolobus acidocaldarius DSM 639, complete genome	kinModCall	modified_base	37853	37853	23	-	.	coverage=88;context=TAAAGGATATACTAAAGAGGGAAGAAGCTGAAATAGACAGA;IPDRatio=1.54
gi|68566501|gb|CP000077.1| Sulfolobus acidocaldarius DSM 639, complete genome	kinModCall	modified_base	38008	38008	22	-	.	coverage=103;context=AGGTCAAGGTAGTGTAGAAAGCGTATTTTCTGACTTTCCTG;IPDRatio=1.53
gi|68566501|gb|CP000077.1| Sulfolobus acidocaldarius DSM 639, complete genome	kinModCall	modified_base	38044	38044	22	-	.	coverage=99;context=CTTCGATCATAAAATTTTGATGTCTACAACAATTATAGGTC;IPDRatio=1.78
gi|68566501|gb|CP000077.1| Sulfolobus acidocaldarius DSM 639, complete genome	kinModCall	modified_base	38046	38046	21	-	.	coverage=100;context=GGCTTCGATCATAAAATTTTGATGTCTACAACAATTATAGG;IPDRatio=1.45
gi|68566501|gb|CP000077.1| Sulfolobus acidocaldarius DSM 639, complete genome	kinModCall	modified_base	38063	38063	23	-	.	coverage=101;context=AGATAAAGGAGATCCTGGGCTTCGATCATAAAATTTTGATG;IPDRatio=1.47
gi|68566501|gb|CP000077.1| Sulfolobus acidocaldarius DSM 639, complete genome	kinModCall	modified_base	38067	38067	21	+	.	coverage=90;context=AAAATTTTATGATCGAAGCCCAGGATCTCCTTTATCTTGTT;IPDRatio=1.54
gi|68566501|gb|CP000077.1| Sulfolobus acidocaldarius DSM 639, complete genome	kinModCall	m6A	38071	38071	75	+	.	context=TTTTATGATCGAAGCCCAGGATCTCCTTTATCTTGTTATTA;fracLow=0.345;motif=GGATCY;coverage=104;IPDRatio=2.56;id=GGATCY;fracUp=0.666;frac=0.478;identificationQv=11
gi|68566501|gb|CP000077.1| Sulfolobus acidocaldarius DSM 639, complete genome	kinModCall	modified_base	38072	38072	60	-	.	context=TTAATAACAAGATAAAGGAGATCCTGGGCTTCGATCATAAA;motif=AGATCC;coverage=93;IPDRatio=2.40;id=AGATCC
gi|68566501|gb|CP000077.1| Sulfolobus acidocaldarius DSM 639, complete genome	kinModCall	modified_base	38073	38073	25	-	.	coverage=99;context=GTTAATAACAAGATAAAGGAGATCCTGGGCTTCGATCATAA;IPDRatio=1.74
gi|68566501|gb|CP000077.1| Sulfolobus acidocaldarius DSM 639, complete genome	kinModCall	modified_base	38087	38087	22	-	.	coverage=105;context=GACAATCTACGACTGTTAATAACAAGATAAAGGAGATCCTG;IPDRatio=1.49
gi|68566501|gb|CP000077.1| Sulfolobus acidocaldarius DSM 639, complete genome	kinModCall	modified_base	38196	38196	29	-	.	coverage=104;context=ATAAAATTCGAGATCAATGGCGACACATACCTTATAGATAG;IPDRatio=1.61
gi|68566501|gb|CP000077.1| Sulfolobus acidocaldarius DSM 639, complete genome	kinModCall	modified_base	38206	38206	27	-	.	coverage=105;context=ACAAGTTTCAATAAAATTCGAGATCAATGGCGACACATACC;IPDRatio=1.64
gi|68566501|gb|CP000077.1| Sulfolobus acidocaldarius DSM 639, complete genome	kinModCall	modified_base	38207	38207	24	-	.	coverage=103;context=GACAAGTTTCAATAAAATTCGAGATCAATGGCGACACATAC;IPDRatio=1.57
gi|68566501|gb|CP000077.1| Sulfolobus acidocaldarius DSM 639, complete genome	kinModCall	m4C	38208	38208	54	-	.	context=GGACAAGTTTCAATAAAATTCGAGATCAATGGCGACACATA;fracLow=0.856;coverage=105;IPDRatio=2.14;fracUp=1.000;frac=1.000;identificationQv=28
gi|68566501|gb|CP000077.1| Sulfolobus acidocaldarius DSM 639, complete genome	kinModCall	modified_base	38308	38308	32	-	.	coverage=104;context=AAAAAGTTCGATAATAGACGGGATACTATTTGGATTGTTCA;IPDRatio=2.10
gi|68566501|gb|CP000077.1| Sulfolobus acidocaldarius DSM 639, complete genome	kinModCall	modified_base	38330	38330	39	+	.	coverage=100;context=GTCTATTATCGAACTTTTTCCGGCACCATTGTTTCCAATTA;IPDRatio=2.31
gi|68566501|gb|CP000077.1| Sulfolobus acidocaldarius DSM 639, complete genome	kinModCall	modified_base	38367	38367	23	-	.	coverage=114;context=GATACTACAGTTAAGTTTGAGGGCAGTATAAATGTCATAAT;IPDRatio=1.56
gi|68566501|gb|CP000077.1| Sulfolobus acidocaldarius DSM 639, complete genome	kinModCall	modified_base	38472	38472	21	-	.	coverage=115;context=CGAAGAGGACGAGAAAAAGGTAGAAGAACTTTTGAAAAAAT;IPDRatio=1.60
gi|68566501|gb|CP000077.1| Sulfolobus acidocaldarius DSM 639, complete genome	kinModCall	modified_base	38473	38473	25	-	.	coverage=107;context=ACGAAGAGGACGAGAAAAAGGTAGAAGAACTTTTGAAAAAA;IPDRatio=1.56
gi|68566501|gb|CP000077.1| Sulfolobus acidocaldarius DSM 639, complete genome	kinModCall	modified_base	38765	38765	23	-	.	coverage=118;context=GTCATACAAAAATTGAAGGAGAACGTGAAAAACGACAAAAA;IPDRatio=1.67
gi|68566501|gb|CP000077.1| Sulfolobus acidocaldarius DSM 639, complete genome	kinModCall	modified_base	38768	38768	30	-	.	coverage=114;context=AGTGTCATACAAAAATTGAAGGAGAACGTGAAAAACGACAA;IPDRatio=1.69
gi|68566501|gb|CP000077.1| Sulfolobus acidocaldarius DSM 639, complete genome	kinModCall	modified_base	38770	38770	30	-	.	coverage=117;context=AAAGTGTCATACAAAAATTGAAGGAGAACGTGAAAAACGAC;IPDRatio=1.62
gi|68566501|gb|CP000077.1| Sulfolobus acidocaldarius DSM 639, complete genome	kinModCall	modified_base	38800	38800	30	-	.	coverage=116;context=TTAACGTGGACAAAATTGAACAGTCTATAGAAAGTGTCATA;IPDRatio=1.56
gi|68566501|gb|CP000077.1| Sulfolobus acidocaldarius DSM 639, complete genome	kinModCall	modified_base	38824	38824	32	+	.	coverage=108;context=AATTTTGTCCACGTTAATGTCTAGAACTAACTGATCTCTTA;IPDRatio=1.62
gi|68566501|gb|CP000077.1| Sulfolobus acidocaldarius DSM 639, complete genome	kinModCall	modified_base	38831	38831	22	-	.	coverage=111;context=GTCAACATAAGAGATCAGTTAGTTCTAGACATTAACGTGGA;IPDRatio=1.49
gi|68566501|gb|CP000077.1| Sulfolobus acidocaldarius DSM 639, complete genome	kinModCall	modified_base	38842	38842	26	-	.	coverage=102;context=ACTACATTAACGTCAACATAAGAGATCAGTTAGTTCTAGAC;IPDRatio=1.55
gi|68566501|gb|CP000077.1| Sulfolobus acidocaldarius DSM 639, complete genome	kinModCall	modified_base	38870	38870	37	-	.	coverage=115;context=GATATGTCAGGAGATTTACCGAGTATTAACTACATTAACGT;IPDRatio=1.82
gi|68566501|gb|CP000077.1| Sulfolobus acidocaldarius DSM 639, complete genome	kinModCall	modified_base	38903	38903	36	-	.	coverage=112;context=TATCAGAAGAGTAAAAAGGGGGCAACATTAATCGATATGTC;IPDRatio=3.21
gi|68566501|gb|CP000077.1| Sulfolobus acidocaldarius DSM 639, complete genome	kinModCall	modified_base	38904	38904	28	-	.	coverage=109;context=TTATCAGAAGAGTAAAAAGGGGGCAACATTAATCGATATGT;IPDRatio=2.27
gi|68566501|gb|CP000077.1| Sulfolobus acidocaldarius DSM 639, complete genome	kinModCall	modified_base	38905	38905	38	-	.	coverage=109;context=ATTATCAGAAGAGTAAAAAGGGGGCAACATTAATCGATATG;IPDRatio=2.45
gi|68566501|gb|CP000077.1| Sulfolobus acidocaldarius DSM 639, complete genome	kinModCall	modified_base	38929	38929	32	-	.	coverage=113;context=TAATGAGAGAAGAGGAAATCGAGGATTATCAGAAGAGTAAA;IPDRatio=1.66
gi|68566501|gb|CP000077.1| Sulfolobus acidocaldarius DSM 639, complete genome	kinModCall	modified_base	38930	38930	24	-	.	coverage=114;context=ATAATGAGAGAAGAGGAAATCGAGGATTATCAGAAGAGTAA;IPDRatio=1.50
gi|68566501|gb|CP000077.1| Sulfolobus acidocaldarius DSM 639, complete genome	kinModCall	modified_base	39023	39023	22	-	.	coverage=110;context=GGATTTAGTTTGTATGCAGTTGGTCATCTTCATTCAAGAAG;IPDRatio=1.49
gi|68566501|gb|CP000077.1| Sulfolobus acidocaldarius DSM 639, complete genome	kinModCall	modified_base	39115	39115	26	+	.	coverage=107;context=GGTTCTAATTCCCTGATGTAGCATCAGTATGCTTTTTCTCG;IPDRatio=1.69
gi|68566501|gb|CP000077.1| Sulfolobus acidocaldarius DSM 639, complete genome	kinModCall	modified_base	39141	39141	23	-	.	coverage=101;context=ACAGCTAAGCAAAGTTAAACCGGAAACGAGAAAAAGCATAC;IPDRatio=1.59
gi|68566501|gb|CP000077.1| Sulfolobus acidocaldarius DSM 639, complete genome	kinModCall	modified_base	39195	39195	38	+	.	coverage=111;context=TAACAGATACATTTGAAATGTGAGAAATTCCATATACTTCA;IPDRatio=1.76
gi|68566501|gb|CP000077.1| Sulfolobus acidocaldarius DSM 639, complete genome	kinModCall	modified_base	39218	39218	21	+	.	coverage=111;context=GAAATTCCATATACTTCAACGTTTTCTAACTTAACCCTGTT;IPDRatio=1.45
gi|68566501|gb|CP000077.1| Sulfolobus acidocaldarius DSM 639, complete genome	kinModCall	modified_base	39233	39233	21	-	.	coverage=116;context=CTACAAAAAATAGATAACAGGGTTAAGTTAGAAAACGTTGA;IPDRatio=1.50
gi|68566501|gb|CP000077.1| Sulfolobus acidocaldarius DSM 639, complete genome	kinModCall	modified_base	39235	39235	26	+	.	coverage=114;context=AACGTTTTCTAACTTAACCCTGTTATCTATTTTTTGTAGGA;IPDRatio=1.49
gi|68566501|gb|CP000077.1| Sulfolobus acidocaldarius DSM 639, complete genome	kinModCall	modified_base	39294	39294	21	+	.	coverage=115;context=CTTCTAGTATTCGTTGTGGGTATATTTCTTCTTTTCTTTTC;IPDRatio=1.56
gi|68566501|gb|CP000077.1| Sulfolobus acidocaldarius DSM 639, complete genome	kinModCall	modified_base	39305	39305	23	-	.	coverage=110;context=CATGATTCCCCGAAAAGAAAAGAAGAAATATACCCACAACG;IPDRatio=1.47
gi|68566501|gb|CP000077.1| Sulfolobus acidocaldarius DSM 639, complete genome	kinModCall	modified_base	39330	39330	25	+	.	coverage=110;context=TTTTCGGGGAATCATGATCTCCTGCTATACATATAAAAGGA;IPDRatio=1.52
gi|68566501|gb|CP000077.1| Sulfolobus acidocaldarius DSM 639, complete genome	kinModCall	modified_base	39389	39389	24	-	.	coverage=118;context=CCTAATAGAGCAAAACTCCATGCAATAAAGGAACTTAAGAG;IPDRatio=1.49
gi|68566501|gb|CP000077.1| Sulfolobus acidocaldarius DSM 639, complete genome	kinModCall	m4C	39450	39450	46	-	.	context=AATTAATGAACATGTTAAAGCAGTAATTCATACAGGAGATT;fracLow=1.000;coverage=125;IPDRatio=2.29;fracUp=1.000;frac=1.000;identificationQv=8
gi|68566501|gb|CP000077.1| Sulfolobus acidocaldarius DSM 639, complete genome	kinModCall	modified_base	39533	39533	28	-	.	coverage=118;context=ACTCATCTAGGTAAAAGACAGTACAACCTTGAATCTAGGGA;IPDRatio=1.54
gi|68566501|gb|CP000077.1| Sulfolobus acidocaldarius DSM 639, complete genome	kinModCall	modified_base	39637	39637	27	-	.	coverage=105;context=CCAAATCTAACAGAAGAATGGAAGAGAGCTAAGGAAGAAGA;IPDRatio=1.55
gi|68566501|gb|CP000077.1| Sulfolobus acidocaldarius DSM 639, complete genome	kinModCall	modified_base	39664	39664	21	+	.	coverage=109;context=TCTGTTAGATTTGGATCACTTCCTGATAGTTTACCTTCGAA;IPDRatio=1.46
gi|68566501|gb|CP000077.1| Sulfolobus acidocaldarius DSM 639, complete genome	kinModCall	modified_base	39686	39686	30	-	.	coverage=115;context=AACAATAATCAAAATAGACAAGTTCGAAGGTAAACTATCAG;IPDRatio=1.63
gi|68566501|gb|CP000077.1| Sulfolobus acidocaldarius DSM 639, complete genome	kinModCall	modified_base	39718	39718	26	-	.	coverage=123;context=GCAATAATCATAGGTAATGTGGTTAAACTGCCAACAATAAT;IPDRatio=1.59
gi|68566501|gb|CP000077.1| Sulfolobus acidocaldarius DSM 639, complete genome	kinModCall	modified_base	39719	39719	23	+	.	coverage=116;context=TTATTGTTGGCAGTTTAACCACATTACCTATGATTATTGCT;IPDRatio=1.49
gi|68566501|gb|CP000077.1| Sulfolobus acidocaldarius DSM 639, complete genome	kinModCall	modified_base	39941	39941	26	-	.	coverage=121;context=GAAATGGGCTGGCAGAATAGCGAGAGAAGGAAGGAAGTTTG;IPDRatio=1.50
gi|68566501|gb|CP000077.1| Sulfolobus acidocaldarius DSM 639, complete genome	kinModCall	modified_base	40054	40054	23	-	.	coverage=117;context=ACTTCAAGGAAAGAAAATAAGATAAAGAAAGATTCTGGTTT;IPDRatio=1.51
gi|68566501|gb|CP000077.1| Sulfolobus acidocaldarius DSM 639, complete genome	kinModCall	modified_base	40123	40123	22	-	.	coverage=120;context=GTAAATCTTAGCTCCTTGGACGAGGACGCAATAGACGCCAT;IPDRatio=1.46
gi|68566501|gb|CP000077.1| Sulfolobus acidocaldarius DSM 639, complete genome	kinModCall	modified_base	40145	40145	37	-	.	coverage=116;context=AAAACTAGGCAAGATAAACGTTGTAAATCTTAGCTCCTTGG;IPDRatio=1.72
gi|68566501|gb|CP000077.1| Sulfolobus acidocaldarius DSM 639, complete genome	kinModCall	modified_base	40186	40186	25	-	.	coverage=113;context=GATATTATTGACATAACATTTGGTGATGTCATAAACAAAAT;IPDRatio=1.60
gi|68566501|gb|CP000077.1| Sulfolobus acidocaldarius DSM 639, complete genome	kinModCall	modified_base	40218	40218	30	-	.	coverage=104;context=ATAAGGTTGAGGACTTTGCGGAGAGGTATTCAGATATTATT;IPDRatio=1.60
gi|68566501|gb|CP000077.1| Sulfolobus acidocaldarius DSM 639, complete genome	kinModCall	modified_base	40424	40424	21	+	.	coverage=105;context=TTATTCTGTATTGAATATTAGCGTTTTCCCTTATTTCAAGT;IPDRatio=1.57
gi|68566501|gb|CP000077.1| Sulfolobus acidocaldarius DSM 639, complete genome	kinModCall	modified_base	40495	40495	30	+	.	coverage=106;context=AAGGGATTTAATTTTGGCTCTATGATATTCAAATTGGGTAG;IPDRatio=1.56
gi|68566501|gb|CP000077.1| Sulfolobus acidocaldarius DSM 639, complete genome	kinModCall	modified_base	40639	40639	25	+	.	coverage=108;context=CCTGTTGCTGCCAAAATAGCAAGGTGTCTAGATAGAGGATT;IPDRatio=1.60
gi|68566501|gb|CP000077.1| Sulfolobus acidocaldarius DSM 639, complete genome	kinModCall	modified_base	40789	40789	21	+	.	coverage=111;context=CCAGCTACAGGAGGTAAATCTGGTTGTGTGAATTTTCCGTC;IPDRatio=1.46
gi|68566501|gb|CP000077.1| Sulfolobus acidocaldarius DSM 639, complete genome	kinModCall	modified_base	40790	40790	25	+	.	coverage=110;context=CAGCTACAGGAGGTAAATCTGGTTGTGTGAATTTTCCGTCT;IPDRatio=1.52
gi|68566501|gb|CP000077.1| Sulfolobus acidocaldarius DSM 639, complete genome	kinModCall	modified_base	40793	40793	25	+	.	coverage=109;context=CTACAGGAGGTAAATCTGGTTGTGTGAATTTTCCGTCTAAT;IPDRatio=1.74
gi|68566501|gb|CP000077.1| Sulfolobus acidocaldarius DSM 639, complete genome	kinModCall	modified_base	40805	40805	28	+	.	coverage=107;context=AATCTGGTTGTGTGAATTTTCCGTCTAATTTACAAAGTAGT;IPDRatio=1.69
gi|68566501|gb|CP000077.1| Sulfolobus acidocaldarius DSM 639, complete genome	kinModCall	modified_base	40807	40807	33	+	.	coverage=110;context=TCTGGTTGTGTGAATTTTCCGTCTAATTTACAAAGTAGTTT;IPDRatio=1.65
gi|68566501|gb|CP000077.1| Sulfolobus acidocaldarius DSM 639, complete genome	kinModCall	modified_base	40824	40824	23	+	.	coverage=109;context=TCCGTCTAATTTACAAAGTAGTTTGATTCTGGCTTTAATGA;IPDRatio=1.59
gi|68566501|gb|CP000077.1| Sulfolobus acidocaldarius DSM 639, complete genome	kinModCall	modified_base	40851	40851	21	+	.	coverage=107;context=TCTGGCTTTAATGAAAAATGGGATCTTATTTGCCTCCAGTT;IPDRatio=1.43
gi|68566501|gb|CP000077.1| Sulfolobus acidocaldarius DSM 639, complete genome	kinModCall	modified_base	40853	40853	36	+	.	context=TGGCTTTAATGAAAAATGGGATCTTATTTGCCTCCAGTTGT;motif=GGATCY;coverage=104;IPDRatio=1.94;id=GGATCY
gi|68566501|gb|CP000077.1| Sulfolobus acidocaldarius DSM 639, complete genome	kinModCall	modified_base	40854	40854	42	-	.	context=AACAACTGGAGGCAAATAAGATCCCATTTTTCATTAAAGCC;motif=AGATCC;coverage=119;IPDRatio=1.84;id=AGATCC
gi|68566501|gb|CP000077.1| Sulfolobus acidocaldarius DSM 639, complete genome	kinModCall	modified_base	40903	40903	25	-	.	coverage=125;context=CCTTTATTAGATGATAATTTGAATGATGTGAAATTTGTACA;IPDRatio=1.51
gi|68566501|gb|CP000077.1| Sulfolobus acidocaldarius DSM 639, complete genome	kinModCall	modified_base	41304	41304	22	+	.	coverage=108;context=TTTGTTGTATGTGGATATGTGCTCCTCTCCCTCTTTAGTAG;IPDRatio=1.48
gi|68566501|gb|CP000077.1| Sulfolobus acidocaldarius DSM 639, complete genome	kinModCall	modified_base	41403	41403	24	-	.	coverage=119;context=CAATGCTATGCGCATTTGCTGAAGAAGAAGCAAAAATTGCA;IPDRatio=1.52
gi|68566501|gb|CP000077.1| Sulfolobus acidocaldarius DSM 639, complete genome	kinModCall	modified_base	41569	41569	26	+	.	coverage=108;context=GGTATTCGTAATGAATAATCGGAAGGCAAATATATAAGCAT;IPDRatio=1.59
gi|68566501|gb|CP000077.1| Sulfolobus acidocaldarius DSM 639, complete genome	kinModCall	modified_base	41570	41570	27	+	.	coverage=102;context=GTATTCGTAATGAATAATCGGAAGGCAAATATATAAGCATT;IPDRatio=1.63
gi|68566501|gb|CP000077.1| Sulfolobus acidocaldarius DSM 639, complete genome	kinModCall	modified_base	41575	41575	21	-	.	coverage=122;context=TAACAAATGCTTATATATTTGCCTTCCGATTATTCATTACG;IPDRatio=1.46
gi|68566501|gb|CP000077.1| Sulfolobus acidocaldarius DSM 639, complete genome	kinModCall	modified_base	41630	41630	28	+	.	coverage=105;context=TAAATATAATTAGCATTTTTGTATTTCAACAAAGTTTGAGA;IPDRatio=1.56
gi|68566501|gb|CP000077.1| Sulfolobus acidocaldarius DSM 639, complete genome	kinModCall	modified_base	41708	41708	27	-	.	coverage=118;context=GAGGCAAAGAAATTATACGAAAGAATTTTATATACAAGTTA;IPDRatio=1.58
gi|68566501|gb|CP000077.1| Sulfolobus acidocaldarius DSM 639, complete genome	kinModCall	modified_base	41848	41848	25	-	.	coverage=123;context=AGTTAAATAAAAAGGAAAGTGAGCAATTAAAAGAGAAATTT;IPDRatio=1.51
gi|68566501|gb|CP000077.1| Sulfolobus acidocaldarius DSM 639, complete genome	kinModCall	modified_base	41929	41929	25	-	.	coverage=112;context=TTGAATTGGGTCATGCTAGGGGAATATTAGAGAAAATGATA;IPDRatio=1.67
gi|68566501|gb|CP000077.1| Sulfolobus acidocaldarius DSM 639, complete genome	kinModCall	modified_base	41930	41930	25	-	.	coverage=118;context=GTTGAATTGGGTCATGCTAGGGGAATATTAGAGAAAATGAT;IPDRatio=1.68
gi|68566501|gb|CP000077.1| Sulfolobus acidocaldarius DSM 639, complete genome	kinModCall	modified_base	41954	41954	24	+	.	coverage=107;context=GCATGACCCAATTCAACTAAGGCTTTTTCCCTAATTTTTTC;IPDRatio=1.59
gi|68566501|gb|CP000077.1| Sulfolobus acidocaldarius DSM 639, complete genome	kinModCall	modified_base	41955	41955	22	-	.	coverage=128;context=TGAAAAAATTAGGGAAAAAGCCTTAGTTGAATTGGGTCATG;IPDRatio=1.47
gi|68566501|gb|CP000077.1| Sulfolobus acidocaldarius DSM 639, complete genome	kinModCall	modified_base	41976	41976	22	+	.	coverage=107;context=CTTTTTCCCTAATTTTTTCAGATTCTTCCTTTTTATTAACC;IPDRatio=1.60
gi|68566501|gb|CP000077.1| Sulfolobus acidocaldarius DSM 639, complete genome	kinModCall	modified_base	42043	42043	23	+	.	coverage=108;context=TAGTAATAAATGGTCTTCGGAGTTAGCCATAAAAAGCTCTT;IPDRatio=1.50
gi|68566501|gb|CP000077.1| Sulfolobus acidocaldarius DSM 639, complete genome	kinModCall	modified_base	42062	42062	21	-	.	coverage=108;context=CAGACTGAAATAGGATTAAAAGAGCTTTTTATGGCTAACTC;IPDRatio=1.49
gi|68566501|gb|CP000077.1| Sulfolobus acidocaldarius DSM 639, complete genome	kinModCall	modified_base	42080	42080	34	+	.	coverage=113;context=TCTTTTAATCCTATTTCAGTCTGTGTCCCCTTCATCACCTT;IPDRatio=1.81
gi|68566501|gb|CP000077.1| Sulfolobus acidocaldarius DSM 639, complete genome	kinModCall	modified_base	42148	42148	23	-	.	coverage=131;context=TCATTGGTCAGTATTGGAGTTAGTCATCATTATTTTAACAA;IPDRatio=1.44
gi|68566501|gb|CP000077.1| Sulfolobus acidocaldarius DSM 639, complete genome	kinModCall	modified_base	42152	42152	26	+	.	coverage=118;context=TAAAATAATGATGACTAACTCCAATACTGACCAATGATGTC;IPDRatio=1.61
gi|68566501|gb|CP000077.1| Sulfolobus acidocaldarius DSM 639, complete genome	kinModCall	modified_base	42186	42186	26	+	.	coverage=120;context=TGATGTCGTAACCCGAAACTGAATAAAAGTAAAATCCTTCC;IPDRatio=1.52
gi|68566501|gb|CP000077.1| Sulfolobus acidocaldarius DSM 639, complete genome	kinModCall	modified_base	42249	42249	35	-	.	coverage=105;context=CTTCGCTATTAATTTCAAGGGCTTTCATTCTTTTTGAGGTT;IPDRatio=1.81
gi|68566501|gb|CP000077.1| Sulfolobus acidocaldarius DSM 639, complete genome	kinModCall	m4C	42298	42298	23	-	.	context=ACACTTCTCCCTGCGTTTTCCATCAAGAGTAATGTTGGCAC;fracLow=0.228;coverage=116;IPDRatio=1.48;fracUp=0.682;frac=0.441;identificationQv=5
gi|68566501|gb|CP000077.1| Sulfolobus acidocaldarius DSM 639, complete genome	kinModCall	m4C	42306	42306	56	+	.	context=ATTACTCTTGATGGAAAACGCAGGGAGAAGTGTAAAGGATG;fracLow=0.430;coverage=119;IPDRatio=2.08;fracUp=0.851;frac=0.665;identificationQv=20
gi|68566501|gb|CP000077.1| Sulfolobus acidocaldarius DSM 639, complete genome	kinModCall	modified_base	42340	42340	21	+	.	coverage=118;context=AAGGATGAAATAATGAAAAGACTGAATTTGGACTATTCTAA;IPDRatio=1.47
gi|68566501|gb|CP000077.1| Sulfolobus acidocaldarius DSM 639, complete genome	kinModCall	m4C	42343	42343	31	-	.	context=TTTTTAGAATAGTCCAAATTCAGTCTTTTCATTATTTCATC;fracLow=0.189;coverage=135;IPDRatio=1.56;fracUp=0.670;frac=0.452;identificationQv=4
gi|68566501|gb|CP000077.1| Sulfolobus acidocaldarius DSM 639, complete genome	kinModCall	modified_base	42366	42366	29	+	.	coverage=120;context=TTTGGACTATTCTAAAAAGGTTGTAGTATTTGCAGGAACTG;IPDRatio=1.80
gi|68566501|gb|CP000077.1| Sulfolobus acidocaldarius DSM 639, complete genome	kinModCall	modified_base	42444	42444	21	+	.	coverage=115;context=CCTTGCCTCGGAAGGGTCAGAGGTTCATGTTTTACTTTTAG;IPDRatio=1.46
gi|68566501|gb|CP000077.1| Sulfolobus acidocaldarius DSM 639, complete genome	kinModCall	modified_base	42609	42609	25	+	.	coverage=113;context=TATAGATGCCATGTTAGGCACGGGATTTTCTGGTAAAGTTA;IPDRatio=1.56
gi|68566501|gb|CP000077.1| Sulfolobus acidocaldarius DSM 639, complete genome	kinModCall	modified_base	42802	42802	39	+	.	coverage=121;context=CCAGGCTTAAAAAAATTTGAGAGTAAAGTGGTCGTCAAGAA;IPDRatio=1.70
gi|68566501|gb|CP000077.1| Sulfolobus acidocaldarius DSM 639, complete genome	kinModCall	modified_base	42811	42811	24	+	.	coverage=119;context=AAAAAATTTGAGAGTAAAGTGGTCGTCAAGAAAATAGGTAT;IPDRatio=1.53
gi|68566501|gb|CP000077.1| Sulfolobus acidocaldarius DSM 639, complete genome	kinModCall	modified_base	42842	42842	27	-	.	coverage=127;context=GGGACCAACATATATTTCAGCCTCTTTAGGAATACCTATTT;IPDRatio=1.56
gi|68566501|gb|CP000077.1| Sulfolobus acidocaldarius DSM 639, complete genome	kinModCall	modified_base	42843	42843	34	-	.	coverage=127;context=CGGGACCAACATATATTTCAGCCTCTTTAGGAATACCTATT;IPDRatio=1.63
gi|68566501|gb|CP000077.1| Sulfolobus acidocaldarius DSM 639, complete genome	kinModCall	modified_base	42861	42861	23	+	.	coverage=118;context=GGCTGAAATATATGTTGGTCCCGGTGATGTCATTGTCAATG;IPDRatio=1.69
gi|68566501|gb|CP000077.1| Sulfolobus acidocaldarius DSM 639, complete genome	kinModCall	modified_base	42941	42941	23	+	.	coverage=110;context=GAAGAGTTTTGATCATTGGAGGGAATTTTACATTTAGTGGA;IPDRatio=1.67
gi|68566501|gb|CP000077.1| Sulfolobus acidocaldarius DSM 639, complete genome	kinModCall	modified_base	42958	42958	25	-	.	coverage=129;context=GCAGATAGAGTTGGGGCTCCACTAAATGTAAAATTCCCTCC;IPDRatio=1.48
gi|68566501|gb|CP000077.1| Sulfolobus acidocaldarius DSM 639, complete genome	kinModCall	modified_base	42959	42959	28	+	.	coverage=122;context=GAGGGAATTTTACATTTAGTGGAGCCCCAACTCTATCTGCT;IPDRatio=1.62
gi|68566501|gb|CP000077.1| Sulfolobus acidocaldarius DSM 639, complete genome	kinModCall	modified_base	43115	43115	35	+	.	coverage=108;context=ATATATCTACAGACAATTTGGATGAGCTAAAACCATGGATT;IPDRatio=1.76
gi|68566501|gb|CP000077.1| Sulfolobus acidocaldarius DSM 639, complete genome	kinModCall	modified_base	43157	43157	24	+	.	coverage=115;context=ATAAAGCTGACGTCGTAGTTGTAGGACCTGGTATGGGACAA;IPDRatio=1.48
gi|68566501|gb|CP000077.1| Sulfolobus acidocaldarius DSM 639, complete genome	kinModCall	modified_base	43260	43260	23	+	.	coverage=116;context=TTCAGTCATAGATGCTGATGCGTTAAAATCAGTGGCAGGTA;IPDRatio=1.49
gi|68566501|gb|CP000077.1| Sulfolobus acidocaldarius DSM 639, complete genome	kinModCall	m4C	43291	43291	42	+	.	context=GTGGCAGGTATGGAATTATTCCCGAATGCAGTAATAACTCC;fracLow=0.604;coverage=120;IPDRatio=1.81;fracUp=1.000;frac=0.849;identificationQv=24
gi|68566501|gb|CP000077.1| Sulfolobus acidocaldarius DSM 639, complete genome	kinModCall	m6A	43309	43309	62	-	.	context=TTAAATTCTCCTGCATGAGGAGTTATTACTGCATTCGGGAA;fracLow=0.249;coverage=117;IPDRatio=2.14;fracUp=0.535;frac=0.388;identificationQv=19
gi|68566501|gb|CP000077.1| Sulfolobus acidocaldarius DSM 639, complete genome	kinModCall	modified_base	43342	43342	21	-	.	coverage=123;context=ATGTTCGAATCAGGCTGAACCCCTGAATATATCTTAAATTC;IPDRatio=1.59
gi|68566501|gb|CP000077.1| Sulfolobus acidocaldarius DSM 639, complete genome	kinModCall	modified_base	43350	43350	24	-	.	coverage=124;context=TTTTTCTCATGTTCGAATCAGGCTGAACCCCTGAATATATC;IPDRatio=1.71
gi|68566501|gb|CP000077.1| Sulfolobus acidocaldarius DSM 639, complete genome	kinModCall	modified_base	43421	43421	30	-	.	coverage=128;context=GATATCAACATAACCCTTAAGGAGTACTACACAATTACATT;IPDRatio=1.77
gi|68566501|gb|CP000077.1| Sulfolobus acidocaldarius DSM 639, complete genome	kinModCall	modified_base	43515	43515	21	-	.	coverage=126;context=AGGCAATTATTCCTGTCAATGTATCCCCAGTACCGCCAACT;IPDRatio=1.42
gi|68566501|gb|CP000077.1| Sulfolobus acidocaldarius DSM 639, complete genome	kinModCall	modified_base	43563	43563	22	-	.	coverage=121;context=CTCCCAAGTAAGCAGAAGTGAATGGAGATAGTTTTTGAGCC;IPDRatio=1.43
gi|68566501|gb|CP000077.1| Sulfolobus acidocaldarius DSM 639, complete genome	kinModCall	modified_base	43588	43588	22	+	.	coverage=120;context=TCTGCTTACTTGGGAGCATTCGTTAATGGTTTAGCAGGGTC;IPDRatio=1.44
gi|68566501|gb|CP000077.1| Sulfolobus acidocaldarius DSM 639, complete genome	kinModCall	modified_base	43693	43693	25	+	.	coverage=111;context=GTAATTAATGAACCTTTAGAAGTGTTCAAGAAAAAAGTGTA;IPDRatio=1.57
gi|68566501|gb|CP000077.1| Sulfolobus acidocaldarius DSM 639, complete genome	kinModCall	modified_base	43853	43853	30	-	.	coverage=119;context=GAAAGGCTCAAGTGCTCAGAGAGTAACCTTTATCATAGACG;IPDRatio=1.69
gi|68566501|gb|CP000077.1| Sulfolobus acidocaldarius DSM 639, complete genome	kinModCall	modified_base	43916	43916	21	-	.	coverage=112;context=CAGATTTCCTATAGTTTCTGACTCAAATAAACAAATAGCTA;IPDRatio=1.45
gi|68566501|gb|CP000077.1| Sulfolobus acidocaldarius DSM 639, complete genome	kinModCall	modified_base	43929	43929	21	-	.	coverage=112;context=ACAAATGCGGTGCCAGATTTCCTATAGTTTCTGACTCAAAT;IPDRatio=1.57
gi|68566501|gb|CP000077.1| Sulfolobus acidocaldarius DSM 639, complete genome	kinModCall	modified_base	43940	43940	23	+	.	coverage=118;context=AAACTATAGGAAATCTGGCACCGCATTTGTCTGCAAAACTC;IPDRatio=1.51
gi|68566501|gb|CP000077.1| Sulfolobus acidocaldarius DSM 639, complete genome	kinModCall	modified_base	43949	43949	21	+	.	coverage=118;context=GAAATCTGGCACCGCATTTGTCTGCAAAACTCTTTTGAGTT;IPDRatio=1.52
gi|68566501|gb|CP000077.1| Sulfolobus acidocaldarius DSM 639, complete genome	kinModCall	modified_base	43976	43976	24	-	.	coverage=107;context=TATAGGTGTTAGTGTTGATACAGTTTCAACTCAAAAGAGTT;IPDRatio=1.57
gi|68566501|gb|CP000077.1| Sulfolobus acidocaldarius DSM 639, complete genome	kinModCall	modified_base	43977	43977	28	+	.	coverage=115;context=ACTCTTTTGAGTTGAAACTGTATCAACACTAACACCTATAA;IPDRatio=1.58
gi|68566501|gb|CP000077.1| Sulfolobus acidocaldarius DSM 639, complete genome	kinModCall	modified_base	43984	43984	24	-	.	coverage=105;context=GCTGAAGTTATAGGTGTTAGTGTTGATACAGTTTCAACTCA;IPDRatio=1.70
gi|68566501|gb|CP000077.1| Sulfolobus acidocaldarius DSM 639, complete genome	kinModCall	modified_base	44046	44046	33	+	.	coverage=119;context=ATAAAGTTGTCCAAATTTTATGGTCTCTCTAGTACAACCAG;IPDRatio=1.63
gi|68566501|gb|CP000077.1| Sulfolobus acidocaldarius DSM 639, complete genome	kinModCall	modified_base	44062	44062	23	-	.	coverage=107;context=CCTAAGGCGTTTACACCTGGTTGTACTAGAGAGACCATAAA;IPDRatio=1.63
gi|68566501|gb|CP000077.1| Sulfolobus acidocaldarius DSM 639, complete genome	kinModCall	m4C	44076	44076	63	+	.	context=AGTACAACCAGGTGTAAACGCCTTAGGATAGAAATATAGTA;fracLow=0.709;coverage=119;IPDRatio=2.32;fracUp=1.000;frac=0.979;identificationQv=40
gi|68566501|gb|CP000077.1| Sulfolobus acidocaldarius DSM 639, complete genome	kinModCall	modified_base	44166	44166	22	+	.	coverage=113;context=TGAATCTCCTTCAAAATCAGGAGCTTCATTTCCTTTTTCTA;IPDRatio=1.48
gi|68566501|gb|CP000077.1| Sulfolobus acidocaldarius DSM 639, complete genome	kinModCall	modified_base	44233	44233	27	+	.	coverage=119;context=TATTCAGTTATGGTTTTTAACCTCTTTTTCGCTTATGCCTT;IPDRatio=1.58
gi|68566501|gb|CP000077.1| Sulfolobus acidocaldarius DSM 639, complete genome	kinModCall	modified_base	44269	44269	21	+	.	coverage=112;context=GCCTTACAAATGAGAAAAATACCTAGGACTATGTCAACACA;IPDRatio=1.45
gi|68566501|gb|CP000077.1| Sulfolobus acidocaldarius DSM 639, complete genome	kinModCall	modified_base	44273	44273	24	+	.	coverage=114;context=TACAAATGAGAAAAATACCTAGGACTATGTCAACACAGCAT;IPDRatio=1.50
gi|68566501|gb|CP000077.1| Sulfolobus acidocaldarius DSM 639, complete genome	kinModCall	modified_base	44274	44274	21	+	.	coverage=113;context=ACAAATGAGAAAAATACCTAGGACTATGTCAACACAGCATC;IPDRatio=1.40
gi|68566501|gb|CP000077.1| Sulfolobus acidocaldarius DSM 639, complete genome	kinModCall	modified_base	44282	44282	24	+	.	coverage=117;context=GAAAAATACCTAGGACTATGTCAACACAGCATCCTGATAAC;IPDRatio=1.44
gi|68566501|gb|CP000077.1| Sulfolobus acidocaldarius DSM 639, complete genome	kinModCall	modified_base	44344	44344	22	+	.	coverage=117;context=CAAGGAGAAGCAATAAGCGGTGAAAACGAGATCATCGAGGC;IPDRatio=1.53
gi|68566501|gb|CP000077.1| Sulfolobus acidocaldarius DSM 639, complete genome	kinModCall	modified_base	44395	44395	27	+	.	coverage=118;context=TTCTCCAGGTATGGTGTGGAGGAGGTAATGTGGGATGCTGA;IPDRatio=1.68
gi|68566501|gb|CP000077.1| Sulfolobus acidocaldarius DSM 639, complete genome	kinModCall	modified_base	44407	44407	28	+	.	coverage=113;context=GGTGTGGAGGAGGTAATGTGGGATGCTGAAGGTAAGGACGT;IPDRatio=1.55
gi|68566501|gb|CP000077.1| Sulfolobus acidocaldarius DSM 639, complete genome	kinModCall	modified_base	44465	44465	29	-	.	coverage=108;context=CCTATGTCTGAAAAATTCTGGGTATTGACTTAGTAATTTTC;IPDRatio=1.80
gi|68566501|gb|CP000077.1| Sulfolobus acidocaldarius DSM 639, complete genome	kinModCall	modified_base	44491	44491	35	+	.	coverage=116;context=TTTTTCAGACATAGGATATTAGGCAAGGATATTTTCCTGAC;IPDRatio=1.71
gi|68566501|gb|CP000077.1| Sulfolobus acidocaldarius DSM 639, complete genome	kinModCall	modified_base	44574	44574	22	+	.	coverage=104;context=AGTCTTTGCTGAAACGCTAAATACTATACCAATAACATATG;IPDRatio=1.45
gi|68566501|gb|CP000077.1| Sulfolobus acidocaldarius DSM 639, complete genome	kinModCall	modified_base	44615	44615	21	+	.	coverage=116;context=ACTTAGCTGAGAAGTTTTACGGCGAAAATCCTAATCCACCA;IPDRatio=1.45
gi|68566501|gb|CP000077.1| Sulfolobus acidocaldarius DSM 639, complete genome	kinModCall	modified_base	44616	44616	29	+	.	coverage=113;context=CTTAGCTGAGAAGTTTTACGGCGAAAATCCTAATCCACCAG;IPDRatio=1.59
gi|68566501|gb|CP000077.1| Sulfolobus acidocaldarius DSM 639, complete genome	kinModCall	modified_base	44673	44673	21	-	.	coverage=106;context=TGATGACTGCAATTAACTCTTCATAACTAGTTGTAAAAGGT;IPDRatio=1.49
gi|68566501|gb|CP000077.1| Sulfolobus acidocaldarius DSM 639, complete genome	kinModCall	m6A	44676	44676	38	+	.	context=TTTTACAACTAGTTATGAAGAGTTAATTGCAGTCATCAAGT;fracLow=0.134;coverage=117;IPDRatio=1.72;fracUp=0.395;frac=0.257;identificationQv=6
gi|68566501|gb|CP000077.1| Sulfolobus acidocaldarius DSM 639, complete genome	kinModCall	modified_base	44685	44685	48	+	.	coverage=121;context=TAGTTATGAAGAGTTAATTGCAGTCATCAAGTTTTATGAGA;IPDRatio=1.86
gi|68566501|gb|CP000077.1| Sulfolobus acidocaldarius DSM 639, complete genome	kinModCall	modified_base	44723	44723	23	-	.	coverage=111;context=ATCAACTAGCTTCGTATTGTCACTGTTAACTATTACTTTCT;IPDRatio=1.50
gi|68566501|gb|CP000077.1| Sulfolobus acidocaldarius DSM 639, complete genome	kinModCall	modified_base	44774	44774	37	-	.	coverage=113;context=TTCGATCTTCTTAGGATTTGTCTCACCTATAATATCCTTTA;IPDRatio=1.83
gi|68566501|gb|CP000077.1| Sulfolobus acidocaldarius DSM 639, complete genome	kinModCall	modified_base	44868	44868	32	+	.	coverage=110;context=TGGGAAATACATAGAAATAGAGAGACCTCCATATCTGAGAG;IPDRatio=1.64
gi|68566501|gb|CP000077.1| Sulfolobus acidocaldarius DSM 639, complete genome	kinModCall	modified_base	44907	44907	39	+	.	context=AGTATTCTTAGCAAGATCAGATCCAGCTATGAATTACGGTT;motif=AGATCC;coverage=114;IPDRatio=1.80;id=AGATCC
gi|68566501|gb|CP000077.1| Sulfolobus acidocaldarius DSM 639, complete genome	kinModCall	modified_base	44908	44908	67	-	.	context=AAACCGTAATTCATAGCTGGATCTGATCTTGCTAAGAATAC;motif=GGATCY;coverage=109;IPDRatio=2.60;id=GGATCY
gi|68566501|gb|CP000077.1| Sulfolobus acidocaldarius DSM 639, complete genome	kinModCall	modified_base	44994	44994	21	+	.	coverage=105;context=GAAAATGGAAAAGATTTATGGAGTGAAAATATTTCCTTTAC;IPDRatio=1.55
gi|68566501|gb|CP000077.1| Sulfolobus acidocaldarius DSM 639, complete genome	kinModCall	modified_base	45041	45041	21	-	.	coverage=105;context=ATTATATGGACTAAAATGACCCCTGAAGGGTAAAGAACCGA;IPDRatio=1.58
gi|68566501|gb|CP000077.1| Sulfolobus acidocaldarius DSM 639, complete genome	kinModCall	modified_base	45313	45313	26	+	.	coverage=107;context=AACAAAGTGGCATTACTGCTTCCTAGAAGAAGAGCAAGGAA;IPDRatio=1.53
gi|68566501|gb|CP000077.1| Sulfolobus acidocaldarius DSM 639, complete genome	kinModCall	m6A	45470	45470	26	+	.	context=TTTCCTCTCTATCAAAAATGACTGATCAAGAACTTAATGCC;fracLow=0.314;coverage=107;IPDRatio=1.81;fracUp=0.703;frac=0.529;identificationQv=6
gi|68566501|gb|CP000077.1| Sulfolobus acidocaldarius DSM 639, complete genome	kinModCall	modified_base	45507	45507	31	-	.	coverage=109;context=GCAGATCGTTCTTCAAATACTTGTAATTATTGAATATGGCA;IPDRatio=1.60
gi|68566501|gb|CP000077.1| Sulfolobus acidocaldarius DSM 639, complete genome	kinModCall	modified_base	45923	45923	24	+	.	coverage=105;context=AGTTGCAGGTCATAATGCGTGGTATAGTTATTCTACACTAT;IPDRatio=1.75
gi|68566501|gb|CP000077.1| Sulfolobus acidocaldarius DSM 639, complete genome	kinModCall	modified_base	46037	46037	24	+	.	coverage=106;context=AAATATGATAAATCCTTTTGCGGTTCTTCTTGCTCCTCCAG;IPDRatio=1.66
gi|68566501|gb|CP000077.1| Sulfolobus acidocaldarius DSM 639, complete genome	kinModCall	modified_base	46286	46286	22	-	.	coverage=107;context=TAGATATATCAGAGATGTCTGGTGAGTAATTTATAATCTCA;IPDRatio=1.57
gi|68566501|gb|CP000077.1| Sulfolobus acidocaldarius DSM 639, complete genome	kinModCall	modified_base	46470	46470	22	-	.	coverage=104;context=CCCTGAATTAGCCAAGGCTGAGTAGCAAAGAGAGTAATGAA;IPDRatio=1.74
gi|68566501|gb|CP000077.1| Sulfolobus acidocaldarius DSM 639, complete genome	kinModCall	m4C	46489	46489	42	-	.	context=ATACCTAATAAATGAGGATCCCTGAATTAGCCAAGGCTGAG;fracLow=0.701;coverage=107;IPDRatio=2.07;fracUp=1.000;frac=0.949;identificationQv=34
gi|68566501|gb|CP000077.1| Sulfolobus acidocaldarius DSM 639, complete genome	kinModCall	modified_base	46491	46491	53	+	.	context=CAGCCTTGGCTAATTCAGGGATCCTCATTTATTAGGTATGC;motif=GGATCY;coverage=100;IPDRatio=2.12;id=GGATCY
gi|68566501|gb|CP000077.1| Sulfolobus acidocaldarius DSM 639, complete genome	kinModCall	m6A	46492	46492	84	-	.	context=TGCATACCTAATAAATGAGGATCCCTGAATTAGCCAAGGCT;fracLow=0.390;motif=GGATCY;coverage=107;IPDRatio=3.05;id=GGATCY;fracUp=0.680;frac=0.521;identificationQv=49
gi|68566501|gb|CP000077.1| Sulfolobus acidocaldarius DSM 639, complete genome	kinModCall	modified_base	46542	46542	25	+	.	coverage=103;context=AAAGTGTGGAAAACAGAGTTGGGTACATATAAACTGGAAAA;IPDRatio=2.06
gi|68566501|gb|CP000077.1| Sulfolobus acidocaldarius DSM 639, complete genome	kinModCall	modified_base	46582	46582	25	+	.	coverage=102;context=ACGGTTTAGAGGATTTTTTGTTAGGCTTAGCTGAAAAAGAG;IPDRatio=1.50
gi|68566501|gb|CP000077.1| Sulfolobus acidocaldarius DSM 639, complete genome	kinModCall	modified_base	46590	46590	23	-	.	coverage=108;context=ACTTCTTACTCTTTTTCAGCTAAGCCTAACAAAAAATCCTC;IPDRatio=1.51
gi|68566501|gb|CP000077.1| Sulfolobus acidocaldarius DSM 639, complete genome	kinModCall	modified_base	46624	46624	23	+	.	coverage=107;context=AAGAAGTGGACTTATTCTCAGTAAAATTAAGCCTTCTGTTG;IPDRatio=1.52
gi|68566501|gb|CP000077.1| Sulfolobus acidocaldarius DSM 639, complete genome	kinModCall	m6A	46846	46846	40	-	.	context=GAACATCTGAGGTTCTTGATAGGTAATAGAAAGTTTGAATT;fracLow=0.348;coverage=109;IPDRatio=1.99;fracUp=0.691;frac=0.505;identificationQv=12
gi|68566501|gb|CP000077.1| Sulfolobus acidocaldarius DSM 639, complete genome	kinModCall	modified_base	46858	46858	25	+	.	coverage=105;context=CTATTACCTATCAAGAACCTCAGATGTTCATCAAAGGCGTC;IPDRatio=1.66
gi|68566501|gb|CP000077.1| Sulfolobus acidocaldarius DSM 639, complete genome	kinModCall	modified_base	47043	47043	23	-	.	coverage=105;context=AAGCAGGAATAATGGAAATTGGAGATATCTATGTTATAAAC;IPDRatio=1.53
gi|68566501|gb|CP000077.1| Sulfolobus acidocaldarius DSM 639, complete genome	kinModCall	m6A	47253	47253	86	+	.	context=ACCACCTAAATATCCTCTGGATCCTATACTTCTAATGAAAA;fracLow=0.373;motif=GGATCY;coverage=105;IPDRatio=2.64;id=GGATCY;fracUp=0.663;frac=0.516;identificationQv=29
gi|68566501|gb|CP000077.1| Sulfolobus acidocaldarius DSM 639, complete genome	kinModCall	m6A	47254	47254	88	-	.	context=GTTTTCATTAGAAGTATAGGATCCAGAGGATATTTAGGTGG;fracLow=0.335;motif=GGATCY;coverage=107;IPDRatio=2.45;id=GGATCY;fracUp=0.708;frac=0.521;identificationQv=49
gi|68566501|gb|CP000077.1| Sulfolobus acidocaldarius DSM 639, complete genome	kinModCall	modified_base	47317	47317	26	-	.	coverage=105;context=TTTAGTTTAGGCTCCTTTATGGGTAATAGAATAAGGCTATC;IPDRatio=1.76
gi|68566501|gb|CP000077.1| Sulfolobus acidocaldarius DSM 639, complete genome	kinModCall	.	47350	47350	3	+	.	context=AAACTAAATGGACTTGACGGATCTATTAGTATCACACCTAC;motif=GGATCY;coverage=103;IPDRatio=0.986;id=GGATCY
gi|68566501|gb|CP000077.1| Sulfolobus acidocaldarius DSM 639, complete genome	kinModCall	.	47351	47351	20	-	.	context=GGTAGGTGTGATACTAATAGATCCGTCAAGTCCATTTAGTT;motif=AGATCC;coverage=105;IPDRatio=1.408;id=AGATCC
gi|68566501|gb|CP000077.1| Sulfolobus acidocaldarius DSM 639, complete genome	kinModCall	modified_base	47401	47401	21	-	.	coverage=107;context=AGTACACTAATTTCCAAGCTGGTTAGTGAATATTTAAATAG;IPDRatio=1.47
gi|68566501|gb|CP000077.1| Sulfolobus acidocaldarius DSM 639, complete genome	kinModCall	modified_base	47600	47600	25	-	.	coverage=98;context=AAAGTAGCCTCAGATAAGAGAGGTCTAAGTTTTGAGCCTGT;IPDRatio=1.56
gi|68566501|gb|CP000077.1| Sulfolobus acidocaldarius DSM 639, complete genome	kinModCall	modified_base	47659	47659	21	-	.	coverage=99;context=GTGTAGATGAAGTATTTTTGCCTGGTTCAAGTCTTAAAGAA;IPDRatio=1.49
gi|68566501|gb|CP000077.1| Sulfolobus acidocaldarius DSM 639, complete genome	kinModCall	modified_base	47660	47660	21	-	.	coverage=100;context=GGTGTAGATGAAGTATTTTTGCCTGGTTCAAGTCTTAAAGA;IPDRatio=1.49
gi|68566501|gb|CP000077.1| Sulfolobus acidocaldarius DSM 639, complete genome	kinModCall	m4C	47735	47735	135	-	.	context=AAGAAACTAAATGACGTAGGCCTTGTAGTTGGAGGAGTTAT;fracLow=0.981;motif=GGCC;coverage=101;IPDRatio=4.57;id=GGCC;fracUp=1.000;frac=1.000;identificationQv=146
gi|68566501|gb|CP000077.1| Sulfolobus acidocaldarius DSM 639, complete genome	kinModCall	m4C	47736	47736	88	+	.	context=TAACTCCTCCAACTACAAGGCCTACGTCATTTAGTTTCTTG;fracLow=0.737;motif=GGCC;coverage=105;IPDRatio=2.86;id=GGCC;fracUp=1.000;frac=0.872;identificationQv=89
gi|68566501|gb|CP000077.1| Sulfolobus acidocaldarius DSM 639, complete genome	kinModCall	modified_base	47738	47738	21	-	.	coverage=100;context=GACAAGAAACTAAATGACGTAGGCCTTGTAGTTGGAGGAGT;IPDRatio=1.55
gi|68566501|gb|CP000077.1| Sulfolobus acidocaldarius DSM 639, complete genome	kinModCall	modified_base	47820	47820	23	+	.	coverage=103;context=CTCCACTCAGTATACTTACTCCTATAACATCTACGTCTTCC;IPDRatio=1.72
gi|68566501|gb|CP000077.1| Sulfolobus acidocaldarius DSM 639, complete genome	kinModCall	m4C	47951	47951	51	-	.	context=GCTAAATTAGGATTAGACGGCCATGATAGGGGTGCTAAAGT;fracLow=0.727;motif=GGCC;coverage=106;IPDRatio=2.01;id=GGCC;fracUp=0.977;frac=0.847;identificationQv=43
gi|68566501|gb|CP000077.1| Sulfolobus acidocaldarius DSM 639, complete genome	kinModCall	m4C	47952	47952	110	+	.	context=CTTTAGCACCCCTATCATGGCCGTCTAATCCTAATTTAGCT;fracLow=0.886;motif=GGCC;coverage=102;IPDRatio=4.37;id=GGCC;fracUp=1.000;frac=0.978;identificationQv=131
gi|68566501|gb|CP000077.1| Sulfolobus acidocaldarius DSM 639, complete genome	kinModCall	m4C	48038	48038	89	-	.	context=CCGGGTTCAAATCCCGGCGGCCCCAGACTAAAAAATTTAAA;fracLow=0.630;motif=GGCC;coverage=107;IPDRatio=2.73;id=GGCC;fracUp=0.991;frac=0.811;identificationQv=55
gi|68566501|gb|CP000077.1| Sulfolobus acidocaldarius DSM 639, complete genome	kinModCall	m4C	48039	48039	96	+	.	context=TTAAATTTTTTAGTCTGGGGCCGCCGGGATTTGAACCCGGG;fracLow=0.566;motif=GGCC;coverage=102;IPDRatio=3.36;id=GGCC;fracUp=0.936;frac=0.795;identificationQv=94
gi|68566501|gb|CP000077.1| Sulfolobus acidocaldarius DSM 639, complete genome	kinModCall	m4C	48041	48041	74	-	.	context=GTCCCGGGTTCAAATCCCGGCGGCCCCAGACTAAAAAATTT;fracLow=0.992;coverage=105;IPDRatio=2.73;fracUp=0.996;frac=0.993;identificationQv=55
gi|68566501|gb|CP000077.1| Sulfolobus acidocaldarius DSM 639, complete genome	kinModCall	m4C	48069	48069	101	-	.	context=ACTAGGATGCCAGGCTTGGGCCCTGGTGGTCCCGGGTTCAA;fracLow=0.799;motif=GGCC;coverage=106;IPDRatio=2.99;id=GGCC;fracUp=1.000;frac=0.986;identificationQv=122
gi|68566501|gb|CP000077.1| Sulfolobus acidocaldarius DSM 639, complete genome	kinModCall	m4C	48070	48070	79	+	.	context=TGAACCCGGGACCACCAGGGCCCAAGCCTGGCATCCTAGTC;fracLow=0.515;motif=GGCC;coverage=103;IPDRatio=3.04;id=GGCC;fracUp=0.951;frac=0.785;identificationQv=78
gi|68566501|gb|CP000077.1| Sulfolobus acidocaldarius DSM 639, complete genome	kinModCall	m4C	48105	48105	70	-	.	context=TAGCTAGTTATAGTGAGGGGCCGTAGTCTAGCTTGGACTAG;fracLow=0.592;motif=GGCC;coverage=107;IPDRatio=2.42;id=GGCC;fracUp=0.837;frac=0.693;identificationQv=77
gi|68566501|gb|CP000077.1| Sulfolobus acidocaldarius DSM 639, complete genome	kinModCall	m4C	48106	48106	106	+	.	context=TAGTCCAAGCTAGACTACGGCCCCTCACTATAACTAGCTAG;fracLow=0.769;motif=GGCC;coverage=103;IPDRatio=3.72;id=GGCC;fracUp=1.000;frac=0.952;identificationQv=80
gi|68566501|gb|CP000077.1| Sulfolobus acidocaldarius DSM 639, complete genome	kinModCall	m6A	48394	48394	34	+	.	context=CAATATCGTAAGATAACTTGACCTAATATGGTGAAGGTAAA;fracLow=0.251;coverage=104;IPDRatio=1.85;fracUp=0.633;frac=0.435;identificationQv=7
gi|68566501|gb|CP000077.1| Sulfolobus acidocaldarius DSM 639, complete genome	kinModCall	modified_base	48403	48403	21	+	.	coverage=104;context=AAGATAACTTGACCTAATATGGTGAAGGTAAAGTTCAAGTA;IPDRatio=1.46
gi|68566501|gb|CP000077.1| Sulfolobus acidocaldarius DSM 639, complete genome	kinModCall	modified_base	48688	48688	23	-	.	coverage=98;context=TATGTAGTAAGTATAAATTATGTTAACCTTAAAGTTAAGCC;IPDRatio=1.54
gi|68566501|gb|CP000077.1| Sulfolobus acidocaldarius DSM 639, complete genome	kinModCall	modified_base	48692	48692	22	+	.	coverage=97;context=TAACTTTAAGGTTAACATAATTTATACTTACTACATATATT;IPDRatio=1.79
gi|68566501|gb|CP000077.1| Sulfolobus acidocaldarius DSM 639, complete genome	kinModCall	modified_base	48748	48748	23	+	.	coverage=96;context=GAGAATTAATGCGCCTTGTGAGAGAGCATCCCGTGAAATTA;IPDRatio=1.59
gi|68566501|gb|CP000077.1| Sulfolobus acidocaldarius DSM 639, complete genome	kinModCall	m4C	48856	48856	32	+	.	context=GGAGATTCTAGGAGTTTCAGCTACAGAAATAAATTACTTGA;fracLow=0.141;coverage=95;IPDRatio=1.69;fracUp=0.544;frac=0.343;identificationQv=12
gi|68566501|gb|CP000077.1| Sulfolobus acidocaldarius DSM 639, complete genome	kinModCall	modified_base	48889	48889	29	+	.	coverage=95;context=TTACTTGATCAGAGGGTTAAGGGGTACTAATGAACTTAGAG;IPDRatio=2.46
gi|68566501|gb|CP000077.1| Sulfolobus acidocaldarius DSM 639, complete genome	kinModCall	modified_base	48890	48890	24	+	.	coverage=92;context=TACTTGATCAGAGGGTTAAGGGGTACTAATGAACTTAGAGA;IPDRatio=2.12
gi|68566501|gb|CP000077.1| Sulfolobus acidocaldarius DSM 639, complete genome	kinModCall	modified_base	48891	48891	31	+	.	coverage=82;context=ACTTGATCAGAGGGTTAAGGGGTACTAATGAACTTAGAGAC;IPDRatio=2.82
gi|68566501|gb|CP000077.1| Sulfolobus acidocaldarius DSM 639, complete genome	kinModCall	modified_base	48939	48939	31	+	.	coverage=92;context=AAAAGGATAAGGAGTTTACGGAGTTGGTAGAATCGTATGTG;IPDRatio=1.79
gi|68566501|gb|CP000077.1| Sulfolobus acidocaldarius DSM 639, complete genome	kinModCall	modified_base	49045	49045	30	-	.	coverage=103;context=AAGCTCATCATTATATATCGTATGGACAAATAATAGACCAG;IPDRatio=1.78
gi|68566501|gb|CP000077.1| Sulfolobus acidocaldarius DSM 639, complete genome	kinModCall	modified_base	49049	49049	23	-	.	coverage=94;context=CTGGAAGCTCATCATTATATATCGTATGGACAAATAATAGA;IPDRatio=1.51
gi|68566501|gb|CP000077.1| Sulfolobus acidocaldarius DSM 639, complete genome	kinModCall	modified_base	49066	49066	21	-	.	coverage=98;context=CTTCATCAATCCAGAGCCTGGAAGCTCATCATTATATATCG;IPDRatio=1.50
gi|68566501|gb|CP000077.1| Sulfolobus acidocaldarius DSM 639, complete genome	kinModCall	modified_base	49130	49130	25	-	.	coverage=101;context=TTTAGTTTCTAACCGAAACATTGTAGCATGAAAACAATTAC;IPDRatio=1.82
gi|68566501|gb|CP000077.1| Sulfolobus acidocaldarius DSM 639, complete genome	kinModCall	m4C	49164	49164	100	-	.	context=GGGGTTCAAGTCCCCGTGGGCCCATTATTTTTAGTTTAGTT;fracLow=0.663;motif=GGCC;coverage=102;IPDRatio=3.86;id=GGCC;fracUp=1.000;frac=0.884;identificationQv=62
gi|68566501|gb|CP000077.1| Sulfolobus acidocaldarius DSM 639, complete genome	kinModCall	m4C	49165	49165	97	+	.	context=ACTAAACTAAAAATAATGGGCCCACGGGGACTTGAACCCCG;fracLow=0.644;motif=GGCC;coverage=96;IPDRatio=3.28;id=GGCC;fracUp=1.000;frac=0.839;identificationQv=92
gi|68566501|gb|CP000077.1| Sulfolobus acidocaldarius DSM 639, complete genome	kinModCall	modified_base	49193	49193	56	+	.	coverage=99;context=GACTTGAACCCCGGACCACCGGGTCTCTCCTCCAGATCTAT;IPDRatio=2.38
gi|68566501|gb|CP000077.1| Sulfolobus acidocaldarius DSM 639, complete genome	kinModCall	modified_base	49194	49194	23	+	.	coverage=96;context=ACTTGAACCCCGGACCACCGGGTCTCTCCTCCAGATCTATA;IPDRatio=1.68
gi|68566501|gb|CP000077.1| Sulfolobus acidocaldarius DSM 639, complete genome	kinModCall	modified_base	49275	49275	29	+	.	coverage=100;context=ATCTGGAGCCCGGCACTCTACCTGGCTGAGCTATGGGCCCA;IPDRatio=1.59
gi|68566501|gb|CP000077.1| Sulfolobus acidocaldarius DSM 639, complete genome	kinModCall	modified_base	49290	49290	23	+	.	coverage=96;context=CTCTACCTGGCTGAGCTATGGGCCCATTATCGATCATCTGT;IPDRatio=1.69
gi|68566501|gb|CP000077.1| Sulfolobus acidocaldarius DSM 639, complete genome	kinModCall	m4C	49291	49291	105	-	.	context=AACAGATGATCGATAATGGGCCCATAGCTCAGCCAGGTAGA;fracLow=0.700;motif=GGCC;coverage=100;IPDRatio=3.65;id=GGCC;fracUp=1.000;frac=0.927;identificationQv=74
gi|68566501|gb|CP000077.1| Sulfolobus acidocaldarius DSM 639, complete genome	kinModCall	m4C	49292	49292	132	+	.	context=CTACCTGGCTGAGCTATGGGCCCATTATCGATCATCTGTTG;fracLow=0.842;motif=GGCC;coverage=98;IPDRatio=4.22;id=GGCC;fracUp=1.000;frac=0.986;identificationQv=101
gi|68566501|gb|CP000077.1| Sulfolobus acidocaldarius DSM 639, complete genome	kinModCall	modified_base	49353	49353	40	-	.	coverage=101;context=TTTAAACTTTGCACAAAGCCGGTGAGTTAAGTTTATTTCTA;IPDRatio=1.83
gi|68566501|gb|CP000077.1| Sulfolobus acidocaldarius DSM 639, complete genome	kinModCall	modified_base	49376	49376	21	+	.	coverage=100;context=CTTTGTGCAAAGTTTAAAACTTAACTCTATGTTTCATATTA;IPDRatio=1.45
gi|68566501|gb|CP000077.1| Sulfolobus acidocaldarius DSM 639, complete genome	kinModCall	modified_base	49416	49416	40	+	.	coverage=91;context=ATTGATTTAGCGTTGAAATGGGATGAACGACGAGTAAAAAT;IPDRatio=4.73
gi|68566501|gb|CP000077.1| Sulfolobus acidocaldarius DSM 639, complete genome	kinModCall	modified_base	49427	49427	21	+	.	coverage=97;context=GTTGAAATGGGATGAACGACGAGTAAAAATAGTTGATGAGT;IPDRatio=1.45
gi|68566501|gb|CP000077.1| Sulfolobus acidocaldarius DSM 639, complete genome	kinModCall	modified_base	49437	49437	23	+	.	coverage=97;context=GATGAACGACGAGTAAAAATAGTTGATGAGTTAAAGTCAAA;IPDRatio=1.65
gi|68566501|gb|CP000077.1| Sulfolobus acidocaldarius DSM 639, complete genome	kinModCall	modified_base	49438	49438	52	+	.	coverage=99;context=ATGAACGACGAGTAAAAATAGTTGATGAGTTAAAGTCAAAG;IPDRatio=1.94
gi|68566501|gb|CP000077.1| Sulfolobus acidocaldarius DSM 639, complete genome	kinModCall	m4C	49444	49444	28	-	.	context=GATTCCCTTTGACTTTAACTCATCAACTATTTTTACTCGTC;fracLow=0.404;coverage=96;IPDRatio=1.65;fracUp=0.986;frac=0.752;identificationQv=15
gi|68566501|gb|CP000077.1| Sulfolobus acidocaldarius DSM 639, complete genome	kinModCall	modified_base	49470	49470	21	+	.	coverage=94;context=AAGTCAAAGGGAATCAATCCATATCCTCATAAATACGATAT;IPDRatio=1.46
gi|68566501|gb|CP000077.1| Sulfolobus acidocaldarius DSM 639, complete genome	kinModCall	modified_base	49521	49521	27	+	.	coverage=100;context=ATCATAGACATAAAGAAGATGGAGAGGAGCGACAAACCAAC;IPDRatio=1.62
gi|68566501|gb|CP000077.1| Sulfolobus acidocaldarius DSM 639, complete genome	kinModCall	modified_base	49572	49572	39	+	.	coverage=100;context=GCTTTTGATATATCAACTGCTGGTAGGGTTGCTAATATTAG;IPDRatio=1.98
gi|68566501|gb|CP000077.1| Sulfolobus acidocaldarius DSM 639, complete genome	kinModCall	modified_base	49573	49573	24	+	.	coverage=99;context=CTTTTGATATATCAACTGCTGGTAGGGTTGCTAATATTAGG;IPDRatio=1.74
gi|68566501|gb|CP000077.1| Sulfolobus acidocaldarius DSM 639, complete genome	kinModCall	modified_base	49592	49592	42	+	.	coverage=92;context=TGGTAGGGTTGCTAATATTAGGAGACATGGCAAAATCTCGT;IPDRatio=2.02
gi|68566501|gb|CP000077.1| Sulfolobus acidocaldarius DSM 639, complete genome	kinModCall	modified_base	49601	49601	26	-	.	coverage=103;context=TATCTACGAACGAGATTTTGCCATGTCTCCTAATATTAGCA;IPDRatio=1.61
gi|68566501|gb|CP000077.1| Sulfolobus acidocaldarius DSM 639, complete genome	kinModCall	modified_base	49613	49613	22	+	.	coverage=91;context=GAGACATGGCAAAATCTCGTTCGTAGATATATTTGATGAGG;IPDRatio=1.56
gi|68566501|gb|CP000077.1| Sulfolobus acidocaldarius DSM 639, complete genome	kinModCall	modified_base	49754	49754	22	-	.	coverage=91;context=TTCTAAGTGTTAATTCGCCTTTTATAGTATAGAGCAAGTCA;IPDRatio=1.73
gi|68566501|gb|CP000077.1| Sulfolobus acidocaldarius DSM 639, complete genome	kinModCall	modified_base	49778	49778	21	+	.	coverage=91;context=CGAATTAACACTTAGAATCAAGGACTATGTGCTCTTGTCAA;IPDRatio=1.47
gi|68566501|gb|CP000077.1| Sulfolobus acidocaldarius DSM 639, complete genome	kinModCall	modified_base	49798	49798	25	+	.	coverage=98;context=AGGACTATGTGCTCTTGTCAAAGTCCCTAATAGAACCTCCT;IPDRatio=1.57
gi|68566501|gb|CP000077.1| Sulfolobus acidocaldarius DSM 639, complete genome	kinModCall	m4C	49802	49802	20	+	.	context=CTATGTGCTCTTGTCAAAGTCCCTAATAGAACCTCCTGATT;fracLow=0.373;coverage=97;IPDRatio=1.54;fracUp=0.985;frac=0.723;identificationQv=4
gi|68566501|gb|CP000077.1| Sulfolobus acidocaldarius DSM 639, complete genome	kinModCall	modified_base	49986	49986	28	+	.	coverage=93;context=GTGGAAACACCCATATTACAACCTGTTTACGGAGGGGCACT;IPDRatio=1.63
gi|68566501|gb|CP000077.1| Sulfolobus acidocaldarius DSM 639, complete genome	kinModCall	modified_base	49997	49997	44	+	.	coverage=95;context=CATATTACAACCTGTTTACGGAGGGGCACTGGCTAAACCGT;IPDRatio=1.98
gi|68566501|gb|CP000077.1| Sulfolobus acidocaldarius DSM 639, complete genome	kinModCall	modified_base	50536	50536	23	+	.	coverage=102;context=CGACCTTCGTTTTGGATTATCCTGTAGAAACAACTCCCCTC;IPDRatio=1.70
gi|68566501|gb|CP000077.1| Sulfolobus acidocaldarius DSM 639, complete genome	kinModCall	modified_base	50557	50557	22	-	.	coverage=88;context=CTTGCTTCTATGAGGCTTGCAGAGGGGAGTTGTTTCTACAG;IPDRatio=1.51
gi|68566501|gb|CP000077.1| Sulfolobus acidocaldarius DSM 639, complete genome	kinModCall	modified_base	51017	51017	22	-	.	coverage=90;context=CTTGCACTGCTAAACGGCGCCCCATTAATTATCACAGATGG;IPDRatio=1.91
gi|68566501|gb|CP000077.1| Sulfolobus acidocaldarius DSM 639, complete genome	kinModCall	modified_base	51019	51019	28	-	.	coverage=91;context=GCCTTGCACTGCTAAACGGCGCCCCATTAATTATCACAGAT;IPDRatio=2.15
gi|68566501|gb|CP000077.1| Sulfolobus acidocaldarius DSM 639, complete genome	kinModCall	modified_base	51021	51021	36	-	.	coverage=88;context=CAGCCTTGCACTGCTAAACGGCGCCCCATTAATTATCACAG;IPDRatio=2.05
gi|68566501|gb|CP000077.1| Sulfolobus acidocaldarius DSM 639, complete genome	kinModCall	modified_base	51031	51031	24	+	.	coverage=100;context=TAATGGGGCGCCGTTTAGCAGTGCAAGGCTGAAGTTAACAG;IPDRatio=1.53
gi|68566501|gb|CP000077.1| Sulfolobus acidocaldarius DSM 639, complete genome	kinModCall	m4C	51281	51281	31	-	.	context=GCTTATAATGCTTCAATACCCGTTAACAGTATAATATTGAA;fracLow=1.000;coverage=74;IPDRatio=1.97;fracUp=1.000;frac=1.000;identificationQv=12
gi|68566501|gb|CP000077.1| Sulfolobus acidocaldarius DSM 639, complete genome	kinModCall	modified_base	51411	51411	25	-	.	coverage=80;context=ACTTAAAATAATATCCGCTGGAATAGCTGTAAATCTGATCT;IPDRatio=1.61
gi|68566501|gb|CP000077.1| Sulfolobus acidocaldarius DSM 639, complete genome	kinModCall	modified_base	51430	51430	21	-	.	coverage=92;context=CTGCCAGCTCCATATCTAGACTTAAAATAATATCCGCTGGA;IPDRatio=1.37
gi|68566501|gb|CP000077.1| Sulfolobus acidocaldarius DSM 639, complete genome	kinModCall	modified_base	51472	51472	25	-	.	coverage=94;context=TTCCGGGAGCATTTGTGGAGCCTGATGAAGAGGAGTTCAAA;IPDRatio=1.61
gi|68566501|gb|CP000077.1| Sulfolobus acidocaldarius DSM 639, complete genome	kinModCall	modified_base	51473	51473	21	-	.	coverage=90;context=TTTCCGGGAGCATTTGTGGAGCCTGATGAAGAGGAGTTCAA;IPDRatio=1.50
gi|68566501|gb|CP000077.1| Sulfolobus acidocaldarius DSM 639, complete genome	kinModCall	modified_base	51497	51497	26	+	.	coverage=99;context=ACAAATGCTCCCGGAAAGAAAATGAGAAGTAAAAGACCGCC;IPDRatio=1.52
gi|68566501|gb|CP000077.1| Sulfolobus acidocaldarius DSM 639, complete genome	kinModCall	m4C	51638	51638	23	+	.	context=TCTAAACCAACTGTTATACCCGGGATTATGGGCTGTAACGA;fracLow=0.370;coverage=79;IPDRatio=1.56;fracUp=1.000;frac=0.736;identificationQv=4
gi|68566501|gb|CP000077.1| Sulfolobus acidocaldarius DSM 639, complete genome	kinModCall	modified_base	51774	51774	21	-	.	coverage=88;context=TGCTAGGAAACGGGCGTACAAGATATTTGATAAAATTGCAG;IPDRatio=1.52
gi|68566501|gb|CP000077.1| Sulfolobus acidocaldarius DSM 639, complete genome	kinModCall	modified_base	51781	51781	29	-	.	coverage=89;context=CAAATTTTGCTAGGAAACGGGCGTACAAGATATTTGATAAA;IPDRatio=1.89
gi|68566501|gb|CP000077.1| Sulfolobus acidocaldarius DSM 639, complete genome	kinModCall	modified_base	51782	51782	39	-	.	coverage=97;context=CCAAATTTTGCTAGGAAACGGGCGTACAAGATATTTGATAA;IPDRatio=1.80
gi|68566501|gb|CP000077.1| Sulfolobus acidocaldarius DSM 639, complete genome	kinModCall	m4C	51783	51783	42	+	.	context=TATCAAATATCTTGTACGCCCGTTTCCTAGCAAAATTTGGA;fracLow=0.460;coverage=85;IPDRatio=1.99;fracUp=1.000;frac=0.808;identificationQv=20
gi|68566501|gb|CP000077.1| Sulfolobus acidocaldarius DSM 639, complete genome	kinModCall	modified_base	51802	51802	24	-	.	coverage=99;context=AGACAAGAAGTGAATGGTTTCCAAATTTTGCTAGGAAACGG;IPDRatio=1.43
gi|68566501|gb|CP000077.1| Sulfolobus acidocaldarius DSM 639, complete genome	kinModCall	modified_base	51810	51810	22	-	.	coverage=100;context=GAAAAAACAGACAAGAAGTGAATGGTTTCCAAATTTTGCTA;IPDRatio=1.47
gi|68566501|gb|CP000077.1| Sulfolobus acidocaldarius DSM 639, complete genome	kinModCall	modified_base	51855	51855	21	+	.	coverage=99;context=GTAACATGAAAGGGTAAACCACGAATCCCCTTTTTTCCAGT;IPDRatio=1.60
gi|68566501|gb|CP000077.1| Sulfolobus acidocaldarius DSM 639, complete genome	kinModCall	modified_base	51903	51903	22	-	.	coverage=103;context=CTTAGGTATATTACTTTTCTGGCTAGTAATGTACACGTTTA;IPDRatio=1.51
gi|68566501|gb|CP000077.1| Sulfolobus acidocaldarius DSM 639, complete genome	kinModCall	modified_base	51917	51917	21	+	.	coverage=102;context=ACTAGCCAGAAAAGTAATATACCTAAGGCAAAGTATACTAT;IPDRatio=1.46
gi|68566501|gb|CP000077.1| Sulfolobus acidocaldarius DSM 639, complete genome	kinModCall	modified_base	51928	51928	22	+	.	coverage=94;context=AAGTAATATACCTAAGGCAAAGTATACTATGTTATTCATGA;IPDRatio=1.86
gi|68566501|gb|CP000077.1| Sulfolobus acidocaldarius DSM 639, complete genome	kinModCall	modified_base	52023	52023	21	-	.	coverage=98;context=CATAGCAATTTTTCTCTTCTCTATAAGTACTTTCCAGTGCT;IPDRatio=1.51
gi|68566501|gb|CP000077.1| Sulfolobus acidocaldarius DSM 639, complete genome	kinModCall	modified_base	52029	52029	26	+	.	coverage=101;context=GGAAAGTACTTATAGAGAAGAGAAAAATTGCTATGGAGATT;IPDRatio=1.56
gi|68566501|gb|CP000077.1| Sulfolobus acidocaldarius DSM 639, complete genome	kinModCall	modified_base	52038	52038	22	+	.	coverage=102;context=TTATAGAGAAGAGAAAAATTGCTATGGAGATTTTGAATTAT;IPDRatio=1.56
gi|68566501|gb|CP000077.1| Sulfolobus acidocaldarius DSM 639, complete genome	kinModCall	modified_base	52044	52044	24	-	.	coverage=104;context=GGTTAAATAATTCAAAATCTCCATAGCAATTTTTCTCTTCT;IPDRatio=1.54
gi|68566501|gb|CP000077.1| Sulfolobus acidocaldarius DSM 639, complete genome	kinModCall	modified_base	52046	52046	23	-	.	coverage=101;context=TTGGTTAAATAATTCAAAATCTCCATAGCAATTTTTCTCTT;IPDRatio=1.55
gi|68566501|gb|CP000077.1| Sulfolobus acidocaldarius DSM 639, complete genome	kinModCall	modified_base	52072	52072	28	+	.	coverage=97;context=GAATTATTTAACCAAACTTGGAATGGAGGGTTTTGTTTACG;IPDRatio=1.65
gi|68566501|gb|CP000077.1| Sulfolobus acidocaldarius DSM 639, complete genome	kinModCall	modified_base	52182	52182	31	+	.	coverage=99;context=TGGGTCTGGATTTAATATCTTGTGATCATAAATTTATAGTG;IPDRatio=1.61
gi|68566501|gb|CP000077.1| Sulfolobus acidocaldarius DSM 639, complete genome	kinModCall	modified_base	52211	52211	21	-	.	coverage=106;context=GCCTTAGGAGTGGAAAAAGGTGTTGCTTGCACTATAAATTT;IPDRatio=1.58
gi|68566501|gb|CP000077.1| Sulfolobus acidocaldarius DSM 639, complete genome	kinModCall	modified_base	52269	52269	23	-	.	coverage=102;context=CAATTTGGATAATGGAAATGAAATGACTTTCTTCTCCTCAT;IPDRatio=1.46
gi|68566501|gb|CP000077.1| Sulfolobus acidocaldarius DSM 639, complete genome	kinModCall	modified_base	52331	52331	26	-	.	coverage=105;context=TTTATTATCTCATCTCTGCTCAATAATCCACCAAAGTAGTA;IPDRatio=1.60
gi|68566501|gb|CP000077.1| Sulfolobus acidocaldarius DSM 639, complete genome	kinModCall	modified_base	52362	52362	22	+	.	coverage=98;context=AGATAATAAAGGACATTCGAGCTCCTGGTGTTAATAAAAAG;IPDRatio=1.47
gi|68566501|gb|CP000077.1| Sulfolobus acidocaldarius DSM 639, complete genome	kinModCall	modified_base	52371	52371	25	-	.	coverage=101;context=AATTGATAGCTTTTTATTAACACCAGGAGCTCGAATGTCCT;IPDRatio=1.59
gi|68566501|gb|CP000077.1| Sulfolobus acidocaldarius DSM 639, complete genome	kinModCall	modified_base	52383	52383	36	-	.	coverage=102;context=GGTGGGAATTATAATTGATAGCTTTTTATTAACACCAGGAG;IPDRatio=1.76
gi|68566501|gb|CP000077.1| Sulfolobus acidocaldarius DSM 639, complete genome	kinModCall	modified_base	52407	52407	31	+	.	coverage=96;context=CAATTATAATTCCCACCAAGGAGGGACACATTGAACTTCCA;IPDRatio=1.66
gi|68566501|gb|CP000077.1| Sulfolobus acidocaldarius DSM 639, complete genome	kinModCall	modified_base	52460	52460	29	+	.	coverage=99;context=GAAGATTATGCTGTAAAAGTGATTAAGAATGTTTCAAAGGA;IPDRatio=1.60
gi|68566501|gb|CP000077.1| Sulfolobus acidocaldarius DSM 639, complete genome	kinModCall	modified_base	52643	52643	21	+	.	coverage=85;context=AGAGTGATAGATGCTAAGCGGTAAGGTAGGGAATAAATTAG;IPDRatio=1.50
gi|68566501|gb|CP000077.1| Sulfolobus acidocaldarius DSM 639, complete genome	kinModCall	modified_base	52744	52744	24	+	.	coverage=102;context=ATGTAAATGGAAGGAAAGTTGGTAGGACGTTTTATTTTACT;IPDRatio=1.81
gi|68566501|gb|CP000077.1| Sulfolobus acidocaldarius DSM 639, complete genome	kinModCall	modified_base	52745	52745	21	+	.	coverage=92;context=TGTAAATGGAAGGAAAGTTGGTAGGACGTTTTATTTTACTG;IPDRatio=1.69
gi|68566501|gb|CP000077.1| Sulfolobus acidocaldarius DSM 639, complete genome	kinModCall	modified_base	52746	52746	24	+	.	coverage=105;context=GTAAATGGAAGGAAAGTTGGTAGGACGTTTTATTTTACTGG;IPDRatio=1.74
gi|68566501|gb|CP000077.1| Sulfolobus acidocaldarius DSM 639, complete genome	kinModCall	modified_base	52750	52750	45	-	.	coverage=108;context=CCTTCCAGTAAAATAAAACGTCCTACCAACTTTCCTTCCAT;IPDRatio=2.90
gi|68566501|gb|CP000077.1| Sulfolobus acidocaldarius DSM 639, complete genome	kinModCall	modified_base	52790	52790	22	-	.	coverage=107;context=ATGGGTCATAATCTATTTCTATCCAAGGCAAATAATACTCC;IPDRatio=1.44
gi|68566501|gb|CP000077.1| Sulfolobus acidocaldarius DSM 639, complete genome	kinModCall	modified_base	52834	52834	24	-	.	coverage=99;context=GATAAAATTGAATAAATCAACTTCCCCATCAATTTCCCTAA;IPDRatio=1.47
gi|68566501|gb|CP000077.1| Sulfolobus acidocaldarius DSM 639, complete genome	kinModCall	modified_base	52901	52901	22	+	.	coverage=101;context=ACTATTTGTAACTTACATAAGGGACAAGGAAACTGCTGACA;IPDRatio=1.47
gi|68566501|gb|CP000077.1| Sulfolobus acidocaldarius DSM 639, complete genome	kinModCall	modified_base	53030	53030	24	-	.	coverage=107;context=TGGCTTGAATCTTAGGAGCACCTTCATTACCTCCTTCAGGG;IPDRatio=1.58
gi|68566501|gb|CP000077.1| Sulfolobus acidocaldarius DSM 639, complete genome	kinModCall	modified_base	53083	53083	22	-	.	coverage=104;context=ATCTAATAGTTCTCTGAGCTGTCTAATCATATCTGTATCGT;IPDRatio=1.50
gi|68566501|gb|CP000077.1| Sulfolobus acidocaldarius DSM 639, complete genome	kinModCall	modified_base	53219	53219	31	+	.	coverage=86;context=GTTGCGAGCTATGTAGGATGGGGGGTAAGCTTGTAGTTTTT;IPDRatio=1.73
gi|68566501|gb|CP000077.1| Sulfolobus acidocaldarius DSM 639, complete genome	kinModCall	modified_base	53372	53372	22	+	.	coverage=98;context=TTTATGAAGCCTACAGAATGAGGGCGTTAGGTGCAGGAATT;IPDRatio=1.55
gi|68566501|gb|CP000077.1| Sulfolobus acidocaldarius DSM 639, complete genome	kinModCall	m6A	53403	53403	91	+	.	context=TGCAGGAATTACAGGCGGAGATCCCTTGATAAGAATTGACA;fracLow=0.446;motif=AGATCC;coverage=99;IPDRatio=2.96;id=AGATCC;fracUp=0.752;frac=0.609;identificationQv=44
gi|68566501|gb|CP000077.1| Sulfolobus acidocaldarius DSM 639, complete genome	kinModCall	modified_base	53404	53404	22	+	.	coverage=102;context=GCAGGAATTACAGGCGGAGATCCCTTGATAAGAATTGACAA;IPDRatio=1.65
gi|68566501|gb|CP000077.1| Sulfolobus acidocaldarius DSM 639, complete genome	kinModCall	m6A	53404	53404	69	-	.	context=TTGTCAATTCTTATCAAGGGATCTCCGCCTGTAATTCCTGC;fracLow=0.276;motif=GGATCY;coverage=101;IPDRatio=2.64;id=GGATCY;fracUp=0.616;frac=0.460;identificationQv=10
gi|68566501|gb|CP000077.1| Sulfolobus acidocaldarius DSM 639, complete genome	kinModCall	modified_base	53465	53465	26	+	.	coverage=102;context=AATTTAAGGACGAATTTGGTCAGGAATTCCACATTCACCTG;IPDRatio=1.62
gi|68566501|gb|CP000077.1| Sulfolobus acidocaldarius DSM 639, complete genome	kinModCall	modified_base	53513	53513	25	-	.	coverage=99;context=TTCTAGTTCACTTAGAACATCCTTAGTTACATATCTACCAC;IPDRatio=1.52
gi|68566501|gb|CP000077.1| Sulfolobus acidocaldarius DSM 639, complete genome	kinModCall	m4C	53691	53691	30	+	.	context=GTTGATATTATGGTCAAAAGCGATAGGAGTTAAGTTCGTTA;fracLow=0.753;coverage=102;IPDRatio=1.77;fracUp=1.000;frac=1.000;identificationQv=3
gi|68566501|gb|CP000077.1| Sulfolobus acidocaldarius DSM 639, complete genome	kinModCall	modified_base	53765	53765	25	-	.	coverage=88;context=TCCATGGGCACTTTTAAAACCTCTAGCATTTAAAGGTGCAT;IPDRatio=1.55
gi|68566501|gb|CP000077.1| Sulfolobus acidocaldarius DSM 639, complete genome	kinModCall	modified_base	53787	53787	21	+	.	coverage=97;context=TTTTAAAAGTGCCCATGGACTTGCAGGAGTAAATGGAAGTT;IPDRatio=1.52
gi|68566501|gb|CP000077.1| Sulfolobus acidocaldarius DSM 639, complete genome	kinModCall	modified_base	53840	53840	26	+	.	coverage=99;context=ATGCTACTTTGAGAAAATTACATGAAGAGAAAATTGCACTC;IPDRatio=1.60
gi|68566501|gb|CP000077.1| Sulfolobus acidocaldarius DSM 639, complete genome	kinModCall	modified_base	54001	54001	35	-	.	coverage=98;context=TCTTCACCGTAATCACTTAGATCTTGAGAAGACTTCACTAC;IPDRatio=1.80
gi|68566501|gb|CP000077.1| Sulfolobus acidocaldarius DSM 639, complete genome	kinModCall	modified_base	54095	54095	28	+	.	coverage=95;context=TAAATGAGTACGTATTAGTGGAGGAGTATCCTGATTGGAGG;IPDRatio=1.60
gi|68566501|gb|CP000077.1| Sulfolobus acidocaldarius DSM 639, complete genome	kinModCall	modified_base	54186	54186	23	+	.	coverage=100;context=CTATTCCTGTCAAATTTTTAACTTGATAGTAGATTGGAGAA;IPDRatio=1.51
gi|68566501|gb|CP000077.1| Sulfolobus acidocaldarius DSM 639, complete genome	kinModCall	modified_base	54188	54188	25	-	.	coverage=102;context=GATTCTCCAATCTACTATCAAGTTAAAAATTTGACAGGAAT;IPDRatio=1.58
gi|68566501|gb|CP000077.1| Sulfolobus acidocaldarius DSM 639, complete genome	kinModCall	modified_base	54253	54253	23	-	.	coverage=96;context=AAATTATTGATGAGCTCTTGAGGGATATTGAGAAAAAGAAG;IPDRatio=1.57
gi|68566501|gb|CP000077.1| Sulfolobus acidocaldarius DSM 639, complete genome	kinModCall	modified_base	54265	54265	21	-	.	coverage=103;context=ATACTGGTAGGGAAATTATTGATGAGCTCTTGAGGGATATT;IPDRatio=1.43
gi|68566501|gb|CP000077.1| Sulfolobus acidocaldarius DSM 639, complete genome	kinModCall	modified_base	54340	54340	21	+	.	coverage=103;context=CACCGCACCTAGTTCATTAGCCTTCTTTATATCTTCTATGC;IPDRatio=1.47
gi|68566501|gb|CP000077.1| Sulfolobus acidocaldarius DSM 639, complete genome	kinModCall	modified_base	54375	54375	39	-	.	coverage=89;context=AAATCTAGCTAAAAATACCGGATTAGTCGTATATGGCATAG;IPDRatio=1.96
gi|68566501|gb|CP000077.1| Sulfolobus acidocaldarius DSM 639, complete genome	kinModCall	modified_base	54438	54438	21	-	.	coverage=106;context=AGATCAGGTATACAGGGAATTTGAAATAGCACAACAATTAA;IPDRatio=1.55
gi|68566501|gb|CP000077.1| Sulfolobus acidocaldarius DSM 639, complete genome	kinModCall	modified_base	54674	54674	21	-	.	coverage=100;context=ACTCCAGGGAAGGATAACGATGTAGTAAATGAAAATATTGA;IPDRatio=1.86
gi|68566501|gb|CP000077.1| Sulfolobus acidocaldarius DSM 639, complete genome	kinModCall	modified_base	54865	54865	28	-	.	coverage=99;context=CTGTAAATTTAGATATTGGTGATGAAGTGATCATAATAAAA;IPDRatio=1.57
gi|68566501|gb|CP000077.1| Sulfolobus acidocaldarius DSM 639, complete genome	kinModCall	modified_base	54912	54912	28	-	.	coverage=103;context=AATACTTGACGCACCAGAAAGGTTCGGAATAAAAGGAGCTC;IPDRatio=1.67
gi|68566501|gb|CP000077.1| Sulfolobus acidocaldarius DSM 639, complete genome	kinModCall	modified_base	55216	55216	21	-	.	coverage=111;context=CATAAATTTCAGGTAAATCCTCCTCCCTAGCGTCAGATATA;IPDRatio=1.44
gi|68566501|gb|CP000077.1| Sulfolobus acidocaldarius DSM 639, complete genome	kinModCall	m6A	55226	55226	38	-	.	context=AATTCTACATCATAAATTTCAGGTAAATCCTCCTCCCTAGC;fracLow=0.120;coverage=114;IPDRatio=1.73;fracUp=0.395;frac=0.268;identificationQv=9
gi|68566501|gb|CP000077.1| Sulfolobus acidocaldarius DSM 639, complete genome	kinModCall	modified_base	55239	55239	22	+	.	coverage=103;context=ATTTACCTGAAATTTATGATGTAGAATTAGAGAGTTTTGAT;IPDRatio=1.44
gi|68566501|gb|CP000077.1| Sulfolobus acidocaldarius DSM 639, complete genome	kinModCall	modified_base	55331	55331	22	+	.	coverage=107;context=CTCTTTATCGTTGCTAAAAGCGGTGATAAGGTTATTGGGTA;IPDRatio=1.92
gi|68566501|gb|CP000077.1| Sulfolobus acidocaldarius DSM 639, complete genome	kinModCall	modified_base	55360	55360	21	-	.	coverage=116;context=TATAACCAAATTGTATTATGCCTAGAATATACCCAATAACC;IPDRatio=1.43
gi|68566501|gb|CP000077.1| Sulfolobus acidocaldarius DSM 639, complete genome	kinModCall	modified_base	55368	55368	31	-	.	coverage=110;context=ATGTCCCCTATAACCAAATTGTATTATGCCTAGAATATACC;IPDRatio=1.62
gi|68566501|gb|CP000077.1| Sulfolobus acidocaldarius DSM 639, complete genome	kinModCall	modified_base	55374	55374	21	+	.	coverage=108;context=TTCTAGGCATAATACAATTTGGTTATAGGGGACATATAGTA;IPDRatio=1.49
gi|68566501|gb|CP000077.1| Sulfolobus acidocaldarius DSM 639, complete genome	kinModCall	modified_base	55384	55384	21	+	.	coverage=88;context=AATACAATTTGGTTATAGGGGACATATAGTATCTATAGCGG;IPDRatio=1.51
gi|68566501|gb|CP000077.1| Sulfolobus acidocaldarius DSM 639, complete genome	kinModCall	modified_base	55417	55417	22	+	.	coverage=98;context=TATAGCGGTAAAAAAAGATAAGAGAGGAAGTGGTATTGGCA;IPDRatio=1.50
gi|68566501|gb|CP000077.1| Sulfolobus acidocaldarius DSM 639, complete genome	kinModCall	modified_base	55425	55425	27	+	.	coverage=106;context=TAAAAAAAGATAAGAGAGGAAGTGGTATTGGCACTAAACTT;IPDRatio=1.77
gi|68566501|gb|CP000077.1| Sulfolobus acidocaldarius DSM 639, complete genome	kinModCall	modified_base	55449	55449	27	+	.	coverage=110;context=GTATTGGCACTAAACTTATCTCTGAACTAGAAAATAGGTTT;IPDRatio=1.57
gi|68566501|gb|CP000077.1| Sulfolobus acidocaldarius DSM 639, complete genome	kinModCall	modified_base	55465	55465	22	+	.	coverage=113;context=TATCTCTGAACTAGAAAATAGGTTTAAATTAGCTTATCATT;IPDRatio=1.44
gi|68566501|gb|CP000077.1| Sulfolobus acidocaldarius DSM 639, complete genome	kinModCall	m4C	55561	55561	54	+	.	context=TATAAAGAACGGTTATAAAGCAGTAAGGATTCAGAAGGACT;fracLow=1.000;coverage=118;IPDRatio=2.42;fracUp=1.000;frac=1.000;identificationQv=15
gi|68566501|gb|CP000077.1| Sulfolobus acidocaldarius DSM 639, complete genome	kinModCall	modified_base	55568	55568	21	-	.	coverage=116;context=CCATAATAGTCCTTCTGAATCCTTACTGCTTTATAACCGTT;IPDRatio=1.44
gi|68566501|gb|CP000077.1| Sulfolobus acidocaldarius DSM 639, complete genome	kinModCall	modified_base	55574	55574	29	+	.	coverage=116;context=TATAAAGCAGTAAGGATTCAGAAGGACTATTATGGAAGAGA;IPDRatio=1.56
gi|68566501|gb|CP000077.1| Sulfolobus acidocaldarius DSM 639, complete genome	kinModCall	modified_base	55583	55583	27	+	.	coverage=113;context=GTAAGGATTCAGAAGGACTATTATGGAAGAGAAAAGCATGC;IPDRatio=1.50
gi|68566501|gb|CP000077.1| Sulfolobus acidocaldarius DSM 639, complete genome	kinModCall	modified_base	55643	55643	23	+	.	coverage=113;context=CTATACGATCATCAAAATGGCTTTGAGTAAATATTTTATTT;IPDRatio=1.70
gi|68566501|gb|CP000077.1| Sulfolobus acidocaldarius DSM 639, complete genome	kinModCall	modified_base	55711	55711	31	-	.	coverage=112;context=TCAACAACATCATATGAAAAGTCTAATACAAAGAAATCCTC;IPDRatio=1.57
gi|68566501|gb|CP000077.1| Sulfolobus acidocaldarius DSM 639, complete genome	kinModCall	modified_base	55772	55772	34	+	.	coverage=110;context=TTTGGTCTATAGATAGACGAGGTAACAGAGTTACACTAGTA;IPDRatio=2.58
gi|68566501|gb|CP000077.1| Sulfolobus acidocaldarius DSM 639, complete genome	kinModCall	modified_base	55927	55927	22	+	.	coverage=104;context=GAAATTGAGACTGATCGAAGGTACTTTGGTAATCCTTTAAA;IPDRatio=1.46
gi|68566501|gb|CP000077.1| Sulfolobus acidocaldarius DSM 639, complete genome	kinModCall	modified_base	56039	56039	26	+	.	coverage=111;context=GTGTAAAGAATGTACTAGAGGCTGACATAAGATTTTACATG;IPDRatio=1.52
gi|68566501|gb|CP000077.1| Sulfolobus acidocaldarius DSM 639, complete genome	kinModCall	m6A	56274	56274	76	+	.	context=TTTTCCTAACACAAGAAGAGATCCTATTATAGTAATAGGTG;fracLow=0.247;motif=AGATCC;coverage=122;IPDRatio=2.40;id=AGATCC;fracUp=0.549;frac=0.408;identificationQv=4
gi|68566501|gb|CP000077.1| Sulfolobus acidocaldarius DSM 639, complete genome	kinModCall	m6A	56275	56275	85	-	.	context=ACACCTATTACTATAATAGGATCTCTTCTTGTGTTAGGAAA;fracLow=0.342;motif=GGATCY;coverage=107;IPDRatio=2.82;id=GGATCY;fracUp=0.630;frac=0.503;identificationQv=40
gi|68566501|gb|CP000077.1| Sulfolobus acidocaldarius DSM 639, complete genome	kinModCall	modified_base	56333	56333	23	-	.	coverage=112;context=TACATTTATATCGTCATAATCCGAGGATATGAATTGTTTAT;IPDRatio=1.64
gi|68566501|gb|CP000077.1| Sulfolobus acidocaldarius DSM 639, complete genome	kinModCall	modified_base	56472	56472	26	+	.	coverage=117;context=AGAATTAAGAGGGATTAAAGTTGCAATAGGTAGGAAAGTTA;IPDRatio=1.57
gi|68566501|gb|CP000077.1| Sulfolobus acidocaldarius DSM 639, complete genome	kinModCall	modified_base	56482	56482	26	+	.	coverage=121;context=GGGATTAAAGTTGCAATAGGTAGGAAAGTTAATAGTGAGCC;IPDRatio=1.51
gi|68566501|gb|CP000077.1| Sulfolobus acidocaldarius DSM 639, complete genome	kinModCall	m4C	56498	56498	31	-	.	context=ATAGACCCCTTGTGAAGGCTCACTATTAACTTTCCTACCTA;fracLow=0.408;coverage=111;IPDRatio=1.63;fracUp=0.918;frac=0.639;identificationQv=11
gi|68566501|gb|CP000077.1| Sulfolobus acidocaldarius DSM 639, complete genome	kinModCall	modified_base	56501	56501	34	-	.	coverage=98;context=ACCATAGACCCCTTGTGAAGGCTCACTATTAACTTTCCTAC;IPDRatio=1.82
gi|68566501|gb|CP000077.1| Sulfolobus acidocaldarius DSM 639, complete genome	kinModCall	modified_base	56530	56530	42	+	.	coverage=118;context=GGGGTCTATGGTCATTACTCGGTAACAGGTAGACTAAACGT;IPDRatio=3.48
gi|68566501|gb|CP000077.1| Sulfolobus acidocaldarius DSM 639, complete genome	kinModCall	modified_base	56693	56693	24	-	.	coverage=112;context=GTTATGCTTCAGGAGAATTTCCCTCTTACTTTTATCATCCC;IPDRatio=1.65
gi|68566501|gb|CP000077.1| Sulfolobus acidocaldarius DSM 639, complete genome	kinModCall	m4C	56855	56855	24	-	.	context=TTCATTATATTTCTTGGACTCCCTAACCAGAAGCCATTCAA;fracLow=0.329;coverage=112;IPDRatio=1.57;fracUp=0.817;frac=0.601;identificationQv=7
gi|68566501|gb|CP000077.1| Sulfolobus acidocaldarius DSM 639, complete genome	kinModCall	modified_base	56881	56881	24	+	.	coverage=115;context=AAGAAATATAATGAATTTATACCAAATAGAGAAGAGAGGAG;IPDRatio=1.53
gi|68566501|gb|CP000077.1| Sulfolobus acidocaldarius DSM 639, complete genome	kinModCall	modified_base	56989	56989	25	+	.	coverage=117;context=CTAGATTTCTCGACCATATACCCTTCCATCATTTTAAAATA;IPDRatio=1.42
gi|68566501|gb|CP000077.1| Sulfolobus acidocaldarius DSM 639, complete genome	kinModCall	modified_base	57006	57006	23	+	.	coverage=112;context=ATACCCTTCCATCATTTTAAAATATAATATAAGCCCCGACA;IPDRatio=1.52
gi|68566501|gb|CP000077.1| Sulfolobus acidocaldarius DSM 639, complete genome	kinModCall	modified_base	57028	57028	21	-	.	coverage=111;context=CTACAATCTCCTCTCACTAGGGTGTCGGGGCTTATATTATA;IPDRatio=1.64
gi|68566501|gb|CP000077.1| Sulfolobus acidocaldarius DSM 639, complete genome	kinModCall	modified_base	57070	57070	22	+	.	coverage=115;context=GATTGCTGGACCTCTTTGAATGGTAATTATAAGTTCAGAAA;IPDRatio=1.53
gi|68566501|gb|CP000077.1| Sulfolobus acidocaldarius DSM 639, complete genome	kinModCall	modified_base	57197	57197	23	+	.	coverage=111;context=CTGAGAAGAGGAGGAGGCTCGAAGAAGAATTAAGAGCCTTA;IPDRatio=1.48
gi|68566501|gb|CP000077.1| Sulfolobus acidocaldarius DSM 639, complete genome	kinModCall	modified_base	57225	57225	34	+	.	coverage=115;context=ATTAAGAGCCTTAAGGTCTATATTAAACTCATTTTACGACT;IPDRatio=1.59
gi|68566501|gb|CP000077.1| Sulfolobus acidocaldarius DSM 639, complete genome	kinModCall	modified_base	57523	57523	28	-	.	coverage=116;context=ATATCTACCTTGTTATCTTTGGTGAGAGCTGCGTACTGTTT;IPDRatio=1.60
gi|68566501|gb|CP000077.1| Sulfolobus acidocaldarius DSM 639, complete genome	kinModCall	m6A	57817	57817	84	+	.	context=GGACATTTAGTAACTAGAGGATCTAAGATAGGTTATGTGAT;fracLow=0.348;motif=GGATCY;coverage=121;IPDRatio=2.47;id=GGATCY;fracUp=0.616;frac=0.472;identificationQv=26
gi|68566501|gb|CP000077.1| Sulfolobus acidocaldarius DSM 639, complete genome	kinModCall	m6A	57818	57818	57	-	.	context=TATCACATAACCTATCTTAGATCCTCTAGTTACTAAATGTC;fracLow=0.199;motif=AGATCC;coverage=114;IPDRatio=2.11;id=AGATCC;fracUp=0.476;frac=0.332;identificationQv=25
gi|68566501|gb|CP000077.1| Sulfolobus acidocaldarius DSM 639, complete genome	kinModCall	modified_base	58054	58054	33	-	.	coverage=122;context=TAGAAGACCAAAAGAACTTGAGTTATTAAGTTTCAACGACA;IPDRatio=1.62
gi|68566501|gb|CP000077.1| Sulfolobus acidocaldarius DSM 639, complete genome	kinModCall	m4C	58093	58093	35	-	.	context=CATAAAAATGCTAATAGGCGCACGAATAGGAGGAATAAATA;fracLow=0.999;coverage=125;IPDRatio=2.13;fracUp=1.000;frac=1.000;identificationQv=8
gi|68566501|gb|CP000077.1| Sulfolobus acidocaldarius DSM 639, complete genome	kinModCall	modified_base	58192	58192	22	-	.	coverage=125;context=AGTACAAAAACTAGAAAATATTAGCGCAGATAGTATTAGGT;IPDRatio=1.45
gi|68566501|gb|CP000077.1| Sulfolobus acidocaldarius DSM 639, complete genome	kinModCall	modified_base	58205	58205	22	+	.	coverage=118;context=TGCGCTAATATTTTCTAGTTTTTGTACTATGTCTCTCACCT;IPDRatio=1.57
gi|68566501|gb|CP000077.1| Sulfolobus acidocaldarius DSM 639, complete genome	kinModCall	modified_base	58433	58433	31	-	.	coverage=126;context=AGAAACAACAAGAGGCTCAACAGGCGATAAAACAAGCACTT;IPDRatio=1.62
gi|68566501|gb|CP000077.1| Sulfolobus acidocaldarius DSM 639, complete genome	kinModCall	modified_base	58516	58516	28	-	.	coverage=126;context=TACAGGAAAAGAAGTAGAGGAGCTAACAGGAAAAGAAATAG;IPDRatio=1.60
gi|68566501|gb|CP000077.1| Sulfolobus acidocaldarius DSM 639, complete genome	kinModCall	modified_base	58525	58525	22	-	.	coverage=127;context=TAGAGCACCTACAGGAAAAGAAGTAGAGGAGCTAACAGGAA;IPDRatio=1.48
gi|68566501|gb|CP000077.1| Sulfolobus acidocaldarius DSM 639, complete genome	kinModCall	modified_base	58556	58556	26	-	.	coverage=117;context=TATCTAGCAACATAAAATTGGATTATGTAGCTAGAGCACCT;IPDRatio=1.52
gi|68566501|gb|CP000077.1| Sulfolobus acidocaldarius DSM 639, complete genome	kinModCall	m6A	58636	58636	23	-	.	context=TGACCTTACAAAACAGAAAAAGGCAGTAATAGCATTCTTAG;fracLow=0.165;coverage=115;IPDRatio=1.54;fracUp=0.469;frac=0.345;identificationQv=5
gi|68566501|gb|CP000077.1| Sulfolobus acidocaldarius DSM 639, complete genome	kinModCall	modified_base	58659	58659	21	-	.	coverage=125;context=GGGAAAATACCTCAAACTCTTGTTGACCTTACAAAACAGAA;IPDRatio=1.47
gi|68566501|gb|CP000077.1| Sulfolobus acidocaldarius DSM 639, complete genome	kinModCall	modified_base	58662	58662	34	-	.	coverage=128;context=ACAGGGAAAATACCTCAAACTCTTGTTGACCTTACAAAACA;IPDRatio=1.62
gi|68566501|gb|CP000077.1| Sulfolobus acidocaldarius DSM 639, complete genome	kinModCall	modified_base	58663	58663	27	-	.	coverage=125;context=CACAGGGAAAATACCTCAAACTCTTGTTGACCTTACAAAAC;IPDRatio=1.72
gi|68566501|gb|CP000077.1| Sulfolobus acidocaldarius DSM 639, complete genome	kinModCall	modified_base	58665	58665	21	-	.	coverage=127;context=GCCACAGGGAAAATACCTCAAACTCTTGTTGACCTTACAAA;IPDRatio=1.42
gi|68566501|gb|CP000077.1| Sulfolobus acidocaldarius DSM 639, complete genome	kinModCall	m4C	58670	58670	47	-	.	context=AAGGTGCCACAGGGAAAATACCTCAAACTCTTGTTGACCTT;fracLow=0.155;coverage=133;IPDRatio=2.02;fracUp=0.537;frac=0.338;identificationQv=4
gi|68566501|gb|CP000077.1| Sulfolobus acidocaldarius DSM 639, complete genome	kinModCall	modified_base	58696	58696	22	-	.	coverage=132;context=TGGATATAAGAACGTTATTGCAGTTGAAGGTGCCACAGGGA;IPDRatio=1.47
gi|68566501|gb|CP000077.1| Sulfolobus acidocaldarius DSM 639, complete genome	kinModCall	modified_base	58754	58754	24	-	.	coverage=128;context=AGGATCCTGAACTGATAATAGTTGAAGGAAGAGCAGACGTA;IPDRatio=1.49
gi|68566501|gb|CP000077.1| Sulfolobus acidocaldarius DSM 639, complete genome	kinModCall	m6A	58770	58770	76	+	.	context=TCAACTATTATCAGTTCAGGATCCTTGTCTACATCTGGTCC;fracLow=0.310;motif=GGATCY;coverage=120;IPDRatio=2.39;id=GGATCY;fracUp=0.598;frac=0.443;identificationQv=31
gi|68566501|gb|CP000077.1| Sulfolobus acidocaldarius DSM 639, complete genome	kinModCall	modified_base	58770	58770	21	-	.	coverage=133;context=GGACCAGATGTAGACAAGGATCCTGAACTGATAATAGTTGA;IPDRatio=1.44
gi|68566501|gb|CP000077.1| Sulfolobus acidocaldarius DSM 639, complete genome	kinModCall	m6A	58771	58771	77	-	.	context=AGGACCAGATGTAGACAAGGATCCTGAACTGATAATAGTTG;fracLow=0.287;motif=GGATCY;coverage=125;IPDRatio=2.44;id=GGATCY;fracUp=0.550;frac=0.408;identificationQv=12
gi|68566501|gb|CP000077.1| Sulfolobus acidocaldarius DSM 639, complete genome	kinModCall	modified_base	58879	58879	27	-	.	coverage=127;context=AAGTTGGAGTAGAGAAAAAACCTTAGATATAAGAGAAGTCA;IPDRatio=1.57
gi|68566501|gb|CP000077.1| Sulfolobus acidocaldarius DSM 639, complete genome	kinModCall	m6A	58995	58995	40	-	.	context=ATAGAGAACGTGGATAAAGTAGGTCCATACAATGCTGAATT;fracLow=0.227;coverage=127;IPDRatio=1.76;fracUp=0.480;frac=0.353;identificationQv=8
gi|68566501|gb|CP000077.1| Sulfolobus acidocaldarius DSM 639, complete genome	kinModCall	modified_base	59082	59082	24	-	.	coverage=129;context=TTATCAACCAGTAAGGGAAGATCTGAAGGAACAATAATTAT;IPDRatio=1.49
gi|68566501|gb|CP000077.1| Sulfolobus acidocaldarius DSM 639, complete genome	kinModCall	modified_base	59207	59207	21	-	.	coverage=130;context=AGGGGATAGTGGATAAACCCGATGTTATAGGTGCGATCTTC;IPDRatio=1.39
gi|68566501|gb|CP000077.1| Sulfolobus acidocaldarius DSM 639, complete genome	kinModCall	modified_base	59224	59224	26	+	.	coverage=129;context=CATCGGGTTTATCCACTATCCCCTCAACATTAAATTTAAAC;IPDRatio=1.76
gi|68566501|gb|CP000077.1| Sulfolobus acidocaldarius DSM 639, complete genome	kinModCall	m4C	59425	59425	36	+	.	context=ATTTACCTTCAATGAAAATGCGTTCTAGTTCTTCGTATGAT;fracLow=0.228;coverage=129;IPDRatio=1.75;fracUp=0.609;frac=0.408;identificationQv=6
gi|68566501|gb|CP000077.1| Sulfolobus acidocaldarius DSM 639, complete genome	kinModCall	modified_base	59462	59462	47	-	.	coverage=128;context=AGAGAGACACCAAGTATGGTGGAGACATAGAGATAAAATCA;IPDRatio=1.86
gi|68566501|gb|CP000077.1| Sulfolobus acidocaldarius DSM 639, complete genome	kinModCall	modified_base	59470	59470	22	-	.	coverage=125;context=GAAAATAGAGAGAGACACCAAGTATGGTGGAGACATAGAGA;IPDRatio=1.46
gi|68566501|gb|CP000077.1| Sulfolobus acidocaldarius DSM 639, complete genome	kinModCall	modified_base	59541	59541	25	-	.	coverage=133;context=GGAGTAGTAAACGATAACCCTGTTCTTCAGATAAACAAATA;IPDRatio=1.45
gi|68566501|gb|CP000077.1| Sulfolobus acidocaldarius DSM 639, complete genome	kinModCall	modified_base	59560	59560	37	-	.	coverage=96;context=GAATTCATACTGTCCAAAGGGAGTAGTAAACGATAACCCTG;IPDRatio=2.15
gi|68566501|gb|CP000077.1| Sulfolobus acidocaldarius DSM 639, complete genome	kinModCall	modified_base	59663	59663	31	-	.	coverage=126;context=TAGAGGAAGACGACTACTTAGCCACTATAAAAATGAGTAAA;IPDRatio=1.59
gi|68566501|gb|CP000077.1| Sulfolobus acidocaldarius DSM 639, complete genome	kinModCall	modified_base	59771	59771	23	+	.	coverage=126;context=TTTTTTCCTTTGTAATTTTTCTGCCACGTCTCTTGCTAGCA;IPDRatio=1.47
gi|68566501|gb|CP000077.1| Sulfolobus acidocaldarius DSM 639, complete genome	kinModCall	modified_base	59779	59779	27	-	.	coverage=126;context=AGCCCATATGCTAGCAAGAGACGTGGCAGAAAAATTACAAA;IPDRatio=1.61
gi|68566501|gb|CP000077.1| Sulfolobus acidocaldarius DSM 639, complete genome	kinModCall	modified_base	59785	59785	27	-	.	coverage=128;context=GAGAAAAGCCCATATGCTAGCAAGAGACGTGGCAGAAAAAT;IPDRatio=1.48
gi|68566501|gb|CP000077.1| Sulfolobus acidocaldarius DSM 639, complete genome	kinModCall	modified_base	59834	59834	36	+	.	coverage=120;context=ACCACCTAAAGCTATGTCAAGATCCTGGAAGAATATGTCAG;IPDRatio=1.88
gi|68566501|gb|CP000077.1| Sulfolobus acidocaldarius DSM 639, complete genome	kinModCall	m6A	59835	59835	75	+	.	context=CCACCTAAAGCTATGTCAAGATCCTGGAAGAATATGTCAGA;fracLow=0.292;motif=AGATCC;coverage=116;IPDRatio=2.39;id=AGATCC;fracUp=0.558;frac=0.412;identificationQv=34
gi|68566501|gb|CP000077.1| Sulfolobus acidocaldarius DSM 639, complete genome	kinModCall	m6A	59836	59836	126	-	.	context=TTCTGACATATTCTTCCAGGATCTTGACATAGCTTTAGGTG;fracLow=0.515;motif=GGATCY;coverage=124;IPDRatio=3.48;id=GGATCY;fracUp=0.788;frac=0.655;identificationQv=55
gi|68566501|gb|CP000077.1| Sulfolobus acidocaldarius DSM 639, complete genome	kinModCall	modified_base	59837	59837	38	-	.	coverage=111;context=TTTCTGACATATTCTTCCAGGATCTTGACATAGCTTTAGGT;IPDRatio=1.84
gi|68566501|gb|CP000077.1| Sulfolobus acidocaldarius DSM 639, complete genome	kinModCall	modified_base	59859	59859	27	-	.	coverage=119;context=TTAATTTATCCTGCAATGCAAGTTTCTGACATATTCTTCCA;IPDRatio=1.58
gi|68566501|gb|CP000077.1| Sulfolobus acidocaldarius DSM 639, complete genome	kinModCall	modified_base	59932	59932	22	-	.	coverage=133;context=TCTCGCAAGAATGAAAAGAGCGCTAACTATAATGGGGAGGA;IPDRatio=1.46
gi|68566501|gb|CP000077.1| Sulfolobus acidocaldarius DSM 639, complete genome	kinModCall	modified_base	60003	60003	25	-	.	coverage=130;context=GTTTACGCAGAAGACTTAGTGGAGAATATTGATTATTGGAG;IPDRatio=1.55
gi|68566501|gb|CP000077.1| Sulfolobus acidocaldarius DSM 639, complete genome	kinModCall	modified_base	60148	60148	21	-	.	coverage=135;context=AGTAGACATGTCAATTCTCGTGGCAACTTGGCATGCGATGA;IPDRatio=1.46
gi|68566501|gb|CP000077.1| Sulfolobus acidocaldarius DSM 639, complete genome	kinModCall	modified_base	60170	60170	25	-	.	coverage=135;context=TGAAAGACTTAATCAAAGCCGGAGTAGACATGTCAATTCTC;IPDRatio=1.66
gi|68566501|gb|CP000077.1| Sulfolobus acidocaldarius DSM 639, complete genome	kinModCall	modified_base	60257	60257	41	-	.	coverage=132;context=TAGAAGAGAACAGTAAATTAAAGGGTTATATAGGCTTTGAA;IPDRatio=1.68
gi|68566501|gb|CP000077.1| Sulfolobus acidocaldarius DSM 639, complete genome	kinModCall	modified_base	60280	60280	29	-	.	coverage=121;context=TATAGATGAACTGAAAAAAAAGTTAGAAGAGAACAGTAAAT;IPDRatio=1.63
gi|68566501|gb|CP000077.1| Sulfolobus acidocaldarius DSM 639, complete genome	kinModCall	modified_base	60314	60314	23	-	.	coverage=137;context=AATTAATTACTAGAAATACTGATGAAGTAATAACTATAGAT;IPDRatio=1.47
gi|68566501|gb|CP000077.1| Sulfolobus acidocaldarius DSM 639, complete genome	kinModCall	modified_base	60409	60409	23	-	.	coverage=135;context=TATTCTTGAAGCAAATAATCGATGAATAGGGTTTTTTATTT;IPDRatio=1.70
gi|68566501|gb|CP000077.1| Sulfolobus acidocaldarius DSM 639, complete genome	kinModCall	modified_base	60473	60473	21	+	.	coverage=121;context=AGTTTTTCTTCTAGATCATATACGATCAAATCTACATCAAT;IPDRatio=1.45
gi|68566501|gb|CP000077.1| Sulfolobus acidocaldarius DSM 639, complete genome	kinModCall	modified_base	60562	60562	60	-	.	coverage=134;context=ATGATGACGAAGAGGAGATGGATGAGAAGGAATTTTTTAAT;IPDRatio=2.36
gi|68566501|gb|CP000077.1| Sulfolobus acidocaldarius DSM 639, complete genome	kinModCall	modified_base	60563	60563	31	-	.	coverage=141;context=GATGATGACGAAGAGGAGATGGATGAGAAGGAATTTTTTAA;IPDRatio=1.66
gi|68566501|gb|CP000077.1| Sulfolobus acidocaldarius DSM 639, complete genome	kinModCall	modified_base	60705	60705	21	+	.	coverage=119;context=TTTCTACACATGACGAGTTATTGCAATATCCTAACTTTTCG;IPDRatio=1.43
gi|68566501|gb|CP000077.1| Sulfolobus acidocaldarius DSM 639, complete genome	kinModCall	modified_base	60755	60755	24	+	.	coverage=117;context=AAGTAAGCGGGTGGCATTCTGGTAACCCACTAATATTTACA;IPDRatio=1.60
gi|68566501|gb|CP000077.1| Sulfolobus acidocaldarius DSM 639, complete genome	kinModCall	modified_base	60765	60765	27	-	.	coverage=139;context=CTACTTAGTATGTAAATATTAGTGGGTTACCAGAATGCCAC;IPDRatio=1.48
gi|68566501|gb|CP000077.1| Sulfolobus acidocaldarius DSM 639, complete genome	kinModCall	modified_base	60812	60812	22	-	.	coverage=138;context=ACTAGGAGTATATTAGTAAAGGGTATCGGAGAATAATAGCT;IPDRatio=1.46
gi|68566501|gb|CP000077.1| Sulfolobus acidocaldarius DSM 639, complete genome	kinModCall	modified_base	60844	60844	32	-	.	coverage=139;context=GGGTCATTCTTTTAGAATTTGATGGACCAAGAACTAGGAGT;IPDRatio=1.58
gi|68566501|gb|CP000077.1| Sulfolobus acidocaldarius DSM 639, complete genome	kinModCall	modified_base	60866	60866	41	-	.	coverage=137;context=TTAGATTTAGGGACGTGGCAAAGGGTCATTCTTTTAGAATT;IPDRatio=1.77
gi|68566501|gb|CP000077.1| Sulfolobus acidocaldarius DSM 639, complete genome	kinModCall	modified_base	60989	60989	26	-	.	coverage=135;context=GGTAAGAAACTTGTTCCACCTGATGGCACATTTGAACATAA;IPDRatio=1.50
gi|68566501|gb|CP000077.1| Sulfolobus acidocaldarius DSM 639, complete genome	kinModCall	modified_base	60999	60999	24	+	.	coverage=112;context=ATGTGCCATCAGGTGGAACAAGTTTCTTACCCCATTCAAGA;IPDRatio=1.52
gi|68566501|gb|CP000077.1| Sulfolobus acidocaldarius DSM 639, complete genome	kinModCall	modified_base	61062	61062	21	-	.	coverage=127;context=TGTGAAACATACTACATGTGCATTAATCGTTAATGAGGCTG;IPDRatio=1.42
gi|68566501|gb|CP000077.1| Sulfolobus acidocaldarius DSM 639, complete genome	kinModCall	modified_base	61096	61096	21	-	.	coverage=109;context=TTAAGGGAATCAAAGATGGGGTGGTATATGTTTTTGTGAAA;IPDRatio=1.62
gi|68566501|gb|CP000077.1| Sulfolobus acidocaldarius DSM 639, complete genome	kinModCall	.	61240	61240	13	+	.	context=GAAATTATTATATTTCATGGATCTTGAAGGGATTGCTAGAA;motif=GGATCY;coverage=121;IPDRatio=1.333;id=GGATCY
gi|68566501|gb|CP000077.1| Sulfolobus acidocaldarius DSM 639, complete genome	kinModCall	.	61241	61241	4	-	.	context=TTTCTAGCAATCCCTTCAAGATCCATGAAATATAATAATTT;motif=AGATCC;coverage=133;IPDRatio=1.031;id=AGATCC
gi|68566501|gb|CP000077.1| Sulfolobus acidocaldarius DSM 639, complete genome	kinModCall	modified_base	61257	61257	28	-	.	coverage=136;context=TAGATCAGGAATTAATTTTCTAGCAATCCCTTCAAGATCCA;IPDRatio=1.49
gi|68566501|gb|CP000077.1| Sulfolobus acidocaldarius DSM 639, complete genome	kinModCall	modified_base	61302	61302	26	+	.	coverage=120;context=GCGCTAGACGGAAAATAGAGGAGGAGATCTCGTTCTACAAG;IPDRatio=1.74
gi|68566501|gb|CP000077.1| Sulfolobus acidocaldarius DSM 639, complete genome	kinModCall	modified_base	61308	61308	61	+	.	coverage=124;context=GACGGAAAATAGAGGAGGAGATCTCGTTCTACAAGGATAAC;IPDRatio=2.21
gi|68566501|gb|CP000077.1| Sulfolobus acidocaldarius DSM 639, complete genome	kinModCall	modified_base	61309	61309	36	-	.	coverage=129;context=TGTTATCCTTGTAGAACGAGATCTCCTCCTCTATTTTCCGT;IPDRatio=1.77
gi|68566501|gb|CP000077.1| Sulfolobus acidocaldarius DSM 639, complete genome	kinModCall	modified_base	61375	61375	34	+	.	coverage=124;context=AGACGCAGTAGTTGAAGAGGCAAGGAGATCCCTTGAGGCAG;IPDRatio=1.67
gi|68566501|gb|CP000077.1| Sulfolobus acidocaldarius DSM 639, complete genome	kinModCall	m6A	61382	61382	55	+	.	context=GTAGTTGAAGAGGCAAGGAGATCCCTTGAGGCAGAAAATAA;fracLow=0.211;motif=AGATCC;coverage=120;IPDRatio=2.25;id=AGATCC;fracUp=0.485;frac=0.347;identificationQv=4
gi|68566501|gb|CP000077.1| Sulfolobus acidocaldarius DSM 639, complete genome	kinModCall	m6A	61383	61383	71	-	.	context=TTTATTTTCTGCCTCAAGGGATCTCCTTGCCTCTTCAACTA;fracLow=0.237;motif=GGATCY;coverage=133;IPDRatio=2.15;id=GGATCY;fracUp=0.539;frac=0.396;identificationQv=3
gi|68566501|gb|CP000077.1| Sulfolobus acidocaldarius DSM 639, complete genome	kinModCall	modified_base	61392	61392	22	-	.	coverage=132;context=TAATTTATCTTTATTTTCTGCCTCAAGGGATCTCCTTGCCT;IPDRatio=1.45
gi|68566501|gb|CP000077.1| Sulfolobus acidocaldarius DSM 639, complete genome	kinModCall	modified_base	61422	61422	22	-	.	coverage=121;context=TGCTCTGACTCCCGTAACGGGATACTTAAGTAATTTATCTT;IPDRatio=1.47
gi|68566501|gb|CP000077.1| Sulfolobus acidocaldarius DSM 639, complete genome	kinModCall	modified_base	61551	61551	28	+	.	coverage=116;context=ACGCAAGAGTCACAGAAGAGGGGATACTTGCCTCAATAGAC;IPDRatio=1.72
gi|68566501|gb|CP000077.1| Sulfolobus acidocaldarius DSM 639, complete genome	kinModCall	modified_base	61590	61590	26	-	.	coverage=137;context=AGCAAGAAAAGGGAAATACGAAAGCCTAGAATGGATACCGT;IPDRatio=1.47
gi|68566501|gb|CP000077.1| Sulfolobus acidocaldarius DSM 639, complete genome	kinModCall	modified_base	61613	61613	21	-	.	coverage=136;context=GATGCTCTCGTTGCATGAAAGCCAGCAAGAAAAGGGAAATA;IPDRatio=1.44
gi|68566501|gb|CP000077.1| Sulfolobus acidocaldarius DSM 639, complete genome	kinModCall	modified_base	61733	61733	25	+	.	coverage=116;context=GGGATGTTATTGGACTTTGAGGCCGGTGTATTATCAGTTGC;IPDRatio=1.69
gi|68566501|gb|CP000077.1| Sulfolobus acidocaldarius DSM 639, complete genome	kinModCall	m4C	61734	61734	140	-	.	context=TGCAACTGATAATACACCGGCCTCAAAGTCCAATAACATCC;fracLow=0.899;motif=GGCC;coverage=138;IPDRatio=3.83;id=GGCC;fracUp=1.000;frac=1.000;identificationQv=111
gi|68566501|gb|CP000077.1| Sulfolobus acidocaldarius DSM 639, complete genome	kinModCall	m4C	61735	61735	157	+	.	context=GATGTTATTGGACTTTGAGGCCGGTGTATTATCAGTTGCAG;fracLow=0.980;motif=GGCC;coverage=122;IPDRatio=4.16;id=GGCC;fracUp=1.000;frac=1.000;identificationQv=223
gi|68566501|gb|CP000077.1| Sulfolobus acidocaldarius DSM 639, complete genome	kinModCall	m4C	61737	61737	45	-	.	context=CTCTGCAACTGATAATACACCGGCCTCAAAGTCCAATAACA;fracLow=0.656;coverage=127;IPDRatio=1.85;fracUp=1.000;frac=0.859;identificationQv=28
gi|68566501|gb|CP000077.1| Sulfolobus acidocaldarius DSM 639, complete genome	kinModCall	modified_base	61738	61738	21	-	.	coverage=140;context=ACTCTGCAACTGATAATACACCGGCCTCAAAGTCCAATAAC;IPDRatio=1.51
gi|68566501|gb|CP000077.1| Sulfolobus acidocaldarius DSM 639, complete genome	kinModCall	modified_base	61801	61801	43	+	.	coverage=117;context=GGGTAGTACACTAAGAATTGGGGGAGATCTTGTAATAGGTG;IPDRatio=1.89
gi|68566501|gb|CP000077.1| Sulfolobus acidocaldarius DSM 639, complete genome	kinModCall	modified_base	61803	61803	22	+	.	coverage=113;context=GTAGTACACTAAGAATTGGGGGAGATCTTGTAATAGGTGAG;IPDRatio=1.53
gi|68566501|gb|CP000077.1| Sulfolobus acidocaldarius DSM 639, complete genome	kinModCall	modified_base	61804	61804	21	+	.	coverage=101;context=TAGTACACTAAGAATTGGGGGAGATCTTGTAATAGGTGAGA;IPDRatio=1.56
gi|68566501|gb|CP000077.1| Sulfolobus acidocaldarius DSM 639, complete genome	kinModCall	modified_base	61807	61807	45	+	.	coverage=122;context=TACACTAAGAATTGGGGGAGATCTTGTAATAGGTGAGAGAA;IPDRatio=2.03
gi|68566501|gb|CP000077.1| Sulfolobus acidocaldarius DSM 639, complete genome	kinModCall	modified_base	61808	61808	21	-	.	coverage=135;context=ATTCTCTCACCTATTACAAGATCTCCCCCAATTCTTAGTGT;IPDRatio=1.45
gi|68566501|gb|CP000077.1| Sulfolobus acidocaldarius DSM 639, complete genome	kinModCall	modified_base	61810	61810	34	+	.	coverage=125;context=ACTAAGAATTGGGGGAGATCTTGTAATAGGTGAGAGAATTA;IPDRatio=1.77
gi|68566501|gb|CP000077.1| Sulfolobus acidocaldarius DSM 639, complete genome	kinModCall	modified_base	61822	61822	29	+	.	coverage=129;context=GGGAGATCTTGTAATAGGTGAGAGAATTAGTGGAGGAGTTG;IPDRatio=1.59
gi|68566501|gb|CP000077.1| Sulfolobus acidocaldarius DSM 639, complete genome	kinModCall	modified_base	61843	61843	24	+	.	coverage=119;context=GAGAATTAGTGGAGGAGTTGGTGCGATAGGTGTGATACATA;IPDRatio=1.58
gi|68566501|gb|CP000077.1| Sulfolobus acidocaldarius DSM 639, complete genome	kinModCall	modified_base	61922	61922	41	+	.	context=GATATTGTAATGACAGAGGGATCTGGAGGAGGAACGATTGC;motif=GGATCY;coverage=127;IPDRatio=1.88;id=GGATCY
gi|68566501|gb|CP000077.1| Sulfolobus acidocaldarius DSM 639, complete genome	kinModCall	m6A	61923	61923	53	-	.	context=AGCAATCGTTCCTCCTCCAGATCCCTCTGTCATTACAATAT;fracLow=0.163;motif=AGATCC;coverage=135;IPDRatio=1.91;id=AGATCC;fracUp=0.419;frac=0.287;identificationQv=45
gi|68566501|gb|CP000077.1| Sulfolobus acidocaldarius DSM 639, complete genome	kinModCall	modified_base	62031	62031	28	-	.	coverage=140;context=ATCTACTAAATCATACATTTCCTCAGAAACTATTTTACAGG;IPDRatio=1.57
gi|68566501|gb|CP000077.1| Sulfolobus acidocaldarius DSM 639, complete genome	kinModCall	modified_base	62086	62086	22	+	.	coverage=127;context=TACAAATGGCGGTATAAGGGCTACTGCAAATGAGTTGCCTG;IPDRatio=1.44
gi|68566501|gb|CP000077.1| Sulfolobus acidocaldarius DSM 639, complete genome	kinModCall	modified_base	62099	62099	32	+	.	coverage=123;context=ATAAGGGCTACTGCAAATGAGTTGCCTGAAAACTTATCATT;IPDRatio=1.53
gi|68566501|gb|CP000077.1| Sulfolobus acidocaldarius DSM 639, complete genome	kinModCall	modified_base	62165	62165	24	+	.	coverage=126;context=AGGCTGATAAACAGAAAAGTGTTAAATATGCTTAATGAACT;IPDRatio=1.45
gi|68566501|gb|CP000077.1| Sulfolobus acidocaldarius DSM 639, complete genome	kinModCall	modified_base	62213	62213	21	+	.	coverage=118;context=GATGTTTTCGGGCTATCTATAGACTCTATACTCATCTTCAC;IPDRatio=1.46
gi|68566501|gb|CP000077.1| Sulfolobus acidocaldarius DSM 639, complete genome	kinModCall	modified_base	62222	62222	26	-	.	coverage=142;context=CCTATATCAGTGAAGATGAGTATAGAGTCTATAGATAGCCC;IPDRatio=1.70
gi|68566501|gb|CP000077.1| Sulfolobus acidocaldarius DSM 639, complete genome	kinModCall	modified_base	62272	62272	26	+	.	coverage=128;context=TGTAAGTAAATTAAAAAGCAAAGGTATTAATGCGGAGATAA;IPDRatio=1.64
gi|68566501|gb|CP000077.1| Sulfolobus acidocaldarius DSM 639, complete genome	kinModCall	modified_base	62320	62320	23	+	.	coverage=126;context=AGTAGTTCAAAGACAAGATTCGCCATTAATTACTAGTGAAG;IPDRatio=1.52
gi|68566501|gb|CP000077.1| Sulfolobus acidocaldarius DSM 639, complete genome	kinModCall	modified_base	62350	62350	23	-	.	coverage=137;context=ACTCTCTGAAATTCATGATTAGAGGTTTACCTTCACTAGTA;IPDRatio=1.50
gi|68566501|gb|CP000077.1| Sulfolobus acidocaldarius DSM 639, complete genome	kinModCall	modified_base	62518	62518	22	-	.	coverage=140;context=ATAAATATCTACTTGTAAACCTAAACTATTAACTCGCTTTT;IPDRatio=1.44
gi|68566501|gb|CP000077.1| Sulfolobus acidocaldarius DSM 639, complete genome	kinModCall	modified_base	62569	62569	21	+	.	coverage=122;context=CAGTTCAAGTACATAGTAAGGCTCTTTGGTCAAGACGTAGA;IPDRatio=1.49
gi|68566501|gb|CP000077.1| Sulfolobus acidocaldarius DSM 639, complete genome	kinModCall	modified_base	62708	62708	27	+	.	coverage=131;context=AACGATTAGGTGAAATATCAGACGAGGACATAAAGAAGATT;IPDRatio=1.51
gi|68566501|gb|CP000077.1| Sulfolobus acidocaldarius DSM 639, complete genome	kinModCall	modified_base	62728	62728	25	+	.	coverage=111;context=GACGAGGACATAAAGAAGATTGAGAATTTGTTAAACAACAA;IPDRatio=1.62
gi|68566501|gb|CP000077.1| Sulfolobus acidocaldarius DSM 639, complete genome	kinModCall	modified_base	62735	62735	23	+	.	coverage=131;context=ACATAAAGAAGATTGAGAATTTGTTAAACAACAAAATTATT;IPDRatio=1.47
gi|68566501|gb|CP000077.1| Sulfolobus acidocaldarius DSM 639, complete genome	kinModCall	modified_base	62756	62756	22	+	.	coverage=136;context=TGTTAAACAACAAAATTATTCCGGAAAGCCCTAACTGGATC;IPDRatio=1.54
gi|68566501|gb|CP000077.1| Sulfolobus acidocaldarius DSM 639, complete genome	kinModCall	.	62774	62774	13	+	.	context=TTCCGGAAAGCCCTAACTGGATCTATAACAGACAGAAGGAT;motif=GGATCY;coverage=136;IPDRatio=1.261;id=GGATCY
gi|68566501|gb|CP000077.1| Sulfolobus acidocaldarius DSM 639, complete genome	kinModCall	.	62775	62775	2	-	.	context=AATCCTTCTGTCTGTTATAGATCCAGTTAGGGCTTTCCGGA;motif=AGATCC;coverage=151;IPDRatio=0.943;id=AGATCC
gi|68566501|gb|CP000077.1| Sulfolobus acidocaldarius DSM 639, complete genome	kinModCall	modified_base	62788	62788	37	+	.	coverage=134;context=AACTGGATCTATAACAGACAGAAGGATTACGAGTCAGGAGC;IPDRatio=1.69
gi|68566501|gb|CP000077.1| Sulfolobus acidocaldarius DSM 639, complete genome	kinModCall	modified_base	62798	62798	34	+	.	coverage=132;context=ATAACAGACAGAAGGATTACGAGTCAGGAGCCGATATGCAT;IPDRatio=1.80
gi|68566501|gb|CP000077.1| Sulfolobus acidocaldarius DSM 639, complete genome	kinModCall	modified_base	62799	62799	46	+	.	coverage=126;context=TAACAGACAGAAGGATTACGAGTCAGGAGCCGATATGCATT;IPDRatio=1.86
gi|68566501|gb|CP000077.1| Sulfolobus acidocaldarius DSM 639, complete genome	kinModCall	modified_base	62807	62807	27	+	.	coverage=128;context=AGAAGGATTACGAGTCAGGAGCCGATATGCATTTGGTGACC;IPDRatio=1.54
gi|68566501|gb|CP000077.1| Sulfolobus acidocaldarius DSM 639, complete genome	kinModCall	modified_base	62810	62810	22	+	.	coverage=130;context=AGGATTACGAGTCAGGAGCCGATATGCATTTGGTGACCTCT;IPDRatio=1.39
gi|68566501|gb|CP000077.1| Sulfolobus acidocaldarius DSM 639, complete genome	kinModCall	modified_base	62820	62820	31	+	.	coverage=124;context=GTCAGGAGCCGATATGCATTTGGTGACCTCTGATTTGATCT;IPDRatio=1.63
gi|68566501|gb|CP000077.1| Sulfolobus acidocaldarius DSM 639, complete genome	kinModCall	modified_base	62918	62918	23	-	.	coverage=151;context=TCTAGTTCTCTGACCTCTGACCTTGAGACCTAAACTATGTC;IPDRatio=1.45
gi|68566501|gb|CP000077.1| Sulfolobus acidocaldarius DSM 639, complete genome	kinModCall	modified_base	62953	62953	23	+	.	coverage=137;context=ACTAGAACTACTGGAAGAACTGGTGCCACCATAGGTGTAAG;IPDRatio=1.54
gi|68566501|gb|CP000077.1| Sulfolobus acidocaldarius DSM 639, complete genome	kinModCall	modified_base	62954	62954	25	+	.	coverage=135;context=CTAGAACTACTGGAAGAACTGGTGCCACCATAGGTGTAAGA;IPDRatio=1.61
gi|68566501|gb|CP000077.1| Sulfolobus acidocaldarius DSM 639, complete genome	kinModCall	modified_base	62957	62957	21	+	.	coverage=132;context=GAACTACTGGAAGAACTGGTGCCACCATAGGTGTAAGAAGA;IPDRatio=1.47
gi|68566501|gb|CP000077.1| Sulfolobus acidocaldarius DSM 639, complete genome	kinModCall	modified_base	63024	63024	21	+	.	coverage=129;context=GGCAAAGCCAGCTGGACCCGCAGAGGGTGGAGAAGCAAAGA;IPDRatio=1.46
gi|68566501|gb|CP000077.1| Sulfolobus acidocaldarius DSM 639, complete genome	kinModCall	modified_base	63074	63074	61	+	.	context=TTAGGTGATTTAGATGGGAGATCCCAGAAAGAGTAAGAAAA;motif=AGATCC;coverage=130;IPDRatio=2.33;id=AGATCC
gi|68566501|gb|CP000077.1| Sulfolobus acidocaldarius DSM 639, complete genome	kinModCall	modified_base	63075	63075	46	-	.	context=TTTTTCTTACTCTTTCTGGGATCTCCCATCTAAATCACCTA;motif=GGATCY;coverage=149;IPDRatio=1.80;id=GGATCY
gi|68566501|gb|CP000077.1| Sulfolobus acidocaldarius DSM 639, complete genome	kinModCall	modified_base	63119	63119	26	+	.	coverage=137;context=GATGGGTCCTAGCCATCCTTGGATAAAAATAAACCTAGGTA;IPDRatio=1.50
gi|68566501|gb|CP000077.1| Sulfolobus acidocaldarius DSM 639, complete genome	kinModCall	modified_base	63165	63165	25	+	.	coverage=134;context=CAAATTCTAATAGGCAAATACGGGCTTAGAAATAAGAAAGA;IPDRatio=1.53
gi|68566501|gb|CP000077.1| Sulfolobus acidocaldarius DSM 639, complete genome	kinModCall	modified_base	63167	63167	21	+	.	coverage=134;context=AATTCTAATAGGCAAATACGGGCTTAGAAATAAGAAAGAAA;IPDRatio=1.52
gi|68566501|gb|CP000077.1| Sulfolobus acidocaldarius DSM 639, complete genome	kinModCall	modified_base	63414	63414	21	+	.	coverage=130;context=GTATATAAGAAAGGTCTTGCAAGGACAATATATCAGGCTAG;IPDRatio=1.53
gi|68566501|gb|CP000077.1| Sulfolobus acidocaldarius DSM 639, complete genome	kinModCall	modified_base	63433	63433	29	+	.	coverage=126;context=CAAGGACAATATATCAGGCTAGGCAACTGATAACCCATGGT;IPDRatio=1.59
gi|68566501|gb|CP000077.1| Sulfolobus acidocaldarius DSM 639, complete genome	kinModCall	modified_base	63477	63477	22	+	.	coverage=115;context=ATAGCCATAAGTGGTAGGAAAGTTACTTCTCCAGGTTATGT;IPDRatio=1.46
gi|68566501|gb|CP000077.1| Sulfolobus acidocaldarius DSM 639, complete genome	kinModCall	modified_base	63505	63505	26	+	.	coverage=124;context=CTCCAGGTTATGTAGTTTTGAGGGGAGAGGAGGATTTAATA;IPDRatio=1.57
gi|68566501|gb|CP000077.1| Sulfolobus acidocaldarius DSM 639, complete genome	kinModCall	m4C	63552	63552	71	-	.	context=CCTTGTGATGGTGGATTTTGCTTGAAAGGAGAAGTTGGATA;fracLow=0.403;coverage=144;IPDRatio=2.24;fracUp=0.741;frac=0.557;identificationQv=4
gi|68566501|gb|CP000077.1| Sulfolobus acidocaldarius DSM 639, complete genome	kinModCall	modified_base	63560	63560	39	-	.	coverage=144;context=TTACCTCACCTTGTGATGGTGGATTTTGCTTGAAAGGAGAA;IPDRatio=1.71
gi|68566501|gb|CP000077.1| Sulfolobus acidocaldarius DSM 639, complete genome	kinModCall	modified_base	63565	63565	22	-	.	coverage=140;context=GACATTTACCTCACCTTGTGATGGTGGATTTTGCTTGAAAG;IPDRatio=1.38
gi|68566501|gb|CP000077.1| Sulfolobus acidocaldarius DSM 639, complete genome	kinModCall	modified_base	63675	63675	29	-	.	coverage=144;context=CTGATGCCTTAGATATTATCTCTGCACCTGTAATATCAGTT;IPDRatio=1.66
gi|68566501|gb|CP000077.1| Sulfolobus acidocaldarius DSM 639, complete genome	kinModCall	modified_base	64157	64157	21	+	.	coverage=125;context=CAATAGTCCTTTGTATGACGAGATTTTAGCTCATAGACTTG;IPDRatio=1.41
gi|68566501|gb|CP000077.1| Sulfolobus acidocaldarius DSM 639, complete genome	kinModCall	modified_base	64171	64171	22	-	.	coverage=135;context=AAAAGGCACGAGTGCAAGTCTATGAGCTAAAATCTCGTCAT;IPDRatio=1.43
gi|68566501|gb|CP000077.1| Sulfolobus acidocaldarius DSM 639, complete genome	kinModCall	modified_base	64185	64185	24	+	.	coverage=118;context=GCTCATAGACTTGCACTCGTGCCTTTTGTTTCAGATGAAGC;IPDRatio=1.51
gi|68566501|gb|CP000077.1| Sulfolobus acidocaldarius DSM 639, complete genome	kinModCall	m4C	64226	64226	41	+	.	context=CTTAGAACATTATAGACCTCCAGAGGAGTGTGCGGAATGTA;fracLow=0.234;coverage=113;IPDRatio=1.82;fracUp=0.636;frac=0.401;identificationQv=6
gi|68566501|gb|CP000077.1| Sulfolobus acidocaldarius DSM 639, complete genome	kinModCall	modified_base	64227	64227	22	+	.	coverage=122;context=TTAGAACATTATAGACCTCCAGAGGAGTGTGCGGAATGTAA;IPDRatio=1.53
gi|68566501|gb|CP000077.1| Sulfolobus acidocaldarius DSM 639, complete genome	kinModCall	modified_base	64257	64257	31	+	.	coverage=118;context=GCGGAATGTAAGGAAAATTGTGATGGTTGTTATAATAGAGT;IPDRatio=1.70
gi|68566501|gb|CP000077.1| Sulfolobus acidocaldarius DSM 639, complete genome	kinModCall	modified_base	64290	64290	28	+	.	coverage=117;context=AATAGAGTATATCTTGACGTGGAGGCTAAAGATCAGCCTCT;IPDRatio=1.53
gi|68566501|gb|CP000077.1| Sulfolobus acidocaldarius DSM 639, complete genome	kinModCall	modified_base	64369	64369	21	-	.	coverage=137;context=CAACAATACTATTGGGATTGCCCCCGAAACAGGAGTTATCA;IPDRatio=1.46
gi|68566501|gb|CP000077.1| Sulfolobus acidocaldarius DSM 639, complete genome	kinModCall	modified_base	64484	64484	24	+	.	coverage=115;context=AGTTTCTGTCTCAATTGTTAGGTATTATCCTAAAGTTACCG;IPDRatio=1.64
gi|68566501|gb|CP000077.1| Sulfolobus acidocaldarius DSM 639, complete genome	kinModCall	modified_base	64518	64518	34	+	.	coverage=116;context=GTTACCGTATTAGGAAATTGTGAGAAGGCAGTGGAGGTTTG;IPDRatio=1.75
gi|68566501|gb|CP000077.1| Sulfolobus acidocaldarius DSM 639, complete genome	kinModCall	modified_base	64704	64704	30	+	.	coverage=114;context=TCGGTAGGTAGTTTAAAGCCAGAGAGAATTTTAATAGAGGC;IPDRatio=1.62
gi|68566501|gb|CP000077.1| Sulfolobus acidocaldarius DSM 639, complete genome	kinModCall	modified_base	64793	64793	28	+	.	coverage=113;context=GGCTGGAAAGTAATGTCTCGTGGTAGTACTAACATAATGTT;IPDRatio=1.92
gi|68566501|gb|CP000077.1| Sulfolobus acidocaldarius DSM 639, complete genome	kinModCall	modified_base	64796	64796	23	+	.	coverage=115;context=TGGAAAGTAATGTCTCGTGGTAGTACTAACATAATGTTAAG;IPDRatio=1.69
gi|68566501|gb|CP000077.1| Sulfolobus acidocaldarius DSM 639, complete genome	kinModCall	modified_base	64901	64901	35	+	.	coverage=106;context=GAGGCTCCAAGAAGAAAGAGGGCTTACATTAACATTTATAA;IPDRatio=1.94
gi|68566501|gb|CP000077.1| Sulfolobus acidocaldarius DSM 639, complete genome	kinModCall	modified_base	64909	64909	22	+	.	coverage=114;context=AAGAAGAAAGAGGGCTTACATTAACATTTATAAAATCAATA;IPDRatio=1.40
gi|68566501|gb|CP000077.1| Sulfolobus acidocaldarius DSM 639, complete genome	kinModCall	modified_base	65125	65125	21	+	.	coverage=119;context=TTTTAAAGGTAAAACTGTGAGGTTGATGAAGCAATGAGTAG;IPDRatio=1.51
gi|68566501|gb|CP000077.1| Sulfolobus acidocaldarius DSM 639, complete genome	kinModCall	modified_base	65154	65154	25	+	.	coverage=115;context=AGCAATGAGTAGTCAGGAAGAGATAGTTATTGTAGACGCAA;IPDRatio=1.49
gi|68566501|gb|CP000077.1| Sulfolobus acidocaldarius DSM 639, complete genome	kinModCall	modified_base	65650	65650	24	-	.	coverage=134;context=TTTCCCATTACCAGGTTTGATGTAACAACTTGCTCTAGCAG;IPDRatio=1.76
gi|68566501|gb|CP000077.1| Sulfolobus acidocaldarius DSM 639, complete genome	kinModCall	modified_base	65752	65752	21	+	.	coverage=125;context=TGGAACCTTTGGTCTTGGCTGGAGACAAGATAACCTCTTCC;IPDRatio=1.44
gi|68566501|gb|CP000077.1| Sulfolobus acidocaldarius DSM 639, complete genome	kinModCall	modified_base	65776	65776	25	+	.	coverage=129;context=ACAAGATAACCTCTTCCATAGAAGCTAGAATATACACACAA;IPDRatio=1.57
gi|68566501|gb|CP000077.1| Sulfolobus acidocaldarius DSM 639, complete genome	kinModCall	modified_base	65846	65846	21	+	.	coverage=124;context=TGCTAGAATGGCACTAGCTAGAGCATTGGTCAAATTTACGA;IPDRatio=1.44
gi|68566501|gb|CP000077.1| Sulfolobus acidocaldarius DSM 639, complete genome	kinModCall	modified_base	65948	65948	22	+	.	coverage=114;context=AAGGCAGACTGAGTCTGAAAAGTGGATGAGATATAGTGCTA;IPDRatio=1.44
gi|68566501|gb|CP000077.1| Sulfolobus acidocaldarius DSM 639, complete genome	kinModCall	modified_base	65961	65961	21	+	.	coverage=128;context=TCTGAAAAGTGGATGAGATATAGTGCTAGAAGATGGAGACA;IPDRatio=1.42
gi|68566501|gb|CP000077.1| Sulfolobus acidocaldarius DSM 639, complete genome	kinModCall	modified_base	66085	66085	29	+	.	coverage=125;context=TTAGTAATAGGGTAATGGGTGGAGAGGATCCTGAGAAAGTG;IPDRatio=1.59
gi|68566501|gb|CP000077.1| Sulfolobus acidocaldarius DSM 639, complete genome	kinModCall	m6A	66092	66092	80	+	.	context=TAGGGTAATGGGTGGAGAGGATCCTGAGAAAGTGCTAACTG;fracLow=0.260;motif=GGATCY;coverage=126;IPDRatio=2.34;id=GGATCY;fracUp=0.535;frac=0.404;identificationQv=25
gi|68566501|gb|CP000077.1| Sulfolobus acidocaldarius DSM 639, complete genome	kinModCall	m6A	66093	66093	70	-	.	context=TCAGTTAGCACTTTCTCAGGATCCTCTCCACCCATTACCCT;fracLow=0.247;motif=GGATCY;coverage=129;IPDRatio=2.33;id=GGATCY;fracUp=0.510;frac=0.381;identificationQv=48
gi|68566501|gb|CP000077.1| Sulfolobus acidocaldarius DSM 639, complete genome	kinModCall	modified_base	66101	66101	25	+	.	coverage=127;context=GGGTGGAGAGGATCCTGAGAAAGTGCTAACTGAGCTTGGTG;IPDRatio=1.52
gi|68566501|gb|CP000077.1| Sulfolobus acidocaldarius DSM 639, complete genome	kinModCall	m6A	66227	66227	28	+	.	context=GATTTAAATGTCGGAGAAGGAGAGAGGAACAGAATTAAGTG;fracLow=0.130;coverage=133;IPDRatio=1.54;fracUp=0.425;frac=0.276;identificationQv=3
gi|68566501|gb|CP000077.1| Sulfolobus acidocaldarius DSM 639, complete genome	kinModCall	modified_base	66449	66449	27	-	.	coverage=146;context=ACCTAGAAATAAACTTGGCTGCCACTCTTAGTCGCTCATCT;IPDRatio=1.53
gi|68566501|gb|CP000077.1| Sulfolobus acidocaldarius DSM 639, complete genome	kinModCall	modified_base	66451	66451	23	-	.	coverage=144;context=GAACCTAGAAATAAACTTGGCTGCCACTCTTAGTCGCTCAT;IPDRatio=1.49
gi|68566501|gb|CP000077.1| Sulfolobus acidocaldarius DSM 639, complete genome	kinModCall	modified_base	66469	66469	22	-	.	coverage=134;context=TAAAACAGCCTCAGGTCTGAACCTAGAAATAAACTTGGCTG;IPDRatio=1.42
gi|68566501|gb|CP000077.1| Sulfolobus acidocaldarius DSM 639, complete genome	kinModCall	modified_base	66520	66520	27	-	.	coverage=137;context=TTCACTAAATTTTTGAACAGGGGTAAAGGCATATGGTCTGG;IPDRatio=1.68
gi|68566501|gb|CP000077.1| Sulfolobus acidocaldarius DSM 639, complete genome	kinModCall	modified_base	66547	66547	27	+	.	coverage=122;context=AAAAATTTAGTGAAGTCGTAAGGGGTAAGGAAATTAGTGGT;IPDRatio=1.55
gi|68566501|gb|CP000077.1| Sulfolobus acidocaldarius DSM 639, complete genome	kinModCall	modified_base	66548	66548	22	+	.	coverage=128;context=AAAATTTAGTGAAGTCGTAAGGGGTAAGGAAATTAGTGGTA;IPDRatio=1.66
gi|68566501|gb|CP000077.1| Sulfolobus acidocaldarius DSM 639, complete genome	kinModCall	modified_base	66578	66578	25	-	.	coverage=139;context=AAGGATTTGTCAAAGTTCCAGGAGGGAATCTACCACTAATT;IPDRatio=1.53
gi|68566501|gb|CP000077.1| Sulfolobus acidocaldarius DSM 639, complete genome	kinModCall	modified_base	66584	66584	22	-	.	coverage=138;context=CTAGATAAGGATTTGTCAAAGTTCCAGGAGGGAATCTACCA;IPDRatio=1.47
gi|68566501|gb|CP000077.1| Sulfolobus acidocaldarius DSM 639, complete genome	kinModCall	m6A	66641	66641	46	+	.	context=TGAAGTATTGATAGTAACAGATCCTAGGACAGATTTGCAAG;fracLow=0.137;motif=AGATCC;coverage=128;IPDRatio=1.95;id=AGATCC;fracUp=0.360;frac=0.252;identificationQv=30
gi|68566501|gb|CP000077.1| Sulfolobus acidocaldarius DSM 639, complete genome	kinModCall	m6A	66642	66642	67	-	.	context=GCTTGCAAATCTGTCCTAGGATCTGTTACTATCAATACTTC;fracLow=0.262;motif=GGATCY;coverage=140;IPDRatio=2.23;id=GGATCY;fracUp=0.520;frac=0.388;identificationQv=13
gi|68566501|gb|CP000077.1| Sulfolobus acidocaldarius DSM 639, complete genome	kinModCall	modified_base	66649	66649	22	-	.	coverage=139;context=CTTTATTGCTTGCAAATCTGTCCTAGGATCTGTTACTATCA;IPDRatio=1.48
gi|68566501|gb|CP000077.1| Sulfolobus acidocaldarius DSM 639, complete genome	kinModCall	modified_base	66678	66678	22	-	.	coverage=143;context=ACTATTGGTATACCAACTTTAGAAGCTTCCTTTATTGCTTG;IPDRatio=1.41
gi|68566501|gb|CP000077.1| Sulfolobus acidocaldarius DSM 639, complete genome	kinModCall	modified_base	66685	66685	21	+	.	coverage=133;context=TAAAGGAAGCTTCTAAAGTTGGTATACCAATAGTAGCATTC;IPDRatio=1.77
gi|68566501|gb|CP000077.1| Sulfolobus acidocaldarius DSM 639, complete genome	kinModCall	modified_base	66797	66797	32	-	.	coverage=140;context=CTCGCAGAATCTGCCTAGCGAGAACCCAATACAATAATGCT;IPDRatio=1.60
gi|68566501|gb|CP000077.1| Sulfolobus acidocaldarius DSM 639, complete genome	kinModCall	modified_base	66902	66902	24	-	.	coverage=139;context=TAGAAAGAACCTGCAACTGCAGGGATTCTTATCATTCTGTT;IPDRatio=1.53
gi|68566501|gb|CP000077.1| Sulfolobus acidocaldarius DSM 639, complete genome	kinModCall	modified_base	66903	66903	32	-	.	coverage=144;context=ATAGAAAGAACCTGCAACTGCAGGGATTCTTATCATTCTGT;IPDRatio=1.57
gi|68566501|gb|CP000077.1| Sulfolobus acidocaldarius DSM 639, complete genome	kinModCall	modified_base	66925	66925	34	+	.	coverage=137;context=AGTTGCAGGTTCTTTCTATGAGGCAGATCCTGTTAGGTTAA;IPDRatio=1.67
gi|68566501|gb|CP000077.1| Sulfolobus acidocaldarius DSM 639, complete genome	kinModCall	modified_base	66930	66930	27	-	.	coverage=140;context=TTTTCTTAACCTAACAGGATCTGCCTCATAGAAAGAACCTG;IPDRatio=1.55
gi|68566501|gb|CP000077.1| Sulfolobus acidocaldarius DSM 639, complete genome	kinModCall	modified_base	66931	66931	72	+	.	context=AGGTTCTTTCTATGAGGCAGATCCTGTTAGGTTAAGAAAAC;motif=AGATCC;coverage=137;IPDRatio=2.33;id=AGATCC
gi|68566501|gb|CP000077.1| Sulfolobus acidocaldarius DSM 639, complete genome	kinModCall	m6A	66932	66932	120	-	.	context=TGTTTTCTTAACCTAACAGGATCTGCCTCATAGAAAGAACC;fracLow=0.421;motif=GGATCY;coverage=144;IPDRatio=2.79;id=GGATCY;fracUp=0.688;frac=0.570;identificationQv=60
gi|68566501|gb|CP000077.1| Sulfolobus acidocaldarius DSM 639, complete genome	kinModCall	m6A	66942	66942	29	-	.	context=CCATTCTATTTGTTTTCTTAACCTAACAGGATCTGCCTCAT;fracLow=0.419;coverage=127;IPDRatio=1.74;fracUp=0.843;frac=0.591;identificationQv=21
gi|68566501|gb|CP000077.1| Sulfolobus acidocaldarius DSM 639, complete genome	kinModCall	modified_base	66961	66961	26	-	.	coverage=140;context=CCAGATCATGCAAAAAGGACCATTCTATTTGTTTTCTTAAC;IPDRatio=1.53
gi|68566501|gb|CP000077.1| Sulfolobus acidocaldarius DSM 639, complete genome	kinModCall	modified_base	67000	67000	31	-	.	coverage=141;context=GAGGCTTATTTTGAGGAACAGAGGGTAAACTTTTTGGACCC;IPDRatio=1.66
gi|68566501|gb|CP000077.1| Sulfolobus acidocaldarius DSM 639, complete genome	kinModCall	modified_base	67001	67001	25	-	.	coverage=141;context=GGAGGCTTATTTTGAGGAACAGAGGGTAAACTTTTTGGACC;IPDRatio=1.53
gi|68566501|gb|CP000077.1| Sulfolobus acidocaldarius DSM 639, complete genome	kinModCall	modified_base	67021	67021	34	-	.	coverage=142;context=AAAATCTATTACTTCTCTGTGGAGGCTTATTTTGAGGAACA;IPDRatio=1.70
gi|68566501|gb|CP000077.1| Sulfolobus acidocaldarius DSM 639, complete genome	kinModCall	modified_base	67023	67023	30	-	.	coverage=139;context=GAAAAATCTATTACTTCTCTGTGGAGGCTTATTTTGAGGAA;IPDRatio=1.52
gi|68566501|gb|CP000077.1| Sulfolobus acidocaldarius DSM 639, complete genome	kinModCall	modified_base	67028	67028	26	+	.	coverage=142;context=CAAAATAAGCCTCCACAGAGAAGTAATAGATTTTTCGTAGT;IPDRatio=1.68
gi|68566501|gb|CP000077.1| Sulfolobus acidocaldarius DSM 639, complete genome	kinModCall	modified_base	67031	67031	23	-	.	coverage=140;context=GGAACTACGAAAAATCTATTACTTCTCTGTGGAGGCTTATT;IPDRatio=1.47
gi|68566501|gb|CP000077.1| Sulfolobus acidocaldarius DSM 639, complete genome	kinModCall	modified_base	67035	67035	41	-	.	coverage=140;context=ATGAGGAACTACGAAAAATCTATTACTTCTCTGTGGAGGCT;IPDRatio=1.88
gi|68566501|gb|CP000077.1| Sulfolobus acidocaldarius DSM 639, complete genome	kinModCall	modified_base	67053	67053	21	-	.	coverage=141;context=ACTATACATATAACCTGCATGAGGAACTACGAAAAATCTAT;IPDRatio=1.44
gi|68566501|gb|CP000077.1| Sulfolobus acidocaldarius DSM 639, complete genome	kinModCall	modified_base	67057	67057	27	+	.	coverage=135;context=ATTTTTCGTAGTTCCTCATGCAGGTTATATGTATAGTGGTC;IPDRatio=1.60
gi|68566501|gb|CP000077.1| Sulfolobus acidocaldarius DSM 639, complete genome	kinModCall	modified_base	67158	67158	21	-	.	coverage=134;context=TGAAACATATGAACCTAAACCAGTGTGATTAGGTCCCAAAA;IPDRatio=1.43
gi|68566501|gb|CP000077.1| Sulfolobus acidocaldarius DSM 639, complete genome	kinModCall	modified_base	67222	67222	29	+	.	coverage=148;context=AACTCCGCTGGGAGAAGTGTCAGTAGATGATGAAATATCAC;IPDRatio=1.59
gi|68566501|gb|CP000077.1| Sulfolobus acidocaldarius DSM 639, complete genome	kinModCall	modified_base	67286	67286	22	+	.	coverage=143;context=ATTATTGATATTGACGAGAGGGCTCATCTATATGAGCATTC;IPDRatio=1.55
gi|68566501|gb|CP000077.1| Sulfolobus acidocaldarius DSM 639, complete genome	kinModCall	modified_base	67350	67350	23	-	.	coverage=139;context=TATGGGAACAATCTTAAAGTTTTGACCAAATAAATATTGAA;IPDRatio=1.49
gi|68566501|gb|CP000077.1| Sulfolobus acidocaldarius DSM 639, complete genome	kinModCall	modified_base	67391	67391	34	-	.	coverage=143;context=GCTAAACTTTCAGCAACATCTGGTGTTTGCATCATTATAAC;IPDRatio=1.64
gi|68566501|gb|CP000077.1| Sulfolobus acidocaldarius DSM 639, complete genome	kinModCall	modified_base	67416	67416	23	+	.	coverage=141;context=TTGCTGAAAGTTTAGCTGAGGGCATTTATAAGCTGGTATCA;IPDRatio=1.60
gi|68566501|gb|CP000077.1| Sulfolobus acidocaldarius DSM 639, complete genome	kinModCall	modified_base	67439	67439	38	+	.	coverage=146;context=ATTTATAAGCTGGTATCATCAGGTAAGAAGGACATTGTAGT;IPDRatio=1.73
gi|68566501|gb|CP000077.1| Sulfolobus acidocaldarius DSM 639, complete genome	kinModCall	modified_base	67488	67488	25	+	.	coverage=138;context=GTAGTGACCTCAATCATTATGAGCCACATGATAAAACTATT;IPDRatio=1.47
gi|68566501|gb|CP000077.1| Sulfolobus acidocaldarius DSM 639, complete genome	kinModCall	modified_base	67490	67490	33	+	.	coverage=143;context=AGTGACCTCAATCATTATGAGCCACATGATAAAACTATTGA;IPDRatio=1.57
gi|68566501|gb|CP000077.1| Sulfolobus acidocaldarius DSM 639, complete genome	kinModCall	modified_base	67568	67568	25	+	.	coverage=140;context=GACTATAAGGGGTTATTTAGGGTGGTAGAGGAGAAGGATGT;IPDRatio=1.65
gi|68566501|gb|CP000077.1| Sulfolobus acidocaldarius DSM 639, complete genome	kinModCall	modified_base	67779	67779	25	+	.	coverage=142;context=TTTGGGATTCCAATAAAGGGTGTAAATAATCCAATTTTGAC;IPDRatio=1.71
gi|68566501|gb|CP000077.1| Sulfolobus acidocaldarius DSM 639, complete genome	kinModCall	modified_base	67815	67815	35	-	.	coverage=140;context=CCTTCTCTTACTTGAGCATCGAAGCCTATAAAAGCTGTCAA;IPDRatio=1.66
gi|68566501|gb|CP000077.1| Sulfolobus acidocaldarius DSM 639, complete genome	kinModCall	modified_base	67819	67819	44	+	.	coverage=146;context=CAGCTTTTATAGGCTTCGATGCTCAAGTAAGAGAAGGGGTA;IPDRatio=1.93
gi|68566501|gb|CP000077.1| Sulfolobus acidocaldarius DSM 639, complete genome	kinModCall	modified_base	67853	67853	21	-	.	coverage=129;context=AGAGACTCTTAAAATCGGTAAGTAGAGGGGAATCTACCCCT;IPDRatio=1.60
gi|68566501|gb|CP000077.1| Sulfolobus acidocaldarius DSM 639, complete genome	kinModCall	modified_base	67857	67857	22	-	.	coverage=138;context=TTGAAGAGACTCTTAAAATCGGTAAGTAGAGGGGAATCTAC;IPDRatio=1.55
gi|68566501|gb|CP000077.1| Sulfolobus acidocaldarius DSM 639, complete genome	kinModCall	modified_base	67858	67858	27	-	.	coverage=137;context=CTTGAAGAGACTCTTAAAATCGGTAAGTAGAGGGGAATCTA;IPDRatio=1.75
gi|68566501|gb|CP000077.1| Sulfolobus acidocaldarius DSM 639, complete genome	kinModCall	modified_base	67888	67888	22	-	.	coverage=124;context=TAATACCTTACACTCAAATCCTGTAGCTTCCTTGAAGAGAC;IPDRatio=1.50
gi|68566501|gb|CP000077.1| Sulfolobus acidocaldarius DSM 639, complete genome	kinModCall	modified_base	67894	67894	26	+	.	coverage=139;context=TCAAGGAAGCTACAGGATTTGAGTGTAAGGTATTATTAGAT;IPDRatio=1.49
gi|68566501|gb|CP000077.1| Sulfolobus acidocaldarius DSM 639, complete genome	kinModCall	modified_base	68044	68044	23	-	.	coverage=141;context=CGAATTATATAATACATCATCAATCATCTTCAAAGTATCCC;IPDRatio=1.43
gi|68566501|gb|CP000077.1| Sulfolobus acidocaldarius DSM 639, complete genome	kinModCall	modified_base	68124	68124	35	-	.	coverage=133;context=ACAGGTATAGGATCTTCTCCATCCCTATATAATATACCTGA;IPDRatio=1.61
gi|68566501|gb|CP000077.1| Sulfolobus acidocaldarius DSM 639, complete genome	kinModCall	modified_base	68125	68125	29	+	.	coverage=145;context=CAGGTATATTATATAGGGATGGAGAAGATCCTATACCTGTC;IPDRatio=1.60
gi|68566501|gb|CP000077.1| Sulfolobus acidocaldarius DSM 639, complete genome	kinModCall	m6A	68132	68132	92	+	.	context=ATTATATAGGGATGGAGAAGATCCTATACCTGTCTCATTGC;fracLow=0.303;motif=AGATCC;coverage=131;IPDRatio=2.48;id=AGATCC;fracUp=0.590;frac=0.456;identificationQv=65
gi|68566501|gb|CP000077.1| Sulfolobus acidocaldarius DSM 639, complete genome	kinModCall	m6A	68133	68133	109	-	.	context=GGCAATGAGACAGGTATAGGATCTTCTCCATCCCTATATAA;fracLow=0.434;motif=GGATCY;coverage=133;IPDRatio=2.80;id=GGATCY;fracUp=0.680;frac=0.554;identificationQv=54
gi|68566501|gb|CP000077.1| Sulfolobus acidocaldarius DSM 639, complete genome	kinModCall	modified_base	68134	68134	22	-	.	coverage=120;context=TGGCAATGAGACAGGTATAGGATCTTCTCCATCCCTATATA;IPDRatio=1.50
gi|68566501|gb|CP000077.1| Sulfolobus acidocaldarius DSM 639, complete genome	kinModCall	modified_base	68721	68721	21	+	.	coverage=133;context=TGAAGTGAGAGAGACTTTCAAGATAGCTAGAAGGAATGCTC;IPDRatio=1.40
gi|68566501|gb|CP000077.1| Sulfolobus acidocaldarius DSM 639, complete genome	kinModCall	modified_base	68752	68752	21	-	.	coverage=137;context=GCCCCTAAATTTGCTATTATGGGAGAGTTAGGAGCATTCCT;IPDRatio=1.49
gi|68566501|gb|CP000077.1| Sulfolobus acidocaldarius DSM 639, complete genome	kinModCall	modified_base	68776	68776	37	-	.	coverage=140;context=CCATAACCTCTAGTTAGTTGTGGTGCCCCTAAATTTGCTAT;IPDRatio=1.73
gi|68566501|gb|CP000077.1| Sulfolobus acidocaldarius DSM 639, complete genome	kinModCall	modified_base	68885	68885	25	+	.	coverage=128;context=CACAAGAGGTATTTCAACCGGAAGGAGAGCCCGACTATCCC;IPDRatio=1.49
gi|68566501|gb|CP000077.1| Sulfolobus acidocaldarius DSM 639, complete genome	kinModCall	modified_base	69014	69014	23	-	.	coverage=142;context=AAAATATCTGAAGCCATTAGAGTAGAATAATGATACGAATT;IPDRatio=1.74
gi|68566501|gb|CP000077.1| Sulfolobus acidocaldarius DSM 639, complete genome	kinModCall	modified_base	69211	69211	25	+	.	coverage=138;context=GCTTTTGTTATAGGAAGTGGAGGGGTTAGAAATGGCTTAGA;IPDRatio=1.50
gi|68566501|gb|CP000077.1| Sulfolobus acidocaldarius DSM 639, complete genome	kinModCall	modified_base	69253	69253	25	-	.	coverage=145;context=AAACCACCTATGTTGGCACCTAGGGATATTGATTTTACCAC;IPDRatio=1.51
gi|68566501|gb|CP000077.1| Sulfolobus acidocaldarius DSM 639, complete genome	kinModCall	m4C	69297	69297	32	+	.	context=TCTACCTGCACTGAAAGCTGCGATAAGGGGTAAAGAGGCTC;fracLow=0.560;coverage=144;IPDRatio=1.66;fracUp=1.000;frac=0.867;identificationQv=8
gi|68566501|gb|CP000077.1| Sulfolobus acidocaldarius DSM 639, complete genome	kinModCall	modified_base	69475	69475	24	+	.	coverage=143;context=ATAAGCTTATCTACTTTTGAGAGTGTTAGAAAGAGAAGAAT;IPDRatio=1.51
gi|68566501|gb|CP000077.1| Sulfolobus acidocaldarius DSM 639, complete genome	kinModCall	m6A	69618	69618	42	+	.	context=TATCATTTGTTTACATCTGGAGGTAAGAGGTTAAGACCATT;fracLow=0.367;coverage=143;IPDRatio=2.13;fracUp=0.667;frac=0.515;identificationQv=8
gi|68566501|gb|CP000077.1| Sulfolobus acidocaldarius DSM 639, complete genome	kinModCall	modified_base	69625	69625	22	-	.	coverage=147;context=TAAGATTAATGGTCTTAACCTCTTACCTCCAGATGTAAACA;IPDRatio=1.48
gi|68566501|gb|CP000077.1| Sulfolobus acidocaldarius DSM 639, complete genome	kinModCall	modified_base	69647	69647	23	-	.	coverage=144;context=CGAATAAATCTGATGATATAGTTAAGATTAATGGTCTTAAC;IPDRatio=1.47
gi|68566501|gb|CP000077.1| Sulfolobus acidocaldarius DSM 639, complete genome	kinModCall	modified_base	69779	69779	28	-	.	coverage=143;context=CGTATTTCACGTGGACTGTGGGTAACCCTCTTCTGATATTA;IPDRatio=1.59
gi|68566501|gb|CP000077.1| Sulfolobus acidocaldarius DSM 639, complete genome	kinModCall	modified_base	69782	69782	27	+	.	coverage=147;context=TATCAGAAGAGGGTTACCCACAGTCCACGTGAAATACGGCT;IPDRatio=1.48
gi|68566501|gb|CP000077.1| Sulfolobus acidocaldarius DSM 639, complete genome	kinModCall	modified_base	69786	69786	23	-	.	coverage=134;context=GGTAAGCCGTATTTCACGTGGACTGTGGGTAACCCTCTTCT;IPDRatio=1.48
gi|68566501|gb|CP000077.1| Sulfolobus acidocaldarius DSM 639, complete genome	kinModCall	modified_base	69841	69841	21	-	.	coverage=140;context=GGTTAAGAGCTGAAAAGCCTTTGCATGTAGTAAATCCCCAG;IPDRatio=1.41
gi|68566501|gb|CP000077.1| Sulfolobus acidocaldarius DSM 639, complete genome	kinModCall	modified_base	69847	69847	30	-	.	coverage=146;context=AGCCTGGGTTAAGAGCTGAAAAGCCTTTGCATGTAGTAAAT;IPDRatio=1.57
gi|68566501|gb|CP000077.1| Sulfolobus acidocaldarius DSM 639, complete genome	kinModCall	modified_base	69892	69892	21	-	.	coverage=149;context=AATATCGAAAGCCTTAATTATGGTTTCACTTGGCAAACCTC;IPDRatio=1.40
gi|68566501|gb|CP000077.1| Sulfolobus acidocaldarius DSM 639, complete genome	kinModCall	modified_base	70150	70150	28	+	.	coverage=142;context=TTCAGATTGTTGACGATATCTTAGGTCTAACAGCAGACGAA;IPDRatio=1.53
gi|68566501|gb|CP000077.1| Sulfolobus acidocaldarius DSM 639, complete genome	kinModCall	modified_base	70156	70156	22	-	.	coverage=137;context=TTCCTTTTCGTCTGCTGTTAGACCTAAGATATCGTCAACAA;IPDRatio=1.52
gi|68566501|gb|CP000077.1| Sulfolobus acidocaldarius DSM 639, complete genome	kinModCall	modified_base	70211	70211	26	-	.	coverage=144;context=TTACAAGTATAGTCTTTTTACCCTCCCTAATATCACTAAAA;IPDRatio=1.51
gi|68566501|gb|CP000077.1| Sulfolobus acidocaldarius DSM 639, complete genome	kinModCall	modified_base	70227	70227	22	-	.	coverage=142;context=AGCTCCAGTGTTTTTATTACAAGTATAGTCTTTTTACCCTC;IPDRatio=1.41
gi|68566501|gb|CP000077.1| Sulfolobus acidocaldarius DSM 639, complete genome	kinModCall	modified_base	70283	70283	27	+	.	coverage=143;context=GAAGAAGATTGTCCTAAAGGCGTTAGGTAATAAGTCAGCCT;IPDRatio=1.56
gi|68566501|gb|CP000077.1| Sulfolobus acidocaldarius DSM 639, complete genome	kinModCall	modified_base	70284	70284	24	+	.	coverage=140;context=AAGAAGATTGTCCTAAAGGCGTTAGGTAATAAGTCAGCCTC;IPDRatio=1.42
gi|68566501|gb|CP000077.1| Sulfolobus acidocaldarius DSM 639, complete genome	kinModCall	modified_base	70520	70520	26	+	.	coverage=141;context=CTGCTTGGTATTCTTCTCTCGGTAATTGTAGGTTTTGTGGT;IPDRatio=1.73
gi|68566501|gb|CP000077.1| Sulfolobus acidocaldarius DSM 639, complete genome	kinModCall	modified_base	70537	70537	26	+	.	coverage=136;context=CTCGGTAATTGTAGGTTTTGTGGTTACATTAATATCAACTA;IPDRatio=1.51
gi|68566501|gb|CP000077.1| Sulfolobus acidocaldarius DSM 639, complete genome	kinModCall	modified_base	70570	70570	29	+	.	coverage=135;context=ATCAACTAAATGGGTAATTGGGCTCTGCAAGAAAAGGGGTT;IPDRatio=1.75
gi|68566501|gb|CP000077.1| Sulfolobus acidocaldarius DSM 639, complete genome	kinModCall	modified_base	70571	70571	48	+	.	coverage=116;context=TCAACTAAATGGGTAATTGGGCTCTGCAAGAAAAGGGGTTT;IPDRatio=2.09
gi|68566501|gb|CP000077.1| Sulfolobus acidocaldarius DSM 639, complete genome	kinModCall	modified_base	70597	70597	32	+	.	coverage=129;context=CAAGAAAAGGGGTTTTACAGGGAAGGACATAAATAAATTGA;IPDRatio=1.77
gi|68566501|gb|CP000077.1| Sulfolobus acidocaldarius DSM 639, complete genome	kinModCall	modified_base	70700	70700	31	-	.	coverage=141;context=ATTCCAGGAGAAAGATTATAAGAGGTTAATAAAAAGGTAAA;IPDRatio=1.60
gi|68566501|gb|CP000077.1| Sulfolobus acidocaldarius DSM 639, complete genome	kinModCall	modified_base	70775	70775	23	+	.	coverage=143;context=TTGATTATAGGTTTTCTTGGTCTACTTGATGACATTTTCAA;IPDRatio=1.47
gi|68566501|gb|CP000077.1| Sulfolobus acidocaldarius DSM 639, complete genome	kinModCall	modified_base	70805	70805	35	+	.	coverage=138;context=GACATTTTCAACATAAGCCAGGCTACTAGGGCATTTCTTCC;IPDRatio=1.69
gi|68566501|gb|CP000077.1| Sulfolobus acidocaldarius DSM 639, complete genome	kinModCall	modified_base	70816	70816	23	+	.	coverage=135;context=CATAAGCCAGGCTACTAGGGCATTTCTTCCAATATTTGCCT;IPDRatio=1.48
gi|68566501|gb|CP000077.1| Sulfolobus acidocaldarius DSM 639, complete genome	kinModCall	modified_base	70834	70834	22	+	.	coverage=138;context=GGCATTTCTTCCAATATTTGCCTCAATTCCTCTGATATTAT;IPDRatio=1.46
gi|68566501|gb|CP000077.1| Sulfolobus acidocaldarius DSM 639, complete genome	kinModCall	modified_base	70853	70853	26	-	.	coverage=151;context=ATCGTATGACCAACACTATATAATATCAGAGGAATTGAGGC;IPDRatio=1.48
gi|68566501|gb|CP000077.1| Sulfolobus acidocaldarius DSM 639, complete genome	kinModCall	modified_base	70863	70863	24	-	.	coverage=143;context=GATTGAAATTATCGTATGACCAACACTATATAATATCAGAG;IPDRatio=1.39
gi|68566501|gb|CP000077.1| Sulfolobus acidocaldarius DSM 639, complete genome	kinModCall	modified_base	70893	70893	28	+	.	coverage=128;context=TAATTTCAATCCCTTTTCTGGGTAAGGTAAACTTCGGAATA;IPDRatio=1.66
gi|68566501|gb|CP000077.1| Sulfolobus acidocaldarius DSM 639, complete genome	kinModCall	modified_base	70918	70918	24	+	.	coverage=126;context=GGTAAACTTCGGAATATTATTTTATATTATAATACTCCCTG;IPDRatio=1.59
gi|68566501|gb|CP000077.1| Sulfolobus acidocaldarius DSM 639, complete genome	kinModCall	modified_base	70935	70935	24	-	.	coverage=135;context=AGTTATAGTTAATGTTGCAGGGAGTATTATAATATAAAATA;IPDRatio=1.57
gi|68566501|gb|CP000077.1| Sulfolobus acidocaldarius DSM 639, complete genome	kinModCall	modified_base	70956	70956	29	-	.	coverage=150;context=AAGCATGTTGAAGGCATTTGCAGTTATAGTTAATGTTGCAG;IPDRatio=1.54
gi|68566501|gb|CP000077.1| Sulfolobus acidocaldarius DSM 639, complete genome	kinModCall	modified_base	70989	70989	27	+	.	coverage=131;context=ACATGCTTGAAGGACTTAACGGTTTAGGGGCAGGAATGGGT;IPDRatio=1.74
gi|68566501|gb|CP000077.1| Sulfolobus acidocaldarius DSM 639, complete genome	kinModCall	modified_base	71006	71006	37	+	.	coverage=130;context=AACGGTTTAGGGGCAGGAATGGGTCTAATTATGGCTCTAGC;IPDRatio=1.72
gi|68566501|gb|CP000077.1| Sulfolobus acidocaldarius DSM 639, complete genome	kinModCall	modified_base	71052	71052	21	+	.	coverage=127;context=CATACATAGGGTTAAAATCTGGAGGTACATCATTTTACGCC;IPDRatio=1.41
gi|68566501|gb|CP000077.1| Sulfolobus acidocaldarius DSM 639, complete genome	kinModCall	modified_base	71053	71053	29	+	.	coverage=120;context=ATACATAGGGTTAAAATCTGGAGGTACATCATTTTACGCCG;IPDRatio=1.56
gi|68566501|gb|CP000077.1| Sulfolobus acidocaldarius DSM 639, complete genome	kinModCall	modified_base	71071	71071	23	+	.	coverage=130;context=TGGAGGTACATCATTTTACGCCGGTATCGTATCTATTATCC;IPDRatio=1.59
gi|68566501|gb|CP000077.1| Sulfolobus acidocaldarius DSM 639, complete genome	kinModCall	modified_base	71151	71151	21	-	.	coverage=141;context=AAAATAAGTACCTATATTTCCTGGAAAAGTTTTAGCCGGAT;IPDRatio=1.37
gi|68566501|gb|CP000077.1| Sulfolobus acidocaldarius DSM 639, complete genome	kinModCall	.	71177	71177	20	+	.	context=ATAGGTACTTATTTTATTGGATCTGTTATCGGTTCAATTGG;motif=GGATCY;coverage=132;IPDRatio=1.436;id=GGATCY
gi|68566501|gb|CP000077.1| Sulfolobus acidocaldarius DSM 639, complete genome	kinModCall	.	71178	71178	17	-	.	context=TCCAATTGAACCGATAACAGATCCAATAAAATAAGTACCTA;motif=AGATCC;coverage=148;IPDRatio=1.386;id=AGATCC
gi|68566501|gb|CP000077.1| Sulfolobus acidocaldarius DSM 639, complete genome	kinModCall	modified_base	71223	71223	29	-	.	coverage=145;context=TGGTAGATACAAGAAGAATAGGGCAGTATACATGTATCCTG;IPDRatio=1.76
gi|68566501|gb|CP000077.1| Sulfolobus acidocaldarius DSM 639, complete genome	kinModCall	modified_base	71234	71234	25	-	.	coverage=150;context=TCAATTACATATGGTAGATACAAGAAGAATAGGGCAGTATA;IPDRatio=1.52
gi|68566501|gb|CP000077.1| Sulfolobus acidocaldarius DSM 639, complete genome	kinModCall	modified_base	71286	71286	21	+	.	coverage=127;context=AGGCTAAAACTAGGTTTAAGGGAGTCTCGTTCGGAAAAATT;IPDRatio=1.52
gi|68566501|gb|CP000077.1| Sulfolobus acidocaldarius DSM 639, complete genome	kinModCall	modified_base	71292	71292	21	+	.	coverage=130;context=AAACTAGGTTTAAGGGAGTCTCGTTCGGAAAAATTGACGAT;IPDRatio=1.48
gi|68566501|gb|CP000077.1| Sulfolobus acidocaldarius DSM 639, complete genome	kinModCall	modified_base	71297	71297	34	+	.	coverage=130;context=AGGTTTAAGGGAGTCTCGTTCGGAAAAATTGACGATCAAGG;IPDRatio=1.65
gi|68566501|gb|CP000077.1| Sulfolobus acidocaldarius DSM 639, complete genome	kinModCall	modified_base	71334	71334	24	-	.	coverage=146;context=TGTTAATGAATTTGGCTTAGAGTCCCAATGGAGGTAACCTT;IPDRatio=1.63
gi|68566501|gb|CP000077.1| Sulfolobus acidocaldarius DSM 639, complete genome	kinModCall	modified_base	71382	71382	41	+	.	coverage=126;context=TTATGAGGATTGGAAAATTTAAGGAATATCATATCGTCCTC;IPDRatio=1.75
gi|68566501|gb|CP000077.1| Sulfolobus acidocaldarius DSM 639, complete genome	kinModCall	m4C	71690	71690	48	+	.	context=ATATAGCTAAACTATTGGCTCCTAATAATTGGAGCGAATTA;fracLow=0.437;coverage=120;IPDRatio=1.94;fracUp=0.889;frac=0.639;identificationQv=31
gi|68566501|gb|CP000077.1| Sulfolobus acidocaldarius DSM 639, complete genome	kinModCall	modified_base	71691	71691	34	+	.	coverage=118;context=TATAGCTAAACTATTGGCTCCTAATAATTGGAGCGAATTAA;IPDRatio=1.81
gi|68566501|gb|CP000077.1| Sulfolobus acidocaldarius DSM 639, complete genome	kinModCall	.	71781	71781	5	+	.	context=TCCAACACCCTGTGCTTTGGATCTATTATCCTACTTGAGAA;motif=GGATCY;coverage=127;IPDRatio=1.084;id=GGATCY
gi|68566501|gb|CP000077.1| Sulfolobus acidocaldarius DSM 639, complete genome	kinModCall	.	71782	71782	9	-	.	context=TTTCTCAAGTAGGATAATAGATCCAAAGCACAGGGTGTTGG;motif=AGATCC;coverage=148;IPDRatio=1.184;id=AGATCC
gi|68566501|gb|CP000077.1| Sulfolobus acidocaldarius DSM 639, complete genome	kinModCall	modified_base	72061	72061	26	+	.	coverage=121;context=GGTATATATCTTGTAAAATCTGGTGTTCCTTTTAGGGAAGA;IPDRatio=1.62
gi|68566501|gb|CP000077.1| Sulfolobus acidocaldarius DSM 639, complete genome	kinModCall	m4C	72221	72221	21	+	.	context=CTTATACCCACATGGCGCAACGTGGGCACCAGTAACTCCTA;fracLow=0.318;coverage=109;IPDRatio=1.44;fracUp=1.000;frac=0.687;identificationQv=5
gi|68566501|gb|CP000077.1| Sulfolobus acidocaldarius DSM 639, complete genome	kinModCall	m6A	72265	72265	64	+	.	context=TATAATACCTGCTCTTCGAGATCCCAGTCTAACTATGATCA;fracLow=0.238;motif=AGATCC;coverage=115;IPDRatio=2.40;id=AGATCC;fracUp=0.505;frac=0.373;identificationQv=14
gi|68566501|gb|CP000077.1| Sulfolobus acidocaldarius DSM 639, complete genome	kinModCall	modified_base	72266	72266	80	-	.	context=ATGATCATAGTTAGACTGGGATCTCGAAGAGCAGGTATTAT;motif=GGATCY;coverage=136;IPDRatio=2.33;id=GGATCY
gi|68566501|gb|CP000077.1| Sulfolobus acidocaldarius DSM 639, complete genome	kinModCall	modified_base	72270	72270	31	-	.	coverage=137;context=GGCGATGATCATAGTTAGACTGGGATCTCGAAGAGCAGGTA;IPDRatio=1.61
gi|68566501|gb|CP000077.1| Sulfolobus acidocaldarius DSM 639, complete genome	kinModCall	modified_base	72288	72288	22	-	.	coverage=137;context=GACTATCTCGCCCCGTCGGGCGATGATCATAGTTAGACTGG;IPDRatio=1.44
gi|68566501|gb|CP000077.1| Sulfolobus acidocaldarius DSM 639, complete genome	kinModCall	modified_base	72358	72358	21	+	.	coverage=120;context=TTCCACGTTGACCGGGGGAACCGGCCAGGCCCGGAAGGGAG;IPDRatio=1.53
gi|68566501|gb|CP000077.1| Sulfolobus acidocaldarius DSM 639, complete genome	kinModCall	m4C	72361	72361	118	-	.	context=TTGCTCCCTTCCGGGCCTGGCCGGTTCCCCCGGTCAACGTG;fracLow=0.861;motif=GGCC;coverage=137;IPDRatio=3.54;id=GGCC;fracUp=0.970;frac=0.922;identificationQv=158
gi|68566501|gb|CP000077.1| Sulfolobus acidocaldarius DSM 639, complete genome	kinModCall	m4C	72362	72362	133	+	.	context=ACGTTGACCGGGGGAACCGGCCAGGCCCGGAAGGGAGCAAC;fracLow=0.623;motif=GGCC;coverage=121;IPDRatio=3.51;id=GGCC;fracUp=0.987;frac=0.833;identificationQv=74
gi|68566501|gb|CP000077.1| Sulfolobus acidocaldarius DSM 639, complete genome	kinModCall	m4C	72366	72366	189	-	.	context=CACGGTTGCTCCCTTCCGGGCCTGGCCGGTTCCCCCGGTCA;fracLow=1.000;motif=GGCC;coverage=133;IPDRatio=6.16;id=GGCC;fracUp=1.000;frac=1.000;identificationQv=130
gi|68566501|gb|CP000077.1| Sulfolobus acidocaldarius DSM 639, complete genome	kinModCall	m4C	72367	72367	98	+	.	context=GACCGGGGGAACCGGCCAGGCCCGGAAGGGAGCAACCGTGC;fracLow=0.572;motif=GGCC;coverage=119;IPDRatio=3.16;id=GGCC;fracUp=0.929;frac=0.717;identificationQv=62
gi|68566501|gb|CP000077.1| Sulfolobus acidocaldarius DSM 639, complete genome	kinModCall	modified_base	72441	72441	24	-	.	coverage=131;context=TGCCATAACCCTTACTCCCCGAGATTTACCCCCAGTCTTCC;IPDRatio=1.51
gi|68566501|gb|CP000077.1| Sulfolobus acidocaldarius DSM 639, complete genome	kinModCall	modified_base	72560	72560	22	-	.	coverage=138;context=CCCCGGCGCCATGAATATTATCTTATAATTGTAATTTGAGT;IPDRatio=1.46
gi|68566501|gb|CP000077.1| Sulfolobus acidocaldarius DSM 639, complete genome	kinModCall	modified_base	72572	72572	22	-	.	coverage=141;context=TTCAAATCCCGCCCCCGGCGCCATGAATATTATCTTATAAT;IPDRatio=1.57
gi|68566501|gb|CP000077.1| Sulfolobus acidocaldarius DSM 639, complete genome	kinModCall	modified_base	72614	72614	21	+	.	coverage=121;context=CCGCGCGGGGTGGGACCCCAGAGGCTTAGCAGGCCTCCGCC;IPDRatio=1.46
gi|68566501|gb|CP000077.1| Sulfolobus acidocaldarius DSM 639, complete genome	kinModCall	m4C	72626	72626	107	-	.	context=CTAGCTCGGTAGGGCGGAGGCCTGCTAAGCCTCTGGGGTCC;fracLow=0.819;motif=GGCC;coverage=137;IPDRatio=2.50;id=GGCC;fracUp=1.000;frac=0.951;identificationQv=131
gi|68566501|gb|CP000077.1| Sulfolobus acidocaldarius DSM 639, complete genome	kinModCall	m4C	72627	72627	148	+	.	context=GACCCCAGAGGCTTAGCAGGCCTCCGCCCTACCGAGCTAGG;fracLow=0.854;motif=GGCC;coverage=128;IPDRatio=3.83;id=GGCC;fracUp=1.000;frac=1.000;identificationQv=117
gi|68566501|gb|CP000077.1| Sulfolobus acidocaldarius DSM 639, complete genome	kinModCall	modified_base	72640	72640	39	-	.	coverage=137;context=ATTGCCGGGGTCGCCTAGCTCGGTAGGGCGGAGGCCTGCTA;IPDRatio=2.14
gi|68566501|gb|CP000077.1| Sulfolobus acidocaldarius DSM 639, complete genome	kinModCall	modified_base	72657	72657	23	+	.	coverage=125;context=ACCGAGCTAGGCGACCCCGGCAATAAGTACTTGATATTATA;IPDRatio=1.47
gi|68566501|gb|CP000077.1| Sulfolobus acidocaldarius DSM 639, complete genome	kinModCall	modified_base	72713	72713	21	-	.	coverage=134;context=GAGTAGGCTGATCTAAATTAGAGACATAAGAGAAAACACTT;IPDRatio=1.51
gi|68566501|gb|CP000077.1| Sulfolobus acidocaldarius DSM 639, complete genome	kinModCall	modified_base	72714	72714	28	-	.	coverage=143;context=AGAGTAGGCTGATCTAAATTAGAGACATAAGAGAAAACACT;IPDRatio=1.48
gi|68566501|gb|CP000077.1| Sulfolobus acidocaldarius DSM 639, complete genome	kinModCall	modified_base	72830	72830	23	+	.	coverage=119;context=ATCTAATCAGTTATGAAAATTTATAAATAATTATTTTTTGA;IPDRatio=1.49
gi|68566501|gb|CP000077.1| Sulfolobus acidocaldarius DSM 639, complete genome	kinModCall	modified_base	72905	72905	24	-	.	coverage=132;context=AAAATATGATCAGTGGAAGGGGCTTAATAACTTTTTTTAAT;IPDRatio=1.64
gi|68566501|gb|CP000077.1| Sulfolobus acidocaldarius DSM 639, complete genome	kinModCall	modified_base	72957	72957	21	+	.	coverage=119;context=GTCTATGACATTTAGGAATATTATAGTAACTTTATTCCAGT;IPDRatio=1.73
gi|68566501|gb|CP000077.1| Sulfolobus acidocaldarius DSM 639, complete genome	kinModCall	modified_base	73046	73046	22	+	.	coverage=116;context=GTGTGGTCTGGGGCGCATTAGGTGTTATAGATGGACTAATG;IPDRatio=1.48
gi|68566501|gb|CP000077.1| Sulfolobus acidocaldarius DSM 639, complete genome	kinModCall	modified_base	73106	73106	22	-	.	coverage=131;context=TTCCTGTGGCGTGAAGGGGAGGAAACCATATATGCCCCATG;IPDRatio=1.41
gi|68566501|gb|CP000077.1| Sulfolobus acidocaldarius DSM 639, complete genome	kinModCall	modified_base	73107	73107	21	-	.	coverage=144;context=ATTCCTGTGGCGTGAAGGGGAGGAAACCATATATGCCCCAT;IPDRatio=1.41
gi|68566501|gb|CP000077.1| Sulfolobus acidocaldarius DSM 639, complete genome	kinModCall	modified_base	73113	73113	22	-	.	coverage=142;context=CGAAGTATTCCTGTGGCGTGAAGGGGAGGAAACCATATATG;IPDRatio=1.51
gi|68566501|gb|CP000077.1| Sulfolobus acidocaldarius DSM 639, complete genome	kinModCall	modified_base	73121	73121	30	+	.	coverage=119;context=GTTTCCTCCCCTTCACGCCACAGGAATACTTCGCGGGAATA;IPDRatio=1.60
gi|68566501|gb|CP000077.1| Sulfolobus acidocaldarius DSM 639, complete genome	kinModCall	modified_base	73128	73128	26	-	.	coverage=137;context=GTAGAGTTATTCCCGCGAAGTATTCCTGTGGCGTGAAGGGG;IPDRatio=1.46
gi|68566501|gb|CP000077.1| Sulfolobus acidocaldarius DSM 639, complete genome	kinModCall	modified_base	73137	73137	23	-	.	coverage=143;context=TTTCTGCATGTAGAGTTATTCCCGCGAAGTATTCCTGTGGC;IPDRatio=1.46
gi|68566501|gb|CP000077.1| Sulfolobus acidocaldarius DSM 639, complete genome	kinModCall	modified_base	73302	73302	25	+	.	coverage=105;context=ATCAATGATGCTTATGGAGGGTCCTATACTTATTTATCCTT;IPDRatio=1.51
gi|68566501|gb|CP000077.1| Sulfolobus acidocaldarius DSM 639, complete genome	kinModCall	modified_base	73319	73319	35	-	.	coverage=137;context=ATTATCAAAGGCTTGAGAAGGATAAATAAGTATAGGACCCT;IPDRatio=1.63
gi|68566501|gb|CP000077.1| Sulfolobus acidocaldarius DSM 639, complete genome	kinModCall	modified_base	73410	73410	24	-	.	coverage=144;context=AACCAATAAAAAATAGCGGAGAAACTACATAAAGCGAGTAG;IPDRatio=1.61
gi|68566501|gb|CP000077.1| Sulfolobus acidocaldarius DSM 639, complete genome	kinModCall	modified_base	73433	73433	66	+	.	context=CGCTATTTTTTATTGGTTGGATCCTTAATGACGCCTTCGTA;motif=GGATCY;coverage=112;IPDRatio=2.25;id=GGATCY
gi|68566501|gb|CP000077.1| Sulfolobus acidocaldarius DSM 639, complete genome	kinModCall	modified_base	73434	73434	34	+	.	coverage=120;context=GCTATTTTTTATTGGTTGGATCCTTAATGACGCCTTCGTAT;IPDRatio=1.57
gi|68566501|gb|CP000077.1| Sulfolobus acidocaldarius DSM 639, complete genome	kinModCall	m6A	73434	73434	106	-	.	context=ATACGAAGGCGTCATTAAGGATCCAACCAATAAAAAATAGC;fracLow=0.429;motif=GGATCY;coverage=142;IPDRatio=2.97;id=GGATCY;fracUp=0.701;frac=0.572;identificationQv=66
gi|68566501|gb|CP000077.1| Sulfolobus acidocaldarius DSM 639, complete genome	kinModCall	modified_base	73677	73677	23	-	.	coverage=138;context=ACCATAACATATAAACCACAGAGTGACCAAATATCCAGAAT;IPDRatio=1.49
gi|68566501|gb|CP000077.1| Sulfolobus acidocaldarius DSM 639, complete genome	kinModCall	modified_base	73702	73702	22	-	.	coverage=141;context=AGATATAGTGCAGCTACTGCTGGCAACCATAACATATAAAC;IPDRatio=1.48
gi|68566501|gb|CP000077.1| Sulfolobus acidocaldarius DSM 639, complete genome	kinModCall	m4C	73739	73739	150	-	.	context=ACTAAATAAGGGCTTGTTGGCCAACATGGGAATTAGAAGAT;fracLow=0.862;motif=GGCC;coverage=142;IPDRatio=3.44;id=GGCC;fracUp=1.000;frac=0.985;identificationQv=35
gi|68566501|gb|CP000077.1| Sulfolobus acidocaldarius DSM 639, complete genome	kinModCall	modified_base	73740	73740	133	+	.	context=TCTTCTAATTCCCATGTTGGCCAACAAGCCCTTATTTAGTG;motif=GGCC;coverage=122;IPDRatio=4.22;id=GGCC
gi|68566501|gb|CP000077.1| Sulfolobus acidocaldarius DSM 639, complete genome	kinModCall	modified_base	73916	73916	24	+	.	coverage=129;context=CCAGTTTCATGACATTCTTAAACTTGTGGGCAACAGCAAAA;IPDRatio=1.46
gi|68566501|gb|CP000077.1| Sulfolobus acidocaldarius DSM 639, complete genome	kinModCall	modified_base	73938	73938	30	+	.	coverage=124;context=CTTGTGGGCAACAGCAAAAGGGGCGGATGTTAAATGGAATA;IPDRatio=1.84
gi|68566501|gb|CP000077.1| Sulfolobus acidocaldarius DSM 639, complete genome	kinModCall	modified_base	73939	73939	33	+	.	coverage=123;context=TTGTGGGCAACAGCAAAAGGGGCGGATGTTAAATGGAATAT;IPDRatio=1.76
gi|68566501|gb|CP000077.1| Sulfolobus acidocaldarius DSM 639, complete genome	kinModCall	modified_base	73966	73966	36	-	.	coverage=146;context=AAACTTGTAACTGTAAATGCAGTAATTATATTCCATTTAAC;IPDRatio=1.94
gi|68566501|gb|CP000077.1| Sulfolobus acidocaldarius DSM 639, complete genome	kinModCall	modified_base	74021	74021	24	+	.	coverage=122;context=TAGCTGGAGTTACTGGTATTGCTAATGCAACTGTCTCATTT;IPDRatio=1.46
gi|68566501|gb|CP000077.1| Sulfolobus acidocaldarius DSM 639, complete genome	kinModCall	modified_base	74186	74186	22	-	.	coverage=146;context=ATAACCCCAGAAATGGAACCAAGCCATTTTACTAGAATACC;IPDRatio=1.37
gi|68566501|gb|CP000077.1| Sulfolobus acidocaldarius DSM 639, complete genome	kinModCall	modified_base	74248	74248	22	-	.	coverage=141;context=CTTGTTATCCCGTAAAAACCTAATAATTCAAAAGATACAGT;IPDRatio=1.45
gi|68566501|gb|CP000077.1| Sulfolobus acidocaldarius DSM 639, complete genome	kinModCall	modified_base	74294	74294	26	+	.	coverage=122;context=CAGAAATAGTTCCTAGAGCGGGAGGGATACCCCTTGCAGAG;IPDRatio=1.50
gi|68566501|gb|CP000077.1| Sulfolobus acidocaldarius DSM 639, complete genome	kinModCall	modified_base	74334	74334	40	+	.	coverage=125;context=GAATTTGGCTACTGCAGGTGCAGCAATAGCCGATATTGCCA;IPDRatio=1.88
gi|68566501|gb|CP000077.1| Sulfolobus acidocaldarius DSM 639, complete genome	kinModCall	modified_base	74380	74380	31	-	.	coverage=136;context=CTTCCCTTGGCAATTGTAAGTATAACGTTAATGAACCATCC;IPDRatio=1.79
gi|68566501|gb|CP000077.1| Sulfolobus acidocaldarius DSM 639, complete genome	kinModCall	modified_base	74393	74393	26	-	.	coverage=130;context=CAAACTTACTTGACTTCCCTTGGCAATTGTAAGTATAACGT;IPDRatio=1.59
gi|68566501|gb|CP000077.1| Sulfolobus acidocaldarius DSM 639, complete genome	kinModCall	modified_base	74488	74488	24	+	.	coverage=120;context=GGTTCAATATCTTTGCTTAAGGATAAAATTCCTAGAATTAG;IPDRatio=1.48
gi|68566501|gb|CP000077.1| Sulfolobus acidocaldarius DSM 639, complete genome	kinModCall	m4C	74499	74499	28	+	.	context=TTTGCTTAAGGATAAAATTCCTAGAATTAGAAAAGGTCTAT;fracLow=0.340;coverage=108;IPDRatio=1.67;fracUp=0.928;frac=0.688;identificationQv=4
gi|68566501|gb|CP000077.1| Sulfolobus acidocaldarius DSM 639, complete genome	kinModCall	modified_base	74547	74547	23	-	.	coverage=143;context=TAGAGACTATCATCAATGCGCCCAAAATTGCCAAGACTAAT;IPDRatio=1.49
gi|68566501|gb|CP000077.1| Sulfolobus acidocaldarius DSM 639, complete genome	kinModCall	modified_base	74548	74548	21	-	.	coverage=145;context=CTAGAGACTATCATCAATGCGCCCAAAATTGCCAAGACTAA;IPDRatio=1.41
gi|68566501|gb|CP000077.1| Sulfolobus acidocaldarius DSM 639, complete genome	kinModCall	modified_base	74586	74586	21	-	.	coverage=138;context=GAGAAGTCGCATCACCTGCTGATGCTAAGATTATAGAGCTA;IPDRatio=1.41
gi|68566501|gb|CP000077.1| Sulfolobus acidocaldarius DSM 639, complete genome	kinModCall	modified_base	74607	74607	24	-	.	coverage=140;context=ACCACTCAAGTGGGTCAGTAGGAGAAGTCGCATCACCTGCT;IPDRatio=1.47
gi|68566501|gb|CP000077.1| Sulfolobus acidocaldarius DSM 639, complete genome	kinModCall	modified_base	74633	74633	24	+	.	coverage=119;context=ACCCACTTGAGTGGTTATGGTTAGCTGTCTTCACACTGGGG;IPDRatio=1.51
gi|68566501|gb|CP000077.1| Sulfolobus acidocaldarius DSM 639, complete genome	kinModCall	modified_base	74737	74737	22	+	.	coverage=124;context=ACTGAAGGTGGAGATAGGTACGAGATATATTGGATGGTGAT;IPDRatio=1.48
gi|68566501|gb|CP000077.1| Sulfolobus acidocaldarius DSM 639, complete genome	kinModCall	modified_base	74738	74738	23	+	.	coverage=122;context=CTGAAGGTGGAGATAGGTACGAGATATATTGGATGGTGATA;IPDRatio=1.42
gi|68566501|gb|CP000077.1| Sulfolobus acidocaldarius DSM 639, complete genome	kinModCall	modified_base	74820	74820	30	+	.	coverage=112;context=TATGGTTTACACATTAGGTGGAAGCCCTAACGTAACTTCAG;IPDRatio=1.60
gi|68566501|gb|CP000077.1| Sulfolobus acidocaldarius DSM 639, complete genome	kinModCall	modified_base	74863	74863	27	+	.	coverage=126;context=ATCCCATCTAATACATCGAGTAATAGAGTCATAAATACCAT;IPDRatio=1.57
gi|68566501|gb|CP000077.1| Sulfolobus acidocaldarius DSM 639, complete genome	kinModCall	modified_base	74872	74872	28	-	.	coverage=140;context=GCGTTAATTATGGTATTTATGACTCTATTACTCGATGTATT;IPDRatio=1.64
gi|68566501|gb|CP000077.1| Sulfolobus acidocaldarius DSM 639, complete genome	kinModCall	modified_base	74897	74897	28	-	.	coverage=137;context=ACTTATCATAAACGTGTACTGGGTAGCGTTAATTATGGTAT;IPDRatio=2.00
gi|68566501|gb|CP000077.1| Sulfolobus acidocaldarius DSM 639, complete genome	kinModCall	modified_base	74899	74899	21	-	.	coverage=133;context=TCACTTATCATAAACGTGTACTGGGTAGCGTTAATTATGGT;IPDRatio=1.43
gi|68566501|gb|CP000077.1| Sulfolobus acidocaldarius DSM 639, complete genome	kinModCall	modified_base	74902	74902	31	+	.	coverage=125;context=ATAATTAACGCTACCCAGTACACGTTTATGATAAGTGAGTC;IPDRatio=1.61
gi|68566501|gb|CP000077.1| Sulfolobus acidocaldarius DSM 639, complete genome	kinModCall	modified_base	74913	74913	21	+	.	coverage=122;context=TACCCAGTACACGTTTATGATAAGTGAGTCCTCAGAAAGCC;IPDRatio=1.46
gi|68566501|gb|CP000077.1| Sulfolobus acidocaldarius DSM 639, complete genome	kinModCall	modified_base	74916	74916	25	+	.	coverage=122;context=CCAGTACACGTTTATGATAAGTGAGTCCTCAGAAAGCCTAA;IPDRatio=1.63
gi|68566501|gb|CP000077.1| Sulfolobus acidocaldarius DSM 639, complete genome	kinModCall	modified_base	74922	74922	41	+	.	coverage=128;context=CACGTTTATGATAAGTGAGTCCTCAGAAAGCCTAAAGTCAA;IPDRatio=1.80
gi|68566501|gb|CP000077.1| Sulfolobus acidocaldarius DSM 639, complete genome	kinModCall	modified_base	74961	74961	50	+	.	coverage=124;context=AATTACGATTCTTCCAAACGGGGAAATTTTACCATATTACT;IPDRatio=2.09
gi|68566501|gb|CP000077.1| Sulfolobus acidocaldarius DSM 639, complete genome	kinModCall	modified_base	74962	74962	36	+	.	coverage=124;context=ATTACGATTCTTCCAAACGGGGAAATTTTACCATATTACTA;IPDRatio=1.79
gi|68566501|gb|CP000077.1| Sulfolobus acidocaldarius DSM 639, complete genome	kinModCall	modified_base	74993	74993	25	+	.	coverage=115;context=CATATTACTACAATCTCATGGTTGTTCATCCAGGCGAATAT;IPDRatio=1.51
gi|68566501|gb|CP000077.1| Sulfolobus acidocaldarius DSM 639, complete genome	kinModCall	modified_base	75010	75010	21	-	.	coverage=141;context=TACATTGTCATGTTTAAATATTCGCCTGGATGAACAACCAT;IPDRatio=1.41
gi|68566501|gb|CP000077.1| Sulfolobus acidocaldarius DSM 639, complete genome	kinModCall	modified_base	75022	75022	23	-	.	coverage=134;context=CCTTCAACACCATACATTGTCATGTTTAAATATTCGCCTGG;IPDRatio=1.47
gi|68566501|gb|CP000077.1| Sulfolobus acidocaldarius DSM 639, complete genome	kinModCall	modified_base	75032	75032	24	-	.	coverage=137;context=GGCTGATTTACCTTCAACACCATACATTGTCATGTTTAAAT;IPDRatio=1.41
gi|68566501|gb|CP000077.1| Sulfolobus acidocaldarius DSM 639, complete genome	kinModCall	modified_base	75048	75048	33	+	.	coverage=130;context=GTATGGTGTTGAAGGTAAATCAGCCACAGAAAGTATGTATA;IPDRatio=1.65
gi|68566501|gb|CP000077.1| Sulfolobus acidocaldarius DSM 639, complete genome	kinModCall	modified_base	75198	75198	21	-	.	coverage=143;context=ACCAAGGACCATTATATTCTGAGTTTAAGAAAGTATATGCG;IPDRatio=1.44
gi|68566501|gb|CP000077.1| Sulfolobus acidocaldarius DSM 639, complete genome	kinModCall	m4C	75216	75216	30	-	.	context=CCCCAGCCTGATATGAAAACCAAGGACCATTATATTCTGAG;fracLow=0.298;coverage=123;IPDRatio=1.63;fracUp=0.691;frac=0.483;identificationQv=4
gi|68566501|gb|CP000077.1| Sulfolobus acidocaldarius DSM 639, complete genome	kinModCall	modified_base	75234	75234	32	+	.	coverage=130;context=TTGGTTTTCATATCAGGCTGGGGAAATTTTAGTAATACCTG;IPDRatio=1.61
gi|68566501|gb|CP000077.1| Sulfolobus acidocaldarius DSM 639, complete genome	kinModCall	modified_base	75243	75243	34	+	.	coverage=124;context=ATATCAGGCTGGGGAAATTTTAGTAATACCTGAAAGCGGAT;IPDRatio=1.72
gi|68566501|gb|CP000077.1| Sulfolobus acidocaldarius DSM 639, complete genome	kinModCall	m6A	75317	75317	22	-	.	context=GTCTCCAATCAATCCTGACGACTGCGCAACTTTAGTTGATG;fracLow=0.261;coverage=141;IPDRatio=1.74;fracUp=0.574;frac=0.405;identificationQv=5
gi|68566501|gb|CP000077.1| Sulfolobus acidocaldarius DSM 639, complete genome	kinModCall	modified_base	75332	75332	22	+	.	coverage=127;context=CGCAGTCGTCAGGATTGATTGGAGACCCATATAATCCTCCT;IPDRatio=1.44
gi|68566501|gb|CP000077.1| Sulfolobus acidocaldarius DSM 639, complete genome	kinModCall	modified_base	75491	75491	24	-	.	coverage=127;context=CCAATTATGATCTCCTTTTGGAGTTGGAATATAGATCTTTA;IPDRatio=1.49
gi|68566501|gb|CP000077.1| Sulfolobus acidocaldarius DSM 639, complete genome	kinModCall	modified_base	75505	75505	31	+	.	coverage=130;context=CCAACTCCAAAAGGAGATCATAATTGGCTGTACAACTACTC;IPDRatio=1.56
gi|68566501|gb|CP000077.1| Sulfolobus acidocaldarius DSM 639, complete genome	kinModCall	modified_base	75618	75618	23	+	.	coverage=131;context=AACTCCTGTTGTTTATCAGCTTATAAAATACGATTCGCCAA;IPDRatio=1.44
gi|68566501|gb|CP000077.1| Sulfolobus acidocaldarius DSM 639, complete genome	kinModCall	modified_base	75665	75665	34	-	.	coverage=127;context=GATACCATATAGATATGCCGGAGCTCTAGCTTCAAACGTGA;IPDRatio=1.67
gi|68566501|gb|CP000077.1| Sulfolobus acidocaldarius DSM 639, complete genome	kinModCall	modified_base	75666	75666	24	-	.	coverage=140;context=TGATACCATATAGATATGCCGGAGCTCTAGCTTCAAACGTG;IPDRatio=1.46
gi|68566501|gb|CP000077.1| Sulfolobus acidocaldarius DSM 639, complete genome	kinModCall	modified_base	75697	75697	22	-	.	coverage=141;context=TTTGGATTGAAGTTATAGAAGGAAGGATAGATGATACCATA;IPDRatio=1.58
gi|68566501|gb|CP000077.1| Sulfolobus acidocaldarius DSM 639, complete genome	kinModCall	modified_base	75918	75918	35	-	.	coverage=136;context=AATGCCGTAACTGTAAATGGTAGAACATATCTAGTTGCAGC;IPDRatio=1.76
gi|68566501|gb|CP000077.1| Sulfolobus acidocaldarius DSM 639, complete genome	kinModCall	modified_base	75920	75920	34	-	.	coverage=141;context=TAAATGCCGTAACTGTAAATGGTAGAACATATCTAGTTGCA;IPDRatio=1.85
gi|68566501|gb|CP000077.1| Sulfolobus acidocaldarius DSM 639, complete genome	kinModCall	modified_base	75981	75981	21	+	.	coverage=104;context=CTGATGGTCTACTTTTCACCCAGTAAAAAGTGAATTTCTTT;IPDRatio=1.47
gi|68566501|gb|CP000077.1| Sulfolobus acidocaldarius DSM 639, complete genome	kinModCall	modified_base	76037	76037	21	+	.	coverage=131;context=TATCTTTTTAGTGAAGTTCTCATGAATTTGTCGAATAACCT;IPDRatio=1.49
gi|68566501|gb|CP000077.1| Sulfolobus acidocaldarius DSM 639, complete genome	kinModCall	modified_base	76067	76067	28	-	.	coverage=139;context=TAGCTGAATTAAAGAAAATTGAAGAGAAGGAGGTTATTCGA;IPDRatio=1.50
gi|68566501|gb|CP000077.1| Sulfolobus acidocaldarius DSM 639, complete genome	kinModCall	modified_base	76085	76085	24	-	.	coverage=134;context=TATTTACAGTAAAGAAGATAGCTGAATTAAAGAAAATTGAA;IPDRatio=1.61
gi|68566501|gb|CP000077.1| Sulfolobus acidocaldarius DSM 639, complete genome	kinModCall	modified_base	76140	76140	73	+	.	coverage=132;context=TTATTTCTCTCCATCTTTTGTGGTGGTAGAAAGGGTGAATC;IPDRatio=3.25
gi|68566501|gb|CP000077.1| Sulfolobus acidocaldarius DSM 639, complete genome	kinModCall	modified_base	76141	76141	35	+	.	coverage=129;context=TATTTCTCTCCATCTTTTGTGGTGGTAGAAAGGGTGAATCT;IPDRatio=1.85
gi|68566501|gb|CP000077.1| Sulfolobus acidocaldarius DSM 639, complete genome	kinModCall	modified_base	76153	76153	22	+	.	coverage=129;context=TCTTTTGTGGTGGTAGAAAGGGTGAATCTGTTTCAGTTAAA;IPDRatio=1.49
gi|68566501|gb|CP000077.1| Sulfolobus acidocaldarius DSM 639, complete genome	kinModCall	modified_base	76162	76162	36	+	.	coverage=129;context=GTGGTAGAAAGGGTGAATCTGTTTCAGTTAAAATATAGTTT;IPDRatio=1.70
gi|68566501|gb|CP000077.1| Sulfolobus acidocaldarius DSM 639, complete genome	kinModCall	modified_base	76169	76169	23	-	.	coverage=133;context=TAGATTTAAACTATATTTTAACTGAAACAGATTCACCCTTT;IPDRatio=1.43
gi|68566501|gb|CP000077.1| Sulfolobus acidocaldarius DSM 639, complete genome	kinModCall	m6A	76290	76290	30	-	.	context=GTCATACATGCATTTGAGGGAAGTCCCTCTGTAGCCCAAAA;fracLow=0.253;coverage=137;IPDRatio=1.67;fracUp=0.558;frac=0.423;identificationQv=11
gi|68566501|gb|CP000077.1| Sulfolobus acidocaldarius DSM 639, complete genome	kinModCall	modified_base	76500	76500	22	-	.	coverage=132;context=TGTCTTGAGCTAGTCGATAATGTTAATATAATAAGTGAAGT;IPDRatio=1.47
gi|68566501|gb|CP000077.1| Sulfolobus acidocaldarius DSM 639, complete genome	kinModCall	modified_base	76511	76511	22	+	.	coverage=132;context=TATATTAACATTATCGACTAGCTCAAGACATTTATCAACCT;IPDRatio=1.44
gi|68566501|gb|CP000077.1| Sulfolobus acidocaldarius DSM 639, complete genome	kinModCall	modified_base	76663	76663	23	+	.	coverage=130;context=CGTTAATTACTGTTATTTCGCATTCACTTAAAACTAGGTCT;IPDRatio=1.45
gi|68566501|gb|CP000077.1| Sulfolobus acidocaldarius DSM 639, complete genome	kinModCall	modified_base	76666	76666	22	-	.	coverage=134;context=CAGAGACCTAGTTTTAAGTGAATGCGAAATAACAGTAATTA;IPDRatio=1.44
gi|68566501|gb|CP000077.1| Sulfolobus acidocaldarius DSM 639, complete genome	kinModCall	modified_base	76715	76715	26	+	.	coverage=132;context=AAAAGACTCCACATCAATATGCGCATGAACATCTACATACA;IPDRatio=1.56
gi|68566501|gb|CP000077.1| Sulfolobus acidocaldarius DSM 639, complete genome	kinModCall	m4C	76892	76892	71	+	.	context=GAATTTCTGTCTTATTTTTGCAGGGATTGTCACTTGATAAT;fracLow=0.547;coverage=130;IPDRatio=2.40;fracUp=0.957;frac=0.748;identificationQv=23
gi|68566501|gb|CP000077.1| Sulfolobus acidocaldarius DSM 639, complete genome	kinModCall	modified_base	77029	77029	25	+	.	coverage=127;context=TTTCCGCGGAAAAGGGAAAATAGTACTAATAAGATTAGATG;IPDRatio=1.64
gi|68566501|gb|CP000077.1| Sulfolobus acidocaldarius DSM 639, complete genome	kinModCall	modified_base	77031	77031	23	-	.	coverage=120;context=CACATCTAATCTTATTAGTACTATTTTCCCTTTTCCGCGGA;IPDRatio=1.46
gi|68566501|gb|CP000077.1| Sulfolobus acidocaldarius DSM 639, complete genome	kinModCall	m6A	77140	77140	32	+	.	context=GATTTATAACGATCAAAAAAATATAAATACTTGATCAATTA;fracLow=0.141;coverage=113;IPDRatio=1.60;fracUp=0.481;frac=0.325;identificationQv=10
gi|68566501|gb|CP000077.1| Sulfolobus acidocaldarius DSM 639, complete genome	kinModCall	modified_base	77197	77197	24	+	.	coverage=114;context=ATAAATGTCCCAAATTAGCGGAGCTAGAATGAAGTTTCCGT;IPDRatio=1.53
gi|68566501|gb|CP000077.1| Sulfolobus acidocaldarius DSM 639, complete genome	kinModCall	modified_base	77242	77242	21	+	.	coverage=129;context=AAAAGACGCTACATTAATTGACGTACTATCGTTCTGTTATG;IPDRatio=1.62
gi|68566501|gb|CP000077.1| Sulfolobus acidocaldarius DSM 639, complete genome	kinModCall	m4C	77309	77309	31	+	.	context=TTAGTTGCATTAGCAAAAAGCGGTGCTAAAGGCACAGAAGA;fracLow=0.795;coverage=125;IPDRatio=1.92;fracUp=1.000;frac=1.000;identificationQv=16
gi|68566501|gb|CP000077.1| Sulfolobus acidocaldarius DSM 639, complete genome	kinModCall	modified_base	77372	77372	23	+	.	coverage=126;context=TCTAAGGCTTCTATAAATCGTAGCCTCAATAAGTTGCTTGA;IPDRatio=1.47
gi|68566501|gb|CP000077.1| Sulfolobus acidocaldarius DSM 639, complete genome	kinModCall	modified_base	77526	77526	47	+	.	coverage=119;context=AAGATTGTGCAGACAAAATGGCTAAACTAGTTGAGCAAGAA;IPDRatio=1.85
gi|68566501|gb|CP000077.1| Sulfolobus acidocaldarius DSM 639, complete genome	kinModCall	m4C	77577	77577	24	+	.	context=AGTAATTCCCTTGACTTTTCCCCTACTTAGTAAACATCCTC;fracLow=0.950;coverage=129;IPDRatio=1.63;fracUp=1.000;frac=1.000;identificationQv=9
gi|68566501|gb|CP000077.1| Sulfolobus acidocaldarius DSM 639, complete genome	kinModCall	modified_base	77635	77635	29	+	.	coverage=123;context=CGAACTCACTCACTCTTTCTTTATGTCCACGTATTTTTAGC;IPDRatio=1.53
gi|68566501|gb|CP000077.1| Sulfolobus acidocaldarius DSM 639, complete genome	kinModCall	modified_base	77738	77738	22	+	.	coverage=124;context=ATTAAAACCATATCTCTCAGCAGCATAAACTATCTTCTTGA;IPDRatio=1.49
gi|68566501|gb|CP000077.1| Sulfolobus acidocaldarius DSM 639, complete genome	kinModCall	m4C	78032	78032	38	+	.	context=AATTTTTAGGTCGTTTAGCTCCCTGTCCTTCTCGCCAGTAG;fracLow=0.263;coverage=130;IPDRatio=1.79;fracUp=0.612;frac=0.434;identificationQv=11
gi|68566501|gb|CP000077.1| Sulfolobus acidocaldarius DSM 639, complete genome	kinModCall	modified_base	78071	78071	23	+	.	coverage=129;context=AGTTTCCTGTTGTATTATTTCGAAACCCATTACCTCAGCCT;IPDRatio=1.52
gi|68566501|gb|CP000077.1| Sulfolobus acidocaldarius DSM 639, complete genome	kinModCall	modified_base	78112	78112	27	+	.	coverage=126;context=GTTTCTTTGTGAATATGACATTAGGGTATTGAAACATCCAA;IPDRatio=1.59
gi|68566501|gb|CP000077.1| Sulfolobus acidocaldarius DSM 639, complete genome	kinModCall	modified_base	78241	78241	25	-	.	coverage=130;context=ATAAAATATGAAAGAGGTTTGCGTGCTATATTCAGGGGGAA;IPDRatio=1.55
gi|68566501|gb|CP000077.1| Sulfolobus acidocaldarius DSM 639, complete genome	kinModCall	modified_base	78381	78381	21	+	.	coverage=125;context=CTATTTTAGCCCCCTTTTTTGCATAACCTAATATATACGGT;IPDRatio=1.43
gi|68566501|gb|CP000077.1| Sulfolobus acidocaldarius DSM 639, complete genome	kinModCall	modified_base	78434	78434	28	+	.	coverage=125;context=TTAGTCCTCGTGGACAAATAGGATACTAGAATTGTGGCTCT;IPDRatio=1.76
gi|68566501|gb|CP000077.1| Sulfolobus acidocaldarius DSM 639, complete genome	kinModCall	modified_base	78522	78522	27	-	.	coverage=132;context=GCTCTCCTTTGTTTCATACCAAGAGAATAACAGAGATGTTG;IPDRatio=1.64
gi|68566501|gb|CP000077.1| Sulfolobus acidocaldarius DSM 639, complete genome	kinModCall	modified_base	78577	78577	23	-	.	coverage=117;context=TGGCAAAAAAGGAATTTAAGGTAAAACTAGCAATAGGTGTG;IPDRatio=1.45
gi|68566501|gb|CP000077.1| Sulfolobus acidocaldarius DSM 639, complete genome	kinModCall	m4C	78665	78665	31	+	.	context=TTTTCATTAGCGTCTGCACACCTTAACATTTCTCTTGCTAC;fracLow=0.476;coverage=128;IPDRatio=1.83;fracUp=1.000;frac=0.741;identificationQv=8
gi|68566501|gb|CP000077.1| Sulfolobus acidocaldarius DSM 639, complete genome	kinModCall	m6A	78687	78687	21	-	.	context=ATTTGTTCCTACACCTCCGGAAGTAGCAAGAGAAATGTTAA;fracLow=0.322;coverage=129;IPDRatio=1.79;fracUp=0.697;frac=0.503;identificationQv=17
gi|68566501|gb|CP000077.1| Sulfolobus acidocaldarius DSM 639, complete genome	kinModCall	m6A	78748	78748	61	+	.	context=TATTTACTTAATGTAAATTTAGGTTTATAGGAATTTGTAAG;fracLow=0.221;coverage=120;IPDRatio=2.05;fracUp=0.505;frac=0.366;identificationQv=9
gi|68566501|gb|CP000077.1| Sulfolobus acidocaldarius DSM 639, complete genome	kinModCall	modified_base	78774	78774	29	-	.	coverage=103;context=TTGTAAATGTTAATAACTGGGATGATCTTACAAATTCCTAT;IPDRatio=1.63
gi|68566501|gb|CP000077.1| Sulfolobus acidocaldarius DSM 639, complete genome	kinModCall	modified_base	78777	78777	21	+	.	coverage=116;context=GGAATTTGTAAGATCATCCCAGTTATTAACATTTACAAAGG;IPDRatio=1.43
gi|68566501|gb|CP000077.1| Sulfolobus acidocaldarius DSM 639, complete genome	kinModCall	modified_base	78819	78819	31	+	.	coverage=125;context=CTTTAACGGTATTCCTTTGAGCCTAATTTCATGAGTGCCAA;IPDRatio=1.68
gi|68566501|gb|CP000077.1| Sulfolobus acidocaldarius DSM 639, complete genome	kinModCall	modified_base	78831	78831	25	+	.	coverage=127;context=TCCTTTGAGCCTAATTTCATGAGTGCCAACAATATATATCC;IPDRatio=1.60
gi|68566501|gb|CP000077.1| Sulfolobus acidocaldarius DSM 639, complete genome	kinModCall	modified_base	78876	78876	32	-	.	coverage=130;context=TCGATAAGGTAAAGAAGATGTTAGATTTCGTACAACTGGCT;IPDRatio=1.61
gi|68566501|gb|CP000077.1| Sulfolobus acidocaldarius DSM 639, complete genome	kinModCall	m4C	78907	78907	46	-	.	context=TGCTACTCCCTGAAATTTCTCAGGGATAACATCGATAAGGT;fracLow=0.537;coverage=128;IPDRatio=1.82;fracUp=1.000;frac=0.790;identificationQv=21
gi|68566501|gb|CP000077.1| Sulfolobus acidocaldarius DSM 639, complete genome	kinModCall	modified_base	78921	78921	21	+	.	coverage=123;context=ATCCCTGAGAAATTTCAGGGAGTAGCATCCTATAAGAGGTT;IPDRatio=1.70
gi|68566501|gb|CP000077.1| Sulfolobus acidocaldarius DSM 639, complete genome	kinModCall	m4C	78993	78993	34	+	.	context=CGCGTCTTTACTGCAAATCTCGTCAGCTATTCTCTTCGAAA;fracLow=0.289;coverage=123;IPDRatio=1.67;fracUp=0.758;frac=0.520;identificationQv=7
gi|68566501|gb|CP000077.1| Sulfolobus acidocaldarius DSM 639, complete genome	kinModCall	modified_base	79005	79005	34	+	.	coverage=127;context=GCAAATCTCGTCAGCTATTCTCTTCGAAAGAAAGGGATAGT;IPDRatio=1.70
gi|68566501|gb|CP000077.1| Sulfolobus acidocaldarius DSM 639, complete genome	kinModCall	modified_base	79035	79035	22	+	.	coverage=124;context=AAAGGGATAGTCACAGCCCGTTATAAATACCTTCTCCTTAC;IPDRatio=1.45
gi|68566501|gb|CP000077.1| Sulfolobus acidocaldarius DSM 639, complete genome	kinModCall	modified_base	79164	79164	25	-	.	coverage=127;context=TCAGTGAAAATTTTGATGAACCGATAATAGTAACAAAAAGA;IPDRatio=1.69
gi|68566501|gb|CP000077.1| Sulfolobus acidocaldarius DSM 639, complete genome	kinModCall	modified_base	79309	79309	22	+	.	coverage=133;context=CTGAAGCTCAATTTCTTCTCCCTTATGGTAGATTCTGCCTC;IPDRatio=1.44
gi|68566501|gb|CP000077.1| Sulfolobus acidocaldarius DSM 639, complete genome	kinModCall	modified_base	79341	79341	21	-	.	coverage=114;context=AATTAAAGCTAAGGGGTTTGGAGTGTTAAAGAGAGGCAGAA;IPDRatio=1.55
gi|68566501|gb|CP000077.1| Sulfolobus acidocaldarius DSM 639, complete genome	kinModCall	modified_base	79342	79342	21	-	.	coverage=123;context=TAATTAAAGCTAAGGGGTTTGGAGTGTTAAAGAGAGGCAGA;IPDRatio=1.63
gi|68566501|gb|CP000077.1| Sulfolobus acidocaldarius DSM 639, complete genome	kinModCall	modified_base	79368	79368	22	-	.	coverage=119;context=ATGGGGTACAGGACTTTATAGCGAACTAATTAAAGCTAAGG;IPDRatio=1.49
gi|68566501|gb|CP000077.1| Sulfolobus acidocaldarius DSM 639, complete genome	kinModCall	modified_base	79385	79385	21	-	.	coverage=118;context=TTGGCTAAACCGCTTAGATGGGGTACAGGACTTTATAGCGA;IPDRatio=1.70
gi|68566501|gb|CP000077.1| Sulfolobus acidocaldarius DSM 639, complete genome	kinModCall	modified_base	79453	79453	31	+	.	coverage=130;context=GGAATCCATTTTGTGCTCGACCTGTACATCCTCAGAGAGTA;IPDRatio=1.63
gi|68566501|gb|CP000077.1| Sulfolobus acidocaldarius DSM 639, complete genome	kinModCall	modified_base	79475	79475	24	+	.	coverage=130;context=TGTACATCCTCAGAGAGTATATATTTTCCAAATTTTCTCAC;IPDRatio=1.46
gi|68566501|gb|CP000077.1| Sulfolobus acidocaldarius DSM 639, complete genome	kinModCall	modified_base	79546	79546	29	+	.	coverage=137;context=TAACCCATGCTCATGAAATACAGTCAGAGCTGACACTACTT;IPDRatio=1.54
gi|68566501|gb|CP000077.1| Sulfolobus acidocaldarius DSM 639, complete genome	kinModCall	modified_base	79971	79971	24	+	.	coverage=134;context=TTTTTTGCATTGTTAGAACGCCCAAGTGATAATGGTTTATG;IPDRatio=1.47
gi|68566501|gb|CP000077.1| Sulfolobus acidocaldarius DSM 639, complete genome	kinModCall	modified_base	80151	80151	33	+	.	coverage=135;context=CATTTGCACCTTTAGGTATTGGAGATCCTGTTGCAACATAA;IPDRatio=1.66
gi|68566501|gb|CP000077.1| Sulfolobus acidocaldarius DSM 639, complete genome	kinModCall	m6A	80155	80155	79	+	.	context=TGCACCTTTAGGTATTGGAGATCCTGTTGCAACATAATACG;fracLow=0.241;motif=AGATCC;coverage=127;IPDRatio=2.35;id=AGATCC;fracUp=0.534;frac=0.381;identificationQv=17
gi|68566501|gb|CP000077.1| Sulfolobus acidocaldarius DSM 639, complete genome	kinModCall	modified_base	80156	80156	75	-	.	context=GCGTATTATGTTGCAACAGGATCTCCAATACCTAAAGGTGC;motif=GGATCY;coverage=113;IPDRatio=2.55;id=GGATCY
gi|68566501|gb|CP000077.1| Sulfolobus acidocaldarius DSM 639, complete genome	kinModCall	modified_base	80160	80160	39	-	.	coverage=116;context=AGAGGCGTATTATGTTGCAACAGGATCTCCAATACCTAAAG;IPDRatio=1.74
gi|68566501|gb|CP000077.1| Sulfolobus acidocaldarius DSM 639, complete genome	kinModCall	modified_base	80167	80167	21	-	.	coverage=121;context=AAGAAGGAGAGGCGTATTATGTTGCAACAGGATCTCCAATA;IPDRatio=1.52
gi|68566501|gb|CP000077.1| Sulfolobus acidocaldarius DSM 639, complete genome	kinModCall	modified_base	80178	80178	21	-	.	coverage=116;context=CCCACAGTTAAAAGAAGGAGAGGCGTATTATGTTGCAACAG;IPDRatio=1.49
gi|68566501|gb|CP000077.1| Sulfolobus acidocaldarius DSM 639, complete genome	kinModCall	modified_base	80305	80305	22	+	.	coverage=134;context=CATTGCAGAGATGTTAAACTCAGGGATATCGATCTTAGCCA;IPDRatio=1.43
gi|68566501|gb|CP000077.1| Sulfolobus acidocaldarius DSM 639, complete genome	kinModCall	modified_base	80587	80587	21	-	.	coverage=117;context=CAAGGGAATGATGAGAATGTTTGAGAACAGTAACGGAATAT;IPDRatio=1.58
gi|68566501|gb|CP000077.1| Sulfolobus acidocaldarius DSM 639, complete genome	kinModCall	m6A	80782	80782	54	+	.	context=TAGTTTAGGGCAAAAAATTGAGATAGAGTCGCCGTCTCAAA;fracLow=0.321;coverage=128;IPDRatio=2.01;fracUp=0.652;frac=0.520;identificationQv=25
gi|68566501|gb|CP000077.1| Sulfolobus acidocaldarius DSM 639, complete genome	kinModCall	modified_base	80811	80811	26	+	.	coverage=127;context=CGCCGTCTCAAATAGAGAGTGTGTCGAAAAGGATAGTCGAA;IPDRatio=1.63
gi|68566501|gb|CP000077.1| Sulfolobus acidocaldarius DSM 639, complete genome	kinModCall	modified_base	80856	80856	27	+	.	coverage=124;context=GAAGTTTATGTAATAAATTGGAAGGGAAGTTCATTGTGAAT;IPDRatio=1.55
gi|68566501|gb|CP000077.1| Sulfolobus acidocaldarius DSM 639, complete genome	kinModCall	modified_base	80887	80887	28	+	.	coverage=125;context=CATTGTGAATGGGGGAAATGAGGTTGACATAAGTAGGGATA;IPDRatio=1.56
gi|68566501|gb|CP000077.1| Sulfolobus acidocaldarius DSM 639, complete genome	kinModCall	modified_base	80982	80982	24	+	.	coverage=127;context=CCGTGAGAAATAGCTAATTTAACTTCTTAAGTTTTTAGACA;IPDRatio=1.41
gi|68566501|gb|CP000077.1| Sulfolobus acidocaldarius DSM 639, complete genome	kinModCall	modified_base	80987	80987	41	+	.	coverage=128;context=AGAAATAGCTAATTTAACTTCTTAAGTTTTTAGACAGTGAG;IPDRatio=1.91
gi|68566501|gb|CP000077.1| Sulfolobus acidocaldarius DSM 639, complete genome	kinModCall	modified_base	81122	81122	22	+	.	coverage=121;context=AGAATATATGTTAAAAAATTAAATATTTAAGAGAATAGGAT;IPDRatio=1.41
gi|68566501|gb|CP000077.1| Sulfolobus acidocaldarius DSM 639, complete genome	kinModCall	modified_base	81430	81430	23	+	.	coverage=125;context=TCGATATTGGCACCGGCACTGGGAAACTTTTCGATTACACT;IPDRatio=1.48
gi|68566501|gb|CP000077.1| Sulfolobus acidocaldarius DSM 639, complete genome	kinModCall	.	81484	81484	7	+	.	context=GTTTTGGAGTTGATATCTCAAGTAAATTTTTAAGAATATTA;motif=AGNAAATTTT;coverage=123;IPDRatio=1.129;id=AGNAAATTTT
gi|68566501|gb|CP000077.1| Sulfolobus acidocaldarius DSM 639, complete genome	kinModCall	m6A	81516	81516	32	+	.	context=AGAATATTAAAGAAGAAAAGACCTAAGGTTGTAGCATTAAG;fracLow=0.158;coverage=126;IPDRatio=1.63;fracUp=0.461;frac=0.316;identificationQv=14
gi|68566501|gb|CP000077.1| Sulfolobus acidocaldarius DSM 639, complete genome	kinModCall	modified_base	81628	81628	21	-	.	coverage=124;context=CCTGTAAATTTCCCTTAGGGCAGTAACTTTAGATGGAAGTA;IPDRatio=1.58
gi|68566501|gb|CP000077.1| Sulfolobus acidocaldarius DSM 639, complete genome	kinModCall	modified_base	81674	81674	37	+	.	coverage=120;context=TAAACCTAAAGGAAAATTTGTTGCTTCAATTCTTACGAGAA;IPDRatio=1.72
gi|68566501|gb|CP000077.1| Sulfolobus acidocaldarius DSM 639, complete genome	kinModCall	modified_base	81701	81701	28	+	.	coverage=123;context=AATTCTTACGAGAAATAATACAGTAAGTAGTATTCTAGCTA;IPDRatio=1.57
gi|68566501|gb|CP000077.1| Sulfolobus acidocaldarius DSM 639, complete genome	kinModCall	modified_base	82071	82071	24	-	.	coverage=113;context=TTTTCTAGGCGTAATAGTTGGAGTTGAAAGAATATTCTACT;IPDRatio=1.51
gi|68566501|gb|CP000077.1| Sulfolobus acidocaldarius DSM 639, complete genome	kinModCall	modified_base	82205	82205	24	-	.	coverage=123;context=ATTAAAGTACTAGCGAAAAGACTCACTAACTTTGTAATAGG;IPDRatio=1.52
gi|68566501|gb|CP000077.1| Sulfolobus acidocaldarius DSM 639, complete genome	kinModCall	m4C	82233	82233	120	-	.	context=TTATAGGTGTTATGGCATGGCCCATAGAATTAAAGTACTAG;fracLow=0.850;motif=GGCC;coverage=128;IPDRatio=3.52;id=GGCC;fracUp=1.000;frac=0.965;identificationQv=123
gi|68566501|gb|CP000077.1| Sulfolobus acidocaldarius DSM 639, complete genome	kinModCall	m4C	82234	82234	97	+	.	context=TAGTACTTTAATTCTATGGGCCATGCCATAACACCTATAAA;fracLow=0.866;motif=GGCC;coverage=118;IPDRatio=2.51;id=GGCC;fracUp=1.000;frac=1.000;identificationQv=87
gi|68566501|gb|CP000077.1| Sulfolobus acidocaldarius DSM 639, complete genome	kinModCall	modified_base	82350	82350	26	-	.	coverage=123;context=GAGGAGGATTAGGGGCAGCTCTGGGGTATACATTGGGCGGA;IPDRatio=1.58
gi|68566501|gb|CP000077.1| Sulfolobus acidocaldarius DSM 639, complete genome	kinModCall	modified_base	82371	82371	22	-	.	coverage=121;context=AGTATATTGGAAAGATTGCAGGAGGAGGATTAGGGGCAGCT;IPDRatio=1.45
gi|68566501|gb|CP000077.1| Sulfolobus acidocaldarius DSM 639, complete genome	kinModCall	m4C	82475	82475	72	-	.	context=CATTAATGAATTAAAAGAGGCCATAGCAGACCTAGCTTACC;fracLow=0.757;motif=GGCC;coverage=121;IPDRatio=2.10;id=GGCC;fracUp=1.000;frac=0.966;identificationQv=36
gi|68566501|gb|CP000077.1| Sulfolobus acidocaldarius DSM 639, complete genome	kinModCall	m4C	82476	82476	110	+	.	context=GTAAGCTAGGTCTGCTATGGCCTCTTTTAATTCATTAATGT;fracLow=0.734;motif=GGCC;coverage=114;IPDRatio=3.19;id=GGCC;fracUp=1.000;frac=0.963;identificationQv=119
gi|68566501|gb|CP000077.1| Sulfolobus acidocaldarius DSM 639, complete genome	kinModCall	modified_base	82612	82612	21	-	.	coverage=120;context=AAAGTAATTTTTAAACTTATGGGCAATAGAAAATCACCAAA;IPDRatio=1.47
gi|68566501|gb|CP000077.1| Sulfolobus acidocaldarius DSM 639, complete genome	kinModCall	.	82897	82897	2	+	.	context=AATGTTAAAGATATACTTAGATCCCAAGGATATTCTGGAAA;motif=AGATCC;coverage=109;IPDRatio=0.919;id=AGATCC
gi|68566501|gb|CP000077.1| Sulfolobus acidocaldarius DSM 639, complete genome	kinModCall	.	82898	82898	1	-	.	context=TTTTCCAGAATATCCTTGGGATCTAAGTATATCTTTAACAT;motif=GGATCY;coverage=118;IPDRatio=0.909;id=GGATCY
gi|68566501|gb|CP000077.1| Sulfolobus acidocaldarius DSM 639, complete genome	kinModCall	modified_base	82906	82906	23	+	.	coverage=112;context=GATATACTTAGATCCCAAGGATATTCTGGAAAATTCGAAAT;IPDRatio=1.56
gi|68566501|gb|CP000077.1| Sulfolobus acidocaldarius DSM 639, complete genome	kinModCall	modified_base	82913	82913	24	+	.	coverage=113;context=TTAGATCCCAAGGATATTCTGGAAAATTCGAAATTTTCGTT;IPDRatio=1.48
gi|68566501|gb|CP000077.1| Sulfolobus acidocaldarius DSM 639, complete genome	kinModCall	modified_base	83040	83040	24	+	.	coverage=116;context=ATCTGAACCATTGGAAAATTACCTAAAGGAGATTTATGAAC;IPDRatio=1.47
gi|68566501|gb|CP000077.1| Sulfolobus acidocaldarius DSM 639, complete genome	kinModCall	modified_base	83053	83053	23	+	.	coverage=118;context=GAAAATTACCTAAAGGAGATTTATGAACTTGAGGAAATGAA;IPDRatio=1.48
gi|68566501|gb|CP000077.1| Sulfolobus acidocaldarius DSM 639, complete genome	kinModCall	modified_base	83152	83152	22	+	.	coverage=118;context=AGTAAGGCTCTTTCCAAGCTCGAGAAACTGGGGCTAATCAA;IPDRatio=1.42
gi|68566501|gb|CP000077.1| Sulfolobus acidocaldarius DSM 639, complete genome	kinModCall	modified_base	83153	83153	26	-	.	coverage=123;context=CTTGATTAGCCCCAGTTTCTCGAGCTTGGAAAGAGCCTTAC;IPDRatio=1.59
gi|68566501|gb|CP000077.1| Sulfolobus acidocaldarius DSM 639, complete genome	kinModCall	modified_base	83162	83162	21	+	.	coverage=116;context=TTTCCAAGCTCGAGAAACTGGGGCTAATCAAGAGGGATAAT;IPDRatio=1.50
gi|68566501|gb|CP000077.1| Sulfolobus acidocaldarius DSM 639, complete genome	kinModCall	modified_base	83327	83327	26	+	.	coverage=112;context=CCCATAGATTAGAGCATATATGGCCTGAGGATATAATTGAA;IPDRatio=1.69
gi|68566501|gb|CP000077.1| Sulfolobus acidocaldarius DSM 639, complete genome	kinModCall	m4C	83329	83329	70	-	.	context=TTTTCAATTATATCCTCAGGCCATATATGCTCTAATCTATG;fracLow=0.731;motif=GGCC;coverage=117;IPDRatio=2.08;id=GGCC;fracUp=1.000;frac=1.000;identificationQv=19
gi|68566501|gb|CP000077.1| Sulfolobus acidocaldarius DSM 639, complete genome	kinModCall	m4C	83330	83330	100	+	.	context=ATAGATTAGAGCATATATGGCCTGAGGATATAATTGAAAAA;fracLow=0.966;motif=GGCC;coverage=112;IPDRatio=2.64;id=GGCC;fracUp=1.000;frac=1.000;identificationQv=96
gi|68566501|gb|CP000077.1| Sulfolobus acidocaldarius DSM 639, complete genome	kinModCall	modified_base	83354	83354	22	+	.	coverage=103;context=AGGATATAATTGAAAAAATAGATGTTATGTTAAATAAACCC;IPDRatio=1.51
gi|68566501|gb|CP000077.1| Sulfolobus acidocaldarius DSM 639, complete genome	kinModCall	modified_base	83425	83425	36	+	.	coverage=110;context=GGTAGGGGAATCAAGATAAATGGTGTTTTACTCACTGAGGC;IPDRatio=1.70
gi|68566501|gb|CP000077.1| Sulfolobus acidocaldarius DSM 639, complete genome	kinModCall	modified_base	83427	83427	30	+	.	coverage=100;context=TAGGGGAATCAAGATAAATGGTGTTTTACTCACTGAGGCAG;IPDRatio=1.67
gi|68566501|gb|CP000077.1| Sulfolobus acidocaldarius DSM 639, complete genome	kinModCall	modified_base	83428	83428	26	+	.	coverage=109;context=AGGGGAATCAAGATAAATGGTGTTTTACTCACTGAGGCAGA;IPDRatio=1.78
gi|68566501|gb|CP000077.1| Sulfolobus acidocaldarius DSM 639, complete genome	kinModCall	modified_base	83496	83496	24	+	.	coverage=107;context=GATAGTTAAGGAAGAAGAGTGGATACTTGCAATGGTTAATC;IPDRatio=1.60
gi|68566501|gb|CP000077.1| Sulfolobus acidocaldarius DSM 639, complete genome	kinModCall	modified_base	83532	83532	25	+	.	coverage=108;context=TAATCAAAAACACATAATACCCGGTACAAAGATAGAAGTTT;IPDRatio=1.78
gi|68566501|gb|CP000077.1| Sulfolobus acidocaldarius DSM 639, complete genome	kinModCall	modified_base	83533	83533	25	+	.	coverage=94;context=AATCAAAAACACATAATACCCGGTACAAAGATAGAAGTTTT;IPDRatio=1.84
gi|68566501|gb|CP000077.1| Sulfolobus acidocaldarius DSM 639, complete genome	kinModCall	modified_base	83595	83595	25	+	.	coverage=108;context=AAAGGTTAAGATTAATGACAGGATAGATGAGATTCCTAATG;IPDRatio=1.54
gi|68566501|gb|CP000077.1| Sulfolobus acidocaldarius DSM 639, complete genome	kinModCall	modified_base	83621	83621	34	-	.	coverage=122;context=TTCAACCAATATCTGAGTTGCTAAAACATTAGGAATCTCAT;IPDRatio=1.64
gi|68566501|gb|CP000077.1| Sulfolobus acidocaldarius DSM 639, complete genome	kinModCall	modified_base	83636	83636	41	+	.	coverage=102;context=TTTTAGCAACTCAGATATTGGTTGAAAGGATATTATAGCTC;IPDRatio=1.84
gi|68566501|gb|CP000077.1| Sulfolobus acidocaldarius DSM 639, complete genome	kinModCall	modified_base	83748	83748	23	+	.	coverage=109;context=CTTTAAGTAGAAAAGTAGAAGTAAACGGGAACAAAATAAGA;IPDRatio=1.48
gi|68566501|gb|CP000077.1| Sulfolobus acidocaldarius DSM 639, complete genome	kinModCall	modified_base	83817	83817	22	-	.	coverage=108;context=CATTTTAGGTGATGATTTGCCTATAGATATCAAAAGAGGAT;IPDRatio=1.53
gi|68566501|gb|CP000077.1| Sulfolobus acidocaldarius DSM 639, complete genome	kinModCall	modified_base	83888	83888	29	-	.	coverage=120;context=TCAACCTTAGCCTGATATGGAGATACTATCAATCCTCTTGA;IPDRatio=1.70
gi|68566501|gb|CP000077.1| Sulfolobus acidocaldarius DSM 639, complete genome	kinModCall	modified_base	84034	84034	26	+	.	coverage=98;context=AATTTTTTTACTGTCTGGAGGAGCTTCAGCTTTAGTTGAGT;IPDRatio=1.64
gi|68566501|gb|CP000077.1| Sulfolobus acidocaldarius DSM 639, complete genome	kinModCall	modified_base	84154	84154	31	-	.	coverage=104;context=GCCACCCTCCCTTAATTTTGGACAAATGCTTTCTAACCGTA;IPDRatio=1.61
gi|68566501|gb|CP000077.1| Sulfolobus acidocaldarius DSM 639, complete genome	kinModCall	modified_base	84164	84164	32	+	.	coverage=105;context=AAGCATTTGTCCAAAATTAAGGGAGGGTGGCTCGCTAAATA;IPDRatio=1.88
gi|68566501|gb|CP000077.1| Sulfolobus acidocaldarius DSM 639, complete genome	kinModCall	modified_base	84215	84215	53	-	.	coverage=113;context=TCGCTACTCGGGACATCACTGATTATTAGAGAAACTATTGG;IPDRatio=2.11
gi|68566501|gb|CP000077.1| Sulfolobus acidocaldarius DSM 639, complete genome	kinModCall	modified_base	84276	84276	25	-	.	coverage=117;context=CTCGGCATCGATAACAGACGTTTTATCAAGAATTGTTGGTC;IPDRatio=1.55
gi|68566501|gb|CP000077.1| Sulfolobus acidocaldarius DSM 639, complete genome	kinModCall	modified_base	84279	84279	41	+	.	coverage=106;context=CAACAATTCTTGATAAAACGTCTGTTATCGATGCCGAGAGG;IPDRatio=1.90
gi|68566501|gb|CP000077.1| Sulfolobus acidocaldarius DSM 639, complete genome	kinModCall	modified_base	84446	84446	22	-	.	coverage=124;context=TCGCCTTTGACCTCTGAACTCAATAATAGAGAATTTTTTAA;IPDRatio=1.48
gi|68566501|gb|CP000077.1| Sulfolobus acidocaldarius DSM 639, complete genome	kinModCall	modified_base	84531	84531	21	-	.	coverage=123;context=TCCTGCCAGAATAACATTTTCCTGTCTATTAATTCTTGCAA;IPDRatio=1.42
gi|68566501|gb|CP000077.1| Sulfolobus acidocaldarius DSM 639, complete genome	kinModCall	modified_base	84556	84556	31	+	.	coverage=109;context=TGTTATTCTGGCAGGAGGGGAGCCAGACGTGAAAATAACAT;IPDRatio=1.60
gi|68566501|gb|CP000077.1| Sulfolobus acidocaldarius DSM 639, complete genome	kinModCall	modified_base	84680	84680	24	+	.	coverage=106;context=GTAGCAACAGATGGTATTGACGGTAATAGCGAGTACGCAGG;IPDRatio=1.77
gi|68566501|gb|CP000077.1| Sulfolobus acidocaldarius DSM 639, complete genome	kinModCall	modified_base	84691	84691	27	+	.	coverage=101;context=TGGTATTGACGGTAATAGCGAGTACGCAGGTTGCTACGTAG;IPDRatio=1.57
gi|68566501|gb|CP000077.1| Sulfolobus acidocaldarius DSM 639, complete genome	kinModCall	modified_base	84786	84786	28	+	.	coverage=108;context=ACGAAATACTTGAAAAAACAGGTAACGTTATTCAAACTGGT;IPDRatio=1.87
gi|68566501|gb|CP000077.1| Sulfolobus acidocaldarius DSM 639, complete genome	kinModCall	m4C	84792	84792	34	-	.	context=TGTAAAACCAGTTTGAATAACGTTACCTGTTTTTTCAAGTA;fracLow=0.552;coverage=118;IPDRatio=1.66;fracUp=1.000;frac=0.872;identificationQv=7
gi|68566501|gb|CP000077.1| Sulfolobus acidocaldarius DSM 639, complete genome	kinModCall	modified_base	84845	84845	24	+	.	coverage=108;context=AATAATATTTACGTTCTCCACATAAACAATTAAATTGCATA;IPDRatio=1.51
gi|68566501|gb|CP000077.1| Sulfolobus acidocaldarius DSM 639, complete genome	kinModCall	modified_base	84912	84912	37	-	.	coverage=123;context=AGTATCTTTATTATTACAAGCGATAATGGAAAAATAGGTTA;IPDRatio=1.77
gi|68566501|gb|CP000077.1| Sulfolobus acidocaldarius DSM 639, complete genome	kinModCall	modified_base	85097	85097	22	-	.	coverage=111;context=TAGTTTTGGCCTGTTTAACCCATGTTTTAGTTTTAAGATTT;IPDRatio=1.50
gi|68566501|gb|CP000077.1| Sulfolobus acidocaldarius DSM 639, complete genome	kinModCall	m4C	85108	85108	114	-	.	context=TGGAAGAAATATAGTTTTGGCCTGTTTAACCCATGTTTTAG;fracLow=0.804;motif=GGCC;coverage=121;IPDRatio=3.48;id=GGCC;fracUp=1.000;frac=1.000;identificationQv=82
gi|68566501|gb|CP000077.1| Sulfolobus acidocaldarius DSM 639, complete genome	kinModCall	m4C	85109	85109	107	+	.	context=TAAAACATGGGTTAAACAGGCCAAAACTATATTTCTTCCAT;fracLow=0.766;motif=GGCC;coverage=112;IPDRatio=3.10;id=GGCC;fracUp=1.000;frac=0.947;identificationQv=87
gi|68566501|gb|CP000077.1| Sulfolobus acidocaldarius DSM 639, complete genome	kinModCall	modified_base	85225	85225	34	+	.	coverage=113;context=AGGAGAGAGAGTAAAAAATGTGATAGTTTTCACCTAAGATT;IPDRatio=1.73
gi|68566501|gb|CP000077.1| Sulfolobus acidocaldarius DSM 639, complete genome	kinModCall	modified_base	85333	85333	36	-	.	coverage=113;context=AAATAGTAAAAATAAAACCGGAATAACTAGCAGTAATGTTA;IPDRatio=1.95
gi|68566501|gb|CP000077.1| Sulfolobus acidocaldarius DSM 639, complete genome	kinModCall	modified_base	85360	85360	27	+	.	coverage=106;context=TATTTTTACTATTTTATGGTTACGGTCCATATTTTGTAGGG;IPDRatio=1.56
gi|68566501|gb|CP000077.1| Sulfolobus acidocaldarius DSM 639, complete genome	kinModCall	modified_base	85385	85385	23	-	.	coverage=127;context=GTAATGCTCTACTAAATGCTGTAGACCCTACAAAATATGGA;IPDRatio=1.46
gi|68566501|gb|CP000077.1| Sulfolobus acidocaldarius DSM 639, complete genome	kinModCall	modified_base	85429	85429	22	-	.	coverage=100;context=AGTTGCCACACTTGAGGAAAAGAAGGATAGTGCTATGGATG;IPDRatio=1.47
gi|68566501|gb|CP000077.1| Sulfolobus acidocaldarius DSM 639, complete genome	kinModCall	modified_base	85779	85779	22	-	.	coverage=112;context=GGAAATATGACTCTAAAAAAAGTACTAACTTCTGAATATCT;IPDRatio=1.72
gi|68566501|gb|CP000077.1| Sulfolobus acidocaldarius DSM 639, complete genome	kinModCall	modified_base	85783	85783	22	+	.	coverage=116;context=ATTCAGAAGTTAGTACTTTTTTTAGAGTCATATTTCCATTG;IPDRatio=1.48
gi|68566501|gb|CP000077.1| Sulfolobus acidocaldarius DSM 639, complete genome	kinModCall	modified_base	85928	85928	24	-	.	coverage=121;context=ACTCGTTGTAAATGTACACAGATGCAGGAGAGTCACCATTA;IPDRatio=1.52
gi|68566501|gb|CP000077.1| Sulfolobus acidocaldarius DSM 639, complete genome	kinModCall	modified_base	85990	85990	23	-	.	coverage=118;context=CAATAAGGAAAATATAATTAAGGTCGCAGATGCTGTAATAG;IPDRatio=1.71
gi|68566501|gb|CP000077.1| Sulfolobus acidocaldarius DSM 639, complete genome	kinModCall	modified_base	86190	86190	35	+	.	coverage=115;context=GATATGGAATGTATAAAAGGTGTTATTAGAAGAATTCTCGA;IPDRatio=1.70
gi|68566501|gb|CP000077.1| Sulfolobus acidocaldarius DSM 639, complete genome	kinModCall	modified_base	86217	86217	22	-	.	coverage=116;context=TCTACATCACTCTCTTTGCCTTCCTCCTCGAGAATTCTTCT;IPDRatio=1.44
gi|68566501|gb|CP000077.1| Sulfolobus acidocaldarius DSM 639, complete genome	kinModCall	modified_base	86226	86226	23	+	.	coverage=112;context=CTCGAGGAGGAAGGCAAAGAGAGTGATGTAGATATACAGAT;IPDRatio=1.49
gi|68566501|gb|CP000077.1| Sulfolobus acidocaldarius DSM 639, complete genome	kinModCall	modified_base	86258	86258	25	-	.	coverage=117;context=ACACTGACAGCTGATTATAAGGTAGGTCGGTTATCTGTATA;IPDRatio=1.69
gi|68566501|gb|CP000077.1| Sulfolobus acidocaldarius DSM 639, complete genome	kinModCall	modified_base	86259	86259	21	-	.	coverage=110;context=AACACTGACAGCTGATTATAAGGTAGGTCGGTTATCTGTAT;IPDRatio=1.47
gi|68566501|gb|CP000077.1| Sulfolobus acidocaldarius DSM 639, complete genome	kinModCall	modified_base	86292	86292	32	+	.	coverage=110;context=TCAGTGTTAGAGGGTAAAGTGGTTAAAATAAATTCCTTGCG;IPDRatio=1.74
gi|68566501|gb|CP000077.1| Sulfolobus acidocaldarius DSM 639, complete genome	kinModCall	modified_base	86334	86334	34	+	.	coverage=117;context=TATGAGAGCATGTCTATACAGAGTGGAAATGAGTCCCTCAT;IPDRatio=1.67
gi|68566501|gb|CP000077.1| Sulfolobus acidocaldarius DSM 639, complete genome	kinModCall	modified_base	86345	86345	22	+	.	coverage=109;context=GTCTATACAGAGTGGAAATGAGTCCCTCATCATGTCAACAT;IPDRatio=1.45
gi|68566501|gb|CP000077.1| Sulfolobus acidocaldarius DSM 639, complete genome	kinModCall	modified_base	86421	86421	23	+	.	coverage=116;context=GACGACAATGAAGTGAAAAGAGTGCTTGAAACATACTTAAA;IPDRatio=1.51
gi|68566501|gb|CP000077.1| Sulfolobus acidocaldarius DSM 639, complete genome	kinModCall	modified_base	86551	86551	28	+	.	coverage=118;context=AGTCCTCTACTACTTTTTCAGGCTCCTTTGCTTTCATCACT;IPDRatio=1.60
gi|68566501|gb|CP000077.1| Sulfolobus acidocaldarius DSM 639, complete genome	kinModCall	modified_base	86600	86600	26	-	.	coverage=121;context=TCTTTAAGGCTATAGAATTGGGTGCTGATGGTATAGGTGCA;IPDRatio=1.54
gi|68566501|gb|CP000077.1| Sulfolobus acidocaldarius DSM 639, complete genome	kinModCall	modified_base	86658	86658	21	+	.	coverage=117;context=ATTCCGGCTCCTGCTAATAGGTAAACATCTTTAGTTTTCTT;IPDRatio=1.40
gi|68566501|gb|CP000077.1| Sulfolobus acidocaldarius DSM 639, complete genome	kinModCall	m4C	86726	86726	23	+	.	context=TTCAGGTTTAGCCTTTGACACGGGAATACCTGTTCCTATTA;fracLow=0.603;coverage=121;IPDRatio=1.55;fracUp=1.000;frac=0.971;identificationQv=9
gi|68566501|gb|CP000077.1| Sulfolobus acidocaldarius DSM 639, complete genome	kinModCall	modified_base	86728	86728	22	+	.	coverage=119;context=CAGGTTTAGCCTTTGACACGGGAATACCTGTTCCTATTAGT;IPDRatio=1.51
gi|68566501|gb|CP000077.1| Sulfolobus acidocaldarius DSM 639, complete genome	kinModCall	modified_base	86743	86743	39	-	.	coverage=121;context=AATAGAGCCTCCAGAACTAATAGGAACAGGTATTCCCGTGT;IPDRatio=1.73
gi|68566501|gb|CP000077.1| Sulfolobus acidocaldarius DSM 639, complete genome	kinModCall	m4C	86794	86794	36	-	.	context=CAGATATGAATTAGTTTTGCCCGTCGCGTTGCTGAGACCTA;fracLow=0.257;coverage=119;IPDRatio=1.76;fracUp=0.629;frac=0.437;identificationQv=5
gi|68566501|gb|CP000077.1| Sulfolobus acidocaldarius DSM 639, complete genome	kinModCall	modified_base	86870	86870	22	-	.	coverage=102;context=GAATAAGATTAGACGAAATGGCTGAATCGTTAGAGAGAATC;IPDRatio=1.69
gi|68566501|gb|CP000077.1| Sulfolobus acidocaldarius DSM 639, complete genome	kinModCall	modified_base	86915	86915	48	+	.	context=CTCGCTATGGTTAAGCAGAGATCCTCTGGCGCCAGCATCCT;motif=AGATCC;coverage=118;IPDRatio=1.98;id=AGATCC
gi|68566501|gb|CP000077.1| Sulfolobus acidocaldarius DSM 639, complete genome	kinModCall	m6A	86916	86916	84	-	.	context=AAGGATGCTGGCGCCAGAGGATCTCTGCTTAACCATAGCGA;fracLow=0.328;motif=GGATCY;coverage=119;IPDRatio=2.51;id=GGATCY;fracUp=0.598;frac=0.468;identificationQv=18
gi|68566501|gb|CP000077.1| Sulfolobus acidocaldarius DSM 639, complete genome	kinModCall	modified_base	87068	87068	21	+	.	coverage=123;context=TGGGACGGAAACTATTATTTCGGTTCCATATTCTTTGCTTA;IPDRatio=1.46
gi|68566501|gb|CP000077.1| Sulfolobus acidocaldarius DSM 639, complete genome	kinModCall	modified_base	87215	87215	24	+	.	coverage=115;context=GGGGGAATTCATATTGAAATTTTGTGGTATAGATTTAGCCG;IPDRatio=1.55
gi|68566501|gb|CP000077.1| Sulfolobus acidocaldarius DSM 639, complete genome	kinModCall	modified_base	87216	87216	26	+	.	coverage=118;context=GGGGAATTCATATTGAAATTTTGTGGTATAGATTTAGCCGT;IPDRatio=1.52
gi|68566501|gb|CP000077.1| Sulfolobus acidocaldarius DSM 639, complete genome	kinModCall	modified_base	87219	87219	44	+	.	coverage=119;context=GAATTCATATTGAAATTTTGTGGTATAGATTTAGCCGTAAA;IPDRatio=2.08
gi|68566501|gb|CP000077.1| Sulfolobus acidocaldarius DSM 639, complete genome	kinModCall	modified_base	87231	87231	24	+	.	coverage=120;context=AAATTTTGTGGTATAGATTTAGCCGTAAAGCGACCTTCTAC;IPDRatio=1.41
gi|68566501|gb|CP000077.1| Sulfolobus acidocaldarius DSM 639, complete genome	kinModCall	modified_base	87235	87235	23	-	.	coverage=123;context=TATTGTAGAAGGTCGCTTTACGGCTAAATCTATACCACAAA;IPDRatio=1.52
gi|68566501|gb|CP000077.1| Sulfolobus acidocaldarius DSM 639, complete genome	kinModCall	modified_base	87262	87262	21	-	.	coverage=117;context=ATAAATTAATGTATTTTCAAAAACGGCTATTGTAGAAGGTC;IPDRatio=1.43
gi|68566501|gb|CP000077.1| Sulfolobus acidocaldarius DSM 639, complete genome	kinModCall	modified_base	87288	87288	23	-	.	coverage=118;context=TCTCCATCGGTAACAACATCACTTACATAAATTAATGTATT;IPDRatio=1.47
gi|68566501|gb|CP000077.1| Sulfolobus acidocaldarius DSM 639, complete genome	kinModCall	modified_base	87300	87300	22	-	.	coverage=120;context=CCCGAGAGAATCTCTCCATCGGTAACAACATCACTTACATA;IPDRatio=1.64
gi|68566501|gb|CP000077.1| Sulfolobus acidocaldarius DSM 639, complete genome	kinModCall	modified_base	87354	87354	22	+	.	coverage=117;context=AAAATTATTGCTATAGACTCGCCGTTGTCAATGTCCAAGGG;IPDRatio=1.49
gi|68566501|gb|CP000077.1| Sulfolobus acidocaldarius DSM 639, complete genome	kinModCall	modified_base	87408	87408	26	+	.	coverage=117;context=GATAGGTTAATGATAAAAAACGGCTTTAGGGTACTTCCTCC;IPDRatio=1.55
gi|68566501|gb|CP000077.1| Sulfolobus acidocaldarius DSM 639, complete genome	kinModCall	modified_base	87427	87427	21	-	.	coverage=106;context=TAATCCTTTCATCCAACTTGGAGGAAGTACCCTAAAGCCGT;IPDRatio=1.48
gi|68566501|gb|CP000077.1| Sulfolobus acidocaldarius DSM 639, complete genome	kinModCall	modified_base	87466	87466	27	-	.	coverage=108;context=TGCATTTAAAATGGAATTCAACCTGATGGCTCTCTCTACTA;IPDRatio=1.56
gi|68566501|gb|CP000077.1| Sulfolobus acidocaldarius DSM 639, complete genome	kinModCall	modified_base	87485	87485	23	+	.	coverage=115;context=GTTGAATTCCATTTTAAATGCAGAAGTAATTGAGACCCATC;IPDRatio=1.43
gi|68566501|gb|CP000077.1| Sulfolobus acidocaldarius DSM 639, complete genome	kinModCall	modified_base	87549	87549	27	+	.	coverage=116;context=AATTTGAATTGGAAAGACGTGGGGGCTAAAAAGAAGGACGA;IPDRatio=1.58
gi|68566501|gb|CP000077.1| Sulfolobus acidocaldarius DSM 639, complete genome	kinModCall	modified_base	87561	87561	30	+	.	coverage=117;context=AAAGACGTGGGGGCTAAAAAGAAGGACGAATTAGATGCGGT;IPDRatio=1.57
gi|68566501|gb|CP000077.1| Sulfolobus acidocaldarius DSM 639, complete genome	kinModCall	modified_base	87617	87617	34	+	.	coverage=101;context=AGCCTATTTTAAGGATAAGGGGAATATATTGAAAATTGAGG;IPDRatio=1.87
gi|68566501|gb|CP000077.1| Sulfolobus acidocaldarius DSM 639, complete genome	kinModCall	modified_base	87665	87665	41	-	.	coverage=114;context=CGATTTTAAGAGTACCTCTGGGTAATAGATAAATTATACCA;IPDRatio=2.17
gi|68566501|gb|CP000077.1| Sulfolobus acidocaldarius DSM 639, complete genome	kinModCall	m6A	87669	87669	48	+	.	context=ATAATTTATCTATTACCCAGAGGTACTCTTAAAATCGAGAG;fracLow=0.591;coverage=110;IPDRatio=2.32;fracUp=0.966;frac=0.773;identificationQv=41
gi|68566501|gb|CP000077.1| Sulfolobus acidocaldarius DSM 639, complete genome	kinModCall	modified_base	88040	88040	61	+	.	coverage=115;context=ACTAGAAATATGAGAAGATACGAGGCTGAGAATATTGTTAT;IPDRatio=2.02
gi|68566501|gb|CP000077.1| Sulfolobus acidocaldarius DSM 639, complete genome	kinModCall	modified_base	88294	88294	29	-	.	coverage=108;context=CGCTTAACGCATTTCAGCAGGGTATCATTACATCACTTGTG;IPDRatio=1.83
gi|68566501|gb|CP000077.1| Sulfolobus acidocaldarius DSM 639, complete genome	kinModCall	modified_base	88368	88368	25	+	.	coverage=106;context=TATAGATTCCTGATCTAAAGGCTACGAGGAAATTTGATCCT;IPDRatio=1.50
gi|68566501|gb|CP000077.1| Sulfolobus acidocaldarius DSM 639, complete genome	kinModCall	modified_base	88388	88388	30	+	.	coverage=112;context=GCTACGAGGAAATTTGATCCTGTTAACCAATACGATGTGCT;IPDRatio=1.74
gi|68566501|gb|CP000077.1| Sulfolobus acidocaldarius DSM 639, complete genome	kinModCall	modified_base	88406	88406	22	+	.	coverage=109;context=CCTGTTAACCAATACGATGTGCTAAATGACAAGTATTTAAC;IPDRatio=1.47
gi|68566501|gb|CP000077.1| Sulfolobus acidocaldarius DSM 639, complete genome	kinModCall	m4C	88496	88496	31	-	.	context=ATATTTTTCTTTTTCTCAGCCGGTAGTTATCTAAATTTATC;fracLow=1.000;coverage=97;IPDRatio=1.94;fracUp=1.000;frac=1.000;identificationQv=16
gi|68566501|gb|CP000077.1| Sulfolobus acidocaldarius DSM 639, complete genome	kinModCall	m4C	88538	88538	40	+	.	context=AGGGAGAAGTCGATTAATGGCGACAAGATCCTTGATACTTT;fracLow=0.405;coverage=113;IPDRatio=1.82;fracUp=0.818;frac=0.580;identificationQv=17
gi|68566501|gb|CP000077.1| Sulfolobus acidocaldarius DSM 639, complete genome	kinModCall	m6A	88545	88545	57	+	.	context=AGTCGATTAATGGCGACAAGATCCTTGATACTTTCTTGGTA;fracLow=0.187;motif=AGATCC;coverage=109;IPDRatio=2.15;id=AGATCC;fracUp=0.485;frac=0.330;identificationQv=15
gi|68566501|gb|CP000077.1| Sulfolobus acidocaldarius DSM 639, complete genome	kinModCall	modified_base	88546	88546	22	+	.	coverage=115;context=GTCGATTAATGGCGACAAGATCCTTGATACTTTCTTGGTAT;IPDRatio=1.47
gi|68566501|gb|CP000077.1| Sulfolobus acidocaldarius DSM 639, complete genome	kinModCall	m6A	88546	88546	90	-	.	context=ATACCAAGAAAGTATCAAGGATCTTGTCGCCATTAATCGAC;fracLow=0.401;motif=GGATCY;coverage=104;IPDRatio=2.95;id=GGATCY;fracUp=0.702;frac=0.558;identificationQv=30
gi|68566501|gb|CP000077.1| Sulfolobus acidocaldarius DSM 639, complete genome	kinModCall	m6A	88582	88582	23	+	.	context=GGTATCTTTCAGTGCATATGAAGCACCTAAGCCAAGTAGAA;fracLow=0.134;coverage=114;IPDRatio=1.51;fracUp=0.400;frac=0.274;identificationQv=3
gi|68566501|gb|CP000077.1| Sulfolobus acidocaldarius DSM 639, complete genome	kinModCall	modified_base	88618	88618	25	+	.	coverage=115;context=TAGAAAATTAGCTAAAGTTGAAGGGATGTCGAATATCTGTC;IPDRatio=1.53
gi|68566501|gb|CP000077.1| Sulfolobus acidocaldarius DSM 639, complete genome	kinModCall	modified_base	88912	88912	41	+	.	coverage=115;context=AATCAATTTATAGGTAATTGTAGTGCTAGTTGTCACGCTTA;IPDRatio=1.98
gi|68566501|gb|CP000077.1| Sulfolobus acidocaldarius DSM 639, complete genome	kinModCall	modified_base	89117	89117	34	+	.	coverage=125;context=ACTAAATTAATAGCCAACGTGGATAAAAAATTAAACAAGTC;IPDRatio=1.69
gi|68566501|gb|CP000077.1| Sulfolobus acidocaldarius DSM 639, complete genome	kinModCall	modified_base	89141	89141	22	+	.	coverage=123;context=AAAAAATTAAACAAGTCACTACTGTAATCTAAGCCAAAACT;IPDRatio=1.53
gi|68566501|gb|CP000077.1| Sulfolobus acidocaldarius DSM 639, complete genome	kinModCall	modified_base	89150	89150	24	+	.	coverage=123;context=AACAAGTCACTACTGTAATCTAAGCCAAAACTCTTACCCAA;IPDRatio=1.51
gi|68566501|gb|CP000077.1| Sulfolobus acidocaldarius DSM 639, complete genome	kinModCall	modified_base	89334	89334	26	+	.	coverage=120;context=ATAAATCATTCCTAGAAATAGATACGTAAAGGGTGTAAAGA;IPDRatio=1.46
gi|68566501|gb|CP000077.1| Sulfolobus acidocaldarius DSM 639, complete genome	kinModCall	modified_base	89347	89347	21	+	.	coverage=123;context=AGAAATAGATACGTAAAGGGTGTAAAGAAAAAATGATTATA;IPDRatio=1.64
gi|68566501|gb|CP000077.1| Sulfolobus acidocaldarius DSM 639, complete genome	kinModCall	modified_base	89435	89435	25	+	.	coverage=126;context=GTTAAGTTCTATCTTTTAGCTGGGAATAAGAATAGATATAA;IPDRatio=1.54
gi|68566501|gb|CP000077.1| Sulfolobus acidocaldarius DSM 639, complete genome	kinModCall	modified_base	89581	89581	23	-	.	coverage=121;context=TGACGTTTTAATGAGTTAAATGGTACTTCTCTCTGAAGGGT;IPDRatio=1.56
gi|68566501|gb|CP000077.1| Sulfolobus acidocaldarius DSM 639, complete genome	kinModCall	modified_base	89668	89668	21	+	.	coverage=116;context=AATTTGATTCTGATAAGATTTGGTAGTGGTTAAAAGCGAAG;IPDRatio=1.64
gi|68566501|gb|CP000077.1| Sulfolobus acidocaldarius DSM 639, complete genome	kinModCall	m4C	89731	89731	20	+	.	context=GAATAATCCATTGAATGATCCCCCATCAAGAAAAGTATATA;fracLow=0.372;coverage=114;IPDRatio=1.49;fracUp=0.910;frac=0.616;identificationQv=4
gi|68566501|gb|CP000077.1| Sulfolobus acidocaldarius DSM 639, complete genome	kinModCall	modified_base	89759	89759	22	+	.	coverage=117;context=AGAAAAGTATATACATTGGAGGTGAATCCTTCTTCGTCTCC;IPDRatio=1.49
gi|68566501|gb|CP000077.1| Sulfolobus acidocaldarius DSM 639, complete genome	kinModCall	modified_base	89818	89818	24	-	.	coverage=117;context=CATAATTCAATAAACTTATAGATGATGATAGAAAACCACTG;IPDRatio=1.50
gi|68566501|gb|CP000077.1| Sulfolobus acidocaldarius DSM 639, complete genome	kinModCall	m4C	89842	89842	29	+	.	context=AAGTTTATTGAATTATGATCCCTTAGTAGAAAATTTTGATC;fracLow=0.470;coverage=118;IPDRatio=1.67;fracUp=1.000;frac=0.770;identificationQv=10
gi|68566501|gb|CP000077.1| Sulfolobus acidocaldarius DSM 639, complete genome	kinModCall	modified_base	89849	89849	35	+	.	context=TTGAATTATGATCCCTTAGTAGAAAATTTTGATCAGAAATT;motif=AGNAAATTTT;coverage=124;IPDRatio=1.70;id=AGNAAATTTT
gi|68566501|gb|CP000077.1| Sulfolobus acidocaldarius DSM 639, complete genome	kinModCall	modified_base	89871	89871	23	+	.	coverage=120;context=AAAATTTTGATCAGAAATTGACTAGACTTAGTAAAGAGGGT;IPDRatio=1.45
gi|68566501|gb|CP000077.1| Sulfolobus acidocaldarius DSM 639, complete genome	kinModCall	modified_base	89994	89994	21	+	.	coverage=119;context=GTCTCTACGAGGACTTTATTGTTAGGGAATTGATTCCATAT;IPDRatio=1.48
gi|68566501|gb|CP000077.1| Sulfolobus acidocaldarius DSM 639, complete genome	kinModCall	modified_base	90066	90066	22	+	.	coverage=126;context=TATTGATGGGCAAGTCTTCTGGTGGATATGGTGCTATGGTA;IPDRatio=1.46
gi|68566501|gb|CP000077.1| Sulfolobus acidocaldarius DSM 639, complete genome	kinModCall	modified_base	90074	90074	23	+	.	coverage=125;context=GGCAAGTCTTCTGGTGGATATGGTGCTATGGTATTAGGCAT;IPDRatio=1.52
gi|68566501|gb|CP000077.1| Sulfolobus acidocaldarius DSM 639, complete genome	kinModCall	m6A	90394	90394	44	+	.	context=GAATATGTGGTTGGAAAAAGATCCTGTTAGAATAGTGGATA;fracLow=0.111;motif=AGATCC;coverage=116;IPDRatio=1.83;id=AGATCC;fracUp=0.354;frac=0.230;identificationQv=7
gi|68566501|gb|CP000077.1| Sulfolobus acidocaldarius DSM 639, complete genome	kinModCall	modified_base	90395	90395	45	-	.	context=TTATCCACTATTCTAACAGGATCTTTTTCCAACCACATATT;motif=GGATCY;coverage=120;IPDRatio=1.91;id=GGATCY
gi|68566501|gb|CP000077.1| Sulfolobus acidocaldarius DSM 639, complete genome	kinModCall	m4C	90664	90664	23	-	.	context=TTACTCTAAATAGACAAACACGGTTTGTATATTCAGTGTAG;fracLow=0.352;coverage=119;IPDRatio=1.50;fracUp=0.903;frac=0.621;identificationQv=6
gi|68566501|gb|CP000077.1| Sulfolobus acidocaldarius DSM 639, complete genome	kinModCall	modified_base	90779	90779	37	+	.	coverage=111;context=TGCAAAAACATAAATGATCAACGTAGTAGTTTTAAGAAAAA;IPDRatio=1.96
gi|68566501|gb|CP000077.1| Sulfolobus acidocaldarius DSM 639, complete genome	kinModCall	m6A	90909	90909	35	+	.	context=GGTTTATGGGTCAAAATATGAGGTATTTGATAACCCTAGAA;fracLow=0.336;coverage=115;IPDRatio=1.95;fracUp=0.738;frac=0.554;identificationQv=17
gi|68566501|gb|CP000077.1| Sulfolobus acidocaldarius DSM 639, complete genome	kinModCall	modified_base	90939	90939	26	+	.	coverage=119;context=TAACCCTAGAAAGGAGCTCACAGTAAAATACGTTCTAGGTA;IPDRatio=1.52
gi|68566501|gb|CP000077.1| Sulfolobus acidocaldarius DSM 639, complete genome	kinModCall	modified_base	90941	90941	27	+	.	coverage=116;context=ACCCTAGAAAGGAGCTCACAGTAAAATACGTTCTAGGTAAA;IPDRatio=1.57
gi|68566501|gb|CP000077.1| Sulfolobus acidocaldarius DSM 639, complete genome	kinModCall	m4C	90949	90949	38	+	.	context=AAGGAGCTCACAGTAAAATACGTTCTAGGTAAATTCGGTTA;fracLow=0.242;coverage=117;IPDRatio=1.78;fracUp=0.700;frac=0.444;identificationQv=8
gi|68566501|gb|CP000077.1| Sulfolobus acidocaldarius DSM 639, complete genome	kinModCall	modified_base	90965	90965	27	+	.	coverage=118;context=AATACGTTCTAGGTAAATTCGGTTAAACTTTTACACTCTCC;IPDRatio=1.64
gi|68566501|gb|CP000077.1| Sulfolobus acidocaldarius DSM 639, complete genome	kinModCall	modified_base	91149	91149	31	-	.	coverage=109;context=ATATCTTGTTACAGAATTTGAGGGAATTCCAAGGGCAAGTG;IPDRatio=1.78
gi|68566501|gb|CP000077.1| Sulfolobus acidocaldarius DSM 639, complete genome	kinModCall	modified_base	91275	91275	21	+	.	coverage=119;context=CGTAAAGTTCTCTTTCGACGCATTCTCTGGGTGTTTCTGTA;IPDRatio=1.44
gi|68566501|gb|CP000077.1| Sulfolobus acidocaldarius DSM 639, complete genome	kinModCall	modified_base	91376	91376	24	-	.	coverage=110;context=TGTTTAGGAGTAGTAAAAAGAGGAGATTTTTTTCTATTCAT;IPDRatio=1.63
gi|68566501|gb|CP000077.1| Sulfolobus acidocaldarius DSM 639, complete genome	kinModCall	modified_base	91468	91468	21	-	.	coverage=103;context=CTCGGATACAATGACGAACAGATAGACAAGATTTTAGACCT;IPDRatio=1.46
gi|68566501|gb|CP000077.1| Sulfolobus acidocaldarius DSM 639, complete genome	kinModCall	modified_base	91544	91544	33	+	.	coverage=110;context=CTAACTTTTTACCTATTTCGGAAGCTTTATCGTAGCCGATA;IPDRatio=1.68
gi|68566501|gb|CP000077.1| Sulfolobus acidocaldarius DSM 639, complete genome	kinModCall	modified_base	91566	91566	21	+	.	coverage=122;context=AGCTTTATCGTAGCCGATAACCGGTGATACAATAGTTATGA;IPDRatio=1.60
gi|68566501|gb|CP000077.1| Sulfolobus acidocaldarius DSM 639, complete genome	kinModCall	modified_base	91567	91567	22	+	.	coverage=107;context=GCTTTATCGTAGCCGATAACCGGTGATACAATAGTTATGAG;IPDRatio=1.52
gi|68566501|gb|CP000077.1| Sulfolobus acidocaldarius DSM 639, complete genome	kinModCall	modified_base	91575	91575	29	+	.	coverage=117;context=GTAGCCGATAACCGGTGATACAATAGTTATGAGTGATGGAC;IPDRatio=1.54
gi|68566501|gb|CP000077.1| Sulfolobus acidocaldarius DSM 639, complete genome	kinModCall	modified_base	91729	91729	21	+	.	coverage=95;context=TATCCGATCAAAGGAATTCCCATAGACAATTCAAATTCACC;IPDRatio=1.52
gi|68566501|gb|CP000077.1| Sulfolobus acidocaldarius DSM 639, complete genome	kinModCall	modified_base	91979	91979	37	-	.	coverage=108;context=AGATTTACTTACACTGAGTGGAGCACTAAGGACTTCAGCAG;IPDRatio=2.05
gi|68566501|gb|CP000077.1| Sulfolobus acidocaldarius DSM 639, complete genome	kinModCall	modified_base	91984	91984	38	+	.	coverage=120;context=GAAGTCCTTAGTGCTCCACTCAGTGTAAGTAAATCTGTGAG;IPDRatio=1.79
gi|68566501|gb|CP000077.1| Sulfolobus acidocaldarius DSM 639, complete genome	kinModCall	modified_base	92025	92025	32	+	.	coverage=117;context=AAGTCGCATTGCTCTGAACTTGTTAGCAGGTTTAAACCCTA;IPDRatio=1.67
gi|68566501|gb|CP000077.1| Sulfolobus acidocaldarius DSM 639, complete genome	kinModCall	modified_base	92093	92093	44	+	.	coverage=115;context=TAACCTTTATCTGAAAATCTGGGTGTGAATTAGCGCCTGTT;IPDRatio=1.97
gi|68566501|gb|CP000077.1| Sulfolobus acidocaldarius DSM 639, complete genome	kinModCall	modified_base	92109	92109	25	-	.	coverage=113;context=GTGGAACTGCTGTTGGAACAGGCGCTAATTCACACCCAGAT;IPDRatio=1.52
gi|68566501|gb|CP000077.1| Sulfolobus acidocaldarius DSM 639, complete genome	kinModCall	modified_base	92213	92213	33	+	.	coverage=120;context=CATCTGAGTATGCAGAAAGTTCCTGACCAAGAGTTACAGGT;IPDRatio=1.76
gi|68566501|gb|CP000077.1| Sulfolobus acidocaldarius DSM 639, complete genome	kinModCall	m6A	92491	92491	33	-	.	context=CAAACAGGCTCAGGAACTGGACTCAACATGAATATTAATGA;fracLow=0.219;coverage=114;IPDRatio=1.88;fracUp=0.549;frac=0.418;identificationQv=11
gi|68566501|gb|CP000077.1| Sulfolobus acidocaldarius DSM 639, complete genome	kinModCall	modified_base	92554	92554	21	-	.	coverage=111;context=ATTCAGGCAGCTGAACAAGTGATGAAAGGAGATCATGATGA;IPDRatio=1.43
gi|68566501|gb|CP000077.1| Sulfolobus acidocaldarius DSM 639, complete genome	kinModCall	modified_base	92585	92585	22	-	.	coverage=97;context=TCTACTCGATAGAGAGATCGGCAGAGCTATAATTCAGGCAG;IPDRatio=1.47
gi|68566501|gb|CP000077.1| Sulfolobus acidocaldarius DSM 639, complete genome	kinModCall	modified_base	92679	92679	24	+	.	coverage=129;context=TATTATTCTTCTTGGAAATCTTGTTCCTGTGTTCATAAACA;IPDRatio=1.46
gi|68566501|gb|CP000077.1| Sulfolobus acidocaldarius DSM 639, complete genome	kinModCall	m6A	93154	93154	77	+	.	context=GTGGATGGTGACTTGAAAGAAGGTGTTATTAATTTTGGGAA;fracLow=0.436;coverage=110;IPDRatio=2.86;fracUp=0.759;frac=0.598;identificationQv=56
gi|68566501|gb|CP000077.1| Sulfolobus acidocaldarius DSM 639, complete genome	kinModCall	modified_base	93171	93171	57	+	.	coverage=112;context=AGAAGGTGTTATTAATTTTGGGAAAATTTTGGTTAAAGTTA;IPDRatio=2.20
gi|68566501|gb|CP000077.1| Sulfolobus acidocaldarius DSM 639, complete genome	kinModCall	modified_base	93172	93172	21	+	.	coverage=103;context=GAAGGTGTTATTAATTTTGGGAAAATTTTGGTTAAAGTTAT;IPDRatio=1.60
gi|68566501|gb|CP000077.1| Sulfolobus acidocaldarius DSM 639, complete genome	kinModCall	modified_base	93299	93299	21	+	.	coverage=120;context=TAGGGAGATACGATTTAGGTGGAGACAGGGAATACCTAAAG;IPDRatio=1.46
gi|68566501|gb|CP000077.1| Sulfolobus acidocaldarius DSM 639, complete genome	kinModCall	.	93342	93342	11	+	.	context=AAGTTTACGTAGGCTAATGGATCTAGAGGATTTGCTTAACG;motif=GGATCY;coverage=113;IPDRatio=1.246;id=GGATCY
gi|68566501|gb|CP000077.1| Sulfolobus acidocaldarius DSM 639, complete genome	kinModCall	.	93343	93343	3	-	.	context=ACGTTAAGCAAATCCTCTAGATCCATTAGCCTACGTAAACT;motif=AGATCC;coverage=113;IPDRatio=0.996;id=AGATCC
gi|68566501|gb|CP000077.1| Sulfolobus acidocaldarius DSM 639, complete genome	kinModCall	modified_base	93386	93386	21	+	.	coverage=111;context=ATCCTGGGCACGGATTCATAACTACACTAGGTTATGAAAAG;IPDRatio=1.46
gi|68566501|gb|CP000077.1| Sulfolobus acidocaldarius DSM 639, complete genome	kinModCall	modified_base	93594	93594	38	+	.	coverage=111;context=AATATATAATCCTAAAAAAGTTGTAGGAATTAAAGGTGACC;IPDRatio=1.86
gi|68566501|gb|CP000077.1| Sulfolobus acidocaldarius DSM 639, complete genome	kinModCall	m4C	93822	93822	30	+	.	context=AAGAAGGGGAAAGAGATTTGCGTTATCGGAAGGCATGAGAT;fracLow=0.292;coverage=108;IPDRatio=1.70;fracUp=0.750;frac=0.531;identificationQv=5
gi|68566501|gb|CP000077.1| Sulfolobus acidocaldarius DSM 639, complete genome	kinModCall	modified_base	94016	94016	23	+	.	coverage=111;context=CTAATTTTTATGAGATTATGAGCGAAATAGTGAATAGAGCT;IPDRatio=1.51
gi|68566501|gb|CP000077.1| Sulfolobus acidocaldarius DSM 639, complete genome	kinModCall	modified_base	94050	94050	24	+	.	coverage=103;context=TAGAGCTACAAGTTATTTTGGAAGAACTATAATTCTCAGCG;IPDRatio=1.71
gi|68566501|gb|CP000077.1| Sulfolobus acidocaldarius DSM 639, complete genome	kinModCall	modified_base	94070	94070	21	+	.	coverage=113;context=GAAGAACTATAATTCTCAGCGGGCAATGTGTATTATATAAA;IPDRatio=1.47
gi|68566501|gb|CP000077.1| Sulfolobus acidocaldarius DSM 639, complete genome	kinModCall	modified_base	94079	94079	21	+	.	coverage=106;context=TAATTCTCAGCGGGCAATGTGTATTATATAAAACGTCAGCC;IPDRatio=1.44
gi|68566501|gb|CP000077.1| Sulfolobus acidocaldarius DSM 639, complete genome	kinModCall	modified_base	94294	94294	24	+	.	coverage=103;context=GTTAAACAGGTAGTAAGGTGGACTAGAGCAAACTATCTGTT;IPDRatio=1.53
gi|68566501|gb|CP000077.1| Sulfolobus acidocaldarius DSM 639, complete genome	kinModCall	modified_base	94321	94321	21	-	.	coverage=107;context=CTTCCATCCCTCAATGATCGCAGGAAGAACAGATAGTTTGC;IPDRatio=1.54
gi|68566501|gb|CP000077.1| Sulfolobus acidocaldarius DSM 639, complete genome	kinModCall	modified_base	94347	94347	21	+	.	coverage=117;context=ATTGAGGGATGGAAGTTTAAGTCTCAGGGGAAATCTATACG;IPDRatio=1.53
gi|68566501|gb|CP000077.1| Sulfolobus acidocaldarius DSM 639, complete genome	kinModCall	modified_base	94378	94378	22	+	.	coverage=114;context=AATCTATACGTATTCGACATCATATATATGAATTTTCTGCC;IPDRatio=1.43
gi|68566501|gb|CP000077.1| Sulfolobus acidocaldarius DSM 639, complete genome	kinModCall	modified_base	94408	94408	25	+	.	coverage=112;context=AATTTTCTGCCTATCTTGGTGATATTCTCCCTAATTCCTCT;IPDRatio=1.59
gi|68566501|gb|CP000077.1| Sulfolobus acidocaldarius DSM 639, complete genome	kinModCall	modified_base	94438	94438	26	+	.	coverage=120;context=CTAATTCCTCTTCAATATCCTCGTTTTGATATATTTAACAC;IPDRatio=1.63
gi|68566501|gb|CP000077.1| Sulfolobus acidocaldarius DSM 639, complete genome	kinModCall	modified_base	94456	94456	49	-	.	coverage=106;context=GTAATTGAGGCTGAAAGTGTGTTAAATATATCAAAACGAGG;IPDRatio=1.96
gi|68566501|gb|CP000077.1| Sulfolobus acidocaldarius DSM 639, complete genome	kinModCall	modified_base	94492	94492	24	+	.	coverage=121;context=ATTACCTCTCTAGAAAGATTGGATATTTTCCAATTAATTTT;IPDRatio=1.53
gi|68566501|gb|CP000077.1| Sulfolobus acidocaldarius DSM 639, complete genome	kinModCall	modified_base	94511	94511	21	+	.	coverage=114;context=TGGATATTTTCCAATTAATTTTAGGTATCCCCATCAGAGCA;IPDRatio=1.48
gi|68566501|gb|CP000077.1| Sulfolobus acidocaldarius DSM 639, complete genome	kinModCall	modified_base	94830	94830	23	-	.	coverage=104;context=GGACGTACCTTAAGTTAAAAGAATTAGTACTAAAAATACTG;IPDRatio=1.76
gi|68566501|gb|CP000077.1| Sulfolobus acidocaldarius DSM 639, complete genome	kinModCall	modified_base	94911	94911	27	+	.	coverage=124;context=TAATTGCTATCATACTTTCGCCGATAGTGCTGATGATTCAA;IPDRatio=1.70
gi|68566501|gb|CP000077.1| Sulfolobus acidocaldarius DSM 639, complete genome	kinModCall	modified_base	94912	94912	25	-	.	coverage=109;context=TTTGAATCATCAGCACTATCGGCGAAAGTATGATAGCAATT;IPDRatio=1.67
gi|68566501|gb|CP000077.1| Sulfolobus acidocaldarius DSM 639, complete genome	kinModCall	modified_base	95111	95111	25	-	.	coverage=103;context=GGTGTAATTAATTTGGAGTCGGGAGAGAGGTAGTGCAATGA;IPDRatio=1.74
gi|68566501|gb|CP000077.1| Sulfolobus acidocaldarius DSM 639, complete genome	kinModCall	modified_base	95132	95132	23	-	.	coverage=97;context=AACATTTTAAGGTATTCATATGGTGTAATTAATTTGGAGTC;IPDRatio=1.50
gi|68566501|gb|CP000077.1| Sulfolobus acidocaldarius DSM 639, complete genome	kinModCall	modified_base	95191	95191	23	+	.	coverage=121;context=TTATTCTAAACCGTTAATAGAGGAAATTTACAATAAAATAT;IPDRatio=1.54
gi|68566501|gb|CP000077.1| Sulfolobus acidocaldarius DSM 639, complete genome	kinModCall	modified_base	95342	95342	35	-	.	coverage=99;context=TGCTTAAAGAGTACTGCCTGGGTACTACTAGAGTTAAATTT;IPDRatio=2.50
gi|68566501|gb|CP000077.1| Sulfolobus acidocaldarius DSM 639, complete genome	kinModCall	modified_base	95489	95489	21	+	.	coverage=107;context=AACACATCACTTGCTTACAGGACTATTATGAATTTCAGTAA;IPDRatio=1.47
gi|68566501|gb|CP000077.1| Sulfolobus acidocaldarius DSM 639, complete genome	kinModCall	modified_base	95656	95656	27	+	.	coverage=120;context=TTTTCATAAGGGTGATCAGTGGTTATTTATAGTACAAGTTC;IPDRatio=1.58
gi|68566501|gb|CP000077.1| Sulfolobus acidocaldarius DSM 639, complete genome	kinModCall	modified_base	95791	95791	30	+	.	coverage=116;context=AACCACGGAGTCAGATTTACGGGTAATTGATATTGTAACTA;IPDRatio=1.67
gi|68566501|gb|CP000077.1| Sulfolobus acidocaldarius DSM 639, complete genome	kinModCall	modified_base	95817	95817	25	-	.	coverage=105;context=AGATAAGAGAATTGCGACCAGTAAAATAGTTACAATATCAA;IPDRatio=1.53
gi|68566501|gb|CP000077.1| Sulfolobus acidocaldarius DSM 639, complete genome	kinModCall	modified_base	95849	95849	32	+	.	coverage=113;context=CTCTTATCTGTTTTAATTAGGGCATTAGTACCGATAATCCT;IPDRatio=1.97
gi|68566501|gb|CP000077.1| Sulfolobus acidocaldarius DSM 639, complete genome	kinModCall	modified_base	96007	96007	31	+	.	coverage=114;context=TGGGATTACCATAGATTACTCAGTACTATTTTTATATAGAT;IPDRatio=1.99
gi|68566501|gb|CP000077.1| Sulfolobus acidocaldarius DSM 639, complete genome	kinModCall	modified_base	96121	96121	29	-	.	coverage=108;context=GAAATGATAAGAAACCTAAGCCTATACTTAATCCACTGAAG;IPDRatio=1.81
gi|68566501|gb|CP000077.1| Sulfolobus acidocaldarius DSM 639, complete genome	kinModCall	modified_base	96126	96126	28	+	.	coverage=116;context=GTGGATTAAGTATAGGCTTAGGTTTCTTATCATTTCTTATA;IPDRatio=1.56
gi|68566501|gb|CP000077.1| Sulfolobus acidocaldarius DSM 639, complete genome	kinModCall	modified_base	96150	96150	24	-	.	coverage=101;context=ATTTTTAAGCAAAGGAGAAGGAGATATAAGAAATGATAAGA;IPDRatio=1.54
gi|68566501|gb|CP000077.1| Sulfolobus acidocaldarius DSM 639, complete genome	kinModCall	modified_base	96168	96168	24	+	.	coverage=112;context=CTCCTTCTCCTTTGCTTAAAAATATAGGAATAGCATTAGTT;IPDRatio=1.49
gi|68566501|gb|CP000077.1| Sulfolobus acidocaldarius DSM 639, complete genome	kinModCall	modified_base	96272	96272	26	+	.	coverage=116;context=TCCATCAAGTACTTGAAGTTTCCTAGAAAGCAATTACCAAG;IPDRatio=1.53
gi|68566501|gb|CP000077.1| Sulfolobus acidocaldarius DSM 639, complete genome	kinModCall	modified_base	96277	96277	21	+	.	coverage=117;context=CAAGTACTTGAAGTTTCCTAGAAAGCAATTACCAAGTTCTA;IPDRatio=1.47
gi|68566501|gb|CP000077.1| Sulfolobus acidocaldarius DSM 639, complete genome	kinModCall	modified_base	96465	96465	22	+	.	coverage=115;context=TATCACCAAACAGCAAAGTGTTAGTGGGAGAAAAAGAGTTA;IPDRatio=1.48
gi|68566501|gb|CP000077.1| Sulfolobus acidocaldarius DSM 639, complete genome	kinModCall	modified_base	96536	96536	24	+	.	coverage=119;context=GTTATAATAAGAGGGAACCCAAATCAGTCATACAGTCAAAT;IPDRatio=1.51
gi|68566501|gb|CP000077.1| Sulfolobus acidocaldarius DSM 639, complete genome	kinModCall	modified_base	96611	96611	23	+	.	coverage=114;context=GGCTTCGTAATAGGACCAGCTGGTATAGGTAGAACTCTCTT;IPDRatio=1.52
gi|68566501|gb|CP000077.1| Sulfolobus acidocaldarius DSM 639, complete genome	kinModCall	modified_base	96707	96707	43	+	.	coverage=115;context=GAGATTTATATCTCATCTCCTGTGTTCAGTAATCAAGCCAT;IPDRatio=1.86
gi|68566501|gb|CP000077.1| Sulfolobus acidocaldarius DSM 639, complete genome	kinModCall	modified_base	96762	96762	25	-	.	coverage=101;context=CGCATTAGCTCCTCCCACAAGGTAACCCATCTTTATAAGGT;IPDRatio=1.63
gi|68566501|gb|CP000077.1| Sulfolobus acidocaldarius DSM 639, complete genome	kinModCall	modified_base	96783	96783	22	-	.	coverage=103;context=ATCAATTATATCTACCCTCTCCGCATTAGCTCCTCCCACAA;IPDRatio=1.57
gi|68566501|gb|CP000077.1| Sulfolobus acidocaldarius DSM 639, complete genome	kinModCall	modified_base	96837	96837	22	+	.	coverage=113;context=TTTACTATAGCTTCGTACTACCTGTAACTATATTAATTATC;IPDRatio=1.57
gi|68566501|gb|CP000077.1| Sulfolobus acidocaldarius DSM 639, complete genome	kinModCall	m6A	97053	97053	56	+	.	context=ATATGTTCATAATAGTCAGGATCCTAGAGGAAGAGGGTAAT;fracLow=0.186;motif=GGATCY;coverage=100;IPDRatio=2.14;id=GGATCY;fracUp=0.515;frac=0.356;identificationQv=10
gi|68566501|gb|CP000077.1| Sulfolobus acidocaldarius DSM 639, complete genome	kinModCall	m6A	97054	97054	72	-	.	context=CATTACCCTCTTCCTCTAGGATCCTGACTATTATGAACATA;fracLow=0.330;motif=GGATCY;coverage=96;IPDRatio=2.70;id=GGATCY;fracUp=0.632;frac=0.468;identificationQv=12
gi|68566501|gb|CP000077.1| Sulfolobus acidocaldarius DSM 639, complete genome	kinModCall	modified_base	97097	97097	24	-	.	coverage=99;context=GCAAGACCAGTACTTTCCACACTTTTAACAATACGTTCCTC;IPDRatio=1.52
gi|68566501|gb|CP000077.1| Sulfolobus acidocaldarius DSM 639, complete genome	kinModCall	modified_base	97107	97107	36	+	.	coverage=109;context=TTGTTAAAAGTGTGGAAAGTACTGGTCTTGCGGTTACTGCT;IPDRatio=1.72
gi|68566501|gb|CP000077.1| Sulfolobus acidocaldarius DSM 639, complete genome	kinModCall	m4C	97117	97117	20	+	.	context=TGTGGAAAGTACTGGTCTTGCGGTTACTGCTGCAGGTCTCA;fracLow=0.123;coverage=108;IPDRatio=1.44;fracUp=0.663;frac=0.382;identificationQv=4
gi|68566501|gb|CP000077.1| Sulfolobus acidocaldarius DSM 639, complete genome	kinModCall	m6A	97130	97130	43	+	.	context=GGTCTTGCGGTTACTGCTGCAGGTCTCATTTTAGCAGGTGC;fracLow=0.366;coverage=109;IPDRatio=1.94;fracUp=0.751;frac=0.569;identificationQv=14
gi|68566501|gb|CP000077.1| Sulfolobus acidocaldarius DSM 639, complete genome	kinModCall	modified_base	97201	97201	25	+	.	coverage=106;context=ATTCTTACAGGAGATTGGTCTAGCGGTTGGTTTAACTATAT;IPDRatio=1.58
gi|68566501|gb|CP000077.1| Sulfolobus acidocaldarius DSM 639, complete genome	kinModCall	modified_base	97291	97291	46	+	.	coverage=105;context=TATACTTAAAAAATATAATTGGTGGCCAAAAACTAAAACCA;IPDRatio=2.04
gi|68566501|gb|CP000077.1| Sulfolobus acidocaldarius DSM 639, complete genome	kinModCall	m4C	97295	97295	101	-	.	context=CTCTTGGTTTTAGTTTTTGGCCACCAATTATATTTTTTAAG;fracLow=0.697;motif=GGCC;coverage=99;IPDRatio=3.43;id=GGCC;fracUp=1.000;frac=0.857;identificationQv=36
gi|68566501|gb|CP000077.1| Sulfolobus acidocaldarius DSM 639, complete genome	kinModCall	m4C	97296	97296	142	+	.	context=TTAAAAAATATAATTGGTGGCCAAAAACTAAAACCAAGAGC;fracLow=0.965;motif=GGCC;coverage=108;IPDRatio=4.28;id=GGCC;fracUp=1.000;frac=1.000;identificationQv=83
gi|68566501|gb|CP000077.1| Sulfolobus acidocaldarius DSM 639, complete genome	kinModCall	modified_base	97300	97300	26	-	.	coverage=98;context=TTTAGCTCTTGGTTTTAGTTTTTGGCCACCAATTATATTTT;IPDRatio=1.55
gi|68566501|gb|CP000077.1| Sulfolobus acidocaldarius DSM 639, complete genome	kinModCall	modified_base	97349	97349	37	-	.	coverage=99;context=CAAGGATCCAGGACATCATAGCTCAGCCCTTGTAAGGCTCA;IPDRatio=1.84
gi|68566501|gb|CP000077.1| Sulfolobus acidocaldarius DSM 639, complete genome	kinModCall	modified_base	97363	97363	67	+	.	context=GCTGAGCTATGATGTCCTGGATCCTTGCTGATAGTTTTAAT;motif=GGATCY;coverage=97;IPDRatio=2.38;id=GGATCY
gi|68566501|gb|CP000077.1| Sulfolobus acidocaldarius DSM 639, complete genome	kinModCall	m6A	97364	97364	61	-	.	context=AATTAAAACTATCAGCAAGGATCCAGGACATCATAGCTCAG;fracLow=0.241;motif=GGATCY;coverage=96;IPDRatio=2.26;id=GGATCY;fracUp=0.570;frac=0.422;identificationQv=9
gi|68566501|gb|CP000077.1| Sulfolobus acidocaldarius DSM 639, complete genome	kinModCall	modified_base	97430	97430	21	+	.	coverage=103;context=TGATAAATACTATCAATTTTAATGAGGAATTTAGAAAAGCT;IPDRatio=1.46
gi|68566501|gb|CP000077.1| Sulfolobus acidocaldarius DSM 639, complete genome	kinModCall	modified_base	97497	97497	21	-	.	coverage=89;context=ACAAATCGAATGTCGATTTTTCCCAATTACCTAGATGAATG;IPDRatio=1.53
gi|68566501|gb|CP000077.1| Sulfolobus acidocaldarius DSM 639, complete genome	kinModCall	modified_base	97514	97514	21	+	.	coverage=103;context=GGGAAAAATCGACATTCGATTTGTTACGGGTTTATAAGGAA;IPDRatio=1.54
gi|68566501|gb|CP000077.1| Sulfolobus acidocaldarius DSM 639, complete genome	kinModCall	modified_base	97629	97629	27	-	.	coverage=95;context=TACTGTAATCCAGGTCAAGGAGATTGGGGATATATTTCTTG;IPDRatio=1.57
gi|68566501|gb|CP000077.1| Sulfolobus acidocaldarius DSM 639, complete genome	kinModCall	modified_base	97812	97812	21	-	.	coverage=87;context=CAATGCCGTTCCTCTGGATGGAGTTCTTGTAAAGCTTGTTT;IPDRatio=1.50
gi|68566501|gb|CP000077.1| Sulfolobus acidocaldarius DSM 639, complete genome	kinModCall	modified_base	97884	97884	23	+	.	coverage=90;context=AATGGCTAAGTCTTATCCTGGGGTATTTCTCTTCGTCAACG;IPDRatio=1.89
gi|68566501|gb|CP000077.1| Sulfolobus acidocaldarius DSM 639, complete genome	kinModCall	modified_base	97899	97899	22	-	.	coverage=94;context=AGCTTTCCAGGTTATCGTTGACGAAGAGAAATACCCCAGGA;IPDRatio=1.57
gi|68566501|gb|CP000077.1| Sulfolobus acidocaldarius DSM 639, complete genome	kinModCall	modified_base	97900	97900	25	-	.	coverage=98;context=AAGCTTTCCAGGTTATCGTTGACGAAGAGAAATACCCCAGG;IPDRatio=1.54
gi|68566501|gb|CP000077.1| Sulfolobus acidocaldarius DSM 639, complete genome	kinModCall	modified_base	97937	97937	35	+	.	coverage=93;context=GCTTTAACACATTTAAGACGGAGCAGCTTTCTATTATTAAT;IPDRatio=1.84
gi|68566501|gb|CP000077.1| Sulfolobus acidocaldarius DSM 639, complete genome	kinModCall	modified_base	98067	98067	52	+	.	coverage=94;context=TCTGTTTATCTTGGAAGATGGAAGAAGAGTGTTAACCATCA;IPDRatio=2.24
gi|68566501|gb|CP000077.1| Sulfolobus acidocaldarius DSM 639, complete genome	kinModCall	modified_base	98095	98095	21	+	.	coverage=103;context=GTGTTAACCATCACTGCTCCAAGGGGAAGGGGTAAAAGCTC;IPDRatio=1.43
gi|68566501|gb|CP000077.1| Sulfolobus acidocaldarius DSM 639, complete genome	kinModCall	modified_base	98097	98097	27	+	.	coverage=97;context=GTTAACCATCACTGCTCCAAGGGGAAGGGGTAAAAGCTCTT;IPDRatio=1.62
gi|68566501|gb|CP000077.1| Sulfolobus acidocaldarius DSM 639, complete genome	kinModCall	modified_base	98102	98102	23	-	.	coverage=94;context=TATAGAAGAGCTTTTACCCCTTCCCCTTGGAGCAGTGATGG;IPDRatio=1.51
gi|68566501|gb|CP000077.1| Sulfolobus acidocaldarius DSM 639, complete genome	kinModCall	modified_base	98199	98199	25	+	.	coverage=102;context=TTCTCCTTCGTATTATTCCTCGATAGAAATTATTTCTTTTC;IPDRatio=1.57
gi|68566501|gb|CP000077.1| Sulfolobus acidocaldarius DSM 639, complete genome	kinModCall	modified_base	98756	98756	22	+	.	coverage=103;context=CAGACGACCTAATGATACTAGGAGATCATCATTTTCAACGT;IPDRatio=1.46
gi|68566501|gb|CP000077.1| Sulfolobus acidocaldarius DSM 639, complete genome	kinModCall	modified_base	98830	98830	31	+	.	coverage=103;context=GTTATAGAAGAGGGTGCACTGGAGAAAGGAGAAATAGATAG;IPDRatio=1.69
gi|68566501|gb|CP000077.1| Sulfolobus acidocaldarius DSM 639, complete genome	kinModCall	modified_base	99019	99019	32	+	.	coverage=107;context=AAATTATTGAGGAGTGTGGTGGAGAGAGGTAAAAGAGAGGG;IPDRatio=1.69
gi|68566501|gb|CP000077.1| Sulfolobus acidocaldarius DSM 639, complete genome	kinModCall	modified_base	99084	99084	21	-	.	coverage=107;context=CATTATTAAGCCAGAAGTTCACTACTCTATAATCAGCCACA;IPDRatio=1.44
gi|68566501|gb|CP000077.1| Sulfolobus acidocaldarius DSM 639, complete genome	kinModCall	modified_base	99246	99246	21	-	.	coverage=104;context=TAAAGTATAACTGGTGAGCTGTATGCAAAATCTTAAACCTG;IPDRatio=1.41
gi|68566501|gb|CP000077.1| Sulfolobus acidocaldarius DSM 639, complete genome	kinModCall	modified_base	99304	99304	26	-	.	coverage=108;context=GATTTACTGTCAATATTAGTCCCCCTCAGGATTTTTGAGAG;IPDRatio=1.62
gi|68566501|gb|CP000077.1| Sulfolobus acidocaldarius DSM 639, complete genome	kinModCall	modified_base	99326	99326	32	+	.	coverage=110;context=CTAATATTGACAGTAAATCGTCTAACTATCCTGTAAGTTTC;IPDRatio=1.66
gi|68566501|gb|CP000077.1| Sulfolobus acidocaldarius DSM 639, complete genome	kinModCall	modified_base	99740	99740	23	-	.	coverage=104;context=ACTAGGGCTGGATTATTATAAGGTATCGAGGAGACACCAAT;IPDRatio=1.60
gi|68566501|gb|CP000077.1| Sulfolobus acidocaldarius DSM 639, complete genome	kinModCall	modified_base	99929	99929	21	-	.	coverage=107;context=ACATTCCGGCTGGTAGCAACTACGCTTAATAAATATGCAGT;IPDRatio=1.53
gi|68566501|gb|CP000077.1| Sulfolobus acidocaldarius DSM 639, complete genome	kinModCall	modified_base	100132	100132	30	+	.	coverage=108;context=CCTGGCTGCCCTTATTGAGTCCGCAATAATTACATATACAG;IPDRatio=1.62
gi|68566501|gb|CP000077.1| Sulfolobus acidocaldarius DSM 639, complete genome	kinModCall	m4C	100175	100175	110	-	.	context=AACGATCCTATGGATGCAGGCCATAATGCGTATGGGTTAAA;fracLow=0.932;motif=GGCC;coverage=104;IPDRatio=2.85;id=GGCC;fracUp=1.000;frac=1.000;identificationQv=84
gi|68566501|gb|CP000077.1| Sulfolobus acidocaldarius DSM 639, complete genome	kinModCall	m4C	100176	100176	141	+	.	context=TTAACCCATACGCATTATGGCCTGCATCCATAGGATCGTTA;fracLow=0.854;motif=GGCC;coverage=108;IPDRatio=4.12;id=GGCC;fracUp=1.000;frac=0.998;identificationQv=140
gi|68566501|gb|CP000077.1| Sulfolobus acidocaldarius DSM 639, complete genome	kinModCall	modified_base	100177	100177	23	+	.	coverage=106;context=TAACCCATACGCATTATGGCCTGCATCCATAGGATCGTTAC;IPDRatio=1.49
gi|68566501|gb|CP000077.1| Sulfolobus acidocaldarius DSM 639, complete genome	kinModCall	modified_base	100186	100186	28	+	.	coverage=106;context=CGCATTATGGCCTGCATCCATAGGATCGTTACTTTTAGTAT;IPDRatio=1.67
gi|68566501|gb|CP000077.1| Sulfolobus acidocaldarius DSM 639, complete genome	kinModCall	modified_base	100237	100237	23	+	.	coverage=105;context=TCAAAGGATTCAGAAGTTTGCGGAATCATTAATTAAAACAC;IPDRatio=1.68
gi|68566501|gb|CP000077.1| Sulfolobus acidocaldarius DSM 639, complete genome	kinModCall	modified_base	100243	100243	21	-	.	coverage=104;context=TATTTTGTGTTTTAATTAATGATTCCGCAAACTTCTGAATC;IPDRatio=1.48
gi|68566501|gb|CP000077.1| Sulfolobus acidocaldarius DSM 639, complete genome	kinModCall	m4C	100314	100314	23	-	.	context=AAAATTATTATAATAAGAGGCATAAATAGGAACACTTCCTA;fracLow=0.137;coverage=100;IPDRatio=1.51;fracUp=0.539;frac=0.346;identificationQv=3
gi|68566501|gb|CP000077.1| Sulfolobus acidocaldarius DSM 639, complete genome	kinModCall	modified_base	100318	100318	22	-	.	coverage=102;context=TCTTAAAATTATTATAATAAGAGGCATAAATAGGAACACTT;IPDRatio=1.50
gi|68566501|gb|CP000077.1| Sulfolobus acidocaldarius DSM 639, complete genome	kinModCall	modified_base	100373	100373	31	+	.	context=GCTATTCAGTACGAAGTTAGATCCGATTTCATTAACGCTGT;motif=AGATCC;coverage=107;IPDRatio=1.69;id=AGATCC
gi|68566501|gb|CP000077.1| Sulfolobus acidocaldarius DSM 639, complete genome	kinModCall	modified_base	100374	100374	29	-	.	context=CACAGCGTTAATGAAATCGGATCTAACTTCGTACTGAATAG;motif=GGATCY;coverage=110;IPDRatio=1.70;id=GGATCY
gi|68566501|gb|CP000077.1| Sulfolobus acidocaldarius DSM 639, complete genome	kinModCall	m4C	100455	100455	22	+	.	context=TAGCAACAAAAATGAATATGCCTTATTACACCAAACAAGAT;fracLow=0.169;coverage=108;IPDRatio=1.47;fracUp=0.619;frac=0.401;identificationQv=3
gi|68566501|gb|CP000077.1| Sulfolobus acidocaldarius DSM 639, complete genome	kinModCall	modified_base	100508	100508	23	+	.	coverage=109;context=ATAAGCTATCTATCGCAGAGAGAGCCTGGATTATTTGACGA;IPDRatio=1.50
gi|68566501|gb|CP000077.1| Sulfolobus acidocaldarius DSM 639, complete genome	kinModCall	modified_base	101044	101044	23	+	.	coverage=111;context=CGTCTCCTGCCCTTGGAAAGTAGGCATTTATGATAAAATAA;IPDRatio=1.72
gi|68566501|gb|CP000077.1| Sulfolobus acidocaldarius DSM 639, complete genome	kinModCall	modified_base	101045	101045	27	+	.	coverage=107;context=GTCTCCTGCCCTTGGAAAGTAGGCATTTATGATAAAATAAT;IPDRatio=1.63
gi|68566501|gb|CP000077.1| Sulfolobus acidocaldarius DSM 639, complete genome	kinModCall	modified_base	101115	101115	25	-	.	coverage=100;context=TCAGTAATCAAGGGACTGGGCATAAATGAGTTCGATGAAGA;IPDRatio=1.54
gi|68566501|gb|CP000077.1| Sulfolobus acidocaldarius DSM 639, complete genome	kinModCall	modified_base	101200	101200	22	+	.	coverage=109;context=TTTTCTTTGAGGGAAAGGGAAATAAATTACTTCCACTCAGA;IPDRatio=1.44
gi|68566501|gb|CP000077.1| Sulfolobus acidocaldarius DSM 639, complete genome	kinModCall	modified_base	101239	101239	23	-	.	coverage=104;context=CCAGGAAATTAGGACAAATGAGATACCACTTGATATAGCTC;IPDRatio=1.72
gi|68566501|gb|CP000077.1| Sulfolobus acidocaldarius DSM 639, complete genome	kinModCall	modified_base	101266	101266	26	-	.	coverage=105;context=AATTAATGATTATGACGTAATCATGCTCCAGGAAATTAGGA;IPDRatio=1.46
gi|68566501|gb|CP000077.1| Sulfolobus acidocaldarius DSM 639, complete genome	kinModCall	modified_base	101289	101289	23	+	.	coverage=98;context=ACGTCATAATCATTAATTACCGGTTGTAGGGCTCCCTTACG;IPDRatio=1.60
gi|68566501|gb|CP000077.1| Sulfolobus acidocaldarius DSM 639, complete genome	kinModCall	modified_base	101301	101301	23	-	.	coverage=100;context=AAAGCAATATTGCGTAAGGGAGCCCTACAACCGGTAATTAA;IPDRatio=1.52
gi|68566501|gb|CP000077.1| Sulfolobus acidocaldarius DSM 639, complete genome	kinModCall	modified_base	101401	101401	30	+	.	coverage=110;context=AAAAATGGTTAGGCAATTGCGAGTACTTTAAAAAATACACT;IPDRatio=1.75
gi|68566501|gb|CP000077.1| Sulfolobus acidocaldarius DSM 639, complete genome	kinModCall	modified_base	101422	101422	23	+	.	coverage=112;context=AGTACTTTAAAAAATACACTGAGTAAGTGAGACCCAACTTG;IPDRatio=1.54
gi|68566501|gb|CP000077.1| Sulfolobus acidocaldarius DSM 639, complete genome	kinModCall	modified_base	101458	101458	23	-	.	coverage=107;context=AATAGAAATTATATCCTTATGTTTTTGCCAAATTTACAAGT;IPDRatio=1.42
gi|68566501|gb|CP000077.1| Sulfolobus acidocaldarius DSM 639, complete genome	kinModCall	modified_base	101474	101474	22	+	.	coverage=109;context=AAAACATAAGGATATAATTTCTATTTACTATCAGCCTGGAA;IPDRatio=1.46
gi|68566501|gb|CP000077.1| Sulfolobus acidocaldarius DSM 639, complete genome	kinModCall	modified_base	101480	101480	22	+	.	coverage=109;context=TAAGGATATAATTTCTATTTACTATCAGCCTGGAATAAAAG;IPDRatio=1.47
gi|68566501|gb|CP000077.1| Sulfolobus acidocaldarius DSM 639, complete genome	kinModCall	modified_base	101624	101624	21	-	.	coverage=104;context=ATTTTGTTGCATCAATCACTTCAACCATAATTATAACAGAA;IPDRatio=1.44
gi|68566501|gb|CP000077.1| Sulfolobus acidocaldarius DSM 639, complete genome	kinModCall	modified_base	101635	101635	24	-	.	coverage=106;context=AGGACATTCCAATTTTGTTGCATCAATCACTTCAACCATAA;IPDRatio=1.52
gi|68566501|gb|CP000077.1| Sulfolobus acidocaldarius DSM 639, complete genome	kinModCall	modified_base	101636	101636	22	-	.	coverage=111;context=CAGGACATTCCAATTTTGTTGCATCAATCACTTCAACCATA;IPDRatio=1.50
gi|68566501|gb|CP000077.1| Sulfolobus acidocaldarius DSM 639, complete genome	kinModCall	modified_base	101707	101707	38	-	.	coverage=109;context=GTCTTTAAACATCACTTTTACAGTACCTTCCTTCATTCCCA;IPDRatio=1.95
gi|68566501|gb|CP000077.1| Sulfolobus acidocaldarius DSM 639, complete genome	kinModCall	modified_base	101938	101938	24	-	.	coverage=97;context=TCAATAAGGCAATAAAAACTTTTATACTAATATTATATTTT;IPDRatio=1.69
gi|68566501|gb|CP000077.1| Sulfolobus acidocaldarius DSM 639, complete genome	kinModCall	modified_base	101947	101947	21	+	.	coverage=105;context=TATTAGTATAAAAGTTTTTATTGCCTTATTGATTTCCCTAA;IPDRatio=1.49
gi|68566501|gb|CP000077.1| Sulfolobus acidocaldarius DSM 639, complete genome	kinModCall	modified_base	102098	102098	31	-	.	coverage=97;context=CCTATTTACACAAAAATTCGGAGTTGCGCTTAAGGCTTGGG;IPDRatio=1.67
gi|68566501|gb|CP000077.1| Sulfolobus acidocaldarius DSM 639, complete genome	kinModCall	modified_base	102125	102125	30	-	.	coverage=103;context=TGATCCTCAAGTAGTAGATGGGTTAGTCCTATTTACACAAA;IPDRatio=1.64
gi|68566501|gb|CP000077.1| Sulfolobus acidocaldarius DSM 639, complete genome	kinModCall	modified_base	102169	102169	23	-	.	coverage=99;context=ACTGGTGCATTAGATAGGCTACTAAAGGTAATGGAAGTGTT;IPDRatio=1.60
gi|68566501|gb|CP000077.1| Sulfolobus acidocaldarius DSM 639, complete genome	kinModCall	modified_base	102183	102183	26	+	.	coverage=112;context=CTTTAGTAGCCTATCTAATGCACCAGTTTTTTGTAAATATG;IPDRatio=1.53
gi|68566501|gb|CP000077.1| Sulfolobus acidocaldarius DSM 639, complete genome	kinModCall	modified_base	102274	102274	30	+	.	coverage=117;context=GTTCCGATTACTTTTTCACTGGTGAGTTGTTTGAACAATGG;IPDRatio=1.59
gi|68566501|gb|CP000077.1| Sulfolobus acidocaldarius DSM 639, complete genome	kinModCall	modified_base	102280	102280	28	-	.	coverage=98;context=TTATCACCATTGTTCAAACAACTCACCAGTGAAAAAGTAAT;IPDRatio=1.79
gi|68566501|gb|CP000077.1| Sulfolobus acidocaldarius DSM 639, complete genome	kinModCall	m4C	102311	102311	36	-	.	context=CTTAGAGTCAACAATAAATGCACTAACATCGTTATCACCAT;fracLow=0.474;coverage=103;IPDRatio=2.07;fracUp=0.968;frac=0.732;identificationQv=7
gi|68566501|gb|CP000077.1| Sulfolobus acidocaldarius DSM 639, complete genome	kinModCall	m4C	102387	102387	124	-	.	context=CAAAAATACAAGCAATATGGCCAGTAATAGAAAAACTAACC;fracLow=0.920;motif=GGCC;coverage=100;IPDRatio=4.46;id=GGCC;fracUp=1.000;frac=1.000;identificationQv=53
gi|68566501|gb|CP000077.1| Sulfolobus acidocaldarius DSM 639, complete genome	kinModCall	m4C	102388	102388	111	+	.	context=GTTAGTTTTTCTATTACTGGCCATATTGCTTGTATTTTTGC;fracLow=0.873;motif=GGCC;coverage=115;IPDRatio=2.71;id=GGCC;fracUp=1.000;frac=1.000;identificationQv=28
gi|68566501|gb|CP000077.1| Sulfolobus acidocaldarius DSM 639, complete genome	kinModCall	modified_base	102390	102390	22	-	.	coverage=98;context=TAGCAAAAATACAAGCAATATGGCCAGTAATAGAAAAACTA;IPDRatio=1.46
gi|68566501|gb|CP000077.1| Sulfolobus acidocaldarius DSM 639, complete genome	kinModCall	modified_base	102392	102392	33	-	.	coverage=102;context=AATAGCAAAAATACAAGCAATATGGCCAGTAATAGAAAAAC;IPDRatio=1.88
gi|68566501|gb|CP000077.1| Sulfolobus acidocaldarius DSM 639, complete genome	kinModCall	modified_base	102445	102445	25	-	.	coverage=100;context=GCTGTTCAAAAATCGGATCTTATAAATACCCTTGTATCCTT;IPDRatio=1.59
gi|68566501|gb|CP000077.1| Sulfolobus acidocaldarius DSM 639, complete genome	kinModCall	modified_base	102446	102446	34	-	.	coverage=97;context=TGCTGTTCAAAAATCGGATCTTATAAATACCCTTGTATCCT;IPDRatio=1.89
gi|68566501|gb|CP000077.1| Sulfolobus acidocaldarius DSM 639, complete genome	kinModCall	.	102448	102448	16	+	.	context=GATACAAGGGTATTTATAAGATCCGATTTTTGAACAGCATC;motif=AGATCC;coverage=115;IPDRatio=1.407;id=AGATCC
gi|68566501|gb|CP000077.1| Sulfolobus acidocaldarius DSM 639, complete genome	kinModCall	.	102449	102449	10	-	.	context=AGATGCTGTTCAAAAATCGGATCTTATAAATACCCTTGTAT;motif=GGATCY;coverage=103;IPDRatio=1.243;id=GGATCY
gi|68566501|gb|CP000077.1| Sulfolobus acidocaldarius DSM 639, complete genome	kinModCall	modified_base	102549	102549	21	+	.	coverage=114;context=CATTTCGTCAACTAATGAAGCTGTCTTATTGAGTACTGGTG;IPDRatio=1.44
gi|68566501|gb|CP000077.1| Sulfolobus acidocaldarius DSM 639, complete genome	kinModCall	m4C	102722	102722	35	-	.	context=AAAACTAACCAGTGAGAGAGCCCTAACTTTCTATCAGACCT;fracLow=0.264;coverage=100;IPDRatio=1.75;fracUp=0.761;frac=0.535;identificationQv=7
gi|68566501|gb|CP000077.1| Sulfolobus acidocaldarius DSM 639, complete genome	kinModCall	m6A	102749	102749	29	+	.	context=CACTGGTTAGTTTTTCTATTACTGGCCATATTGCTTGTATT;fracLow=0.207;coverage=112;IPDRatio=1.53;fracUp=0.574;frac=0.395;identificationQv=23
gi|68566501|gb|CP000077.1| Sulfolobus acidocaldarius DSM 639, complete genome	kinModCall	m4C	102753	102753	115	-	.	context=CAAAAATACAAGCAATATGGCCAGTAATAGAAAAACTAACC;fracLow=1.000;motif=GGCC;coverage=101;IPDRatio=3.74;id=GGCC;fracUp=1.000;frac=1.000;identificationQv=53
gi|68566501|gb|CP000077.1| Sulfolobus acidocaldarius DSM 639, complete genome	kinModCall	m4C	102754	102754	95	+	.	context=GTTAGTTTTTCTATTACTGGCCATATTGCTTGTATTTTTGC;fracLow=0.695;motif=GGCC;coverage=116;IPDRatio=2.48;id=GGCC;fracUp=1.000;frac=0.916;identificationQv=28
gi|68566501|gb|CP000077.1| Sulfolobus acidocaldarius DSM 639, complete genome	kinModCall	modified_base	102835	102835	26	-	.	coverage=99;context=GATCAGGCTGTTGAAGTGGTAGATGCTGTTCAAAAGGCTGA;IPDRatio=1.67
gi|68566501|gb|CP000077.1| Sulfolobus acidocaldarius DSM 639, complete genome	kinModCall	.	102997	102997	14	+	.	context=GAAACAAGCTTTTCTAACGGATCTTCAAACATCTGAGACAA;motif=GGATCY;coverage=114;IPDRatio=1.333;id=GGATCY
gi|68566501|gb|CP000077.1| Sulfolobus acidocaldarius DSM 639, complete genome	kinModCall	.	102998	102998	20	-	.	context=GTTGTCTCAGATGTTTGAAGATCCGTTAGAAAAGCTTGTTT;motif=AGATCC;coverage=101;IPDRatio=1.606;id=AGATCC
gi|68566501|gb|CP000077.1| Sulfolobus acidocaldarius DSM 639, complete genome	kinModCall	modified_base	103011	103011	23	-	.	coverage=101;context=TATGGAGATTAAAGTTGTCTCAGATGTTTGAAGATCCGTTA;IPDRatio=1.48
gi|68566501|gb|CP000077.1| Sulfolobus acidocaldarius DSM 639, complete genome	kinModCall	modified_base	103101	103101	21	-	.	coverage=102;context=CATGCGAACACTACTCTACACGAAAACGGGAATATCGACTA;IPDRatio=1.57
gi|68566501|gb|CP000077.1| Sulfolobus acidocaldarius DSM 639, complete genome	kinModCall	modified_base	103103	103103	29	-	.	coverage=97;context=CGCATGCGAACACTACTCTACACGAAAACGGGAATATCGAC;IPDRatio=1.59
gi|68566501|gb|CP000077.1| Sulfolobus acidocaldarius DSM 639, complete genome	kinModCall	modified_base	103121	103121	32	-	.	coverage=97;context=AATAGTTAAGGATACAAACGCATGCGAACACTACTCTACAC;IPDRatio=1.73
gi|68566501|gb|CP000077.1| Sulfolobus acidocaldarius DSM 639, complete genome	kinModCall	modified_base	103383	103383	24	-	.	coverage=84;context=GTCATATACGTTTAAGATCGGCAGAATTCCATCATTAAAAG;IPDRatio=1.59
gi|68566501|gb|CP000077.1| Sulfolobus acidocaldarius DSM 639, complete genome	kinModCall	modified_base	103464	103464	21	-	.	coverage=95;context=CTTTCTGAGTAATGTAATAGCCAGAATAGTAATCACAGATA;IPDRatio=1.49
gi|68566501|gb|CP000077.1| Sulfolobus acidocaldarius DSM 639, complete genome	kinModCall	modified_base	103474	103474	24	-	.	coverage=99;context=TCTCCTTATCCTTTCTGAGTAATGTAATAGCCAGAATAGTA;IPDRatio=1.56
gi|68566501|gb|CP000077.1| Sulfolobus acidocaldarius DSM 639, complete genome	kinModCall	.	103548	103548	11	+	.	context=CGTTGTCATCAAATACTTTTAGTAAATTTTTTTCTTTTTTC;motif=AGNAAATTTT;coverage=113;IPDRatio=1.232;id=AGNAAATTTT
gi|68566501|gb|CP000077.1| Sulfolobus acidocaldarius DSM 639, complete genome	kinModCall	modified_base	103562	103562	21	-	.	coverage=77;context=GTAATAGTAAAGGAGAAAAAAGAAAAAAATTTACTAAAAGT;IPDRatio=1.57
gi|68566501|gb|CP000077.1| Sulfolobus acidocaldarius DSM 639, complete genome	kinModCall	modified_base	103587	103587	24	-	.	coverage=85;context=GAGGGAATTGGAAAAACAGGGATACGTAATAGTAAAGGAGA;IPDRatio=1.51
gi|68566501|gb|CP000077.1| Sulfolobus acidocaldarius DSM 639, complete genome	kinModCall	modified_base	103588	103588	26	-	.	coverage=91;context=AGAGGGAATTGGAAAAACAGGGATACGTAATAGTAAAGGAG;IPDRatio=1.54
gi|68566501|gb|CP000077.1| Sulfolobus acidocaldarius DSM 639, complete genome	kinModCall	modified_base	103735	103735	21	+	.	coverage=109;context=CATATTCACATGAAAATTATTGTGAGTAATAAGGTATTCAT;IPDRatio=1.51
gi|68566501|gb|CP000077.1| Sulfolobus acidocaldarius DSM 639, complete genome	kinModCall	m6A	103746	103746	30	+	.	context=GAAAATTATTGTGAGTAATAAGGTATTCATAAATTTTCTTT;fracLow=0.289;coverage=105;IPDRatio=1.80;fracUp=0.640;frac=0.449;identificationQv=5
gi|68566501|gb|CP000077.1| Sulfolobus acidocaldarius DSM 639, complete genome	kinModCall	modified_base	103808	103808	21	-	.	coverage=98;context=ATATTTATCATTTGTATGTTTTTCTCTTTTTTAAGGTATAG;IPDRatio=1.46
gi|68566501|gb|CP000077.1| Sulfolobus acidocaldarius DSM 639, complete genome	kinModCall	modified_base	103871	103871	21	-	.	coverage=100;context=ATTAATTCATTTTAAATACTCATATTTAAATCTTTTCATTA;IPDRatio=1.61
gi|68566501|gb|CP000077.1| Sulfolobus acidocaldarius DSM 639, complete genome	kinModCall	.	103903	103903	3	+	.	context=TGAATTAATATGGAAATGGGATCTAGTAGATTTAATATTGA;motif=GGATCY;coverage=110;IPDRatio=1.003;id=GGATCY
gi|68566501|gb|CP000077.1| Sulfolobus acidocaldarius DSM 639, complete genome	kinModCall	.	103904	103904	18	-	.	context=CTCAATATTAAATCTACTAGATCCCATTTCCATATTAATTC;motif=AGATCC;coverage=96;IPDRatio=1.373;id=AGATCC
gi|68566501|gb|CP000077.1| Sulfolobus acidocaldarius DSM 639, complete genome	kinModCall	modified_base	103911	103911	24	+	.	coverage=108;context=TATGGAAATGGGATCTAGTAGATTTAATATTGAGTTTGAAC;IPDRatio=1.67
gi|68566501|gb|CP000077.1| Sulfolobus acidocaldarius DSM 639, complete genome	kinModCall	modified_base	103977	103977	26	+	.	coverage=108;context=AAAGGAAATAAGATTAATTGAGGCGTTGAAGTTCTGCTATG;IPDRatio=1.54
gi|68566501|gb|CP000077.1| Sulfolobus acidocaldarius DSM 639, complete genome	kinModCall	m4C	104031	104031	57	+	.	context=AGATTTTCAGGTATTAAAAGCACTAATAGGAAGCGATGGAA;fracLow=0.655;coverage=110;IPDRatio=2.17;fracUp=1.000;frac=0.865;identificationQv=36
gi|68566501|gb|CP000077.1| Sulfolobus acidocaldarius DSM 639, complete genome	kinModCall	modified_base	104089	104089	24	-	.	coverage=96;context=CTCCTGTTTATGGAGGCTTTAGATAATTTCAATTGTTCTGC;IPDRatio=1.55
gi|68566501|gb|CP000077.1| Sulfolobus acidocaldarius DSM 639, complete genome	kinModCall	modified_base	104197	104197	25	+	.	coverage=108;context=CCAAAATATATTTACAGAAGTATACCAGTTGATAAATTGAT;IPDRatio=1.58
gi|68566501|gb|CP000077.1| Sulfolobus acidocaldarius DSM 639, complete genome	kinModCall	modified_base	104202	104202	31	-	.	coverage=96;context=TCTCTATCAATTTATCAACTGGTATACTTCTGTAAATATAT;IPDRatio=2.38
gi|68566501|gb|CP000077.1| Sulfolobus acidocaldarius DSM 639, complete genome	kinModCall	modified_base	104237	104237	21	+	.	coverage=111;context=TAGAGAGAATTACAGAGGACTTTAAACGATGTGCTGAGCTG;IPDRatio=1.45
gi|68566501|gb|CP000077.1| Sulfolobus acidocaldarius DSM 639, complete genome	kinModCall	modified_base	104249	104249	26	+	.	coverage=111;context=CAGAGGACTTTAAACGATGTGCTGAGCTGTTCGGAGCGGTT;IPDRatio=1.56
gi|68566501|gb|CP000077.1| Sulfolobus acidocaldarius DSM 639, complete genome	kinModCall	modified_base	104294	104294	38	-	.	coverage=101;context=TCACAGGCTAAATCATTGCTGGCTAAACTTTAATTCTTTGG;IPDRatio=1.89
gi|68566501|gb|CP000077.1| Sulfolobus acidocaldarius DSM 639, complete genome	kinModCall	modified_base	104330	104330	25	+	.	coverage=98;context=TGTGAAAATATTAATTACAGGTTTAGGATTTATTTCATCAA;IPDRatio=1.50
gi|68566501|gb|CP000077.1| Sulfolobus acidocaldarius DSM 639, complete genome	kinModCall	modified_base	104332	104332	27	+	.	coverage=108;context=TGAAAATATTAATTACAGGTTTAGGATTTATTTCATCAAAT;IPDRatio=1.61
gi|68566501|gb|CP000077.1| Sulfolobus acidocaldarius DSM 639, complete genome	kinModCall	modified_base	104336	104336	26	-	.	coverage=99;context=CTACATTTGATGAAATAAATCCTAAACCTGTAATTAATATT;IPDRatio=1.60
gi|68566501|gb|CP000077.1| Sulfolobus acidocaldarius DSM 639, complete genome	kinModCall	modified_base	104367	104367	26	-	.	coverage=101;context=TTTATGTCATGTTTCGGAGATAAAAAGTAAGCTACATTTGA;IPDRatio=1.59
gi|68566501|gb|CP000077.1| Sulfolobus acidocaldarius DSM 639, complete genome	kinModCall	modified_base	104427	104427	22	-	.	coverage=98;context=TTTTCCTTTAGAATCTTAGTGTATAACTCTTTAACCGGATT;IPDRatio=1.59
gi|68566501|gb|CP000077.1| Sulfolobus acidocaldarius DSM 639, complete genome	kinModCall	modified_base	104451	104451	25	+	.	coverage=105;context=AAGATTCTAAAGGAAAAAGGCGTAGATACAACAAAGCTTGA;IPDRatio=1.74
gi|68566501|gb|CP000077.1| Sulfolobus acidocaldarius DSM 639, complete genome	kinModCall	modified_base	104488	104488	31	-	.	coverage=100;context=TACTAACTCTTCCAATTTCTGTGTTTCATTAATTACATCAA;IPDRatio=1.75
gi|68566501|gb|CP000077.1| Sulfolobus acidocaldarius DSM 639, complete genome	kinModCall	modified_base	104553	104553	24	+	.	coverage=100;context=TTCGTGGGAGATATTCAAGGGGACGAGAAAGTATTGTACAT;IPDRatio=1.73
gi|68566501|gb|CP000077.1| Sulfolobus acidocaldarius DSM 639, complete genome	kinModCall	modified_base	104563	104563	50	+	.	coverage=107;context=ATATTCAAGGGGACGAGAAAGTATTGTACATGGCTAATGTC;IPDRatio=1.87
gi|68566501|gb|CP000077.1| Sulfolobus acidocaldarius DSM 639, complete genome	kinModCall	modified_base	104612	104612	24	-	.	coverage=107;context=TAACCTTATTGTACTTTTTGCACGCCTGCGCTATAATTGAT;IPDRatio=1.52
gi|68566501|gb|CP000077.1| Sulfolobus acidocaldarius DSM 639, complete genome	kinModCall	modified_base	104661	104661	40	+	.	coverage=103;context=GCAAGTGGTTCTACATACGGTGTAACAGGAAAAGTAACTAT;IPDRatio=2.49
gi|68566501|gb|CP000077.1| Sulfolobus acidocaldarius DSM 639, complete genome	kinModCall	modified_base	104827	104827	23	-	.	coverage=103;context=ATAGATTGTGACGAACTGCACATGCGCGTTAAATCTTCCAT;IPDRatio=1.53
gi|68566501|gb|CP000077.1| Sulfolobus acidocaldarius DSM 639, complete genome	kinModCall	m4C	104980	104980	24	-	.	context=TAAGTTTACAAGTGAACATTCAGTAGCATAAAAGTAATTTC;fracLow=1.000;coverage=106;IPDRatio=1.66;fracUp=1.000;frac=1.000;identificationQv=4
gi|68566501|gb|CP000077.1| Sulfolobus acidocaldarius DSM 639, complete genome	kinModCall	modified_base	104991	104991	22	-	.	coverage=103;context=AAGAATTCAGATAAGTTTACAAGTGAACATTCAGTAGCATA;IPDRatio=1.61
gi|68566501|gb|CP000077.1| Sulfolobus acidocaldarius DSM 639, complete genome	kinModCall	modified_base	105074	105074	24	-	.	coverage=100;context=CTTTAGGTAATGCAATCTCAGCCAACTTATTCGGTATAGGA;IPDRatio=1.51
gi|68566501|gb|CP000077.1| Sulfolobus acidocaldarius DSM 639, complete genome	kinModCall	modified_base	105100	105100	23	+	.	coverage=106;context=TTGCATTACCTAAAGAGGTTAAGTCCCTATTAAAATATGCC;IPDRatio=1.52
gi|68566501|gb|CP000077.1| Sulfolobus acidocaldarius DSM 639, complete genome	kinModCall	modified_base	105289	105289	23	-	.	coverage=73;context=TTATGAAATTTGACCTGAGGGACGAAGATTATAATGAAATA;IPDRatio=1.61
gi|68566501|gb|CP000077.1| Sulfolobus acidocaldarius DSM 639, complete genome	kinModCall	modified_base	105290	105290	21	-	.	coverage=95;context=GTTATGAAATTTGACCTGAGGGACGAAGATTATAATGAAAT;IPDRatio=1.70
gi|68566501|gb|CP000077.1| Sulfolobus acidocaldarius DSM 639, complete genome	kinModCall	.	105454	105454	10	+	.	context=CCTTGATTCTGAGGATATAGATCCCTGACCTAAAGGAGAGT;motif=AGATCC;coverage=102;IPDRatio=1.263;id=AGATCC
gi|68566501|gb|CP000077.1| Sulfolobus acidocaldarius DSM 639, complete genome	kinModCall	.	105455	105455	12	-	.	context=TACTCTCCTTTAGGTCAGGGATCTATATCCTCAGAATCAAG;motif=GGATCY;coverage=97;IPDRatio=1.291;id=GGATCY
gi|68566501|gb|CP000077.1| Sulfolobus acidocaldarius DSM 639, complete genome	kinModCall	modified_base	105668	105668	21	-	.	coverage=98;context=GAGACAATATCAGCAATGGAGAAACTAATTGATATGGGAGT;IPDRatio=1.63
gi|68566501|gb|CP000077.1| Sulfolobus acidocaldarius DSM 639, complete genome	kinModCall	m4C	105712	105712	99	-	.	context=ATCTTTATCTGATTCATTGGCCTAATCCTGATGTGAAGGTT;fracLow=0.745;motif=GGCC;coverage=99;IPDRatio=3.45;id=GGCC;fracUp=1.000;frac=1.000;identificationQv=82
gi|68566501|gb|CP000077.1| Sulfolobus acidocaldarius DSM 639, complete genome	kinModCall	m4C	105713	105713	139	+	.	context=ACCTTCACATCAGGATTAGGCCAATGAATCAGATAAAGATC;fracLow=0.970;motif=GGCC;coverage=110;IPDRatio=4.23;id=GGCC;fracUp=1.000;frac=1.000;identificationQv=115
gi|68566501|gb|CP000077.1| Sulfolobus acidocaldarius DSM 639, complete genome	kinModCall	modified_base	105771	105771	22	-	.	coverage=99;context=TGACGATACAATAAAGTCGGCGCTAGCTAGTTTGAAGAGAT;IPDRatio=1.53
gi|68566501|gb|CP000077.1| Sulfolobus acidocaldarius DSM 639, complete genome	kinModCall	m4C	105808	105808	93	-	.	context=TTATAACCACAAAAGTATGGCCTAATCACCTTAAATATGAC;fracLow=0.928;motif=GGCC;coverage=98;IPDRatio=2.60;id=GGCC;fracUp=1.000;frac=0.997;identificationQv=83
gi|68566501|gb|CP000077.1| Sulfolobus acidocaldarius DSM 639, complete genome	kinModCall	m4C	105809	105809	60	+	.	context=TCATATTTAAGGTGATTAGGCCATACTTTTGTGGTTATAAA;fracLow=0.832;motif=GGCC;coverage=107;IPDRatio=2.00;id=GGCC;fracUp=1.000;frac=1.000;identificationQv=41
gi|68566501|gb|CP000077.1| Sulfolobus acidocaldarius DSM 639, complete genome	kinModCall	modified_base	105811	105811	21	-	.	coverage=100;context=TCTTTATAACCACAAAAGTATGGCCTAATCACCTTAAATAT;IPDRatio=1.49
gi|68566501|gb|CP000077.1| Sulfolobus acidocaldarius DSM 639, complete genome	kinModCall	modified_base	105820	105820	21	+	.	coverage=110;context=GTGATTAGGCCATACTTTTGTGGTTATAAAGAGGGACTCCC;IPDRatio=1.46
gi|68566501|gb|CP000077.1| Sulfolobus acidocaldarius DSM 639, complete genome	kinModCall	modified_base	106205	106205	35	-	.	coverage=90;context=GGAGGATGATAAAGTAATTGGAGCAGTTGCATTTTCTGAAA;IPDRatio=1.83
gi|68566501|gb|CP000077.1| Sulfolobus acidocaldarius DSM 639, complete genome	kinModCall	modified_base	106382	106382	30	-	.	coverage=95;context=TGCATCTGGAATAGCCTCTAGGTATAGAAGTGATGGCATAG;IPDRatio=1.95
gi|68566501|gb|CP000077.1| Sulfolobus acidocaldarius DSM 639, complete genome	kinModCall	modified_base	106421	106421	21	+	.	coverage=105;context=CATTATATCCTGCAGTTATTCCTTTGCTTATAGCCTCATGA;IPDRatio=1.48
gi|68566501|gb|CP000077.1| Sulfolobus acidocaldarius DSM 639, complete genome	kinModCall	modified_base	106484	106484	21	-	.	coverage=96;context=GTTTATGGAGACTGAAATTAGAGGAGTGTATGCCGCAGGAG;IPDRatio=1.55
gi|68566501|gb|CP000077.1| Sulfolobus acidocaldarius DSM 639, complete genome	kinModCall	modified_base	106491	106491	24	+	.	coverage=106;context=GGCATACACTCCTCTAATTTCAGTCTCCATAAACTCATTGA;IPDRatio=1.53
gi|68566501|gb|CP000077.1| Sulfolobus acidocaldarius DSM 639, complete genome	kinModCall	modified_base	106568	106568	59	-	.	coverage=85;context=TATCATTCTAATGAGTTTCGGAAGGACAGCAAATGTTAACG;IPDRatio=3.06
gi|68566501|gb|CP000077.1| Sulfolobus acidocaldarius DSM 639, complete genome	kinModCall	modified_base	106569	106569	36	-	.	coverage=97;context=ATATCATTCTAATGAGTTTCGGAAGGACAGCAAATGTTAAC;IPDRatio=3.37
gi|68566501|gb|CP000077.1| Sulfolobus acidocaldarius DSM 639, complete genome	kinModCall	modified_base	106703	106703	24	-	.	coverage=92;context=ACATGATCCTGATCTTCGTAACTCTGTCACATATACCTTCA;IPDRatio=1.44
gi|68566501|gb|CP000077.1| Sulfolobus acidocaldarius DSM 639, complete genome	kinModCall	modified_base	106726	106726	28	+	.	coverage=106;context=CGAAGATCAGGATCATGTCTAGGGAGAAGTAAATTCTCTTT;IPDRatio=1.57
gi|68566501|gb|CP000077.1| Sulfolobus acidocaldarius DSM 639, complete genome	kinModCall	modified_base	106744	106744	26	-	.	coverage=80;context=GAGATTTTTGTAGTGGAAAAAGAGAATTTACTTCTCCCTAG;IPDRatio=1.71
gi|68566501|gb|CP000077.1| Sulfolobus acidocaldarius DSM 639, complete genome	kinModCall	modified_base	106754	106754	21	-	.	coverage=94;context=ATTAGGTAAAGAGATTTTTGTAGTGGAAAAAGAGAATTTAC;IPDRatio=1.55
gi|68566501|gb|CP000077.1| Sulfolobus acidocaldarius DSM 639, complete genome	kinModCall	modified_base	106818	106818	30	-	.	coverage=96;context=TTCAAAAAGTGGTAATTATAGGAGGAGGCGTAGGAGGAGTC;IPDRatio=1.63
gi|68566501|gb|CP000077.1| Sulfolobus acidocaldarius DSM 639, complete genome	kinModCall	modified_base	106829	106829	31	-	.	coverage=98;context=AGATAGGGACTTTCAAAAAGTGGTAATTATAGGAGGAGGCG;IPDRatio=2.07
gi|68566501|gb|CP000077.1| Sulfolobus acidocaldarius DSM 639, complete genome	kinModCall	modified_base	106880	106880	21	-	.	coverage=94;context=TGTAAAGCCACAGGTTCAAGGCTCAATTGCATCAGATGACT;IPDRatio=1.46
gi|68566501|gb|CP000077.1| Sulfolobus acidocaldarius DSM 639, complete genome	kinModCall	modified_base	106944	106944	22	-	.	coverage=97;context=GAAATTCAGTAGAAGTTAACGGACAGACCTTAAGTTCTGAC;IPDRatio=1.40
gi|68566501|gb|CP000077.1| Sulfolobus acidocaldarius DSM 639, complete genome	kinModCall	m4C	106958	106958	23	-	.	context=AGCAATATTAAAGGGAAATTCAGTAGAAGTTAACGGACAGA;fracLow=0.464;coverage=98;IPDRatio=1.65;fracUp=1.000;frac=0.813;identificationQv=5
gi|68566501|gb|CP000077.1| Sulfolobus acidocaldarius DSM 639, complete genome	kinModCall	modified_base	107049	107049	25	+	.	coverage=105;context=CTTACTTACTCTGTTTACTGCATTTATGCCCAATTCGCTAA;IPDRatio=1.59
gi|68566501|gb|CP000077.1| Sulfolobus acidocaldarius DSM 639, complete genome	kinModCall	modified_base	107103	107103	39	-	.	coverage=94;context=CAGGCATTGAAAAGGTAAAGGGTAACAGTAAAATAGAATTC;IPDRatio=3.20
gi|68566501|gb|CP000077.1| Sulfolobus acidocaldarius DSM 639, complete genome	kinModCall	m4C	107120	107120	47	+	.	context=TACCCTTTACCTTTTCAATGCCTGAAGATAGAATTAAGGGG;fracLow=0.448;coverage=104;IPDRatio=2.32;fracUp=0.885;frac=0.660;identificationQv=9
gi|68566501|gb|CP000077.1| Sulfolobus acidocaldarius DSM 639, complete genome	kinModCall	modified_base	107139	107139	28	+	.	coverage=96;context=GCCTGAAGATAGAATTAAGGGGTGTAACATGGCTTTCGATG;IPDRatio=2.00
gi|68566501|gb|CP000077.1| Sulfolobus acidocaldarius DSM 639, complete genome	kinModCall	modified_base	107161	107161	21	+	.	coverage=101;context=TGTAACATGGCTTTCGATGGTATGCATCCGTAAAGTACACA;IPDRatio=1.53
gi|68566501|gb|CP000077.1| Sulfolobus acidocaldarius DSM 639, complete genome	kinModCall	modified_base	107168	107168	68	-	.	coverage=98;context=AGGAACCTGTGTACTTTACGGATGCATACCATCGAAAGCCA;IPDRatio=2.37
gi|68566501|gb|CP000077.1| Sulfolobus acidocaldarius DSM 639, complete genome	kinModCall	modified_base	107171	107171	21	-	.	coverage=99;context=AGGAGGAACCTGTGTACTTTACGGATGCATACCATCGAAAG;IPDRatio=1.48
gi|68566501|gb|CP000077.1| Sulfolobus acidocaldarius DSM 639, complete genome	kinModCall	modified_base	107182	107182	32	+	.	coverage=104;context=ATGCATCCGTAAAGTACACAGGTTCCTCCTAGCCTATCCTC;IPDRatio=1.70
gi|68566501|gb|CP000077.1| Sulfolobus acidocaldarius DSM 639, complete genome	kinModCall	modified_base	107183	107183	21	+	.	coverage=95;context=TGCATCCGTAAAGTACACAGGTTCCTCCTAGCCTATCCTCT;IPDRatio=1.51
gi|68566501|gb|CP000077.1| Sulfolobus acidocaldarius DSM 639, complete genome	kinModCall	modified_base	107188	107188	28	-	.	coverage=100;context=GAAAAAGAGGATAGGCTAGGAGGAACCTGTGTACTTTACGG;IPDRatio=1.67
gi|68566501|gb|CP000077.1| Sulfolobus acidocaldarius DSM 639, complete genome	kinModCall	modified_base	107190	107190	35	-	.	coverage=103;context=TAGAAAAAGAGGATAGGCTAGGAGGAACCTGTGTACTTTAC;IPDRatio=1.80
gi|68566501|gb|CP000077.1| Sulfolobus acidocaldarius DSM 639, complete genome	kinModCall	modified_base	107192	107192	35	+	.	coverage=105;context=AAAGTACACAGGTTCCTCCTAGCCTATCCTCTTTTTCTACC;IPDRatio=1.71
gi|68566501|gb|CP000077.1| Sulfolobus acidocaldarius DSM 639, complete genome	kinModCall	modified_base	107196	107196	25	-	.	coverage=98;context=CTTTGGTAGAAAAAGAGGATAGGCTAGGAGGAACCTGTGTA;IPDRatio=1.63
gi|68566501|gb|CP000077.1| Sulfolobus acidocaldarius DSM 639, complete genome	kinModCall	modified_base	107198	107198	32	+	.	coverage=108;context=CACAGGTTCCTCCTAGCCTATCCTCTTTTTCTACCAAAGTG;IPDRatio=1.65
gi|68566501|gb|CP000077.1| Sulfolobus acidocaldarius DSM 639, complete genome	kinModCall	modified_base	107199	107199	27	-	.	coverage=91;context=TCACTTTGGTAGAAAAAGAGGATAGGCTAGGAGGAACCTGT;IPDRatio=1.68
gi|68566501|gb|CP000077.1| Sulfolobus acidocaldarius DSM 639, complete genome	kinModCall	modified_base	107204	107204	24	+	.	coverage=101;context=TTCCTCCTAGCCTATCCTCTTTTTCTACCAAAGTGACCTTA;IPDRatio=1.49
gi|68566501|gb|CP000077.1| Sulfolobus acidocaldarius DSM 639, complete genome	kinModCall	modified_base	107238	107238	22	-	.	coverage=102;context=TATACTCAGCTATAACTTCTTCCTCACTAGGAAATAAGGTC;IPDRatio=1.51
gi|68566501|gb|CP000077.1| Sulfolobus acidocaldarius DSM 639, complete genome	kinModCall	modified_base	107262	107262	25	-	.	coverage=100;context=TAATTGGTTCGGGTCCTGCAGGTCTATACTCAGCTATAACT;IPDRatio=1.66
gi|68566501|gb|CP000077.1| Sulfolobus acidocaldarius DSM 639, complete genome	kinModCall	modified_base	107273	107273	27	+	.	coverage=98;context=AGTATAGACCTGCAGGACCCGAACCAATTACGACGATTCGC;IPDRatio=1.67
gi|68566501|gb|CP000077.1| Sulfolobus acidocaldarius DSM 639, complete genome	kinModCall	modified_base	107324	107324	23	+	.	coverage=95;context=TTGTCCTTTGTAATTTAAAAATTAATTTCAATTACCTATGT;IPDRatio=1.42
gi|68566501|gb|CP000077.1| Sulfolobus acidocaldarius DSM 639, complete genome	kinModCall	modified_base	107458	107458	21	-	.	coverage=103;context=ATTTCATCTGTTATTATACCTCTCCTAGCTTCTTCGATTAT;IPDRatio=1.55
gi|68566501|gb|CP000077.1| Sulfolobus acidocaldarius DSM 639, complete genome	kinModCall	modified_base	107485	107485	21	+	.	coverage=98;context=ATAACAGATGAAATAAAAAGTATTAGTAAGTTAGAGAAAGT;IPDRatio=1.48
gi|68566501|gb|CP000077.1| Sulfolobus acidocaldarius DSM 639, complete genome	kinModCall	modified_base	107500	107500	21	-	.	coverage=102;context=ACTTTTTCAGGAGAAACTTTCTCTAACTTACTAATACTTTT;IPDRatio=1.47
gi|68566501|gb|CP000077.1| Sulfolobus acidocaldarius DSM 639, complete genome	kinModCall	modified_base	107511	107511	47	-	.	coverage=101;context=TCCTTTTTCTTACTTTTTCAGGAGAAACTTTCTCTAACTTA;IPDRatio=2.02
gi|68566501|gb|CP000077.1| Sulfolobus acidocaldarius DSM 639, complete genome	kinModCall	modified_base	107533	107533	24	+	.	coverage=99;context=GAAAAAGTAAGAAAAAGGATAGCTGAAGGTAAAATAATGTT;IPDRatio=1.63
gi|68566501|gb|CP000077.1| Sulfolobus acidocaldarius DSM 639, complete genome	kinModCall	modified_base	107534	107534	46	+	.	coverage=98;context=AAAAAGTAAGAAAAAGGATAGCTGAAGGTAAAATAATGTTA;IPDRatio=2.02
gi|68566501|gb|CP000077.1| Sulfolobus acidocaldarius DSM 639, complete genome	kinModCall	modified_base	107538	107538	25	+	.	coverage=102;context=AGTAAGAAAAAGGATAGCTGAAGGTAAAATAATGTTACTTA;IPDRatio=1.70
gi|68566501|gb|CP000077.1| Sulfolobus acidocaldarius DSM 639, complete genome	kinModCall	modified_base	107546	107546	22	+	.	coverage=90;context=AAAGGATAGCTGAAGGTAAAATAATGTTACTTAGAAATGTT;IPDRatio=1.47
gi|68566501|gb|CP000077.1| Sulfolobus acidocaldarius DSM 639, complete genome	kinModCall	m4C	107575	107575	23	+	.	context=CTTAGAAATGTTAAGAGACCCAGTAAAAAGTTAGTACCCAT;fracLow=0.441;coverage=85;IPDRatio=1.57;fracUp=1.000;frac=0.810;identificationQv=11
gi|68566501|gb|CP000077.1| Sulfolobus acidocaldarius DSM 639, complete genome	kinModCall	modified_base	107586	107586	26	+	.	coverage=96;context=TAAGAGACCCAGTAAAAAGTTAGTACCCATAGGTAAAGGTC;IPDRatio=1.82
gi|68566501|gb|CP000077.1| Sulfolobus acidocaldarius DSM 639, complete genome	kinModCall	modified_base	107787	107787	24	+	.	coverage=102;context=AAGCGACCTTCCTGTAGGTACGGTGCCAGTATATCAGGCGT;IPDRatio=1.94
gi|68566501|gb|CP000077.1| Sulfolobus acidocaldarius DSM 639, complete genome	kinModCall	modified_base	108032	108032	22	+	.	coverage=96;context=TGATACACAATGGTAAAGAAAATCCTTATCGAACTAACTGG;IPDRatio=1.46
gi|68566501|gb|CP000077.1| Sulfolobus acidocaldarius DSM 639, complete genome	kinModCall	modified_base	108386	108386	21	-	.	coverage=102;context=ACACAGTAGATCTGCTCCCGCAGCTGAGGCTATTGCAGCCC;IPDRatio=1.54
gi|68566501|gb|CP000077.1| Sulfolobus acidocaldarius DSM 639, complete genome	kinModCall	modified_base	108390	108390	30	+	.	coverage=84;context=TGCAATAGCCTCAGCTGCGGGAGCAGATCTACTGTGTTATC;IPDRatio=1.74
gi|68566501|gb|CP000077.1| Sulfolobus acidocaldarius DSM 639, complete genome	kinModCall	modified_base	108531	108531	23	+	.	coverage=96;context=AGGCAAGAAAGTTAGGAAATGGGATGATGAAGTAAGCTACT;IPDRatio=1.64
gi|68566501|gb|CP000077.1| Sulfolobus acidocaldarius DSM 639, complete genome	kinModCall	modified_base	108566	108566	55	+	.	coverage=97;context=GCTACTACAGGGGTAAACTGGAGTGGGATAAGATGATAGAG;IPDRatio=2.47
gi|68566501|gb|CP000077.1| Sulfolobus acidocaldarius DSM 639, complete genome	kinModCall	modified_base	108567	108567	25	+	.	coverage=97;context=CTACTACAGGGGTAAACTGGAGTGGGATAAGATGATAGAGA;IPDRatio=1.95
gi|68566501|gb|CP000077.1| Sulfolobus acidocaldarius DSM 639, complete genome	kinModCall	modified_base	108581	108581	22	+	.	coverage=99;context=AACTGGAGTGGGATAAGATGATAGAGAAACTTATTGATCCT;IPDRatio=1.42
gi|68566501|gb|CP000077.1| Sulfolobus acidocaldarius DSM 639, complete genome	kinModCall	modified_base	108615	108615	30	+	.	coverage=91;context=TGATCCTGAGCAGGCTTACAAGGTTTATACCCAATTTGGTG;IPDRatio=1.68
gi|68566501|gb|CP000077.1| Sulfolobus acidocaldarius DSM 639, complete genome	kinModCall	modified_base	108616	108616	22	+	.	coverage=95;context=GATCCTGAGCAGGCTTACAAGGTTTATACCCAATTTGGTGA;IPDRatio=1.56
gi|68566501|gb|CP000077.1| Sulfolobus acidocaldarius DSM 639, complete genome	kinModCall	modified_base	108626	108626	33	-	.	coverage=99;context=AACATTGGGTTCACCAAATTGGGTATAAACCTTGTAAGCCT;IPDRatio=1.92
gi|68566501|gb|CP000077.1| Sulfolobus acidocaldarius DSM 639, complete genome	kinModCall	modified_base	108688	108688	22	+	.	coverage=92;context=GGCTATTGCCCAATGATGTGGGCTATGGAACAGGTTAAAAA;IPDRatio=1.58
gi|68566501|gb|CP000077.1| Sulfolobus acidocaldarius DSM 639, complete genome	kinModCall	modified_base	108855	108855	21	+	.	coverage=84;context=CTGAAAGATTAGGTAAAAGGGTTGAGTCAAGCATTTACTAT;IPDRatio=1.50
gi|68566501|gb|CP000077.1| Sulfolobus acidocaldarius DSM 639, complete genome	kinModCall	modified_base	108863	108863	25	+	.	coverage=98;context=TTAGGTAAAAGGGTTGAGTCAAGCATTTACTATAAGAAGTT;IPDRatio=1.52
gi|68566501|gb|CP000077.1| Sulfolobus acidocaldarius DSM 639, complete genome	kinModCall	modified_base	108885	108885	38	+	.	coverage=94;context=GCATTTACTATAAGAAGTTTGGTGAACATATCAGGTCTATT;IPDRatio=2.09
gi|68566501|gb|CP000077.1| Sulfolobus acidocaldarius DSM 639, complete genome	kinModCall	modified_base	108914	108914	23	-	.	coverage=101;context=GCTTGATCAAGTAACTTTTGAGGGACAAGAATAGACCTGAT;IPDRatio=1.51
gi|68566501|gb|CP000077.1| Sulfolobus acidocaldarius DSM 639, complete genome	kinModCall	modified_base	108948	108948	24	+	.	coverage=93;context=ATCAAGCTGAGGCTCTAAGCGTATCATCCGCATTTTACTTG;IPDRatio=1.51
gi|68566501|gb|CP000077.1| Sulfolobus acidocaldarius DSM 639, complete genome	kinModCall	modified_base	109034	109034	23	+	.	coverage=91;context=GCAGAGGCTTCAGGACTGAAAGGTGTGGTACTCCCTCCAGA;IPDRatio=1.56
gi|68566501|gb|CP000077.1| Sulfolobus acidocaldarius DSM 639, complete genome	kinModCall	modified_base	109047	109047	32	-	.	coverage=100;context=TGCGGAACTATCTTCTGGAGGGAGTACCACACCTTTCAGTC;IPDRatio=2.45
gi|68566501|gb|CP000077.1| Sulfolobus acidocaldarius DSM 639, complete genome	kinModCall	modified_base	109065	109065	29	-	.	coverage=104;context=CTTGAAGATTTTTTCAAATGCGGAACTATCTTCTGGAGGGA;IPDRatio=1.70
gi|68566501|gb|CP000077.1| Sulfolobus acidocaldarius DSM 639, complete genome	kinModCall	modified_base	109106	109106	34	+	.	coverage=94;context=GATTTATCAATAGTTTCAATGGTTAGTAATGAATTTAAGGA;IPDRatio=1.83
gi|68566501|gb|CP000077.1| Sulfolobus acidocaldarius DSM 639, complete genome	kinModCall	modified_base	109459	109459	30	+	.	coverage=92;context=GTTTAAGTGGACTTCAGATGCGGACTCAGTTCATGTAGTAG;IPDRatio=1.69
gi|68566501|gb|CP000077.1| Sulfolobus acidocaldarius DSM 639, complete genome	kinModCall	modified_base	109464	109464	30	-	.	coverage=102;context=CCCTGCTACTACATGAACTGAGTCCGCATCTGAAGTCCACT;IPDRatio=1.64
gi|68566501|gb|CP000077.1| Sulfolobus acidocaldarius DSM 639, complete genome	kinModCall	modified_base	109697	109697	21	+	.	coverage=87;context=AGCCCTCTGACTGCCTCGCAGAGGGCTGTGTGAGGAGGGCT;IPDRatio=1.52
gi|68566501|gb|CP000077.1| Sulfolobus acidocaldarius DSM 639, complete genome	kinModCall	modified_base	109773	109773	23	-	.	coverage=94;context=ATCAAGATAAGATGTGTGAGCTAACATTATGGAAGTCAAGA;IPDRatio=1.46
gi|68566501|gb|CP000077.1| Sulfolobus acidocaldarius DSM 639, complete genome	kinModCall	m4C	110021	110021	31	+	.	context=ACGACATATCCCATATTTTTCCCTAATCTTTCATCAGAAGG;fracLow=0.351;coverage=94;IPDRatio=1.72;fracUp=0.889;frac=0.612;identificationQv=13
gi|68566501|gb|CP000077.1| Sulfolobus acidocaldarius DSM 639, complete genome	kinModCall	modified_base	110172	110172	23	-	.	coverage=107;context=CTTTACTTTTATCCTCCTGGCAGAAATAGCAAGATTCAATC;IPDRatio=1.63
gi|68566501|gb|CP000077.1| Sulfolobus acidocaldarius DSM 639, complete genome	kinModCall	modified_base	110399	110399	32	-	.	coverage=109;context=ATCACAAGACTTATTAAATAGCCTAAGAAGAAAAATGGAAT;IPDRatio=1.74
[truncated: 33,404 more rows]
