# Supplementary material for: The DNA Methylome of the Hyperthermoacidophilic Crenarchaeon Sulfolobus acidocaldarius
Source: Front Microbiol. 2018 Feb 8;9:137. doi: 10.3389/fmicb.2018.00137 (PMC5809426; doi:10.3389/fmicb.2018.00137)
Supplement: Data sheet 2 — Synchronized S. acidocaldarius cells at T0 min. [file DataSheet2.XLSX]

## Sheet: Data sheet 2
##gff-version 3
##source ipdSummary.py v2.0
##source-commandline /apps/prod/smrtanalysis/install/smrtanalysis_2.3.0.140936/analysis/bin/ipdSummary.py -v -W /data/userdata/jobs/019/019152/data/base_mod_contig_ids.chunk001of001.txt --methylFraction --identify m6A,m4C --paramsPath /apps/prod/smrtanalysis/install/smrtanalysis_2.3.0.140936/analysis/etc/algorithm_parameters/2015-11/kineticsTools --numWorkers 8 --summary_h5 /data/userdata/jobs/01…
##sequence-region ref000001 1 2225959
gi|68566501|gb|CP000077.1| Sulfolobus acidocaldarius DSM 639, complete genome	kinModCall	.	135	135	15	+	.	context=AACGCTGAAAGGTGGCAAAGGGGAGGTTATAAAGAATCCTA;motif=GGNNBRNYD;coverage=61;IPDRatio=1.595;id=GGNNBRNYD
gi|68566501|gb|CP000077.1| Sulfolobus acidocaldarius DSM 639, complete genome	kinModCall	modified_base	156	156	24	+	.	coverage=65;context=GGAGGTTATAAAGAATCCTAAGGTCTTCATAGATCCCCTTA;IPDRatio=1.55
gi|68566501|gb|CP000077.1| Sulfolobus acidocaldarius DSM 639, complete genome	kinModCall	.	168	168	8	+	.	context=GAATCCTAAGGTCTTCATAGATCCCCTTACCGTATTTAAGG;motif=AGATCC;coverage=66;IPDRatio=1.181;id=AGATCC
gi|68566501|gb|CP000077.1| Sulfolobus acidocaldarius DSM 639, complete genome	kinModCall	.	169	169	2	-	.	context=TCCTTAAATACGGTAAGGGGATCTATGAAGACCTTAGGATT;motif=GGATCY;coverage=75;IPDRatio=0.923;id=GGATCY
gi|68566501|gb|CP000077.1| Sulfolobus acidocaldarius DSM 639, complete genome	kinModCall	modified_base	309	309	32	+	.	coverage=68;context=CGGAACCGGAAAAACTTTCGTTGCCATGTATATGTTTAACG;IPDRatio=1.79
gi|68566501|gb|CP000077.1| Sulfolobus acidocaldarius DSM 639, complete genome	kinModCall	modified_base	327	327	25	-	.	coverage=78;context=TCTTAACCTCCTGTATCTCGTTAAACATATACATGGCAACG;IPDRatio=1.59
gi|68566501|gb|CP000077.1| Sulfolobus acidocaldarius DSM 639, complete genome	kinModCall	modified_base	345	345	44	-	.	coverage=79;context=CATACTCACCGTCCTCCTTCTTAACCTCCTGTATCTCGTTA;IPDRatio=2.11
gi|68566501|gb|CP000077.1| Sulfolobus acidocaldarius DSM 639, complete genome	kinModCall	.	365	365	18	+	.	context=AGAAGGAGGACGGTGAGTATGGTGTAGTGTCTCAGGCTTAT;motif=GGNNBRNYD;coverage=68;IPDRatio=1.647;id=GGNNBRNYD
gi|68566501|gb|CP000077.1| Sulfolobus acidocaldarius DSM 639, complete genome	kinModCall	modified_base	374	374	21	+	.	coverage=69;context=ACGGTGAGTATGGTGTAGTGTCTCAGGCTTATGTTAACTGT;IPDRatio=1.62
gi|68566501|gb|CP000077.1| Sulfolobus acidocaldarius DSM 639, complete genome	kinModCall	modified_base	382	382	39	+	.	coverage=71;context=TATGGTGTAGTGTCTCAGGCTTATGTTAACTGTAGGGAGGT;IPDRatio=2.01
gi|68566501|gb|CP000077.1| Sulfolobus acidocaldarius DSM 639, complete genome	kinModCall	.	404	404	9	+	.	context=ATGTTAACTGTAGGGAGGTAGGTGGGACACCTCAGGCTGTT;motif=GGNNBRNYD;coverage=70;IPDRatio=1.271;id=GGNNBRNYD
gi|68566501|gb|CP000077.1| Sulfolobus acidocaldarius DSM 639, complete genome	kinModCall	.	407	407	4	+	.	context=TTAACTGTAGGGAGGTAGGTGGGACACCTCAGGCTGTTTTA;motif=GGNNBRNYD;coverage=69;IPDRatio=1.042;id=GGNNBRNYD
gi|68566501|gb|CP000077.1| Sulfolobus acidocaldarius DSM 639, complete genome	kinModCall	modified_base	420	420	28	-	.	coverage=75;context=GAGTTATGGCTGATAAAACAGCCTGAGGTGTCCCACCTACC;IPDRatio=1.69
gi|68566501|gb|CP000077.1| Sulfolobus acidocaldarius DSM 639, complete genome	kinModCall	modified_base	451	451	24	+	.	coverage=69;context=GCCATAACTCAACGTATAACGGGTGAGGAGGTTCCTAAGCA;IPDRatio=1.83
gi|68566501|gb|CP000077.1| Sulfolobus acidocaldarius DSM 639, complete genome	kinModCall	modified_base	507	507	28	+	.	coverage=67;context=TGAGTACATAGAAAGAATTAAGGAAAATTTAGTAGATAAGA;IPDRatio=1.90
gi|68566501|gb|CP000077.1| Sulfolobus acidocaldarius DSM 639, complete genome	kinModCall	modified_base	638	638	23	+	.	coverage=73;context=ACATTTCAGTAATTATGGTAAGTAACGATATTAATATCCGT;IPDRatio=2.01
gi|68566501|gb|CP000077.1| Sulfolobus acidocaldarius DSM 639, complete genome	kinModCall	m4C	673	673	21	-	.	context=CCTAGAGATGAAAGAACTCGCGGTTCCATATAATCACGGAT;fracLow=0.440;coverage=88;IPDRatio=1.61;fracUp=1.000;frac=0.884;identificationQv=8
gi|68566501|gb|CP000077.1| Sulfolobus acidocaldarius DSM 639, complete genome	kinModCall	.	692	692	5	+	.	context=CGCGAGTTCTTTCATCTCTAGGTCCGACAATTTTCTTTAAG;motif=GGNNBRNYD;coverage=75;IPDRatio=1.102;id=GGNNBRNYD
gi|68566501|gb|CP000077.1| Sulfolobus acidocaldarius DSM 639, complete genome	kinModCall	modified_base	711	711	21	+	.	coverage=71;context=AGGTCCGACAATTTTCTTTAAGCCCTATGATGCAGAACAGT;IPDRatio=1.50
gi|68566501|gb|CP000077.1| Sulfolobus acidocaldarius DSM 639, complete genome	kinModCall	modified_base	715	715	28	-	.	coverage=88;context=TTTAACTGTTCTGCATCATAGGGCTTAAAGAAAATTGTCGG;IPDRatio=1.76
gi|68566501|gb|CP000077.1| Sulfolobus acidocaldarius DSM 639, complete genome	kinModCall	.	764	764	14	+	.	context=TTTCCATCTATTCTGAATACGGATTAATTAAAGGGTCGTAT;motif=GGNNBRNYD;coverage=74;IPDRatio=1.558;id=GGNNBRNYD
gi|68566501|gb|CP000077.1| Sulfolobus acidocaldarius DSM 639, complete genome	kinModCall	modified_base	782	782	24	+	.	coverage=77;context=ACGGATTAATTAAAGGGTCGTATACAGACGAAATTCTATCA;IPDRatio=1.77
gi|68566501|gb|CP000077.1| Sulfolobus acidocaldarius DSM 639, complete genome	kinModCall	modified_base	821	821	21	+	.	coverage=72;context=CATATATTGCTGCTATATCAGCTAAAGAACACGGTGATGCA;IPDRatio=1.58
gi|68566501|gb|CP000077.1| Sulfolobus acidocaldarius DSM 639, complete genome	kinModCall	modified_base	832	832	29	+	.	coverage=77;context=GCTATATCAGCTAAAGAACACGGTGATGCAAGAAAAGCAGT;IPDRatio=2.22
gi|68566501|gb|CP000077.1| Sulfolobus acidocaldarius DSM 639, complete genome	kinModCall	modified_base	833	833	27	+	.	coverage=73;context=CTATATCAGCTAAAGAACACGGTGATGCAAGAAAAGCAGTT;IPDRatio=2.20
gi|68566501|gb|CP000077.1| Sulfolobus acidocaldarius DSM 639, complete genome	kinModCall	modified_base	868	868	32	+	.	coverage=71;context=GCAGTTAATTTGCTATTTAGGGCTGCTCAGTTAGCCTCAGG;IPDRatio=2.14
gi|68566501|gb|CP000077.1| Sulfolobus acidocaldarius DSM 639, complete genome	kinModCall	modified_base	891	891	28	+	.	coverage=77;context=TGCTCAGTTAGCCTCAGGGGAAGGAATGATCAGAAAGGAGC;IPDRatio=1.72
gi|68566501|gb|CP000077.1| Sulfolobus acidocaldarius DSM 639, complete genome	kinModCall	modified_base	973	973	26	+	.	coverage=73;context=ATAGAGGCAATAAAAGCCCTTCCATTTCACTATAAGCTAGC;IPDRatio=1.86
gi|68566501|gb|CP000077.1| Sulfolobus acidocaldarius DSM 639, complete genome	kinModCall	.	975	975	2	-	.	context=GAGCTAGCTTATAGTGAAATGGAAGGGCTTTTATTGCCTCT;motif=GGNNBRNYD;coverage=92;IPDRatio=0.945;id=GGNNBRNYD
gi|68566501|gb|CP000077.1| Sulfolobus acidocaldarius DSM 639, complete genome	kinModCall	modified_base	1050	1050	45	+	.	context=GGCACATAAGATTTACTCGGATCTGTGTAATGAGTACAAAC;motif=GGATCY;coverage=78;IPDRatio=2.15;id=GGATCY
gi|68566501|gb|CP000077.1| Sulfolobus acidocaldarius DSM 639, complete genome	kinModCall	m6A	1051	1051	38	-	.	context=TGTTTGTACTCATTACACAGATCCGAGTAAATCTTATGTGC;fracLow=0.168;motif=AGATCC;coverage=93;IPDRatio=2.09;id=AGATCC;fracUp=0.410;frac=0.278;identificationQv=5
gi|68566501|gb|CP000077.1| Sulfolobus acidocaldarius DSM 639, complete genome	kinModCall	.	1127	1127	4	+	.	context=TATCTGAGCTTGATATGTTTGGTATAATAAAGGTTAAAATA;motif=GGTATAVND;coverage=77;IPDRatio=1.038;id=GGTATAVND
gi|68566501|gb|CP000077.1| Sulfolobus acidocaldarius DSM 639, complete genome	kinModCall	.	1127	1127	4	+	.	context=TATCTGAGCTTGATATGTTTGGTATAATAAAGGTTAAAATA;motif=GGNNBRNYD;coverage=77;IPDRatio=1.038;id=GGNNBRNYD
gi|68566501|gb|CP000077.1| Sulfolobus acidocaldarius DSM 639, complete genome	kinModCall	modified_base	1157	1157	26	+	.	context=AGGTTAAAATAATAAATAAGGGAAGGGCGGGAGGAATTAAG;motif=GGNNBRNYD;coverage=69;IPDRatio=1.91;id=GGNNBRNYD
gi|68566501|gb|CP000077.1| Sulfolobus acidocaldarius DSM 639, complete genome	kinModCall	.	1166	1166	6	+	.	context=TAATAAATAAGGGAAGGGCGGGAGGAATTAAGAAAACAATA;motif=GGNNBRNYD;coverage=70;IPDRatio=1.121;id=GGNNBRNYD
gi|68566501|gb|CP000077.1| Sulfolobus acidocaldarius DSM 639, complete genome	kinModCall	.	1283	1283	15	+	.	context=ACTGAAATTATACTGTAATAGGTCGGTTTACATGTTATGGG;motif=GGNNBRNYD;coverage=82;IPDRatio=1.392;id=GGNNBRNYD
gi|68566501|gb|CP000077.1| Sulfolobus acidocaldarius DSM 639, complete genome	kinModCall	modified_base	1325	1325	25	+	.	coverage=83;context=AATTGTAAAAGTACTAGAAGAGAGGAGGAGTAAACTGGATA;IPDRatio=1.60
gi|68566501|gb|CP000077.1| Sulfolobus acidocaldarius DSM 639, complete genome	kinModCall	.	1328	1328	10	+	.	context=TGTAAAAGTACTAGAAGAGAGGAGGAGTAAACTGGATACAG;motif=GGNNBRNYD;coverage=79;IPDRatio=1.279;id=GGNNBRNYD
gi|68566501|gb|CP000077.1| Sulfolobus acidocaldarius DSM 639, complete genome	kinModCall	modified_base	1367	1367	22	+	.	coverage=80;context=AGAGATCGCTGAACTGCAGAAGGTTTTGGATACGTTACCTA;IPDRatio=1.54
gi|68566501|gb|CP000077.1| Sulfolobus acidocaldarius DSM 639, complete genome	kinModCall	modified_base	1379	1379	22	+	.	coverage=85;context=ACTGCAGAAGGTTTTGGATACGTTACCTAATGGTCATCTTG;IPDRatio=1.51
gi|68566501|gb|CP000077.1| Sulfolobus acidocaldarius DSM 639, complete genome	kinModCall	m6A	1410	1410	53	+	.	context=GGTCATCTTGAGGAAAAGGTAGTGAAGGGTAAAAAGTATTA;fracLow=0.285;coverage=90;IPDRatio=2.14;fracUp=0.634;frac=0.439;identificationQv=18
gi|68566501|gb|CP000077.1| Sulfolobus acidocaldarius DSM 639, complete genome	kinModCall	.	1445	1445	14	+	.	context=GTATTATTATCTTAGGTATTGGGAGAACGGTAGGTTAAGGA;motif=GGNNBRNYD;coverage=94;IPDRatio=1.441;id=GGNNBRNYD
gi|68566501|gb|CP000077.1| Sulfolobus acidocaldarius DSM 639, complete genome	kinModCall	modified_base	1453	1453	21	+	.	context=ATCTTAGGTATTGGGAGAACGGTAGGTTAAGGAGTAAGTAT;motif=GGNNBRNYD;coverage=93;IPDRatio=1.72;id=GGNNBRNYD
gi|68566501|gb|CP000077.1| Sulfolobus acidocaldarius DSM 639, complete genome	kinModCall	modified_base	1598	1598	21	+	.	coverage=96;context=TCTAGATAAAATAAGTAAAATTCTAGTAGAAAATGACCAAT;IPDRatio=1.48
gi|68566501|gb|CP000077.1| Sulfolobus acidocaldarius DSM 639, complete genome	kinModCall	modified_base	1755	1755	32	-	.	coverage=116;context=TAGTATTATTGAAGGAATTGCGTTAATAATTTCTGTAGCTA;IPDRatio=1.77
gi|68566501|gb|CP000077.1| Sulfolobus acidocaldarius DSM 639, complete genome	kinModCall	.	1833	1833	9	+	.	context=ATATAGTGGCAAGTATAGTAGGTAGAGTACTTAGGTCGCTG;motif=GGNNBRNYD;coverage=92;IPDRatio=1.237;id=GGNNBRNYD
gi|68566501|gb|CP000077.1| Sulfolobus acidocaldarius DSM 639, complete genome	kinModCall	modified_base	1906	1906	23	+	.	coverage=92;context=TCTAGTCTCAGGAACTGTGAAGGCATTGATAATAATAATCT;IPDRatio=1.50
gi|68566501|gb|CP000077.1| Sulfolobus acidocaldarius DSM 639, complete genome	kinModCall	modified_base	1912	1912	24	+	.	coverage=90;context=CTCAGGAACTGTGAAGGCATTGATAATAATAATCTCATTAG;IPDRatio=1.56
gi|68566501|gb|CP000077.1| Sulfolobus acidocaldarius DSM 639, complete genome	kinModCall	modified_base	1956	1956	22	+	.	coverage=96;context=TTGCATTTTCCATTTTGAACTTAGGACCTGCAAATACATAT;IPDRatio=1.46
gi|68566501|gb|CP000077.1| Sulfolobus acidocaldarius DSM 639, complete genome	kinModCall	.	2013	2013	12	+	.	context=CATATCTACCCTATCTAGCTGGGGCAATTCTATTACTTACC;motif=GGNNBRNYD;coverage=95;IPDRatio=1.343;id=GGNNBRNYD
gi|68566501|gb|CP000077.1| Sulfolobus acidocaldarius DSM 639, complete genome	kinModCall	.	2037	2037	17	+	.	context=CAATTCTATTACTTACCCTAGGTATAACACTAATTAACATT;motif=GGTATAVND;coverage=95;IPDRatio=1.586;id=GGTATAVND
gi|68566501|gb|CP000077.1| Sulfolobus acidocaldarius DSM 639, complete genome	kinModCall	.	2037	2037	17	+	.	context=CAATTCTATTACTTACCCTAGGTATAACACTAATTAACATT;motif=GGNNBRNYD;coverage=95;IPDRatio=1.586;id=GGNNBRNYD
gi|68566501|gb|CP000077.1| Sulfolobus acidocaldarius DSM 639, complete genome	kinModCall	.	2098	2098	0	-	.	context=AAAATATCGATGCAGCAAATGGATCGTCAACCTTAATCTGA;motif=GGNNBRNYD;coverage=126;IPDRatio=0.794;id=GGNNBRNYD
gi|68566501|gb|CP000077.1| Sulfolobus acidocaldarius DSM 639, complete genome	kinModCall	m6A	2187	2187	95	+	.	context=CTTTAGCTATTTTCCAATGGATCCCATTCATAAGTGCTTAT;fracLow=0.448;motif=GGATCY;coverage=98;IPDRatio=3.35;id=GGATCY;fracUp=0.786;frac=0.612;identificationQv=41
gi|68566501|gb|CP000077.1| Sulfolobus acidocaldarius DSM 639, complete genome	kinModCall	modified_base	2187	2187	31	-	.	coverage=131;context=ATAAGCACTTATGAATGGGATCCATTGGAAAATAGCTAAAG;IPDRatio=1.71
gi|68566501|gb|CP000077.1| Sulfolobus acidocaldarius DSM 639, complete genome	kinModCall	m6A	2188	2188	80	-	.	context=GATAAGCACTTATGAATGGGATCCATTGGAAAATAGCTAAA;fracLow=0.442;motif=GGATCY;coverage=126;IPDRatio=2.55;id=GGATCY;fracUp=0.766;frac=0.601;identificationQv=21
gi|68566501|gb|CP000077.1| Sulfolobus acidocaldarius DSM 639, complete genome	kinModCall	modified_base	2189	2189	22	-	.	coverage=103;context=AGATAAGCACTTATGAATGGGATCCATTGGAAAATAGCTAA;IPDRatio=1.58
gi|68566501|gb|CP000077.1| Sulfolobus acidocaldarius DSM 639, complete genome	kinModCall	modified_base	2224	2224	23	-	.	coverage=132;context=GGAGAACTAAGAATCCTATTAGAATATCGTAGAATAGATAA;IPDRatio=1.49
gi|68566501|gb|CP000077.1| Sulfolobus acidocaldarius DSM 639, complete genome	kinModCall	.	2299	2299	5	-	.	context=TGGTTATATATGTTGCGTTTGGATCACTTTTAGAAATATTT;motif=GGNNBRNYD;coverage=134;IPDRatio=1.062;id=GGNNBRNYD
gi|68566501|gb|CP000077.1| Sulfolobus acidocaldarius DSM 639, complete genome	kinModCall	.	2325	2325	17	+	.	context=CAACATATATAACCACATATGGTAGGTTTATTCTCTACGCA;motif=GGNNBRNYD;coverage=110;IPDRatio=1.506;id=GGNNBRNYD
gi|68566501|gb|CP000077.1| Sulfolobus acidocaldarius DSM 639, complete genome	kinModCall	modified_base	2343	2343	23	-	.	coverage=136;context=TGCAACTAGGATAAATATTGCGTAGAGAATAAACCTACCAT;IPDRatio=1.58
gi|68566501|gb|CP000077.1| Sulfolobus acidocaldarius DSM 639, complete genome	kinModCall	modified_base	2344	2344	21	-	.	coverage=138;context=CTGCAACTAGGATAAATATTGCGTAGAGAATAAACCTACCA;IPDRatio=1.43
gi|68566501|gb|CP000077.1| Sulfolobus acidocaldarius DSM 639, complete genome	kinModCall	modified_base	2349	2349	21	+	.	coverage=108;context=GGTTTATTCTCTACGCAATATTTATCCTAGTTGCAGTAGCT;IPDRatio=1.48
gi|68566501|gb|CP000077.1| Sulfolobus acidocaldarius DSM 639, complete genome	kinModCall	modified_base	2412	2412	51	+	.	context=ATGTAACTTCGATAATTCAGATCCTAGCATGGGGATTAGCA;motif=AGATCC;coverage=110;IPDRatio=2.29;id=AGATCC
gi|68566501|gb|CP000077.1| Sulfolobus acidocaldarius DSM 639, complete genome	kinModCall	m6A	2413	2413	66	-	.	context=TTGCTAATCCCCATGCTAGGATCTGAATTATCGAAGTTACA;fracLow=0.220;motif=GGATCY;coverage=134;IPDRatio=2.34;id=GGATCY;fracUp=0.465;frac=0.349;identificationQv=6
gi|68566501|gb|CP000077.1| Sulfolobus acidocaldarius DSM 639, complete genome	kinModCall	modified_base	2424	2424	26	+	.	context=TAATTCAGATCCTAGCATGGGGATTAGCAATAGGATTTGGA;motif=GGNNBRNYD;coverage=95;IPDRatio=1.74;id=GGNNBRNYD
gi|68566501|gb|CP000077.1| Sulfolobus acidocaldarius DSM 639, complete genome	kinModCall	.	2457	2457	5	-	.	context=AGCCATAGCATATATCAGTGGGATTAATAAAATTCCAAATC;motif=GGNNBRNYD;coverage=129;IPDRatio=1.092;id=GGNNBRNYD
gi|68566501|gb|CP000077.1| Sulfolobus acidocaldarius DSM 639, complete genome	kinModCall	modified_base	2484	2484	22	+	.	coverage=115;context=TATATGCTATGGCTAAGAAATTGGCTTCAGAATTTAAGTGA;IPDRatio=1.53
gi|68566501|gb|CP000077.1| Sulfolobus acidocaldarius DSM 639, complete genome	kinModCall	modified_base	2499	2499	21	+	.	coverage=117;context=AGAAATTGGCTTCAGAATTTAAGTGATGAGAACTCCCCAGT;IPDRatio=1.46
gi|68566501|gb|CP000077.1| Sulfolobus acidocaldarius DSM 639, complete genome	kinModCall	modified_base	2586	2586	22	-	.	coverage=146;context=GTTAATAGAGGTACAAAAGTAGGTGGAGAAGAAAAAATAAC;IPDRatio=1.47
gi|68566501|gb|CP000077.1| Sulfolobus acidocaldarius DSM 639, complete genome	kinModCall	modified_base	2629	2629	28	+	.	coverage=118;context=TCACATAAACTATATTTTTATTTATAGTAACCTGACCATGG;IPDRatio=1.78
gi|68566501|gb|CP000077.1| Sulfolobus acidocaldarius DSM 639, complete genome	kinModCall	modified_base	2639	2639	27	+	.	coverage=123;context=TATATTTTTATTTATAGTAACCTGACCATGGATTTTGATGT;IPDRatio=1.59
gi|68566501|gb|CP000077.1| Sulfolobus acidocaldarius DSM 639, complete genome	kinModCall	modified_base	2658	2658	35	+	.	coverage=122;context=ACCTGACCATGGATTTTGATGTCCAAGATCCTTCCAGGCAT;IPDRatio=1.64
gi|68566501|gb|CP000077.1| Sulfolobus acidocaldarius DSM 639, complete genome	kinModCall	m6A	2665	2665	70	+	.	context=CATGGATTTTGATGTCCAAGATCCTTCCAGGCATAACCCAA;fracLow=0.275;motif=AGATCC;coverage=117;IPDRatio=2.41;id=AGATCC;fracUp=0.548;frac=0.405;identificationQv=17
gi|68566501|gb|CP000077.1| Sulfolobus acidocaldarius DSM 639, complete genome	kinModCall	m6A	2666	2666	79	-	.	context=CTTGGGTTATGCCTGGAAGGATCTTGGACATCAAAATCCAT;fracLow=0.267;motif=GGATCY;coverage=142;IPDRatio=2.36;id=GGATCY;fracUp=0.500;frac=0.393;identificationQv=4
gi|68566501|gb|CP000077.1| Sulfolobus acidocaldarius DSM 639, complete genome	kinModCall	.	2762	2762	10	-	.	context=AGTTTATAATAACATTCAGGGGAAGACTGCGAAGAGGAAGT;motif=GGNNBRNYD;coverage=136;IPDRatio=1.228;id=GGNNBRNYD
gi|68566501|gb|CP000077.1| Sulfolobus acidocaldarius DSM 639, complete genome	kinModCall	modified_base	2780	2780	40	-	.	coverage=148;context=TTGACCTACCATTTGTTGAGTTTATAATAACATTCAGGGGA;IPDRatio=1.96
gi|68566501|gb|CP000077.1| Sulfolobus acidocaldarius DSM 639, complete genome	kinModCall	modified_base	2791	2791	52	+	.	context=TTATTATAAACTCAACAAATGGTAGGTCAACTTTTATAAGT;motif=GGNNBRNYD;coverage=120;IPDRatio=3.05;id=GGNNBRNYD
gi|68566501|gb|CP000077.1| Sulfolobus acidocaldarius DSM 639, complete genome	kinModCall	modified_base	2793	2793	22	+	.	coverage=121;context=ATTATAAACTCAACAAATGGTAGGTCAACTTTTATAAGTCC;IPDRatio=1.72
gi|68566501|gb|CP000077.1| Sulfolobus acidocaldarius DSM 639, complete genome	kinModCall	modified_base	2824	2824	24	-	.	coverage=149;context=ATCAAGAGCAAGAGTTATATGGGCGAAACTAGGACTTATAA;IPDRatio=1.55
gi|68566501|gb|CP000077.1| Sulfolobus acidocaldarius DSM 639, complete genome	kinModCall	modified_base	2846	2846	28	+	.	coverage=98;context=TATAACTCTTGCTCTTGATTTCTCACCATTTATTAAAATAG;IPDRatio=1.63
gi|68566501|gb|CP000077.1| Sulfolobus acidocaldarius DSM 639, complete genome	kinModCall	modified_base	2870	2870	21	+	.	coverage=120;context=ACCATTTATTAAAATAGTTTCTTGGTCTAAAAAATATTGTA;IPDRatio=1.41
gi|68566501|gb|CP000077.1| Sulfolobus acidocaldarius DSM 639, complete genome	kinModCall	modified_base	2942	2942	21	+	.	coverage=122;context=TAAGCTACTTTTATTAAGTGAGGCATAATAATTCTCAGGAT;IPDRatio=1.43
gi|68566501|gb|CP000077.1| Sulfolobus acidocaldarius DSM 639, complete genome	kinModCall	.	2943	2943	10	+	.	context=AAGCTACTTTTATTAAGTGAGGCATAATAATTCTCAGGATC;motif=GGNNBRNYD;coverage=123;IPDRatio=1.236;id=GGNNBRNYD
gi|68566501|gb|CP000077.1| Sulfolobus acidocaldarius DSM 639, complete genome	kinModCall	m6A	2961	2961	116	+	.	context=GAGGCATAATAATTCTCAGGATCCTCATAGTAAAAAATAGT;fracLow=0.544;motif=GGATCY;coverage=120;IPDRatio=3.44;id=GGATCY;fracUp=0.857;frac=0.686;identificationQv=58
gi|68566501|gb|CP000077.1| Sulfolobus acidocaldarius DSM 639, complete genome	kinModCall	modified_base	2962	2962	50	-	.	context=TACTATTTTTTACTATGAGGATCCTGAGAATTATTATGCCT;motif=GGATCY;coverage=145;IPDRatio=1.94;id=GGATCY
gi|68566501|gb|CP000077.1| Sulfolobus acidocaldarius DSM 639, complete genome	kinModCall	modified_base	3152	3152	35	-	.	coverage=150;context=TTTGTTTTGCTTTGTAGCAATGGTAAACGAAAAAATGAACA;IPDRatio=1.65
gi|68566501|gb|CP000077.1| Sulfolobus acidocaldarius DSM 639, complete genome	kinModCall	modified_base	3162	3162	30	-	.	coverage=149;context=GGATAAAGAGTTTGTTTTGCTTTGTAGCAATGGTAAACGAA;IPDRatio=1.67
gi|68566501|gb|CP000077.1| Sulfolobus acidocaldarius DSM 639, complete genome	kinModCall	modified_base	3163	3163	23	-	.	coverage=154;context=AGGATAAAGAGTTTGTTTTGCTTTGTAGCAATGGTAAACGA;IPDRatio=1.37
gi|68566501|gb|CP000077.1| Sulfolobus acidocaldarius DSM 639, complete genome	kinModCall	modified_base	3176	3176	22	+	.	coverage=134;context=CTACAAAGCAAAACAAACTCTTTATCCTCTCAAAGTTCGTA;IPDRatio=1.47
gi|68566501|gb|CP000077.1| Sulfolobus acidocaldarius DSM 639, complete genome	kinModCall	modified_base	3253	3253	25	-	.	coverage=144;context=TCTTTAAAAGCTCTCACAAGTGGTCAGACTAGATTCGTCTC;IPDRatio=1.47
gi|68566501|gb|CP000077.1| Sulfolobus acidocaldarius DSM 639, complete genome	kinModCall	.	3467	3467	3	+	.	context=CAAATAGTTTCTTTACATCAGGGTTATTATACGCACAGTAT;motif=GGNNBRNYD;coverage=136;IPDRatio=0.989;id=GGNNBRNYD
gi|68566501|gb|CP000077.1| Sulfolobus acidocaldarius DSM 639, complete genome	kinModCall	modified_base	3517	3517	21	-	.	coverage=141;context=AACATTACCCTGAGAAGTTTGTCCAGCATTGAAGAGTTAAC;IPDRatio=1.42
gi|68566501|gb|CP000077.1| Sulfolobus acidocaldarius DSM 639, complete genome	kinModCall	modified_base	3577	3577	22	-	.	coverage=147;context=GTTCTGTTGATTCCAAAGGGTCCAACACTACTATCTCTTTC;IPDRatio=1.52
gi|68566501|gb|CP000077.1| Sulfolobus acidocaldarius DSM 639, complete genome	kinModCall	modified_base	3579	3579	37	-	.	context=AAGTTCTGTTGATTCCAAAGGGTCCAACACTACTATCTCTT;motif=GGNNBRNYD;coverage=138;IPDRatio=1.82;id=GGNNBRNYD
gi|68566501|gb|CP000077.1| Sulfolobus acidocaldarius DSM 639, complete genome	kinModCall	modified_base	3660	3660	29	+	.	coverage=141;context=TGTCTTGTTGTTTTCATCCGCATGTTTTCTAAATAGATTAA;IPDRatio=1.55
gi|68566501|gb|CP000077.1| Sulfolobus acidocaldarius DSM 639, complete genome	kinModCall	modified_base	3700	3700	26	-	.	context=TTCGTAGAAAACTGCAACAAGGATTATTTATCTCAAAAGTT;motif=GGNNBRNYD;coverage=147;IPDRatio=1.64;id=GGNNBRNYD
gi|68566501|gb|CP000077.1| Sulfolobus acidocaldarius DSM 639, complete genome	kinModCall	modified_base	3797	3797	29	-	.	coverage=133;context=ATTCCAATCAGGTATAATTTTTTATATATCTTATTAAGAAT;IPDRatio=1.61
gi|68566501|gb|CP000077.1| Sulfolobus acidocaldarius DSM 639, complete genome	kinModCall	modified_base	3807	3807	21	-	.	context=CTTGAATTTTATTCCAATCAGGTATAATTTTTTATATATCT;motif=GGNNBRNYD,GGTATAVND;coverage=144;IPDRatio=1.53;id=GGNNBRNYD,GGTATAVND
gi|68566501|gb|CP000077.1| Sulfolobus acidocaldarius DSM 639, complete genome	kinModCall	modified_base	3959	3959	23	+	.	coverage=154;context=CTCTTTAGACAGTTCGTAAGCAGTTTTTGGTTTCTCTGATA;IPDRatio=1.42
gi|68566501|gb|CP000077.1| Sulfolobus acidocaldarius DSM 639, complete genome	kinModCall	modified_base	4009	4009	38	-	.	context=ACTCATGTCACTCCCTGGTTGGGATACTAGGAGGAAAATAT;motif=GGNNBRNYD;coverage=142;IPDRatio=2.09;id=GGNNBRNYD
gi|68566501|gb|CP000077.1| Sulfolobus acidocaldarius DSM 639, complete genome	kinModCall	modified_base	4016	4016	30	+	.	context=CCTCCTAGTATCCCAACCAGGGAGTGACATGAGTTCCTCTA;motif=GGNNBRNYD;coverage=142;IPDRatio=1.76;id=GGNNBRNYD
gi|68566501|gb|CP000077.1| Sulfolobus acidocaldarius DSM 639, complete genome	kinModCall	modified_base	4059	4059	21	+	.	coverage=154;context=TTTACGATGCTCATATGCTACATGAGCCGTTCTTTATGTTT;IPDRatio=1.41
gi|68566501|gb|CP000077.1| Sulfolobus acidocaldarius DSM 639, complete genome	kinModCall	modified_base	4066	4066	26	-	.	coverage=149;context=TAGATTTAAACATAAAGAACGGCTCATGTAGCATATGAGCA;IPDRatio=1.62
gi|68566501|gb|CP000077.1| Sulfolobus acidocaldarius DSM 639, complete genome	kinModCall	.	4096	4096	16	+	.	context=GTTTAAATCTAAGCCTTTTTGGAATAGTAAAAATTTACTGA;motif=GGNNBRNYD;coverage=153;IPDRatio=1.409;id=GGNNBRNYD
gi|68566501|gb|CP000077.1| Sulfolobus acidocaldarius DSM 639, complete genome	kinModCall	modified_base	4097	4097	38	+	.	coverage=128;context=TTTAAATCTAAGCCTTTTTGGAATAGTAAAAATTTACTGAA;IPDRatio=1.88
gi|68566501|gb|CP000077.1| Sulfolobus acidocaldarius DSM 639, complete genome	kinModCall	modified_base	4149	4149	21	+	.	coverage=150;context=CATTTTTTTCTAAAATGGATGGTATTTTAGTCTATTTAAAA;IPDRatio=1.47
gi|68566501|gb|CP000077.1| Sulfolobus acidocaldarius DSM 639, complete genome	kinModCall	modified_base	4158	4158	22	+	.	coverage=153;context=CTAAAATGGATGGTATTTTAGTCTATTTAAAACAACCATTG;IPDRatio=1.42
gi|68566501|gb|CP000077.1| Sulfolobus acidocaldarius DSM 639, complete genome	kinModCall	.	4262	4262	17	+	.	context=ATAGAAGAATAAGCGAAAGAGGTATAGGTAGAAAATATTTA;motif=GGTATAVND;coverage=153;IPDRatio=1.411;id=GGTATAVND
gi|68566501|gb|CP000077.1| Sulfolobus acidocaldarius DSM 639, complete genome	kinModCall	.	4311	4311	2	-	.	context=TTTTTCTTATACCTGCCATTGGATTATCAGCACTAAATACT;motif=GGNNBRNYD;coverage=145;IPDRatio=0.944;id=GGNNBRNYD
gi|68566501|gb|CP000077.1| Sulfolobus acidocaldarius DSM 639, complete genome	kinModCall	.	4319	4319	10	+	.	context=GTGCTGATAATCCAATGGCAGGTATAAGAAAAATTGGTGAT;motif=GGTATAVND;coverage=156;IPDRatio=1.219;id=GGTATAVND
gi|68566501|gb|CP000077.1| Sulfolobus acidocaldarius DSM 639, complete genome	kinModCall	modified_base	4333	4333	90	+	.	coverage=146;context=ATGGCAGGTATAAGAAAAATTGGTGATAATAAAGAGAGGAT;IPDRatio=2.80
gi|68566501|gb|CP000077.1| Sulfolobus acidocaldarius DSM 639, complete genome	kinModCall	modified_base	4334	4334	56	+	.	coverage=153;context=TGGCAGGTATAAGAAAAATTGGTGATAATAAAGAGAGGATA;IPDRatio=1.94
gi|68566501|gb|CP000077.1| Sulfolobus acidocaldarius DSM 639, complete genome	kinModCall	.	4374	4374	13	+	.	context=AAGGAACAGGAGAAGAAGTAGGAATAGTACAGTCTCCATTA;motif=GGNNBRNYD;coverage=156;IPDRatio=1.268;id=GGNNBRNYD
gi|68566501|gb|CP000077.1| Sulfolobus acidocaldarius DSM 639, complete genome	kinModCall	modified_base	4375	4375	25	+	.	coverage=128;context=AGGAACAGGAGAAGAAGTAGGAATAGTACAGTCTCCATTAA;IPDRatio=1.48
gi|68566501|gb|CP000077.1| Sulfolobus acidocaldarius DSM 639, complete genome	kinModCall	modified_base	4534	4534	22	-	.	coverage=148;context=ATAATTGAAATTAACATTAATGAGAATAGGAAAAATAGATT;IPDRatio=1.43
gi|68566501|gb|CP000077.1| Sulfolobus acidocaldarius DSM 639, complete genome	kinModCall	modified_base	4581	4581	29	+	.	coverage=157;context=GTCTTCTTCAAATAATTTCGCCTTTGCTTTAATTTCGCCCA;IPDRatio=1.50
gi|68566501|gb|CP000077.1| Sulfolobus acidocaldarius DSM 639, complete genome	kinModCall	modified_base	4628	4628	25	-	.	context=CCAGGAGGAAGAGTATTTTTGGGGTGGCTCTATGGCTGTAT;motif=GGNNBRNYD;coverage=146;IPDRatio=1.60;id=GGNNBRNYD
gi|68566501|gb|CP000077.1| Sulfolobus acidocaldarius DSM 639, complete genome	kinModCall	.	4642	4642	9	-	.	context=AATTCAGTAGGTAGCCAGGAGGAAGAGTATTTTTGGGGTGG;motif=GGNNBRNYD;coverage=149;IPDRatio=1.189;id=GGNNBRNYD
gi|68566501|gb|CP000077.1| Sulfolobus acidocaldarius DSM 639, complete genome	kinModCall	modified_base	4715	4715	42	+	.	coverage=154;context=AGTGGGCTTTCAATAAAGCCTCCCAATTATCCTGTATGAAT;IPDRatio=1.73
gi|68566501|gb|CP000077.1| Sulfolobus acidocaldarius DSM 639, complete genome	kinModCall	.	4718	4718	5	-	.	context=ACTATTCATACAGGATAATTGGGAGGCTTTATTGAAAGCCC;motif=GGNNBRNYD;coverage=140;IPDRatio=1.074;id=GGNNBRNYD
gi|68566501|gb|CP000077.1| Sulfolobus acidocaldarius DSM 639, complete genome	kinModCall	m4C	4795	4795	27	+	.	context=GGTATGAAAATGGCATCTGCCCCTAACATGGTTAATGCTTC;fracLow=0.507;coverage=150;IPDRatio=1.65;fracUp=1.000;frac=0.803;identificationQv=8
gi|68566501|gb|CP000077.1| Sulfolobus acidocaldarius DSM 639, complete genome	kinModCall	modified_base	4840	4840	31	-	.	coverage=141;context=TTCGGTGTAATTGTATGTGAGGATGCGTGGCATTATGAGCC;IPDRatio=1.79
gi|68566501|gb|CP000077.1| Sulfolobus acidocaldarius DSM 639, complete genome	kinModCall	.	4857	4857	13	-	.	context=AGTATAAGGGATTAAGATTCGGTGTAATTGTATGTGAGGAT;motif=GGNNBRNYD;coverage=141;IPDRatio=1.342;id=GGNNBRNYD
gi|68566501|gb|CP000077.1| Sulfolobus acidocaldarius DSM 639, complete genome	kinModCall	.	5019	5019	20	-	.	context=TTATAAAAGAAGTGAGACCAGGGATATTAAGAAATACGGCA;motif=GGNNBRNYD;coverage=150;IPDRatio=1.444;id=GGNNBRNYD
gi|68566501|gb|CP000077.1| Sulfolobus acidocaldarius DSM 639, complete genome	kinModCall	modified_base	5110	5110	28	-	.	coverage=142;context=CTTAAAGATTTGGTTTATGAGGTATATAAGGACAGTGAAAA;IPDRatio=1.63
gi|68566501|gb|CP000077.1| Sulfolobus acidocaldarius DSM 639, complete genome	kinModCall	modified_base	5125	5125	21	+	.	coverage=151;context=TATACCTCATAAACCAAATCTTTAAGCACGTAACCTGTTAG;IPDRatio=1.39
gi|68566501|gb|CP000077.1| Sulfolobus acidocaldarius DSM 639, complete genome	kinModCall	modified_base	5134	5134	30	-	.	coverage=153;context=GAACTATCTCTAACAGGTTACGTGCTTAAAGATTTGGTTTA;IPDRatio=1.55
gi|68566501|gb|CP000077.1| Sulfolobus acidocaldarius DSM 639, complete genome	kinModCall	.	5260	5260	15	-	.	context=TCCAAGACAATGGGCATAAAGGTTGAGTTAGCACAAATATC;motif=GGNNBRNYD;coverage=144;IPDRatio=1.304;id=GGNNBRNYD
gi|68566501|gb|CP000077.1| Sulfolobus acidocaldarius DSM 639, complete genome	kinModCall	modified_base	5266	5266	22	-	.	coverage=140;context=GAGGTATCCAAGACAATGGGCATAAAGGTTGAGTTAGCACA;IPDRatio=1.46
gi|68566501|gb|CP000077.1| Sulfolobus acidocaldarius DSM 639, complete genome	kinModCall	modified_base	5308	5308	26	-	.	coverage=130;context=TGAGATATTTAGACTAAGTGGAAGATCAATAAATTCAGACT;IPDRatio=1.57
gi|68566501|gb|CP000077.1| Sulfolobus acidocaldarius DSM 639, complete genome	kinModCall	.	5309	5309	10	-	.	context=CTGAGATATTTAGACTAAGTGGAAGATCAATAAATTCAGAC;motif=GGNNBRNYD;coverage=148;IPDRatio=1.256;id=GGNNBRNYD
gi|68566501|gb|CP000077.1| Sulfolobus acidocaldarius DSM 639, complete genome	kinModCall	modified_base	5353	5353	24	+	.	coverage=146;context=GCAGTCGCTTATGCTGAGAGATCTTTACCATTCGCACAATC;IPDRatio=1.50
gi|68566501|gb|CP000077.1| Sulfolobus acidocaldarius DSM 639, complete genome	kinModCall	.	5392	5392	4	+	.	context=TCCTTCTCACTAAGTCTATTGGAACATTTACTAACGCTGAA;motif=GGNNBRNYD;coverage=148;IPDRatio=1.035;id=GGNNBRNYD
gi|68566501|gb|CP000077.1| Sulfolobus acidocaldarius DSM 639, complete genome	kinModCall	modified_base	5410	5410	21	-	.	coverage=146;context=GAGGAGTGAGAATGAAATTTCAGCGTTAGTAAATGTTCCAA;IPDRatio=1.39
gi|68566501|gb|CP000077.1| Sulfolobus acidocaldarius DSM 639, complete genome	kinModCall	modified_base	5443	5443	21	-	.	coverage=148;context=AGATTCAATATTGTACCTCAGGTTCGAGGAAATGAGGAGTG;IPDRatio=1.44
gi|68566501|gb|CP000077.1| Sulfolobus acidocaldarius DSM 639, complete genome	kinModCall	.	5447	5447	10	+	.	context=CCTCATTTCCTCGAACCTGAGGTACAATATTGAATCTATAG;motif=GGNNBRNYD;coverage=154;IPDRatio=1.236;id=GGNNBRNYD
gi|68566501|gb|CP000077.1| Sulfolobus acidocaldarius DSM 639, complete genome	kinModCall	.	5511	5511	13	-	.	context=CCTCCCTCTCCTGCCTTGTGGGAAGGGCAAACTGCAGAAGG;motif=GGNNBRNYD;coverage=135;IPDRatio=1.295;id=GGNNBRNYD
gi|68566501|gb|CP000077.1| Sulfolobus acidocaldarius DSM 639, complete genome	kinModCall	.	5526	5526	0	+	.	context=CCTTCCCACAAGGCAGGAGAGGGAGGCTTCTTTACAATATC;motif=GGNNBRNYD;coverage=144;IPDRatio=0.833;id=GGNNBRNYD
gi|68566501|gb|CP000077.1| Sulfolobus acidocaldarius DSM 639, complete genome	kinModCall	modified_base	5556	5556	42	-	.	coverage=147;context=ATGCTTGGTAGATATTTGGGAGTACCAGAGGATATTGTAAA;IPDRatio=1.97
gi|68566501|gb|CP000077.1| Sulfolobus acidocaldarius DSM 639, complete genome	kinModCall	modified_base	5558	5558	43	-	.	context=GAATGCTTGGTAGATATTTGGGAGTACCAGAGGATATTGTA;motif=GGNNBRNYD;coverage=136;IPDRatio=2.61;id=GGNNBRNYD
gi|68566501|gb|CP000077.1| Sulfolobus acidocaldarius DSM 639, complete genome	kinModCall	modified_base	5559	5559	44	-	.	coverage=149;context=AGAATGCTTGGTAGATATTTGGGAGTACCAGAGGATATTGT;IPDRatio=2.02
gi|68566501|gb|CP000077.1| Sulfolobus acidocaldarius DSM 639, complete genome	kinModCall	modified_base	5560	5560	22	-	.	coverage=129;context=AAGAATGCTTGGTAGATATTTGGGAGTACCAGAGGATATTG;IPDRatio=1.50
gi|68566501|gb|CP000077.1| Sulfolobus acidocaldarius DSM 639, complete genome	kinModCall	modified_base	5621	5621	46	-	.	coverage=141;context=CCAAATACGGGGACGGTGGAGTAGACATACTTCCCCTAGGT;IPDRatio=1.89
gi|68566501|gb|CP000077.1| Sulfolobus acidocaldarius DSM 639, complete genome	kinModCall	modified_base	5622	5622	24	-	.	coverage=144;context=ACCAAATACGGGGACGGTGGAGTAGACATACTTCCCCTAGG;IPDRatio=1.56
gi|68566501|gb|CP000077.1| Sulfolobus acidocaldarius DSM 639, complete genome	kinModCall	.	5627	5627	3	-	.	context=ATTTCACCAAATACGGGGACGGTGGAGTAGACATACTTCCC;motif=GGNNBRNYD;coverage=139;IPDRatio=0.994;id=GGNNBRNYD
gi|68566501|gb|CP000077.1| Sulfolobus acidocaldarius DSM 639, complete genome	kinModCall	.	5632	5632	2	-	.	context=GGGTTATTTCACCAAATACGGGGACGGTGGAGTAGACATAC;motif=GGNNBRNYD;coverage=142;IPDRatio=0.947;id=GGNNBRNYD
gi|68566501|gb|CP000077.1| Sulfolobus acidocaldarius DSM 639, complete genome	kinModCall	.	5652	5652	8	-	.	context=GACAAAAGTGAACTTATGCTGGGTTATTTCACCAAATACGG;motif=GGNNBRNYD;coverage=147;IPDRatio=1.171;id=GGNNBRNYD
gi|68566501|gb|CP000077.1| Sulfolobus acidocaldarius DSM 639, complete genome	kinModCall	modified_base	5680	5680	22	-	.	coverage=124;context=ATTCAACTACTTAGTTGTGGGTACGGGGGACAAAAGTGAAC;IPDRatio=1.42
gi|68566501|gb|CP000077.1| Sulfolobus acidocaldarius DSM 639, complete genome	kinModCall	modified_base	5709	5709	22	-	.	coverage=137;context=ATGATCTTGTTATATGCTTTTGCCCAAAAATTCAACTACTT;IPDRatio=1.58
gi|68566501|gb|CP000077.1| Sulfolobus acidocaldarius DSM 639, complete genome	kinModCall	modified_base	5712	5712	21	-	.	coverage=150;context=AGAATGATCTTGTTATATGCTTTTGCCCAAAAATTCAACTA;IPDRatio=1.40
gi|68566501|gb|CP000077.1| Sulfolobus acidocaldarius DSM 639, complete genome	kinModCall	modified_base	5754	5754	21	-	.	coverage=156;context=ACTAATGATAAAATTATTTCGGGCAACATAAAAGCAAGAAG;IPDRatio=1.52
gi|68566501|gb|CP000077.1| Sulfolobus acidocaldarius DSM 639, complete genome	kinModCall	.	5799	5799	0	-	.	context=ATAAACATAGATCCAATAGTGGATCAATTTAGGTTAGCGGT;motif=GGNNBRNYD;coverage=160;IPDRatio=0.834;id=GGNNBRNYD
gi|68566501|gb|CP000077.1| Sulfolobus acidocaldarius DSM 639, complete genome	kinModCall	modified_base	5808	5808	35	+	.	context=CTAAATTGATCCACTATTGGATCTATGTTTATGATCGTGTA;motif=GGATCY;coverage=157;IPDRatio=1.64;id=GGATCY
gi|68566501|gb|CP000077.1| Sulfolobus acidocaldarius DSM 639, complete genome	kinModCall	.	5809	5809	5	-	.	context=GTACACGATCATAAACATAGATCCAATAGTGGATCAATTTA;motif=AGATCC;coverage=160;IPDRatio=1.067;id=AGATCC
gi|68566501|gb|CP000077.1| Sulfolobus acidocaldarius DSM 639, complete genome	kinModCall	modified_base	5824	5824	21	+	.	coverage=145;context=TTGGATCTATGTTTATGATCGTGTACTTTGATTCAGTAGCA;IPDRatio=1.58
gi|68566501|gb|CP000077.1| Sulfolobus acidocaldarius DSM 639, complete genome	kinModCall	modified_base	5825	5825	44	+	.	coverage=151;context=TGGATCTATGTTTATGATCGTGTACTTTGATTCAGTAGCAT;IPDRatio=2.02
gi|68566501|gb|CP000077.1| Sulfolobus acidocaldarius DSM 639, complete genome	kinModCall	.	5890	5890	11	+	.	context=CATGGTCTAAATCTTCTTTTGGTGTACTTGATGAAGGCATT;motif=GGNNBRNYD;coverage=146;IPDRatio=1.293;id=GGNNBRNYD
gi|68566501|gb|CP000077.1| Sulfolobus acidocaldarius DSM 639, complete genome	kinModCall	modified_base	5920	5920	28	-	.	coverage=144;context=TAAAGCAACTGAAAATTTTCATGTACTATTAATGCCTTCAT;IPDRatio=1.70
gi|68566501|gb|CP000077.1| Sulfolobus acidocaldarius DSM 639, complete genome	kinModCall	modified_base	5923	5923	21	-	.	coverage=144;context=ATCTAAAGCAACTGAAAATTTTCATGTACTATTAATGCCTT;IPDRatio=1.42
gi|68566501|gb|CP000077.1| Sulfolobus acidocaldarius DSM 639, complete genome	kinModCall	modified_base	5975	5975	24	-	.	coverage=143;context=GTATAATTGGATTAAGTGGAGGTATAGACTCCTCTGTTGCT;IPDRatio=1.54
gi|68566501|gb|CP000077.1| Sulfolobus acidocaldarius DSM 639, complete genome	kinModCall	modified_base	5996	5996	23	-	.	context=ATAACAGTGGAAAGAGCGGAGGTATAATTGGATTAAGTGGA;motif=GGNNBRNYD,GGTATAVND;coverage=142;IPDRatio=1.54;id=GGNNBRNYD,GGTATAVND
gi|68566501|gb|CP000077.1| Sulfolobus acidocaldarius DSM 639, complete genome	kinModCall	modified_base	6072	6072	21	+	.	coverage=149;context=GTAACTAAAGGGAAATTAAGTGTTAATTTTTCCCTTACATA;IPDRatio=1.44
gi|68566501|gb|CP000077.1| Sulfolobus acidocaldarius DSM 639, complete genome	kinModCall	modified_base	6111	6111	26	-	.	coverage=145;context=AATAGCACTCAGTAGGATTATAAATTGATGATGCCGGAATA;IPDRatio=1.47
gi|68566501|gb|CP000077.1| Sulfolobus acidocaldarius DSM 639, complete genome	kinModCall	modified_base	6120	6120	22	-	.	coverage=147;context=TATACTGTTAATAGCACTCAGTAGGATTATAAATTGATGAT;IPDRatio=1.43
gi|68566501|gb|CP000077.1| Sulfolobus acidocaldarius DSM 639, complete genome	kinModCall	modified_base	6173	6173	24	-	.	coverage=149;context=TAAATTCCACACCATTTACAGTGCAAGTATATTCAGAATAC;IPDRatio=1.49
gi|68566501|gb|CP000077.1| Sulfolobus acidocaldarius DSM 639, complete genome	kinModCall	modified_base	6213	6213	31	-	.	coverage=141;context=GCTCTGGTGTTTGCGTATGCCAGCAATTCATTAGAGGCTAT;IPDRatio=1.60
gi|68566501|gb|CP000077.1| Sulfolobus acidocaldarius DSM 639, complete genome	kinModCall	.	6244	6244	1	+	.	context=ACACCAGAGCACTAGAGTTTGGCGGGATAACAGTCTCAGTT;motif=GGNNBRNYD;coverage=151;IPDRatio=0.901;id=GGNNBRNYD
gi|68566501|gb|CP000077.1| Sulfolobus acidocaldarius DSM 639, complete genome	kinModCall	modified_base	6246	6246	26	+	.	coverage=146;context=ACCAGAGCACTAGAGTTTGGCGGGATAACAGTCTCAGTTGA;IPDRatio=1.54
gi|68566501|gb|CP000077.1| Sulfolobus acidocaldarius DSM 639, complete genome	kinModCall	modified_base	6247	6247	52	+	.	context=CCAGAGCACTAGAGTTTGGCGGGATAACAGTCTCAGTTGAA;motif=GGNNBRNYD;coverage=147;IPDRatio=3.34;id=GGNNBRNYD
gi|68566501|gb|CP000077.1| Sulfolobus acidocaldarius DSM 639, complete genome	kinModCall	modified_base	6251	6251	21	-	.	coverage=150;context=GGAATTCAACTGAGACTGTTATCCCGCCAAACTCTAGTGCT;IPDRatio=1.33
gi|68566501|gb|CP000077.1| Sulfolobus acidocaldarius DSM 639, complete genome	kinModCall	modified_base	6255	6255	29	-	.	coverage=147;context=GTATGGAATTCAACTGAGACTGTTATCCCGCCAAACTCTAG;IPDRatio=1.46
gi|68566501|gb|CP000077.1| Sulfolobus acidocaldarius DSM 639, complete genome	kinModCall	.	6292	6292	5	+	.	context=ATACCATGTTTAGATTGTTAGGTATAGATACTCTAACTAAT;motif=GGTATAVND;coverage=147;IPDRatio=1.075;id=GGTATAVND
gi|68566501|gb|CP000077.1| Sulfolobus acidocaldarius DSM 639, complete genome	kinModCall	modified_base	6317	6317	23	-	.	coverage=150;context=CTAAAAATGAACCGGTCAATATAACATTAGTTAGAGTATCT;IPDRatio=1.39
gi|68566501|gb|CP000077.1| Sulfolobus acidocaldarius DSM 639, complete genome	kinModCall	.	6325	6325	8	+	.	context=TAACTAATGTTATATTGACCGGTTCATTTTTAGTGTTTTGG;motif=GGNNBRNYD;coverage=154;IPDRatio=1.13;id=GGNNBRNYD
gi|68566501|gb|CP000077.1| Sulfolobus acidocaldarius DSM 639, complete genome	kinModCall	.	6370	6370	7	+	.	context=TAATTATTAAAGCAGTATATGGTGGGGTATTCTGCAAGGTG;motif=GGNNBRNYD;coverage=152;IPDRatio=1.153;id=GGNNBRNYD
gi|68566501|gb|CP000077.1| Sulfolobus acidocaldarius DSM 639, complete genome	kinModCall	modified_base	6526	6526	30	-	.	coverage=151;context=GTTTAGAACTCAGTATAAGCTCCCAACAATCAAACTTAACT;IPDRatio=1.69
gi|68566501|gb|CP000077.1| Sulfolobus acidocaldarius DSM 639, complete genome	kinModCall	m4C	6588	6588	41	+	.	context=ATCCACATAAAGAAATATTCCGTTAGTGTCCTCCACAGAAA;fracLow=0.630;coverage=138;IPDRatio=1.78;fracUp=1.000;frac=0.856;identificationQv=17
gi|68566501|gb|CP000077.1| Sulfolobus acidocaldarius DSM 639, complete genome	kinModCall	.	6588	6588	8	-	.	context=TTTCTGTGGAGGACACTAACGGAATATTTCTTTATGTGGAT;motif=GGNNBRNYD;coverage=152;IPDRatio=1.178;id=GGNNBRNYD
gi|68566501|gb|CP000077.1| Sulfolobus acidocaldarius DSM 639, complete genome	kinModCall	modified_base	6663	6663	28	+	.	coverage=152;context=TCCTTCAAATAATCAAAGAGTTGGTAATATAAGTATGTTAA;IPDRatio=1.80
gi|68566501|gb|CP000077.1| Sulfolobus acidocaldarius DSM 639, complete genome	kinModCall	modified_base	6701	6701	22	-	.	context=GGTTCTTCACTATAGTGTTTGGCGTAGTAGCCATATTCTTA;motif=GGNNBRNYD;coverage=148;IPDRatio=1.59;id=GGNNBRNYD
gi|68566501|gb|CP000077.1| Sulfolobus acidocaldarius DSM 639, complete genome	kinModCall	.	6847	6847	16	+	.	context=CAGGATTCCAAGCTAGAAATGGAATATTTATGATGGATAGT;motif=GGNNBRNYD;coverage=150;IPDRatio=1.412;id=GGNNBRNYD
gi|68566501|gb|CP000077.1| Sulfolobus acidocaldarius DSM 639, complete genome	kinModCall	.	6875	6875	15	+	.	context=TATGATGGATAGTGTAATAAGGAATGATAGGAAGTAACTAG;motif=GGNNBRNYD;coverage=151;IPDRatio=1.376;id=GGNNBRNYD
gi|68566501|gb|CP000077.1| Sulfolobus acidocaldarius DSM 639, complete genome	kinModCall	modified_base	6909	6909	28	+	.	coverage=148;context=TAACTAGATCTAAGAAATTGTTTGCCCACGTTGTCGCTTCT;IPDRatio=1.52
gi|68566501|gb|CP000077.1| Sulfolobus acidocaldarius DSM 639, complete genome	kinModCall	.	6964	6964	0	-	.	context=ATCATTTTCCCAACTATCATGGCTTGCTTTCCCTTTTCTAC;motif=GGNNBRNYD;coverage=156;IPDRatio=0.827;id=GGNNBRNYD
gi|68566501|gb|CP000077.1| Sulfolobus acidocaldarius DSM 639, complete genome	kinModCall	modified_base	6983	6983	47	+	.	coverage=151;context=CCATGATAGTTGGGAAAATGATATGGCTAAGGCTAAGCTAA;IPDRatio=1.75
gi|68566501|gb|CP000077.1| Sulfolobus acidocaldarius DSM 639, complete genome	kinModCall	modified_base	6984	6984	26	+	.	coverage=149;context=CATGATAGTTGGGAAAATGATATGGCTAAGGCTAAGCTAAT;IPDRatio=1.45
gi|68566501|gb|CP000077.1| Sulfolobus acidocaldarius DSM 639, complete genome	kinModCall	modified_base	6992	6992	21	-	.	coverage=151;context=TAGGAGGAATTAGCTTAGCCTTAGCCATATCATTTTCCCAA;IPDRatio=1.38
gi|68566501|gb|CP000077.1| Sulfolobus acidocaldarius DSM 639, complete genome	kinModCall	.	7010	7010	1	-	.	context=ACGTTAAGAAGAATTATCTAGGAGGAATTAGCTTAGCCTTA;motif=GGNNBRNYD;coverage=151;IPDRatio=0.928;id=GGNNBRNYD
gi|68566501|gb|CP000077.1| Sulfolobus acidocaldarius DSM 639, complete genome	kinModCall	.	7066	7066	0	+	.	context=AAGTTGATGCGATAACTATAGGCACGCCATAGAAAGGTGGT;motif=GGNNBRNYD;coverage=152;IPDRatio=0.778;id=GGNNBRNYD
gi|68566501|gb|CP000077.1| Sulfolobus acidocaldarius DSM 639, complete genome	kinModCall	.	7073	7073	4	-	.	context=TATCCATACCACCTTTCTATGGCGTGCCTATAGTTATCGCA;motif=GGNNBRNYD;coverage=155;IPDRatio=1.024;id=GGNNBRNYD
gi|68566501|gb|CP000077.1| Sulfolobus acidocaldarius DSM 639, complete genome	kinModCall	modified_base	7139	7139	41	+	.	coverage=136;context=GACAGGAAAAAGTGCAAATGGATCGTCCTTTTCTTTACCAA;IPDRatio=1.68
gi|68566501|gb|CP000077.1| Sulfolobus acidocaldarius DSM 639, complete genome	kinModCall	.	7178	7178	2	-	.	context=TTATATTTGCAGTCATATTAGGCTTGTTACTCTACAAAATT;motif=GGNNBRNYD;coverage=153;IPDRatio=0.97;id=GGNNBRNYD
gi|68566501|gb|CP000077.1| Sulfolobus acidocaldarius DSM 639, complete genome	kinModCall	modified_base	7246	7246	33	-	.	coverage=145;context=TTATATCCCCATTTATCTTCTAATAAAGGCGTTTAACTTAC;IPDRatio=1.63
gi|68566501|gb|CP000077.1| Sulfolobus acidocaldarius DSM 639, complete genome	kinModCall	modified_base	7255	7255	24	-	.	coverage=147;context=GTTTATCGTTTATATCCCCATTTATCTTCTAATAAAGGCGT;IPDRatio=1.47
gi|68566501|gb|CP000077.1| Sulfolobus acidocaldarius DSM 639, complete genome	kinModCall	modified_base	7265	7265	27	+	.	coverage=154;context=TAGAAGATAAATGGGGATATAAACGATAAACGAGAACGGAG;IPDRatio=1.47
gi|68566501|gb|CP000077.1| Sulfolobus acidocaldarius DSM 639, complete genome	kinModCall	modified_base	7308	7308	25	-	.	coverage=143;context=ACTTATACCTTATCTGGAGGTGTAGCAAGTAACTTCATCTA;IPDRatio=1.67
gi|68566501|gb|CP000077.1| Sulfolobus acidocaldarius DSM 639, complete genome	kinModCall	modified_base	7310	7310	46	-	.	context=CAACTTATACCTTATCTGGAGGTGTAGCAAGTAACTTCATC;motif=GGNNBRNYD;coverage=142;IPDRatio=2.20;id=GGNNBRNYD
gi|68566501|gb|CP000077.1| Sulfolobus acidocaldarius DSM 639, complete genome	kinModCall	.	7320	7320	10	+	.	context=CTTGCTACACCTCCAGATAAGGTATAAGTTGGTTGGACTGT;motif=GGTATAVND;coverage=151;IPDRatio=1.245;id=GGTATAVND
gi|68566501|gb|CP000077.1| Sulfolobus acidocaldarius DSM 639, complete genome	kinModCall	.	7330	7330	12	+	.	context=CTCCAGATAAGGTATAAGTTGGTTGGACTGTATGTGGTCCA;motif=GGNNBRNYD;coverage=151;IPDRatio=1.281;id=GGNNBRNYD
gi|68566501|gb|CP000077.1| Sulfolobus acidocaldarius DSM 639, complete genome	kinModCall	modified_base	7375	7375	25	+	.	coverage=150;context=CCATCTCGTAAGGATTTTTGCCCTGGAAAAAGTTGTTCAAT;IPDRatio=1.47
gi|68566501|gb|CP000077.1| Sulfolobus acidocaldarius DSM 639, complete genome	kinModCall	modified_base	7445	7445	21	+	.	coverage=141;context=TCCGAAGGAGTTTATGAGGGAGAGACCTATAAATAGGAAAG;IPDRatio=1.46
gi|68566501|gb|CP000077.1| Sulfolobus acidocaldarius DSM 639, complete genome	kinModCall	modified_base	7475	7475	30	+	.	coverage=143;context=AAATAGGAAAGTTAATGTGGCAATAATAACCACGAAATCAT;IPDRatio=1.55
gi|68566501|gb|CP000077.1| Sulfolobus acidocaldarius DSM 639, complete genome	kinModCall	modified_base	7477	7477	28	-	.	coverage=138;context=AGATGATTTCGTGGTTATTATTGCCACATTAACTTTCCTAT;IPDRatio=1.55
gi|68566501|gb|CP000077.1| Sulfolobus acidocaldarius DSM 639, complete genome	kinModCall	modified_base	7482	7482	23	+	.	coverage=146;context=AAAGTTAATGTGGCAATAATAACCACGAAATCATCTATTCT;IPDRatio=1.39
gi|68566501|gb|CP000077.1| Sulfolobus acidocaldarius DSM 639, complete genome	kinModCall	modified_base	7508	7508	23	-	.	coverage=130;context=TATTAAGCCCACAAAGGAAAATGGAGAGAATAGATGATTTC;IPDRatio=1.46
gi|68566501|gb|CP000077.1| Sulfolobus acidocaldarius DSM 639, complete genome	kinModCall	.	7520	7520	9	+	.	context=TCTCTCCATTTTCCTTTGTGGGCTTAATATTTCAGGATATA;motif=GGNNBRNYD;coverage=136;IPDRatio=1.237;id=GGNNBRNYD
gi|68566501|gb|CP000077.1| Sulfolobus acidocaldarius DSM 639, complete genome	kinModCall	modified_base	7522	7522	24	-	.	coverage=133;context=CATATATCCTGAAATATTAAGCCCACAAAGGAAAATGGAGA;IPDRatio=1.47
gi|68566501|gb|CP000077.1| Sulfolobus acidocaldarius DSM 639, complete genome	kinModCall	modified_base	7553	7553	21	-	.	coverage=141;context=TCTTCTCTGTGGTAGCCATAATAATAATAGCCATATATCCT;IPDRatio=1.42
gi|68566501|gb|CP000077.1| Sulfolobus acidocaldarius DSM 639, complete genome	kinModCall	modified_base	7563	7563	21	-	.	coverage=144;context=TCTATCTCCTTCTTCTCTGTGGTAGCCATAATAATAATAGC;IPDRatio=1.42
gi|68566501|gb|CP000077.1| Sulfolobus acidocaldarius DSM 639, complete genome	kinModCall	modified_base	7577	7577	21	+	.	coverage=149;context=GGCTACCACAGAGAAGAAGGAGATAGAGACTATTGCAGACT;IPDRatio=1.42
gi|68566501|gb|CP000077.1| Sulfolobus acidocaldarius DSM 639, complete genome	kinModCall	.	7759	7759	4	-	.	context=TACTCCTGGAAGAGATACTAGGAAGAGTAACTTCTAACAAA;motif=GGNNBRNYD;coverage=144;IPDRatio=1.048;id=GGNNBRNYD
gi|68566501|gb|CP000077.1| Sulfolobus acidocaldarius DSM 639, complete genome	kinModCall	modified_base	7796	7796	29	+	.	coverage=156;context=AGTATATCCCTGTTTTGTATCGTTACTTCATAGATCACACC;IPDRatio=1.53
gi|68566501|gb|CP000077.1| Sulfolobus acidocaldarius DSM 639, complete genome	kinModCall	modified_base	7858	7858	29	+	.	coverage=151;context=ATGAACAACAGCAATAACAGGGTAATTTGATGTCAGTATTT;IPDRatio=1.87
gi|68566501|gb|CP000077.1| Sulfolobus acidocaldarius DSM 639, complete genome	kinModCall	modified_base	7867	7867	21	+	.	coverage=157;context=AGCAATAACAGGGTAATTTGATGTCAGTATTTTATTTATCA;IPDRatio=1.43
gi|68566501|gb|CP000077.1| Sulfolobus acidocaldarius DSM 639, complete genome	kinModCall	modified_base	8014	8014	24	+	.	coverage=153;context=TTCTAAGACTACATAATATTTTCCAATCCTGATTCCACTTC;IPDRatio=1.41
gi|68566501|gb|CP000077.1| Sulfolobus acidocaldarius DSM 639, complete genome	kinModCall	modified_base	8045	8045	23	-	.	coverage=142;context=AAAGAGGCTTGGCTTGCTAGAGTAGACGCTAGAAGTGGAAT;IPDRatio=1.48
gi|68566501|gb|CP000077.1| Sulfolobus acidocaldarius DSM 639, complete genome	kinModCall	.	8055	8055	7	-	.	context=CCTATCAGGCAAAGAGGCTTGGCTTGCTAGAGTAGACGCTA;motif=GGNNBRNYD;coverage=144;IPDRatio=1.124;id=GGNNBRNYD
gi|68566501|gb|CP000077.1| Sulfolobus acidocaldarius DSM 639, complete genome	kinModCall	.	8060	8060	12	-	.	context=AGCGTCCTATCAGGCAAAGAGGCTTGGCTTGCTAGAGTAGA;motif=GGNNBRNYD;coverage=144;IPDRatio=1.26;id=GGNNBRNYD
gi|68566501|gb|CP000077.1| Sulfolobus acidocaldarius DSM 639, complete genome	kinModCall	modified_base	8069	8069	26	+	.	coverage=149;context=GCAAGCCAAGCCTCTTTGCCTGATAGGACGCTTTTAATTTT;IPDRatio=1.50
gi|68566501|gb|CP000077.1| Sulfolobus acidocaldarius DSM 639, complete genome	kinModCall	.	8208	8208	1	+	.	context=GTGTTGTCTTCCCTATGCCTGGTTTGCCTGTTATGTATATT;motif=GGNNBRNYD;coverage=157;IPDRatio=0.89;id=GGNNBRNYD
gi|68566501|gb|CP000077.1| Sulfolobus acidocaldarius DSM 639, complete genome	kinModCall	.	8274	8274	3	+	.	context=CCTATCTATTATATATGCTTGGGTTAACTGACATTAAGTTT;motif=GGNNBRNYD;coverage=152;IPDRatio=0.981;id=GGNNBRNYD
gi|68566501|gb|CP000077.1| Sulfolobus acidocaldarius DSM 639, complete genome	kinModCall	modified_base	8305	8305	27	-	.	coverage=144;context=AAACTAATAAACCAAAAATCTCTAAATCTTAAAACTTAATG;IPDRatio=1.49
gi|68566501|gb|CP000077.1| Sulfolobus acidocaldarius DSM 639, complete genome	kinModCall	modified_base	8313	8313	21	+	.	context=TTTAAGATTTAGAGATTTTTGGTTTATTAGTTTGTAATGCA;motif=GGNNBRNYD;coverage=157;IPDRatio=1.43;id=GGNNBRNYD
gi|68566501|gb|CP000077.1| Sulfolobus acidocaldarius DSM 639, complete genome	kinModCall	modified_base	8314	8314	21	+	.	coverage=130;context=TTAAGATTTAGAGATTTTTGGTTTATTAGTTTGTAATGCAT;IPDRatio=1.47
gi|68566501|gb|CP000077.1| Sulfolobus acidocaldarius DSM 639, complete genome	kinModCall	modified_base	8331	8331	34	-	.	coverage=142;context=GATTTGTAGTATAAAAAATGCATTACAAACTAATAAACCAA;IPDRatio=1.65
gi|68566501|gb|CP000077.1| Sulfolobus acidocaldarius DSM 639, complete genome	kinModCall	modified_base	8353	8353	33	+	.	coverage=151;context=ATTTTTTATACTACAAATCTGAAGAGTAAGAAATATGGCTA;IPDRatio=1.56
gi|68566501|gb|CP000077.1| Sulfolobus acidocaldarius DSM 639, complete genome	kinModCall	modified_base	8371	8371	24	+	.	coverage=157;context=CTGAAGAGTAAGAAATATGGCTAACGGAGTTTACATGTACG;IPDRatio=1.42
gi|68566501|gb|CP000077.1| Sulfolobus acidocaldarius DSM 639, complete genome	kinModCall	.	8429	8429	1	-	.	context=TTCCTTCTTGTTTGGAGAGAGGTTGACCACCATTCGTTATT;motif=GGNNBRNYD;coverage=146;IPDRatio=0.865;id=GGNNBRNYD
gi|68566501|gb|CP000077.1| Sulfolobus acidocaldarius DSM 639, complete genome	kinModCall	modified_base	8446	8446	24	+	.	coverage=150;context=AACCTCTCTCCAAACAAGAAGGAATATATTAAATAGAATAG;IPDRatio=1.52
gi|68566501|gb|CP000077.1| Sulfolobus acidocaldarius DSM 639, complete genome	kinModCall	modified_base	8483	8483	22	+	.	coverage=160;context=ATAGAAGAATTAGAGGCTCGTAGTAAGAATGATCTTGTTGC;IPDRatio=1.43
gi|68566501|gb|CP000077.1| Sulfolobus acidocaldarius DSM 639, complete genome	kinModCall	modified_base	8542	8542	22	-	.	coverage=122;context=AGTCTGATACCCAATATAAAAGATGACCATCGTATCGCAGA;IPDRatio=1.51
gi|68566501|gb|CP000077.1| Sulfolobus acidocaldarius DSM 639, complete genome	kinModCall	modified_base	8568	8568	24	+	.	coverage=155;context=ATTGGGTATCAGACTTTGATACGTCTAAACTAAATAACCTC;IPDRatio=1.50
gi|68566501|gb|CP000077.1| Sulfolobus acidocaldarius DSM 639, complete genome	kinModCall	modified_base	8571	8571	22	+	.	coverage=155;context=GGGTATCAGACTTTGATACGTCTAAACTAAATAACCTCAGA;IPDRatio=1.45
gi|68566501|gb|CP000077.1| Sulfolobus acidocaldarius DSM 639, complete genome	kinModCall	.	8597	8597	13	-	.	context=CCTTCCCCTGAAGAAATCAGGGAATATCTGAGGTTATTTAG;motif=GGNNBRNYD;coverage=131;IPDRatio=1.289;id=GGNNBRNYD
gi|68566501|gb|CP000077.1| Sulfolobus acidocaldarius DSM 639, complete genome	kinModCall	.	8612	8612	10	+	.	context=TATTCCCTGATTTCTTCAGGGGAAGGATTTTTAGAGGAGAA;motif=GGNNBRNYD;coverage=142;IPDRatio=1.218;id=GGNNBRNYD
gi|68566501|gb|CP000077.1| Sulfolobus acidocaldarius DSM 639, complete genome	kinModCall	modified_base	8665	8665	22	-	.	coverage=140;context=CAGCTGAACCACCAATATAAGGTGATGGTTTAAAATACGAA;IPDRatio=1.52
gi|68566501|gb|CP000077.1| Sulfolobus acidocaldarius DSM 639, complete genome	kinModCall	.	8676	8676	1	+	.	context=AACCATCACCTTATATTGGTGGTTCAGCTGATAAATTAGCC;motif=GGNNBRNYD;coverage=157;IPDRatio=0.902;id=GGNNBRNYD
gi|68566501|gb|CP000077.1| Sulfolobus acidocaldarius DSM 639, complete genome	kinModCall	modified_base	8694	8694	22	+	.	coverage=156;context=GTGGTTCAGCTGATAAATTAGCCTCTTACCTTAGACTAGAA;IPDRatio=1.47
gi|68566501|gb|CP000077.1| Sulfolobus acidocaldarius DSM 639, complete genome	kinModCall	modified_base	8711	8711	22	-	.	coverage=149;context=ATAAAATACCTGAGAGGTTCTAGTCTAAGGTAAGAGGCTAA;IPDRatio=1.42
gi|68566501|gb|CP000077.1| Sulfolobus acidocaldarius DSM 639, complete genome	kinModCall	.	8739	8739	5	-	.	context=TTCAGGAGATTTTTTCATTGGGTATGCTATAAAATACCTGA;motif=GGNNBRNYD;coverage=139;IPDRatio=1.082;id=GGNNBRNYD
gi|68566501|gb|CP000077.1| Sulfolobus acidocaldarius DSM 639, complete genome	kinModCall	.	8798	8798	13	+	.	context=GAAGAACGTAAAGAGATAATGGATGAGCATATAGAGATAGC;motif=GGNNBRNYD;coverage=162;IPDRatio=1.312;id=GGNNBRNYD
gi|68566501|gb|CP000077.1| Sulfolobus acidocaldarius DSM 639, complete genome	kinModCall	modified_base	8812	8812	39	+	.	coverage=162;context=GATAATGGATGAGCATATAGAGATAGCAAAGACCCATCCTG;IPDRatio=1.70
gi|68566501|gb|CP000077.1| Sulfolobus acidocaldarius DSM 639, complete genome	kinModCall	modified_base	8890	8890	30	+	.	coverage=141;context=TGGTATTGCTGACTATGAGTTCGTGGTAATTTATGAAGCTC;IPDRatio=1.61
gi|68566501|gb|CP000077.1| Sulfolobus acidocaldarius DSM 639, complete genome	kinModCall	modified_base	8893	8893	25	+	.	coverage=155;context=TATTGCTGACTATGAGTTCGTGGTAATTTATGAAGCTCCAG;IPDRatio=1.70
gi|68566501|gb|CP000077.1| Sulfolobus acidocaldarius DSM 639, complete genome	kinModCall	.	8939	8939	5	+	.	context=TCCAAGTGGATAAATGTAGTGGAGCGACTCAGGGAGGCAAA;motif=GGNNBRNYD;coverage=162;IPDRatio=1.072;id=GGNNBRNYD
gi|68566501|gb|CP000077.1| Sulfolobus acidocaldarius DSM 639, complete genome	kinModCall	.	8971	8971	7	+	.	context=GGAGGCAAAGGCAAGAAAGTGGGTTGTTTCAGAGGAGCCTA;motif=GGNNBRNYD;coverage=154;IPDRatio=1.12;id=GGNNBRNYD
gi|68566501|gb|CP000077.1| Sulfolobus acidocaldarius DSM 639, complete genome	kinModCall	modified_base	8972	8972	25	+	.	coverage=155;context=GAGGCAAAGGCAAGAAAGTGGGTTGTTTCAGAGGAGCCTAT;IPDRatio=1.49
gi|68566501|gb|CP000077.1| Sulfolobus acidocaldarius DSM 639, complete genome	kinModCall	modified_base	9011	9011	26	+	.	context=ATCCTTGTAGGAGAGATCGGATCTCTTGATATTTTCTTGAA;motif=GGATCY;coverage=164;IPDRatio=1.52;id=GGATCY
gi|68566501|gb|CP000077.1| Sulfolobus acidocaldarius DSM 639, complete genome	kinModCall	.	9012	9012	19	-	.	context=TTTCAAGAAAATATCAAGAGATCCGATCTCTCCTACAAGGA;motif=AGATCC;coverage=147;IPDRatio=1.453;id=AGATCC
gi|68566501|gb|CP000077.1| Sulfolobus acidocaldarius DSM 639, complete genome	kinModCall	m4C	9060	9060	35	+	.	context=GAGGCTGAGAATAGTTTTTCCGTCCTCTATTTTTCCTTCAT;fracLow=0.366;coverage=165;IPDRatio=1.62;fracUp=0.871;frac=0.630;identificationQv=4
gi|68566501|gb|CP000077.1| Sulfolobus acidocaldarius DSM 639, complete genome	kinModCall	modified_base	9067	9067	21	-	.	coverage=153;context=ATGATAGATGAAGGAAAAATAGAGGACGGAAAAACTATTCT;IPDRatio=1.44
gi|68566501|gb|CP000077.1| Sulfolobus acidocaldarius DSM 639, complete genome	kinModCall	modified_base	9092	9092	29	+	.	coverage=164;context=TTCCTTCATCTATCATTTTAATTGCTTCATCAATCGTTAAT;IPDRatio=1.48
gi|68566501|gb|CP000077.1| Sulfolobus acidocaldarius DSM 639, complete genome	kinModCall	.	9183	9183	5	+	.	context=CAAATTTGTAGCTATATATAGGTGCATTAACTCTGTTGCTA;motif=GGNNBRNYD;coverage=167;IPDRatio=1.09;id=GGNNBRNYD
gi|68566501|gb|CP000077.1| Sulfolobus acidocaldarius DSM 639, complete genome	kinModCall	.	9207	9207	5	-	.	context=TAAAATTCTATGTCTCCCCTGGAATAGCAACAGAGTTAATG;motif=GGNNBRNYD;coverage=152;IPDRatio=1.092;id=GGNNBRNYD
gi|68566501|gb|CP000077.1| Sulfolobus acidocaldarius DSM 639, complete genome	kinModCall	modified_base	9217	9217	32	+	.	coverage=168;context=GTTGCTATTCCAGGGGAGACATAGAATTTTAAAACCTTGAA;IPDRatio=1.54
gi|68566501|gb|CP000077.1| Sulfolobus acidocaldarius DSM 639, complete genome	kinModCall	modified_base	9292	9292	35	+	.	context=AACTCTCTTCTTGCAGTTAGATCCTCACTTTCCCCTTCCTC;motif=AGATCC;coverage=158;IPDRatio=1.68;id=AGATCC
gi|68566501|gb|CP000077.1| Sulfolobus acidocaldarius DSM 639, complete genome	kinModCall	m6A	9293	9293	67	-	.	context=AGAGGAAGGGGAAAGTGAGGATCTAACTGCAAGAAGAGAGT;fracLow=0.322;motif=GGATCY;coverage=146;IPDRatio=2.16;id=GGATCY;fracUp=0.575;frac=0.444;identificationQv=18
gi|68566501|gb|CP000077.1| Sulfolobus acidocaldarius DSM 639, complete genome	kinModCall	.	9321	9321	1	-	.	context=GGTTATATGAGTTTCCTGCTGGAACAATAGAGGAAGGGGAA;motif=GGNNBRNYD;coverage=144;IPDRatio=0.882;id=GGNNBRNYD
gi|68566501|gb|CP000077.1| Sulfolobus acidocaldarius DSM 639, complete genome	kinModCall	modified_base	9355	9355	27	+	.	coverage=149;context=TATAACCACTTTCCTAATATGGGTCTGTATTGTTTGATCAA;IPDRatio=1.51
gi|68566501|gb|CP000077.1| Sulfolobus acidocaldarius DSM 639, complete genome	kinModCall	modified_base	9383	9383	25	-	.	coverage=145;context=TCCCTTTTTAGGACCAGAGAGGATAATTTTGATCAAACAAT;IPDRatio=1.46
gi|68566501|gb|CP000077.1| Sulfolobus acidocaldarius DSM 639, complete genome	kinModCall	modified_base	9401	9401	33	+	.	context=TCCTCTCTGGTCCTAAAAAGGGAGCAATGACTACTGAGCCT;motif=GGNNBRNYD;coverage=148;IPDRatio=1.73;id=GGNNBRNYD
gi|68566501|gb|CP000077.1| Sulfolobus acidocaldarius DSM 639, complete genome	kinModCall	modified_base	9402	9402	22	+	.	coverage=120;context=CCTCTCTGGTCCTAAAAAGGGAGCAATGACTACTGAGCCTC;IPDRatio=1.58
gi|68566501|gb|CP000077.1| Sulfolobus acidocaldarius DSM 639, complete genome	kinModCall	modified_base	9420	9420	22	-	.	context=AAGCATTTGTGAGACATAGAGGCTCAGTAGTCATTGCTCCC;motif=GGNNBRNYD;coverage=145;IPDRatio=1.57;id=GGNNBRNYD
gi|68566501|gb|CP000077.1| Sulfolobus acidocaldarius DSM 639, complete genome	kinModCall	modified_base	9431	9431	23	-	.	coverage=139;context=ACAAGTGGAGAAAGCATTTGTGAGACATAGAGGCTCAGTAG;IPDRatio=1.46
gi|68566501|gb|CP000077.1| Sulfolobus acidocaldarius DSM 639, complete genome	kinModCall	modified_base	9524	9524	34	-	.	coverage=152;context=AAATATCATTGGATTAATTTTTAGTCCTATGAGAATATATT;IPDRatio=1.56
gi|68566501|gb|CP000077.1| Sulfolobus acidocaldarius DSM 639, complete genome	kinModCall	.	9534	9534	18	-	.	context=AGCAAAGCAAAAATATCATTGGATTAATTTTTAGTCCTATG;motif=GGNNBRNYD;coverage=154;IPDRatio=1.423;id=GGNNBRNYD
gi|68566501|gb|CP000077.1| Sulfolobus acidocaldarius DSM 639, complete genome	kinModCall	modified_base	9644	9644	25	+	.	coverage=165;context=ATTAATGTTAAAGTAAGTGCCCCTACATTTAAAACATCACT;IPDRatio=1.45
gi|68566501|gb|CP000077.1| Sulfolobus acidocaldarius DSM 639, complete genome	kinModCall	.	9646	9646	7	-	.	context=TAAGTGATGTTTTAAATGTAGGGGCACTTACTTTAACATTA;motif=GGNNBRNYD;coverage=152;IPDRatio=1.147;id=GGNNBRNYD
gi|68566501|gb|CP000077.1| Sulfolobus acidocaldarius DSM 639, complete genome	kinModCall	.	9679	9679	8	-	.	context=AAATACCTTTAGAAGTATTCGGAATAATTAAGATAAGTGAT;motif=GGNNBRNYD;coverage=158;IPDRatio=1.178;id=GGNNBRNYD
gi|68566501|gb|CP000077.1| Sulfolobus acidocaldarius DSM 639, complete genome	kinModCall	modified_base	9686	9686	24	+	.	coverage=158;context=ATCTTAATTATTCCGAATACTTCTAAAGGTATTTCTACAGC;IPDRatio=1.42
gi|68566501|gb|CP000077.1| Sulfolobus acidocaldarius DSM 639, complete genome	kinModCall	modified_base	9693	9693	24	+	.	coverage=160;context=TTATTCCGAATACTTCTAAAGGTATTTCTACAGCACTTTTG;IPDRatio=1.52
gi|68566501|gb|CP000077.1| Sulfolobus acidocaldarius DSM 639, complete genome	kinModCall	modified_base	9752	9752	34	-	.	coverage=156;context=GGAGTGGCTAAAGTATCTATACTTAATATGTTAAAAGTGTC;IPDRatio=1.58
gi|68566501|gb|CP000077.1| Sulfolobus acidocaldarius DSM 639, complete genome	kinModCall	modified_base	9771	9771	26	-	.	coverage=123;context=TTATTTATTTATAGGTGGAGGAGTGGCTAAAGTATCTATAC;IPDRatio=1.52
gi|68566501|gb|CP000077.1| Sulfolobus acidocaldarius DSM 639, complete genome	kinModCall	.	9772	9772	7	-	.	context=ATTATTTATTTATAGGTGGAGGAGTGGCTAAAGTATCTATA;motif=GGNNBRNYD;coverage=152;IPDRatio=1.153;id=GGNNBRNYD
gi|68566501|gb|CP000077.1| Sulfolobus acidocaldarius DSM 639, complete genome	kinModCall	.	9775	9775	6	-	.	context=ATGATTATTTATTTATAGGTGGAGGAGTGGCTAAAGTATCT;motif=GGNNBRNYD;coverage=152;IPDRatio=1.098;id=GGNNBRNYD
gi|68566501|gb|CP000077.1| Sulfolobus acidocaldarius DSM 639, complete genome	kinModCall	modified_base	9823	9823	22	+	.	context=AAGAAGTGGAATTACAGAAAGGATGAATAATAATATTTTAA;motif=GGNNBRNYD;coverage=160;IPDRatio=1.53;id=GGNNBRNYD
gi|68566501|gb|CP000077.1| Sulfolobus acidocaldarius DSM 639, complete genome	kinModCall	modified_base	9856	9856	26	-	.	coverage=150;context=ACATTCTAAGTAAGTTTTCTCGCTCTAGATATTTTAAAATA;IPDRatio=1.54
gi|68566501|gb|CP000077.1| Sulfolobus acidocaldarius DSM 639, complete genome	kinModCall	modified_base	9925	9925	21	+	.	coverage=155;context=TCTTAAAACAAATCCTAAAGCATAAGTGAGCGTTTTAGCTA;IPDRatio=1.41
gi|68566501|gb|CP000077.1| Sulfolobus acidocaldarius DSM 639, complete genome	kinModCall	modified_base	9935	9935	23	-	.	coverage=151;context=GGGGCAGCTTTAGCTAAAACGCTCACTTATGCTTTAGGATT;IPDRatio=1.44
gi|68566501|gb|CP000077.1| Sulfolobus acidocaldarius DSM 639, complete genome	kinModCall	modified_base	9951	9951	23	-	.	coverage=150;context=AGTTATTTCGGGTTTAGGGGCAGCTTTAGCTAAAACGCTCA;IPDRatio=1.46
gi|68566501|gb|CP000077.1| Sulfolobus acidocaldarius DSM 639, complete genome	kinModCall	.	9955	9955	2	-	.	context=CAATAGTTATTTCGGGTTTAGGGGCAGCTTTAGCTAAAACG;motif=GGNNBRNYD;coverage=150;IPDRatio=0.977;id=GGNNBRNYD
gi|68566501|gb|CP000077.1| Sulfolobus acidocaldarius DSM 639, complete genome	kinModCall	modified_base	9983	9983	24	-	.	coverage=137;context=GGGATAAACATAGAAAATTTTGTTATAGCAATAGTTATTTC;IPDRatio=1.59
gi|68566501|gb|CP000077.1| Sulfolobus acidocaldarius DSM 639, complete genome	kinModCall	modified_base	10003	10003	22	-	.	coverage=148;context=CATATTTCATCATCAAGAACGGGATAAACATAGAAAATTTT;IPDRatio=1.56
gi|68566501|gb|CP000077.1| Sulfolobus acidocaldarius DSM 639, complete genome	kinModCall	.	10041	10041	11	+	.	context=ATGTTGCTATCAATGTATAAGGAGCACCAAGGAACGGGAGA;motif=GGNNBRNYD;coverage=158;IPDRatio=1.236;id=GGNNBRNYD
gi|68566501|gb|CP000077.1| Sulfolobus acidocaldarius DSM 639, complete genome	kinModCall	.	10056	10056	17	+	.	context=TATAAGGAGCACCAAGGAACGGGAGAGCATTTGAGGCTAAA;motif=GGNNBRNYD;coverage=159;IPDRatio=1.386;id=GGNNBRNYD
gi|68566501|gb|CP000077.1| Sulfolobus acidocaldarius DSM 639, complete genome	kinModCall	.	10233	10233	3	-	.	context=ATTTCTTCTTTGCGCTATGGGGAACACCTGCAGGTCCTAAG;motif=GGNNBRNYD;coverage=139;IPDRatio=1.018;id=GGNNBRNYD
gi|68566501|gb|CP000077.1| Sulfolobus acidocaldarius DSM 639, complete genome	kinModCall	modified_base	10334	10334	23	+	.	coverage=152;context=TTGTTCAAGGAGTGAAAATGAGTAAGGAGACAGCAGAAGAA;IPDRatio=1.45
gi|68566501|gb|CP000077.1| Sulfolobus acidocaldarius DSM 639, complete genome	kinModCall	modified_base	10358	10358	40	+	.	context=AGGAGACAGCAGAAGAAGTAGGTAGAGTAGCGAAGGAGTTA;motif=GGNNBRNYD;coverage=154;IPDRatio=1.86;id=GGNNBRNYD
gi|68566501|gb|CP000077.1| Sulfolobus acidocaldarius DSM 639, complete genome	kinModCall	modified_base	10379	10379	21	+	.	coverage=152;context=GTAGAGTAGCGAAGGAGTTAGGGGTAAGATTATCAGTGCAC;IPDRatio=1.53
gi|68566501|gb|CP000077.1| Sulfolobus acidocaldarius DSM 639, complete genome	kinModCall	modified_base	10483	10483	21	+	.	coverage=149;context=ATACTTGATACTGCAGATAGGGCAGAGAGCATGGGTGCAGA;IPDRatio=1.46
gi|68566501|gb|CP000077.1| Sulfolobus acidocaldarius DSM 639, complete genome	kinModCall	modified_base	10533	10533	22	+	.	coverage=126;context=TATTCACATAGCGTTTTACGGTAAAATGAAACCAGAGGAAT;IPDRatio=1.46
gi|68566501|gb|CP000077.1| Sulfolobus acidocaldarius DSM 639, complete genome	kinModCall	.	10549	10549	2	+	.	context=TACGGTAAAATGAAACCAGAGGAATGTTATGGGAAAATTAA;motif=GGNNBRNYD;coverage=147;IPDRatio=0.971;id=GGNNBRNYD
gi|68566501|gb|CP000077.1| Sulfolobus acidocaldarius DSM 639, complete genome	kinModCall	modified_base	10582	10582	26	-	.	coverage=142;context=CTAGCACTATCCACAACCTCTCCTAATTCAGATTTAATTTT;IPDRatio=1.48
gi|68566501|gb|CP000077.1| Sulfolobus acidocaldarius DSM 639, complete genome	kinModCall	modified_base	10601	10601	21	-	.	coverage=146;context=GTTTTTGATTCCATTAGATCTAGCACTATCCACAACCTCTC;IPDRatio=1.42
gi|68566501|gb|CP000077.1| Sulfolobus acidocaldarius DSM 639, complete genome	kinModCall	modified_base	10606	10606	22	+	.	coverage=145;context=GTTGTGGATAGTGCTAGATCTAATGGAATCAAAAACGTAAA;IPDRatio=1.43
gi|68566501|gb|CP000077.1| Sulfolobus acidocaldarius DSM 639, complete genome	kinModCall	modified_base	10631	10631	24	+	.	coverage=147;context=GAATCAAAAACGTAAAATTTGGCGTAGAGACTATGGCTAAG;IPDRatio=1.72
gi|68566501|gb|CP000077.1| Sulfolobus acidocaldarius DSM 639, complete genome	kinModCall	.	10664	10664	8	+	.	context=TGGCTAAGGAGACAGCTTTTGGCTCACTAGACGAGGTCATT;motif=GGNNBRNYD;coverage=147;IPDRatio=1.179;id=GGNNBRNYD
gi|68566501|gb|CP000077.1| Sulfolobus acidocaldarius DSM 639, complete genome	kinModCall	.	10716	10716	5	-	.	context=TATGTGCCCAATCAATGTAGGGAATAACACCTTTTATTTCC;motif=GGNNBRNYD;coverage=137;IPDRatio=1.078;id=GGNNBRNYD
gi|68566501|gb|CP000077.1| Sulfolobus acidocaldarius DSM 639, complete genome	kinModCall	.	10742	10742	3	+	.	context=TTGATTGGGCACATACCTTTGGAAGATTGGGTGGTAAGATA;motif=GGNNBRNYD;coverage=147;IPDRatio=0.984;id=GGNNBRNYD
gi|68566501|gb|CP000077.1| Sulfolobus acidocaldarius DSM 639, complete genome	kinModCall	modified_base	10751	10751	37	+	.	coverage=131;context=CACATACCTTTGGAAGATTGGGTGGTAAGATAGATTATGAG;IPDRatio=1.84
gi|68566501|gb|CP000077.1| Sulfolobus acidocaldarius DSM 639, complete genome	kinModCall	modified_base	10752	10752	26	+	.	coverage=118;context=ACATACCTTTGGAAGATTGGGTGGTAAGATAGATTATGAGG;IPDRatio=1.88
gi|68566501|gb|CP000077.1| Sulfolobus acidocaldarius DSM 639, complete genome	kinModCall	modified_base	10753	10753	30	+	.	coverage=143;context=CATACCTTTGGAAGATTGGGTGGTAAGATAGATTATGAGGA;IPDRatio=1.62
gi|68566501|gb|CP000077.1| Sulfolobus acidocaldarius DSM 639, complete genome	kinModCall	modified_base	10774	10774	26	+	.	coverage=156;context=GGTAAGATAGATTATGAGGAAATAATCAATAGACTAGTTAA;IPDRatio=1.49
gi|68566501|gb|CP000077.1| Sulfolobus acidocaldarius DSM 639, complete genome	kinModCall	modified_base	10782	10782	21	+	.	coverage=148;context=AGATTATGAGGAAATAATCAATAGACTAGTTAAAGAGTTGA;IPDRatio=1.48
gi|68566501|gb|CP000077.1| Sulfolobus acidocaldarius DSM 639, complete genome	kinModCall	modified_base	10806	10806	22	+	.	coverage=141;context=ACTAGTTAAAGAGTTGAACTTAATTCATATAAATTCCCATT;IPDRatio=1.42
gi|68566501|gb|CP000077.1| Sulfolobus acidocaldarius DSM 639, complete genome	kinModCall	modified_base	10833	10833	33	+	.	coverage=156;context=TATAAATTCCCATTTTGAGTCATTAATTTTTAAAAACGGTA;IPDRatio=1.61
gi|68566501|gb|CP000077.1| Sulfolobus acidocaldarius DSM 639, complete genome	kinModCall	modified_base	10859	10859	38	-	.	coverage=151;context=TATAGGTATATGTTCATCAATATACTTACCGTTTTTAAAAA;IPDRatio=1.86
gi|68566501|gb|CP000077.1| Sulfolobus acidocaldarius DSM 639, complete genome	kinModCall	modified_base	10871	10871	27	-	.	coverage=148;context=AGTATTGTTATCTATAGGTATATGTTCATCAATATACTTAC;IPDRatio=1.46
gi|68566501|gb|CP000077.1| Sulfolobus acidocaldarius DSM 639, complete genome	kinModCall	modified_base	10875	10875	24	+	.	coverage=136;context=GTATATTGATGAACATATACCTATAGATAACAATACTCCTC;IPDRatio=1.48
gi|68566501|gb|CP000077.1| Sulfolobus acidocaldarius DSM 639, complete genome	kinModCall	modified_base	10880	10880	23	-	.	coverage=153;context=AAAAGGAGGAGTATTGTTATCTATAGGTATATGTTCATCAA;IPDRatio=1.44
gi|68566501|gb|CP000077.1| Sulfolobus acidocaldarius DSM 639, complete genome	kinModCall	.	10893	10893	17	-	.	context=TAGCTAAAGGTTCAAAAGGAGGAGTATTGTTATCTATAGGT;motif=GGNNBRNYD;coverage=147;IPDRatio=1.458;id=GGNNBRNYD
gi|68566501|gb|CP000077.1| Sulfolobus acidocaldarius DSM 639, complete genome	kinModCall	.	10896	10896	2	-	.	context=CTCTAGCTAAAGGTTCAAAAGGAGGAGTATTGTTATCTATA;motif=GGNNBRNYD;coverage=144;IPDRatio=0.937;id=GGNNBRNYD
gi|68566501|gb|CP000077.1| Sulfolobus acidocaldarius DSM 639, complete genome	kinModCall	modified_base	10905	10905	22	+	.	coverage=144;context=CAATACTCCTCCTTTTGAACCTTTAGCTAGAGAATTAGTTA;IPDRatio=1.35
gi|68566501|gb|CP000077.1| Sulfolobus acidocaldarius DSM 639, complete genome	kinModCall	.	10929	10929	9	+	.	context=AGCTAGAGAATTAGTTAAGAGGAAGGACATTTCAATTTCTC;motif=GGNNBRNYD;coverage=154;IPDRatio=1.193;id=GGNNBRNYD
gi|68566501|gb|CP000077.1| Sulfolobus acidocaldarius DSM 639, complete genome	kinModCall	modified_base	10984	10984	25	+	.	coverage=149;context=CCAGAGCTAGAAAGAGATGCGCTTAAGATGAAAAAGGTATT;IPDRatio=1.47
gi|68566501|gb|CP000077.1| Sulfolobus acidocaldarius DSM 639, complete genome	kinModCall	.	11005	11005	1	+	.	context=CTTAAGATGAAAAAGGTATTGGAAGATCTGGGGTATAAGTT;motif=GGNNBRNYD;coverage=161;IPDRatio=0.873;id=GGNNBRNYD
gi|68566501|gb|CP000077.1| Sulfolobus acidocaldarius DSM 639, complete genome	kinModCall	.	11016	11016	9	+	.	context=AAAGGTATTGGAAGATCTGGGGTATAAGTTTGAATAAGGAC;motif=GGTATAVND;coverage=148;IPDRatio=1.199;id=GGTATAVND
gi|68566501|gb|CP000077.1| Sulfolobus acidocaldarius DSM 639, complete genome	kinModCall	modified_base	11093	11093	24	+	.	coverage=169;context=TCAGAAAAGAATAATTTTCGTATAGACAAAGAAGTCGCTCG;IPDRatio=1.52
gi|68566501|gb|CP000077.1| Sulfolobus acidocaldarius DSM 639, complete genome	kinModCall	modified_base	11107	11107	21	-	.	coverage=173;context=AATCATTTACAATCCGAGCGACTTCTTTGTCTATACGAAAA;IPDRatio=1.38
gi|68566501|gb|CP000077.1| Sulfolobus acidocaldarius DSM 639, complete genome	kinModCall	modified_base	11152	11152	21	+	.	coverage=169;context=TAAGACCTATCCATTTTTTGTTGTTACGGGAAGGGAGAAGA;IPDRatio=1.39
gi|68566501|gb|CP000077.1| Sulfolobus acidocaldarius DSM 639, complete genome	kinModCall	m4C	11193	11193	34	+	.	context=AGTTTATAGATATTCTAGCCCCTGAACTTAAACCTACTGGT;fracLow=0.567;coverage=167;IPDRatio=1.77;fracUp=1.000;frac=0.815;identificationQv=8
gi|68566501|gb|CP000077.1| Sulfolobus acidocaldarius DSM 639, complete genome	kinModCall	modified_base	11209	11209	24	-	.	coverage=169;context=CATTTTCTAATATCCAACCAGTAGGTTTAAGTTCAGGGGCT;IPDRatio=1.42
gi|68566501|gb|CP000077.1| Sulfolobus acidocaldarius DSM 639, complete genome	kinModCall	.	11211	11211	18	+	.	context=CCCCTGAACTTAAACCTACTGGTTGGATATTAGAAAATGGA;motif=GGNNBRNYD;coverage=166;IPDRatio=1.368;id=GGNNBRNYD
gi|68566501|gb|CP000077.1| Sulfolobus acidocaldarius DSM 639, complete genome	kinModCall	modified_base	11215	11215	35	+	.	coverage=162;context=TGAACTTAAACCTACTGGTTGGATATTAGAAAATGGAGCTT;IPDRatio=1.65
gi|68566501|gb|CP000077.1| Sulfolobus acidocaldarius DSM 639, complete genome	kinModCall	modified_base	11232	11232	21	+	.	coverage=155;context=GTTGGATATTAGAAAATGGAGCTTTAATGTACGTTAATGGT;IPDRatio=1.54
gi|68566501|gb|CP000077.1| Sulfolobus acidocaldarius DSM 639, complete genome	kinModCall	modified_base	11243	11243	29	+	.	coverage=173;context=GAAAATGGAGCTTTAATGTACGTTAATGGTGAGTTAATTTA;IPDRatio=1.52
gi|68566501|gb|CP000077.1| Sulfolobus acidocaldarius DSM 639, complete genome	kinModCall	modified_base	11271	11271	25	-	.	coverage=164;context=TGTATCAAACCAAGAAGGTTGAATATTGTAAATTAACTCAC;IPDRatio=1.44
gi|68566501|gb|CP000077.1| Sulfolobus acidocaldarius DSM 639, complete genome	kinModCall	.	11275	11275	6	-	.	context=TTCGTGTATCAAACCAAGAAGGTTGAATATTGTAAATTAAC;motif=GGNNBRNYD;coverage=174;IPDRatio=1.115;id=GGNNBRNYD
gi|68566501|gb|CP000077.1| Sulfolobus acidocaldarius DSM 639, complete genome	kinModCall	.	11281	11281	0	+	.	context=TTACAATATTCAACCTTCTTGGTTTGATACACGAAAAAACA;motif=GGNNBRNYD;coverage=171;IPDRatio=0.699;id=GGNNBRNYD
gi|68566501|gb|CP000077.1| Sulfolobus acidocaldarius DSM 639, complete genome	kinModCall	modified_base	11281	11281	25	-	.	coverage=158;context=TGTTTTTTCGTGTATCAAACCAAGAAGGTTGAATATTGTAA;IPDRatio=1.45
gi|68566501|gb|CP000077.1| Sulfolobus acidocaldarius DSM 639, complete genome	kinModCall	modified_base	11291	11291	28	-	.	coverage=164;context=ATTTTAATTATGTTTTTTCGTGTATCAAACCAAGAAGGTTG;IPDRatio=1.70
gi|68566501|gb|CP000077.1| Sulfolobus acidocaldarius DSM 639, complete genome	kinModCall	modified_base	11292	11292	21	-	.	coverage=172;context=GATTTTAATTATGTTTTTTCGTGTATCAAACCAAGAAGGTT;IPDRatio=1.45
gi|68566501|gb|CP000077.1| Sulfolobus acidocaldarius DSM 639, complete genome	kinModCall	.	11467	11467	1	+	.	context=TCCGAAAGGAGTTGATAAGGGGAGTGCTGTAATCCAACTTC;motif=GGNNBRNYD;coverage=140;IPDRatio=0.911;id=GGNNBRNYD
gi|68566501|gb|CP000077.1| Sulfolobus acidocaldarius DSM 639, complete genome	kinModCall	.	11527	11527	3	+	.	context=AGGCAAGATAGTTGCAATTGGGGACAGTGAAAACGATATTT;motif=GGNNBRNYD;coverage=151;IPDRatio=1.01;id=GGNNBRNYD
gi|68566501|gb|CP000077.1| Sulfolobus acidocaldarius DSM 639, complete genome	kinModCall	modified_base	11557	11557	32	-	.	coverage=164;context=TAACCCTAATGTCTGCAACTCTAAACATTGAAATATCGTTT;IPDRatio=1.55
gi|68566501|gb|CP000077.1| Sulfolobus acidocaldarius DSM 639, complete genome	kinModCall	modified_base	11558	11558	33	-	.	coverage=160;context=CTAACCCTAATGTCTGCAACTCTAAACATTGAAATATCGTT;IPDRatio=1.61
gi|68566501|gb|CP000077.1| Sulfolobus acidocaldarius DSM 639, complete genome	kinModCall	.	11572	11572	6	+	.	context=GTTTAGAGTTGCAGACATTAGGGTTAGTGTTGCAAATGCCC;motif=GGNNBRNYD;coverage=154;IPDRatio=1.09;id=GGNNBRNYD
gi|68566501|gb|CP000077.1| Sulfolobus acidocaldarius DSM 639, complete genome	kinModCall	modified_base	11596	11596	23	+	.	coverage=155;context=TAGTGTTGCAAATGCCCTACCCATGATTAAGGAGATTAGTG;IPDRatio=1.54
gi|68566501|gb|CP000077.1| Sulfolobus acidocaldarius DSM 639, complete genome	kinModCall	modified_base	11596	11596	28	-	.	context=CACTAATCTCCTTAATCATGGGTAGGGCATTTGCAACACTA;motif=GGNNBRNYD;coverage=154;IPDRatio=1.66;id=GGNNBRNYD
gi|68566501|gb|CP000077.1| Sulfolobus acidocaldarius DSM 639, complete genome	kinModCall	modified_base	11647	11647	27	+	.	coverage=116;context=AGAAAAAGAGGATGGGGAGGGAGTAAAAGAATTCTTGTTAA;IPDRatio=1.71
gi|68566501|gb|CP000077.1| Sulfolobus acidocaldarius DSM 639, complete genome	kinModCall	modified_base	11663	11663	22	-	.	coverage=162;context=TCTCCTTTTAATACCTTTAACAAGAATTCTTTTACTCCCTC;IPDRatio=1.40
gi|68566501|gb|CP000077.1| Sulfolobus acidocaldarius DSM 639, complete genome	kinModCall	modified_base	11686	11686	21	+	.	coverage=142;context=AAAGGTATTAAAAGGAGAAATTATTCTTATAAAATAAGTAG;IPDRatio=1.49
gi|68566501|gb|CP000077.1| Sulfolobus acidocaldarius DSM 639, complete genome	kinModCall	modified_base	11739	11739	22	+	.	coverage=150;context=AATTCATGAAAATTTTTTGTATGCCATGGATAGTAGGGCTT;IPDRatio=1.39
gi|68566501|gb|CP000077.1| Sulfolobus acidocaldarius DSM 639, complete genome	kinModCall	.	11927	11927	19	-	.	context=TAATACAAAACCCTCCATTTGGAGTAGTGAAGCAAGGTATG;motif=GGNNBRNYD;coverage=162;IPDRatio=1.51;id=GGNNBRNYD
gi|68566501|gb|CP000077.1| Sulfolobus acidocaldarius DSM 639, complete genome	kinModCall	.	11932	11932	11	+	.	context=CTTGCTTCACTACTCCAAATGGAGGGTTTTGTATTACAGTG;motif=GGNNBRNYD;coverage=149;IPDRatio=1.208;id=GGNNBRNYD
gi|68566501|gb|CP000077.1| Sulfolobus acidocaldarius DSM 639, complete genome	kinModCall	.	12004	12004	0	+	.	context=CATCAGCTTCAATAAACTCAGGATTATCGAATTCCCTCAAT;motif=GGNNBRNYD;coverage=150;IPDRatio=0.678;id=GGNNBRNYD
gi|68566501|gb|CP000077.1| Sulfolobus acidocaldarius DSM 639, complete genome	kinModCall	modified_base	12045	12045	31	+	.	coverage=155;context=AAGCTTTTCGCCTCCATAATGGCTTCCCTATCGAGTTCAAT;IPDRatio=1.80
gi|68566501|gb|CP000077.1| Sulfolobus acidocaldarius DSM 639, complete genome	kinModCall	.	12098	12098	4	-	.	context=GAACAGGAAAATTCTGCTTAGGTGTGACTGTACTGAGAGGA;motif=GGNNBRNYD;coverage=163;IPDRatio=1.056;id=GGNNBRNYD
gi|68566501|gb|CP000077.1| Sulfolobus acidocaldarius DSM 639, complete genome	kinModCall	.	12128	12128	2	+	.	context=TTTTCCTGTTCCACAGCCTAGGTCTATTACTAATTTACCCT;motif=GGNNBRNYD;coverage=155;IPDRatio=0.972;id=GGNNBRNYD
gi|68566501|gb|CP000077.1| Sulfolobus acidocaldarius DSM 639, complete genome	kinModCall	modified_base	12129	12129	26	+	.	coverage=124;context=TTTCCTGTTCCACAGCCTAGGTCTATTACTAATTTACCCTG;IPDRatio=1.47
gi|68566501|gb|CP000077.1| Sulfolobus acidocaldarius DSM 639, complete genome	kinModCall	modified_base	12201	12201	22	+	.	coverage=157;context=ATTGTAGATGCTAGATCGGAAGGGGTTATATACTGCTCTAA;IPDRatio=1.39
gi|68566501|gb|CP000077.1| Sulfolobus acidocaldarius DSM 639, complete genome	kinModCall	modified_base	12222	12222	27	+	.	coverage=156;context=GGGGTTATATACTGCTCTAATTGGTACTTAGGATTTGGATG;IPDRatio=1.66
gi|68566501|gb|CP000077.1| Sulfolobus acidocaldarius DSM 639, complete genome	kinModCall	.	12238	12238	12	+	.	context=CTAATTGGTACTTAGGATTTGGATGATTTTTAACTTTTTCT;motif=GGNNBRNYD;coverage=154;IPDRatio=1.268;id=GGNNBRNYD
gi|68566501|gb|CP000077.1| Sulfolobus acidocaldarius DSM 639, complete genome	kinModCall	modified_base	12239	12239	28	+	.	coverage=146;context=TAATTGGTACTTAGGATTTGGATGATTTTTAACTTTTTCTA;IPDRatio=1.66
gi|68566501|gb|CP000077.1| Sulfolobus acidocaldarius DSM 639, complete genome	kinModCall	modified_base	12277	12277	25	+	.	coverage=151;context=CTAGAAATATTTCTAATTGTTTCTTACTATTAATTTCAGTA;IPDRatio=1.61
gi|68566501|gb|CP000077.1| Sulfolobus acidocaldarius DSM 639, complete genome	kinModCall	modified_base	12278	12278	22	+	.	coverage=136;context=TAGAAATATTTCTAATTGTTTCTTACTATTAATTTCAGTAC;IPDRatio=1.50
gi|68566501|gb|CP000077.1| Sulfolobus acidocaldarius DSM 639, complete genome	kinModCall	modified_base	12331	12331	25	+	.	coverage=153;context=TTTCACCCTATTAGCTTTTACGTCCTCATAAAAACCGAATC;IPDRatio=1.47
gi|68566501|gb|CP000077.1| Sulfolobus acidocaldarius DSM 639, complete genome	kinModCall	.	12366	12366	1	+	.	context=CGAATCTGTCTAACAATACAGGATTAATTCCTGCTCGTAGT;motif=GGNNBRNYD;coverage=151;IPDRatio=0.906;id=GGNNBRNYD
gi|68566501|gb|CP000077.1| Sulfolobus acidocaldarius DSM 639, complete genome	kinModCall	modified_base	12389	12389	27	-	.	coverage=145;context=TATGAAGTGGATTACATTGGGGCACTACGAGCAGGAATTAA;IPDRatio=1.71
gi|68566501|gb|CP000077.1| Sulfolobus acidocaldarius DSM 639, complete genome	kinModCall	modified_base	12391	12391	28	-	.	context=TATATGAAGTGGATTACATTGGGGCACTACGAGCAGGAATT;motif=GGNNBRNYD;coverage=157;IPDRatio=1.62;id=GGNNBRNYD
gi|68566501|gb|CP000077.1| Sulfolobus acidocaldarius DSM 639, complete genome	kinModCall	modified_base	12401	12401	23	-	.	coverage=158;context=ATTGGTGATGTATATGAAGTGGATTACATTGGGGCACTACG;IPDRatio=1.48
gi|68566501|gb|CP000077.1| Sulfolobus acidocaldarius DSM 639, complete genome	kinModCall	.	12439	12439	19	-	.	context=AAATGGCTATGGAAAAACATGGAAGACCAGTATTTCATATT;motif=GGNNBRNYD;coverage=162;IPDRatio=1.466;id=GGNNBRNYD
gi|68566501|gb|CP000077.1| Sulfolobus acidocaldarius DSM 639, complete genome	kinModCall	modified_base	12468	12468	23	-	.	coverage=155;context=CGTTTTAAAACCTCATCCCAGGATATTTAAAATGGCTATGG;IPDRatio=1.45
gi|68566501|gb|CP000077.1| Sulfolobus acidocaldarius DSM 639, complete genome	kinModCall	modified_base	12488	12488	30	+	.	coverage=147;context=CTGGGATGAGGTTTTAAAACGCCTAGATCACAAGAGGCATA;IPDRatio=1.57
gi|68566501|gb|CP000077.1| Sulfolobus acidocaldarius DSM 639, complete genome	kinModCall	modified_base	12581	12581	21	+	.	coverage=145;context=CTTTTGGTAGCGTTTGTGATTAATATCAATTTATAGCCCAT;IPDRatio=1.43
gi|68566501|gb|CP000077.1| Sulfolobus acidocaldarius DSM 639, complete genome	kinModCall	modified_base	12647	12647	29	-	.	coverage=161;context=AATCTACTATCAGATGTATGGGAGTTATACGAAGATGCCTT;IPDRatio=1.51
gi|68566501|gb|CP000077.1| Sulfolobus acidocaldarius DSM 639, complete genome	kinModCall	modified_base	12738	12738	24	+	.	coverage=145;context=CATACAAAAGTTCATAGTAGTTTATTTCACTTAATCCGCCA;IPDRatio=1.44
gi|68566501|gb|CP000077.1| Sulfolobus acidocaldarius DSM 639, complete genome	kinModCall	.	12757	12757	0	-	.	context=ATTTTCCAGATCCTACAATTGGCGGATTAAGTGAAATAAAC;motif=GGNNBRNYD;coverage=162;IPDRatio=0.836;id=GGNNBRNYD
gi|68566501|gb|CP000077.1| Sulfolobus acidocaldarius DSM 639, complete genome	kinModCall	modified_base	12767	12767	35	+	.	context=CTTAATCCGCCAATTGTAGGATCTGGAAAATGCTTTTTGCC;motif=GGATCY;coverage=148;IPDRatio=1.72;id=GGATCY
gi|68566501|gb|CP000077.1| Sulfolobus acidocaldarius DSM 639, complete genome	kinModCall	modified_base	12768	12768	48	-	.	context=AGGCAAAAAGCATTTTCCAGATCCTACAATTGGCGGATTAA;motif=AGATCC;coverage=159;IPDRatio=1.88;id=AGATCC
gi|68566501|gb|CP000077.1| Sulfolobus acidocaldarius DSM 639, complete genome	kinModCall	modified_base	12786	12786	26	+	.	coverage=136;context=GATCTGGAAAATGCTTTTTGCCTAACTGCCTATTAATGGCT;IPDRatio=1.53
gi|68566501|gb|CP000077.1| Sulfolobus acidocaldarius DSM 639, complete genome	kinModCall	modified_base	12958	12958	24	+	.	coverage=134;context=CACTTAATTGTAAATTTTGGCGGTTCTATGTTTTCACTCTT;IPDRatio=1.57
gi|68566501|gb|CP000077.1| Sulfolobus acidocaldarius DSM 639, complete genome	kinModCall	modified_base	12985	12985	30	+	.	context=ATGTTTTCACTCTTACACTCGGGGCATTTACTTGGTTTTCT;motif=GGNNBRNYD;coverage=132;IPDRatio=1.78;id=GGNNBRNYD
gi|68566501|gb|CP000077.1| Sulfolobus acidocaldarius DSM 639, complete genome	kinModCall	modified_base	13040	13040	23	+	.	coverage=118;context=TGAAGACGTAACCGCAATTGTTACATTTTGGTAAATATACA;IPDRatio=1.47
gi|68566501|gb|CP000077.1| Sulfolobus acidocaldarius DSM 639, complete genome	kinModCall	modified_base	13071	13071	33	+	.	coverage=122;context=TAAATATACAAAAAGTTTTACGTTTTTCCTTTTTAAGGATT;IPDRatio=1.98
gi|68566501|gb|CP000077.1| Sulfolobus acidocaldarius DSM 639, complete genome	kinModCall	modified_base	13157	13157	22	-	.	coverage=130;context=AGAACCATTAACAGCAAAACAGATAATGAAAATATTAGGGA;IPDRatio=1.44
gi|68566501|gb|CP000077.1| Sulfolobus acidocaldarius DSM 639, complete genome	kinModCall	.	13325	13325	5	-	.	context=AGGAAGGTGTAGGAGCAGGCGGGTCATCAATTATTGCATTA;motif=GGNNBRNYD;coverage=130;IPDRatio=1.093;id=GGNNBRNYD
gi|68566501|gb|CP000077.1| Sulfolobus acidocaldarius DSM 639, complete genome	kinModCall	.	13328	13328	5	-	.	context=TTAAGGAAGGTGTAGGAGCAGGCGGGTCATCAATTATTGCA;motif=GGNNBRNYD;coverage=131;IPDRatio=1.082;id=GGNNBRNYD
gi|68566501|gb|CP000077.1| Sulfolobus acidocaldarius DSM 639, complete genome	kinModCall	modified_base	13336	13336	23	-	.	coverage=124;context=AGGGTTCGTTAAGGAAGGTGTAGGAGCAGGCGGGTCATCAA;IPDRatio=1.50
gi|68566501|gb|CP000077.1| Sulfolobus acidocaldarius DSM 639, complete genome	kinModCall	.	13354	13354	13	-	.	context=ATTAAGAGCATATGAAGAAGGGTTCGTTAAGGAAGGTGTAG;motif=GGNNBRNYD;coverage=130;IPDRatio=1.251;id=GGNNBRNYD
gi|68566501|gb|CP000077.1| Sulfolobus acidocaldarius DSM 639, complete genome	kinModCall	.	13427	13427	7	-	.	context=TCTCCATATCTAGACAAGTCGGAGTACCAGTTATGGCATCA;motif=GGNNBRNYD;coverage=128;IPDRatio=1.175;id=GGNNBRNYD
gi|68566501|gb|CP000077.1| Sulfolobus acidocaldarius DSM 639, complete genome	kinModCall	.	13490	13490	1	-	.	context=TAATTCAAAACATATCAATAGGTACAACTAAATGGATAATT;motif=GGNNBRNYD;coverage=129;IPDRatio=0.926;id=GGNNBRNYD
gi|68566501|gb|CP000077.1| Sulfolobus acidocaldarius DSM 639, complete genome	kinModCall	modified_base	13569	13569	24	+	.	coverage=117;context=GTCATCTGTGTACCTCCTGCTAATAACACTCTTTTCCTAAA;IPDRatio=1.51
gi|68566501|gb|CP000077.1| Sulfolobus acidocaldarius DSM 639, complete genome	kinModCall	modified_base	13576	13576	22	-	.	coverage=124;context=AATTGGATTTAGGAAAAGAGTGTTATTAGCAGGAGGTACAC;IPDRatio=1.46
gi|68566501|gb|CP000077.1| Sulfolobus acidocaldarius DSM 639, complete genome	kinModCall	.	13689	13689	17	-	.	context=AAAGACTTAAAAAGAAAAGTGGTATACGAAGCCATAAAAGA;motif=GGTATAVND;coverage=132;IPDRatio=1.383;id=GGTATAVND
gi|68566501|gb|CP000077.1| Sulfolobus acidocaldarius DSM 639, complete genome	kinModCall	modified_base	13777	13777	21	-	.	coverage=129;context=CGCAGGCACCACCACAGCTATGGCTGTACTCCTAAGTCTAG;IPDRatio=1.46
gi|68566501|gb|CP000077.1| Sulfolobus acidocaldarius DSM 639, complete genome	kinModCall	modified_base	13787	13787	21	+	.	coverage=123;context=GAGTACAGCCATAGCTGTGGTGGTGCCTGCGGGTATTGATT;IPDRatio=1.44
gi|68566501|gb|CP000077.1| Sulfolobus acidocaldarius DSM 639, complete genome	kinModCall	modified_base	13794	13794	25	-	.	coverage=133;context=ATTGGTGAATCAATACCCGCAGGCACCACCACAGCTATGGC;IPDRatio=1.53
gi|68566501|gb|CP000077.1| Sulfolobus acidocaldarius DSM 639, complete genome	kinModCall	modified_base	13795	13795	25	-	.	coverage=132;context=GATTGGTGAATCAATACCCGCAGGCACCACCACAGCTATGG;IPDRatio=1.53
gi|68566501|gb|CP000077.1| Sulfolobus acidocaldarius DSM 639, complete genome	kinModCall	modified_base	13841	13841	23	-	.	coverage=135;context=CTATCATATTGGGAGAAGAATTGGCAAACTCCTATGACTTC;IPDRatio=1.54
gi|68566501|gb|CP000077.1| Sulfolobus acidocaldarius DSM 639, complete genome	kinModCall	.	13898	13898	4	+	.	context=CTGTGATGTCTCTCTGGTAAGGGAGAATTTCCTAATATCTC;motif=GGNNBRNYD;coverage=124;IPDRatio=1.057;id=GGNNBRNYD
gi|68566501|gb|CP000077.1| Sulfolobus acidocaldarius DSM 639, complete genome	kinModCall	modified_base	13923	13923	29	+	.	coverage=121;context=AATTTCCTAATATCTCCCCCTGGTTCTCCCCCTACATCTAT;IPDRatio=1.62
gi|68566501|gb|CP000077.1| Sulfolobus acidocaldarius DSM 639, complete genome	kinModCall	modified_base	13956	13956	26	+	.	coverage=102;context=ACATCTATAAAGGGTATTTTTGGTTTTACCCTAGAACCTGC;IPDRatio=1.60
gi|68566501|gb|CP000077.1| Sulfolobus acidocaldarius DSM 639, complete genome	kinModCall	modified_base	13966	13966	24	+	.	coverage=108;context=AGGGTATTTTTGGTTTTACCCTAGAACCTGCGTTAACCACT;IPDRatio=1.50
gi|68566501|gb|CP000077.1| Sulfolobus acidocaldarius DSM 639, complete genome	kinModCall	modified_base	13976	13976	21	+	.	coverage=128;context=TGGTTTTACCCTAGAACCTGCGTTAACCACTAACTTTGTAG;IPDRatio=1.43
gi|68566501|gb|CP000077.1| Sulfolobus acidocaldarius DSM 639, complete genome	kinModCall	modified_base	14033	14033	24	-	.	coverage=130;context=CAACTGGAATACCAACACCAGCAATAATCAGTAGAGCCTCA;IPDRatio=1.44
gi|68566501|gb|CP000077.1| Sulfolobus acidocaldarius DSM 639, complete genome	kinModCall	.	14048	14048	17	-	.	context=CTGTTCCTGTAACACCAACTGGAATACCAACACCAGCAATA;motif=GGNNBRNYD;coverage=138;IPDRatio=1.458;id=GGNNBRNYD
gi|68566501|gb|CP000077.1| Sulfolobus acidocaldarius DSM 639, complete genome	kinModCall	modified_base	14120	14120	22	+	.	coverage=114;context=GAATTCTGCATCTGCTGCAGGAGTAAAGTGCGTTAATTCAG;IPDRatio=1.47
gi|68566501|gb|CP000077.1| Sulfolobus acidocaldarius DSM 639, complete genome	kinModCall	modified_base	14139	14139	39	+	.	coverage=131;context=GGAGTAAAGTGCGTTAATTCAGGTGTAGCCCCAGCAACAGT;IPDRatio=1.81
gi|68566501|gb|CP000077.1| Sulfolobus acidocaldarius DSM 639, complete genome	kinModCall	m4C	14150	14150	35	+	.	context=CGTTAATTCAGGTGTAGCCCCAGCAACAGTAATTCCTGGAA;fracLow=1.000;coverage=124;IPDRatio=1.99;fracUp=1.000;frac=1.000;identificationQv=11
gi|68566501|gb|CP000077.1| Sulfolobus acidocaldarius DSM 639, complete genome	kinModCall	modified_base	14171	14171	26	+	.	coverage=131;context=AGCAACAGTAATTCCTGGAATAAGACTAACGTCAGTTGTTG;IPDRatio=1.51
gi|68566501|gb|CP000077.1| Sulfolobus acidocaldarius DSM 639, complete genome	kinModCall	.	14225	14225	1	+	.	context=AAACGCAAAATTACCATTAAGGCTTATTTTTCCGTTAATCT;motif=GGNNBRNYD;coverage=135;IPDRatio=0.903;id=GGNNBRNYD
gi|68566501|gb|CP000077.1| Sulfolobus acidocaldarius DSM 639, complete genome	kinModCall	modified_base	14226	14226	23	-	.	coverage=140;context=GAGATTAACGGAAAAATAAGCCTTAATGGTAATTTTGCGTT;IPDRatio=1.49
gi|68566501|gb|CP000077.1| Sulfolobus acidocaldarius DSM 639, complete genome	kinModCall	modified_base	14279	14279	24	+	.	coverage=127;context=CACATTAACTTCATTAGCGAGGTGATAATAAAAATCTTAAG;IPDRatio=1.61
gi|68566501|gb|CP000077.1| Sulfolobus acidocaldarius DSM 639, complete genome	kinModCall	modified_base	14313	14313	21	+	.	coverage=132;context=TCTTAAGGCATGGAAAAATTTTGGGAATATTATAAAGTTAT;IPDRatio=1.69
gi|68566501|gb|CP000077.1| Sulfolobus acidocaldarius DSM 639, complete genome	kinModCall	modified_base	14314	14314	28	+	.	coverage=118;context=CTTAAGGCATGGAAAAATTTTGGGAATATTATAAAGTTATT;IPDRatio=1.54
gi|68566501|gb|CP000077.1| Sulfolobus acidocaldarius DSM 639, complete genome	kinModCall	modified_base	14316	14316	24	+	.	context=TAAGGCATGGAAAAATTTTGGGAATATTATAAAGTTATTGA;motif=GGNNBRNYD;coverage=116;IPDRatio=1.60;id=GGNNBRNYD
gi|68566501|gb|CP000077.1| Sulfolobus acidocaldarius DSM 639, complete genome	kinModCall	.	14341	14341	15	+	.	context=ATTATAAAGTTATTGAAAAAGGTACACTAATTAGTTTTGAA;motif=GGNNBRNYD;coverage=128;IPDRatio=1.401;id=GGNNBRNYD
gi|68566501|gb|CP000077.1| Sulfolobus acidocaldarius DSM 639, complete genome	kinModCall	modified_base	14342	14342	26	+	.	coverage=114;context=TTATAAAGTTATTGAAAAAGGTACACTAATTAGTTTTGAAG;IPDRatio=1.59
gi|68566501|gb|CP000077.1| Sulfolobus acidocaldarius DSM 639, complete genome	kinModCall	.	14389	14389	6	-	.	context=TATAGCTTCTCTGATACTGAGGTTTATCTCTCTATTATTCT;motif=GGNNBRNYD;coverage=136;IPDRatio=1.091;id=GGNNBRNYD
gi|68566501|gb|CP000077.1| Sulfolobus acidocaldarius DSM 639, complete genome	kinModCall	.	14607	14607	6	+	.	context=CCTATGCTAGTTAGAATAATGGAGGATTTAGAAGACTTATA;motif=GGNNBRNYD;coverage=144;IPDRatio=1.11;id=GGNNBRNYD
gi|68566501|gb|CP000077.1| Sulfolobus acidocaldarius DSM 639, complete genome	kinModCall	modified_base	14677	14677	32	+	.	coverage=147;context=AAGTAATTGAACATATGTTCGATTGCCAATGCCTGCCTACA;IPDRatio=1.63
gi|68566501|gb|CP000077.1| Sulfolobus acidocaldarius DSM 639, complete genome	kinModCall	modified_base	14777	14777	25	+	.	coverage=148;context=GGACATAATTATATGGAGTATGGTGTTCAACTAGTTTCTGA;IPDRatio=1.50
gi|68566501|gb|CP000077.1| Sulfolobus acidocaldarius DSM 639, complete genome	kinModCall	modified_base	14819	14819	23	+	.	coverage=145;context=TTTACAGGAGATTCTTTTGATCTAGCATTAAAGGCAATGAA;IPDRatio=1.50
gi|68566501|gb|CP000077.1| Sulfolobus acidocaldarius DSM 639, complete genome	kinModCall	modified_base	14821	14821	31	+	.	coverage=144;context=TACAGGAGATTCTTTTGATCTAGCATTAAAGGCAATGAATA;IPDRatio=1.59
gi|68566501|gb|CP000077.1| Sulfolobus acidocaldarius DSM 639, complete genome	kinModCall	modified_base	14830	14830	34	+	.	coverage=141;context=TTCTTTTGATCTAGCATTAAAGGCAATGAATACTAACGCGG;IPDRatio=1.60
gi|68566501|gb|CP000077.1| Sulfolobus acidocaldarius DSM 639, complete genome	kinModCall	m4C	14847	14847	37	-	.	context=AGCGAATACTATTATATCCGCGTTAGTATTCATTGCCTTTA;fracLow=0.624;coverage=147;IPDRatio=1.93;fracUp=1.000;frac=0.880;identificationQv=12
gi|68566501|gb|CP000077.1| Sulfolobus acidocaldarius DSM 639, complete genome	kinModCall	modified_base	14877	14877	21	+	.	coverage=145;context=TAGTATTCGCTGGTGTTTACTTTATGGTAGAGCAGGCTGCT;IPDRatio=1.49
gi|68566501|gb|CP000077.1| Sulfolobus acidocaldarius DSM 639, complete genome	kinModCall	.	14882	14882	11	+	.	context=TTCGCTGGTGTTTACTTTATGGTAGAGCAGGCTGCTGCATT;motif=GGNNBRNYD;coverage=147;IPDRatio=1.276;id=GGNNBRNYD
gi|68566501|gb|CP000077.1| Sulfolobus acidocaldarius DSM 639, complete genome	kinModCall	modified_base	14893	14893	29	+	.	coverage=146;context=TTACTTTATGGTAGAGCAGGCTGCTGCATTAAATCCAGATA;IPDRatio=1.54
gi|68566501|gb|CP000077.1| Sulfolobus acidocaldarius DSM 639, complete genome	kinModCall	modified_base	14943	14943	25	+	.	coverage=148;context=TATCACCAGAGCCTAATGCCGGTTGTTCTCTATCAGACTCA;IPDRatio=1.50
gi|68566501|gb|CP000077.1| Sulfolobus acidocaldarius DSM 639, complete genome	kinModCall	modified_base	14960	14960	22	-	.	coverage=158;context=AATACGTCTACTGGTAATGAGTCTGATAGAGAACAACCGGC;IPDRatio=1.46
gi|68566501|gb|CP000077.1| Sulfolobus acidocaldarius DSM 639, complete genome	kinModCall	modified_base	15007	15007	22	+	.	coverage=136;context=ATACAAGGAAATGTATCCTGGAGCTCCAGTAGTTCTTTACA;IPDRatio=1.46
gi|68566501|gb|CP000077.1| Sulfolobus acidocaldarius DSM 639, complete genome	kinModCall	modified_base	15084	15084	21	-	.	coverage=158;context=TCGCTCAATTACTTGAATGGCTGTGGAAGAAGTTACCACAT;IPDRatio=1.44
gi|68566501|gb|CP000077.1| Sulfolobus acidocaldarius DSM 639, complete genome	kinModCall	modified_base	15100	15100	27	+	.	coverage=157;context=CACAGCCATTCAAGTAATTGAGCGAATTAATTCGGATAAAA;IPDRatio=1.55
gi|68566501|gb|CP000077.1| Sulfolobus acidocaldarius DSM 639, complete genome	kinModCall	modified_base	15113	15113	33	+	.	coverage=155;context=GTAATTGAGCGAATTAATTCGGATAAAATCATTTTTGGTCC;IPDRatio=1.60
gi|68566501|gb|CP000077.1| Sulfolobus acidocaldarius DSM 639, complete genome	kinModCall	modified_base	15150	15150	27	-	.	coverage=166;context=TGTACGAGACTCAACATATCTAGCAAGATTAATATCAGGAC;IPDRatio=1.56
gi|68566501|gb|CP000077.1| Sulfolobus acidocaldarius DSM 639, complete genome	kinModCall	m6A	15218	15218	59	-	.	context=AATTGTTTGGTATAATTTGCATGTACTATACATTTTCCATC;fracLow=0.667;coverage=163;IPDRatio=2.23;fracUp=1.000;frac=0.831;identificationQv=63
gi|68566501|gb|CP000077.1| Sulfolobus acidocaldarius DSM 639, complete genome	kinModCall	m4C	15219	15219	20	-	.	context=TAATTGTTTGGTATAATTTGCATGTACTATACATTTTCCAT;fracLow=0.287;coverage=162;IPDRatio=1.39;fracUp=0.707;frac=0.531;identificationQv=20
gi|68566501|gb|CP000077.1| Sulfolobus acidocaldarius DSM 639, complete genome	kinModCall	modified_base	15225	15225	26	+	.	coverage=148;context=AATGTATAGTACATGCAAATTATACCAAACAATTAGTAGAG;IPDRatio=1.51
gi|68566501|gb|CP000077.1| Sulfolobus acidocaldarius DSM 639, complete genome	kinModCall	.	15230	15230	15	-	.	context=GCCAACTCTACTAATTGTTTGGTATAATTTGCATGTACTAT;motif=GGTATAVND;coverage=166;IPDRatio=1.386;id=GGTATAVND
gi|68566501|gb|CP000077.1| Sulfolobus acidocaldarius DSM 639, complete genome	kinModCall	.	15230	15230	15	-	.	context=GCCAACTCTACTAATTGTTTGGTATAATTTGCATGTACTAT;motif=GGNNBRNYD;coverage=166;IPDRatio=1.386;id=GGNNBRNYD
gi|68566501|gb|CP000077.1| Sulfolobus acidocaldarius DSM 639, complete genome	kinModCall	modified_base	15288	15288	31	-	.	coverage=142;context=TACTTCTAGAGGGCTTTCCGGATGCGCCATAAGAATAGCGT;IPDRatio=1.70
gi|68566501|gb|CP000077.1| Sulfolobus acidocaldarius DSM 639, complete genome	kinModCall	modified_base	15289	15289	30	-	.	coverage=164;context=GTACTTCTAGAGGGCTTTCCGGATGCGCCATAAGAATAGCG;IPDRatio=1.74
gi|68566501|gb|CP000077.1| Sulfolobus acidocaldarius DSM 639, complete genome	kinModCall	modified_base	15332	15332	61	+	.	context=GAAGCAGCAGATTATGTGGGATCTACTAATCAGATGGTCAA;motif=GGATCY;coverage=157;IPDRatio=2.10;id=GGATCY
gi|68566501|gb|CP000077.1| Sulfolobus acidocaldarius DSM 639, complete genome	kinModCall	m6A	15333	15333	78	-	.	context=TTTGACCATCTGATTAGTAGATCCCACATAATCTGCTGCTT;fracLow=0.267;motif=AGATCC;coverage=167;IPDRatio=2.24;id=AGATCC;fracUp=0.483;frac=0.372;identificationQv=21
gi|68566501|gb|CP000077.1| Sulfolobus acidocaldarius DSM 639, complete genome	kinModCall	modified_base	15359	15359	49	+	.	coverage=156;context=AATCAGATGGTCAAATTTGCGAAGGATAGCCCACAGAGAGA;IPDRatio=1.78
gi|68566501|gb|CP000077.1| Sulfolobus acidocaldarius DSM 639, complete genome	kinModCall	.	15402	15402	3	+	.	context=TTATAGTCGCCACAGAATTAGGAATGATAAACGCATTAAAG;motif=GGNNBRNYD;coverage=161;IPDRatio=0.993;id=GGNNBRNYD
gi|68566501|gb|CP000077.1| Sulfolobus acidocaldarius DSM 639, complete genome	kinModCall	modified_base	15590	15590	21	+	.	coverage=160;context=GTAGGAGAAAAAGCTAAGGAGGCTTTCCTAAGGACTATGAG;IPDRatio=1.43
gi|68566501|gb|CP000077.1| Sulfolobus acidocaldarius DSM 639, complete genome	kinModCall	.	15610	15610	8	+	.	context=GGCTTTCCTAAGGACTATGAGGCTTGTTGGAGAATCTTCTT;motif=GGNNBRNYD;coverage=165;IPDRatio=1.212;id=GGNNBRNYD
gi|68566501|gb|CP000077.1| Sulfolobus acidocaldarius DSM 639, complete genome	kinModCall	modified_base	15696	15696	35	-	.	coverage=155;context=TTGTTTCTGCCCGAGGAGAAGGGATAAGAATATCTACTCAT;IPDRatio=1.78
gi|68566501|gb|CP000077.1| Sulfolobus acidocaldarius DSM 639, complete genome	kinModCall	modified_base	15705	15705	21	-	.	coverage=129;context=AGCATATAGTTGTTTCTGCCCGAGGAGAAGGGATAAGAATA;IPDRatio=1.41
gi|68566501|gb|CP000077.1| Sulfolobus acidocaldarius DSM 639, complete genome	kinModCall	modified_base	15756	15756	21	-	.	coverage=155;context=CCATAATAAGGGTAAATAATGCTAAGCAAGTAGTTCAGAAA;IPDRatio=1.42
gi|68566501|gb|CP000077.1| Sulfolobus acidocaldarius DSM 639, complete genome	kinModCall	modified_base	15783	15783	26	-	.	coverage=152;context=CACCTAAGAAAAGAAAGGCAGGTATATCCATAATAAGGGTA;IPDRatio=1.59
gi|68566501|gb|CP000077.1| Sulfolobus acidocaldarius DSM 639, complete genome	kinModCall	modified_base	15872	15872	26	+	.	coverage=147;context=ATAAATTTTGAACTGAAGAATAGGTTTCTTCTTCATGCTTT;IPDRatio=1.52
gi|68566501|gb|CP000077.1| Sulfolobus acidocaldarius DSM 639, complete genome	kinModCall	modified_base	15888	15888	31	-	.	coverage=154;context=CTTGTGAAATAATCAGAAAGCATGAAGAAGAAACCTATTCT;IPDRatio=1.67
gi|68566501|gb|CP000077.1| Sulfolobus acidocaldarius DSM 639, complete genome	kinModCall	modified_base	15924	15924	23	-	.	coverage=148;context=CAATCGATATAGCAGCTAATCTGGGATTAGCCAAGTCTTGT;IPDRatio=1.55
gi|68566501|gb|CP000077.1| Sulfolobus acidocaldarius DSM 639, complete genome	kinModCall	modified_base	15937	15937	25	-	.	coverage=150;context=TTCGAAATTGGGACAATCGATATAGCAGCTAATCTGGGATT;IPDRatio=1.64
gi|68566501|gb|CP000077.1| Sulfolobus acidocaldarius DSM 639, complete genome	kinModCall	modified_base	15970	15970	25	-	.	coverage=151;context=GAAAAATTTGAAATTGAACCAGGTCCAAGAAGGTTCGAAAT;IPDRatio=1.49
gi|68566501|gb|CP000077.1| Sulfolobus acidocaldarius DSM 639, complete genome	kinModCall	.	15971	15971	8	+	.	context=TTTCGAACCTTCTTGGACCTGGTTCAATTTCAAATTTTTCC;motif=GGNNBRNYD;coverage=146;IPDRatio=1.153;id=GGNNBRNYD
gi|68566501|gb|CP000077.1| Sulfolobus acidocaldarius DSM 639, complete genome	kinModCall	.	16025	16025	12	-	.	context=GGACCCACCATTCTATGGATGGAAGAGTACTAAGAATTATT;motif=GGNNBRNYD;coverage=147;IPDRatio=1.291;id=GGNNBRNYD
gi|68566501|gb|CP000077.1| Sulfolobus acidocaldarius DSM 639, complete genome	kinModCall	modified_base	16046	16046	29	-	.	coverage=151;context=CGTAAGAAAAGGATTAATTTCGGACCCACCATTCTATGGAT;IPDRatio=1.62
gi|68566501|gb|CP000077.1| Sulfolobus acidocaldarius DSM 639, complete genome	kinModCall	modified_base	16055	16055	35	-	.	coverage=123;context=ATTTATATACGTAAGAAAAGGATTAATTTCGGACCCACCAT;IPDRatio=1.77
gi|68566501|gb|CP000077.1| Sulfolobus acidocaldarius DSM 639, complete genome	kinModCall	modified_base	16056	16056	25	-	.	context=GATTTATATACGTAAGAAAAGGATTAATTTCGGACCCACCA;motif=GGNNBRNYD;coverage=147;IPDRatio=1.65;id=GGNNBRNYD
gi|68566501|gb|CP000077.1| Sulfolobus acidocaldarius DSM 639, complete genome	kinModCall	modified_base	16077	16077	22	+	.	coverage=138;context=TTTTCTTACGTATATAAATCCAGAGCCCTGTGGACTCATTA;IPDRatio=1.56
gi|68566501|gb|CP000077.1| Sulfolobus acidocaldarius DSM 639, complete genome	kinModCall	modified_base	16107	16107	21	-	.	coverage=149;context=ATTTCGCAGTAGCTGGAGGGTATAAGTGGTTAATGAGTCCA;IPDRatio=1.44
gi|68566501|gb|CP000077.1| Sulfolobus acidocaldarius DSM 639, complete genome	kinModCall	modified_base	16109	16109	27	-	.	context=AGATTTCGCAGTAGCTGGAGGGTATAAGTGGTTAATGAGTC;motif=GGTATAVND;coverage=150;IPDRatio=1.59;id=GGTATAVND
gi|68566501|gb|CP000077.1| Sulfolobus acidocaldarius DSM 639, complete genome	kinModCall	modified_base	16131	16131	27	+	.	coverage=148;context=TCCAGCTACTGCGAAATCTACACCAAGGTCTTTTACATCAA;IPDRatio=1.59
gi|68566501|gb|CP000077.1| Sulfolobus acidocaldarius DSM 639, complete genome	kinModCall	modified_base	16138	16138	23	-	.	coverage=155;context=ATAAAGGTTGATGTAAAAGACCTTGGTGTAGATTTCGCAGT;IPDRatio=1.39
gi|68566501|gb|CP000077.1| Sulfolobus acidocaldarius DSM 639, complete genome	kinModCall	modified_base	16164	16164	26	+	.	coverage=144;context=TACATCAACCTTTATAGCTCCTGCACTCTGAATTATGTCTA;IPDRatio=1.50
gi|68566501|gb|CP000077.1| Sulfolobus acidocaldarius DSM 639, complete genome	kinModCall	modified_base	16178	16178	26	-	.	coverage=150;context=AGGATTTACCCTTTTAGACATAATTCAGAGTGCAGGAGCTA;IPDRatio=1.47
gi|68566501|gb|CP000077.1| Sulfolobus acidocaldarius DSM 639, complete genome	kinModCall	modified_base	16199	16199	35	-	.	coverage=137;context=TAAAGAGGTTAAAAGTGTTGGAGGATTTACCCTTTTAGACA;IPDRatio=1.69
gi|68566501|gb|CP000077.1| Sulfolobus acidocaldarius DSM 639, complete genome	kinModCall	.	16200	16200	3	-	.	context=TTAAAGAGGTTAAAAGTGTTGGAGGATTTACCCTTTTAGAC;motif=GGNNBRNYD;coverage=148;IPDRatio=1.018;id=GGNNBRNYD
gi|68566501|gb|CP000077.1| Sulfolobus acidocaldarius DSM 639, complete genome	kinModCall	modified_base	16245	16245	21	+	.	coverage=150;context=TTTTTTAACATCTACCATAACGCCAGTGTTGAAACTTACAT;IPDRatio=1.43
gi|68566501|gb|CP000077.1| Sulfolobus acidocaldarius DSM 639, complete genome	kinModCall	.	16312	16312	12	+	.	context=GTGTCTATTGCGGAAAGCAGATCCTCTTCTATTGTATCTGG;motif=AGATCC;coverage=142;IPDRatio=1.277;id=AGATCC
gi|68566501|gb|CP000077.1| Sulfolobus acidocaldarius DSM 639, complete genome	kinModCall	modified_base	16313	16313	23	-	.	context=ACCAGATACAATAGAAGAGGATCTGCTTTCCGCAATAGACA;motif=GGATCY;coverage=149;IPDRatio=1.45;id=GGATCY
gi|68566501|gb|CP000077.1| Sulfolobus acidocaldarius DSM 639, complete genome	kinModCall	modified_base	16352	16352	33	-	.	coverage=150;context=TGAAAAGAAAGGAGTTAAAATTAAACTAGTAAAAACAAAAC;IPDRatio=1.56
gi|68566501|gb|CP000077.1| Sulfolobus acidocaldarius DSM 639, complete genome	kinModCall	modified_base	16424	16424	29	-	.	coverage=141;context=CATAAAGGAAGGAGAAAATATAGTAACTGATAATTTAGAAT;IPDRatio=1.56
gi|68566501|gb|CP000077.1| Sulfolobus acidocaldarius DSM 639, complete genome	kinModCall	.	16472	16472	2	-	.	context=AATACCAAACACCAGCTTTGGGGTTAATGTTATCTCATTTG;motif=GGNNBRNYD;coverage=127;IPDRatio=0.969;id=GGNNBRNYD
gi|68566501|gb|CP000077.1| Sulfolobus acidocaldarius DSM 639, complete genome	kinModCall	.	16548	16548	8	+	.	context=ACCAATGTTTTTTCTTATATGGTATAATTCATCTGATTCTT;motif=GGTATAVND;coverage=136;IPDRatio=1.207;id=GGTATAVND
gi|68566501|gb|CP000077.1| Sulfolobus acidocaldarius DSM 639, complete genome	kinModCall	.	16548	16548	8	+	.	context=ACCAATGTTTTTTCTTATATGGTATAATTCATCTGATTCTT;motif=GGNNBRNYD;coverage=136;IPDRatio=1.207;id=GGNNBRNYD
gi|68566501|gb|CP000077.1| Sulfolobus acidocaldarius DSM 639, complete genome	kinModCall	modified_base	16643	16643	28	+	.	coverage=127;context=CTTCAAAGTAAACAGGTAGTGGGGTAGGAGATATAGCGGCA;IPDRatio=1.75
gi|68566501|gb|CP000077.1| Sulfolobus acidocaldarius DSM 639, complete genome	kinModCall	modified_base	16654	16654	24	-	.	coverage=133;context=TACCTTAACCATGCCGCTATATCTCCTACCCCACTACCTGT;IPDRatio=1.40
gi|68566501|gb|CP000077.1| Sulfolobus acidocaldarius DSM 639, complete genome	kinModCall	.	16660	16660	4	+	.	context=AGTGGGGTAGGAGATATAGCGGCATGGTTAAGGTATGTCAT;motif=GGNNBRNYD;coverage=133;IPDRatio=1.039;id=GGNNBRNYD
gi|68566501|gb|CP000077.1| Sulfolobus acidocaldarius DSM 639, complete genome	kinModCall	modified_base	16671	16671	32	+	.	context=AGATATAGCGGCATGGTTAAGGTATGTCATTCTTTTTGTTA;motif=GGNNBRNYD;coverage=136;IPDRatio=1.81;id=GGNNBRNYD
gi|68566501|gb|CP000077.1| Sulfolobus acidocaldarius DSM 639, complete genome	kinModCall	modified_base	16694	16694	22	-	.	coverage=130;context=AGATTTCAGAGAACTAGTACCTATAACAAAAAGAATGACAT;IPDRatio=1.57
gi|68566501|gb|CP000077.1| Sulfolobus acidocaldarius DSM 639, complete genome	kinModCall	.	16830	16830	4	-	.	context=GAAAAGACTTCCAAAGTCTAGGAGTGGTAAAGTAGTTAGAC;motif=GGNNBRNYD;coverage=141;IPDRatio=1.026;id=GGNNBRNYD
gi|68566501|gb|CP000077.1| Sulfolobus acidocaldarius DSM 639, complete genome	kinModCall	modified_base	16946	16946	26	+	.	coverage=144;context=ACGTTTCCTACAATAAAAACAATTAATTTTTCTCCTTTAAC;IPDRatio=1.50
gi|68566501|gb|CP000077.1| Sulfolobus acidocaldarius DSM 639, complete genome	kinModCall	modified_base	16981	16981	26	-	.	context=TTAAAGACGTTGCAGTAGTCGGAGTACCTGATGAAGTTAAA;motif=GGNNBRNYD;coverage=132;IPDRatio=1.90;id=GGNNBRNYD
gi|68566501|gb|CP000077.1| Sulfolobus acidocaldarius DSM 639, complete genome	kinModCall	modified_base	17006	17006	25	-	.	coverage=126;context=AATGTGATCATGGAAATAGATGGTGTTAAAGACGTTGCAGT;IPDRatio=1.54
gi|68566501|gb|CP000077.1| Sulfolobus acidocaldarius DSM 639, complete genome	kinModCall	modified_base	17050	17050	28	+	.	coverage=130;context=TACCTCTCCACTTGTTATTCTATGACCTGCTACTTTTATCA;IPDRatio=1.58
gi|68566501|gb|CP000077.1| Sulfolobus acidocaldarius DSM 639, complete genome	kinModCall	modified_base	17077	17077	23	-	.	coverage=113;context=TGAAGATAGTGGGTAGAGCGGATGATATGATAAAAGTAGCA;IPDRatio=1.63
gi|68566501|gb|CP000077.1| Sulfolobus acidocaldarius DSM 639, complete genome	kinModCall	.	17086	17086	14	-	.	context=GAAATTATGTGAAGATAGTGGGTAGAGCGGATGATATGATA;motif=GGNNBRNYD;coverage=118;IPDRatio=1.358;id=GGNNBRNYD
gi|68566501|gb|CP000077.1| Sulfolobus acidocaldarius DSM 639, complete genome	kinModCall	modified_base	17100	17100	25	+	.	coverage=128;context=CTCTACCCACTATCTTCACATAATTTCCTTCAAGTATTGCA;IPDRatio=1.50
gi|68566501|gb|CP000077.1| Sulfolobus acidocaldarius DSM 639, complete genome	kinModCall	modified_base	17131	17131	21	+	.	coverage=127;context=AAGTATTGCAACATCTCCTGTGTCATGATATCCAAATTTCT;IPDRatio=1.41
gi|68566501|gb|CP000077.1| Sulfolobus acidocaldarius DSM 639, complete genome	kinModCall	m4C	17134	17134	20	+	.	context=TATTGCAACATCTCCTGTGTCATGATATCCAAATTTCTTAA;fracLow=0.848;coverage=129;IPDRatio=1.44;fracUp=1.000;frac=0.985;identificationQv=7
gi|68566501|gb|CP000077.1| Sulfolobus acidocaldarius DSM 639, complete genome	kinModCall	modified_base	17179	17179	26	-	.	coverage=122;context=AATTCACAGGAATTTTAAATGATGAAGAGAGATTTTTGTCA;IPDRatio=1.57
gi|68566501|gb|CP000077.1| Sulfolobus acidocaldarius DSM 639, complete genome	kinModCall	modified_base	17193	17193	28	-	.	coverage=124;context=GCCTTTTCCTACTCAATTCACAGGAATTTTAAATGATGAAG;IPDRatio=1.56
gi|68566501|gb|CP000077.1| Sulfolobus acidocaldarius DSM 639, complete genome	kinModCall	modified_base	17212	17212	22	+	.	coverage=114;context=TGTGAATTGAGTAGGAAAAGGCGTTTTACATACTAAGTAAC;IPDRatio=1.48
gi|68566501|gb|CP000077.1| Sulfolobus acidocaldarius DSM 639, complete genome	kinModCall	modified_base	17243	17243	21	-	.	coverage=123;context=GAAGATGGAAGATCCGTAAGAGGAAATCCAGGTTACTTAGT;IPDRatio=1.44
gi|68566501|gb|CP000077.1| Sulfolobus acidocaldarius DSM 639, complete genome	kinModCall	m4C	17249	17249	20	-	.	context=TTAGACGAAGATGGAAGATCCGTAAGAGGAAATCCAGGTTA;fracLow=0.103;coverage=122;IPDRatio=1.52;fracUp=0.529;frac=0.370;identificationQv=5
gi|68566501|gb|CP000077.1| Sulfolobus acidocaldarius DSM 639, complete genome	kinModCall	m4C	17250	17250	22	-	.	context=TTTAGACGAAGATGGAAGATCCGTAAGAGGAAATCCAGGTT;fracLow=0.325;coverage=121;IPDRatio=1.49;fracUp=0.674;frac=0.484;identificationQv=11
gi|68566501|gb|CP000077.1| Sulfolobus acidocaldarius DSM 639, complete genome	kinModCall	m6A	17251	17251	57	+	.	context=ACCTGGATTTCCTCTTACGGATCTTCCATCTTCGTCTAAAG;fracLow=0.218;motif=GGATCY;coverage=131;IPDRatio=2.04;id=GGATCY;fracUp=0.437;frac=0.334;identificationQv=3
gi|68566501|gb|CP000077.1| Sulfolobus acidocaldarius DSM 639, complete genome	kinModCall	modified_base	17251	17251	26	-	.	coverage=120;context=CTTTAGACGAAGATGGAAGATCCGTAAGAGGAAATCCAGGT;IPDRatio=1.59
gi|68566501|gb|CP000077.1| Sulfolobus acidocaldarius DSM 639, complete genome	kinModCall	m6A	17252	17252	87	-	.	context=ACTTTAGACGAAGATGGAAGATCCGTAAGAGGAAATCCAGG;fracLow=0.429;motif=AGATCC;coverage=120;IPDRatio=2.78;id=AGATCC;fracUp=0.664;frac=0.563;identificationQv=58
gi|68566501|gb|CP000077.1| Sulfolobus acidocaldarius DSM 639, complete genome	kinModCall	modified_base	17294	17294	21	-	.	coverage=109;context=CCAGGTTATGCCGGTGTTCCGTTCCCTGGAGCTGTAGTAGA;IPDRatio=1.36
gi|68566501|gb|CP000077.1| Sulfolobus acidocaldarius DSM 639, complete genome	kinModCall	.	17295	17295	6	+	.	context=CTACTACAGCTCCAGGGAACGGAACACCGGCATAACCTGGT;motif=GGNNBRNYD;coverage=131;IPDRatio=1.117;id=GGNNBRNYD
gi|68566501|gb|CP000077.1| Sulfolobus acidocaldarius DSM 639, complete genome	kinModCall	m4C	17303	17303	41	-	.	context=GAAGCAAAACCAGGTTATGCCGGTGTTCCGTTCCCTGGAGC;fracLow=0.628;coverage=109;IPDRatio=1.79;fracUp=1.000;frac=0.985;identificationQv=18
gi|68566501|gb|CP000077.1| Sulfolobus acidocaldarius DSM 639, complete genome	kinModCall	.	17350	17350	0	-	.	context=CGGAGTTAGGATATATAATAGGAACACCGTATAGCCTAGAC;motif=GGNNBRNYD;coverage=110;IPDRatio=0.783;id=GGNNBRNYD
gi|68566501|gb|CP000077.1| Sulfolobus acidocaldarius DSM 639, complete genome	kinModCall	modified_base	17367	17367	27	-	.	coverage=116;context=TGATGTTTATGGACAAACGGAGTTAGGATATATAATAGGAA;IPDRatio=1.56
gi|68566501|gb|CP000077.1| Sulfolobus acidocaldarius DSM 639, complete genome	kinModCall	.	17468	17468	5	-	.	context=TATGAAATAAGAATACCTAGGGTCGAGTATATAGCTACTGC;motif=GGNNBRNYD;coverage=109;IPDRatio=1.092;id=GGNNBRNYD
gi|68566501|gb|CP000077.1| Sulfolobus acidocaldarius DSM 639, complete genome	kinModCall	modified_base	17535	17535	21	+	.	context=GCGAAGTGAAGAAAACTTTTGGTCTAATTTCATCTATTATT;motif=GGNNBRNYD;coverage=130;IPDRatio=1.51;id=GGNNBRNYD
gi|68566501|gb|CP000077.1| Sulfolobus acidocaldarius DSM 639, complete genome	kinModCall	.	17574	17574	2	+	.	context=TTTTAACTAGTCTATCTGTGGGATTATCTGGTGCTCCCTCC;motif=GGNNBRNYD;coverage=124;IPDRatio=0.939;id=GGNNBRNYD
gi|68566501|gb|CP000077.1| Sulfolobus acidocaldarius DSM 639, complete genome	kinModCall	modified_base	17590	17590	25	-	.	context=CTACATTCGGATTTATGGAGGGAGCACCAGATAATCCCACA;motif=GGNNBRNYD;coverage=112;IPDRatio=1.62;id=GGNNBRNYD
gi|68566501|gb|CP000077.1| Sulfolobus acidocaldarius DSM 639, complete genome	kinModCall	.	17629	17629	11	-	.	context=CCTTTTCAAGGGTTATGTATGGTACATTACTTCATGGTTCT;motif=GGNNBRNYD;coverage=116;IPDRatio=1.265;id=GGNNBRNYD
gi|68566501|gb|CP000077.1| Sulfolobus acidocaldarius DSM 639, complete genome	kinModCall	modified_base	17658	17658	39	-	.	coverage=105;context=ATTTACTACTGCAGATGTTGGCTGGATAACCTTTTCAAGGG;IPDRatio=1.89
gi|68566501|gb|CP000077.1| Sulfolobus acidocaldarius DSM 639, complete genome	kinModCall	.	17659	17659	16	-	.	context=TATTTACTACTGCAGATGTTGGCTGGATAACCTTTTCAAGG;motif=GGNNBRNYD;coverage=118;IPDRatio=1.481;id=GGNNBRNYD
gi|68566501|gb|CP000077.1| Sulfolobus acidocaldarius DSM 639, complete genome	kinModCall	.	17739	17739	9	-	.	context=GATCCTACCCCATGGCTCATGGATGGTTGGAGATTACACAG;motif=GGNNBRNYD;coverage=120;IPDRatio=1.212;id=GGNNBRNYD
gi|68566501|gb|CP000077.1| Sulfolobus acidocaldarius DSM 639, complete genome	kinModCall	modified_base	17749	17749	36	+	.	coverage=130;context=TCCAACCATCCATGAGCCATGGGGTAGGATCACTCCCTTAG;IPDRatio=2.11
gi|68566501|gb|CP000077.1| Sulfolobus acidocaldarius DSM 639, complete genome	kinModCall	modified_base	17753	17753	26	+	.	coverage=130;context=ACCATCCATGAGCCATGGGGTAGGATCACTCCCTTAGGCTT;IPDRatio=1.60
gi|68566501|gb|CP000077.1| Sulfolobus acidocaldarius DSM 639, complete genome	kinModCall	.	17808	17808	19	+	.	context=AAGTGTACATTACCTTAAGAGGTTCACTGGATTCAATCTCC;motif=GGNNBRNYD;coverage=133;IPDRatio=1.403;id=GGNNBRNYD
gi|68566501|gb|CP000077.1| Sulfolobus acidocaldarius DSM 639, complete genome	kinModCall	modified_base	17831	17831	35	-	.	coverage=118;context=ATGTCTGAAGATGTAAAAGTAGAGGAGATTGAATCCAGTGA;IPDRatio=1.73
gi|68566501|gb|CP000077.1| Sulfolobus acidocaldarius DSM 639, complete genome	kinModCall	.	18046	18046	8	-	.	context=TTTTTGCATCTGCTAGAATAGGGGCAATTTACTCACTAATA;motif=GGNNBRNYD;coverage=122;IPDRatio=1.171;id=GGNNBRNYD
gi|68566501|gb|CP000077.1| Sulfolobus acidocaldarius DSM 639, complete genome	kinModCall	modified_base	18095	18095	23	+	.	coverage=124;context=AGTGTTTGAATTGAGTTAGGGGAATATATGGTTATTCTTTT;IPDRatio=1.48
gi|68566501|gb|CP000077.1| Sulfolobus acidocaldarius DSM 639, complete genome	kinModCall	modified_base	18139	18139	24	+	.	context=TTTACGTAAACCTAATTTAAGGAGTATTGATGATATGGATT;motif=GGNNBRNYD;coverage=132;IPDRatio=1.66;id=GGNNBRNYD
gi|68566501|gb|CP000077.1| Sulfolobus acidocaldarius DSM 639, complete genome	kinModCall	modified_base	18140	18140	39	+	.	coverage=121;context=TTACGTAAACCTAATTTAAGGAGTATTGATGATATGGATTG;IPDRatio=1.91
gi|68566501|gb|CP000077.1| Sulfolobus acidocaldarius DSM 639, complete genome	kinModCall	modified_base	18149	18149	21	+	.	coverage=137;context=CCTAATTTAAGGAGTATTGATGATATGGATTGGACAACTCT;IPDRatio=1.47
gi|68566501|gb|CP000077.1| Sulfolobus acidocaldarius DSM 639, complete genome	kinModCall	modified_base	18167	18167	33	-	.	coverage=127;context=AGATTTGAAGAATTAAAAAGAGTTGTCCAATCCATATCATC;IPDRatio=1.62
gi|68566501|gb|CP000077.1| Sulfolobus acidocaldarius DSM 639, complete genome	kinModCall	modified_base	18223	18223	25	+	.	coverage=136;context=GGAATCCTCAGGGAAAAATACTAGAGCTGTCCCTGTATGCC;IPDRatio=1.49
gi|68566501|gb|CP000077.1| Sulfolobus acidocaldarius DSM 639, complete genome	kinModCall	.	18235	18235	0	-	.	context=ACACAGTGGATAGGCATACAGGGACAGCTCTAGTATTTTTC;motif=GGNNBRNYD;coverage=123;IPDRatio=0.794;id=GGNNBRNYD
gi|68566501|gb|CP000077.1| Sulfolobus acidocaldarius DSM 639, complete genome	kinModCall	.	18297	18297	15	-	.	context=ACAACAGAAGGACAAATATAGGTATAGCTGGTTCGTAAATG;motif=GGTATAVND;coverage=129;IPDRatio=1.333;id=GGTATAVND
gi|68566501|gb|CP000077.1| Sulfolobus acidocaldarius DSM 639, complete genome	kinModCall	.	18297	18297	15	-	.	context=ACAACAGAAGGACAAATATAGGTATAGCTGGTTCGTAAATG;motif=GGNNBRNYD;coverage=129;IPDRatio=1.333;id=GGNNBRNYD
gi|68566501|gb|CP000077.1| Sulfolobus acidocaldarius DSM 639, complete genome	kinModCall	.	18369	18369	2	-	.	context=AGAGAAGCCAGAAGTGTATTGGAAGAGTTTTTCAGATAAAC;motif=GGNNBRNYD;coverage=127;IPDRatio=0.959;id=GGNNBRNYD
gi|68566501|gb|CP000077.1| Sulfolobus acidocaldarius DSM 639, complete genome	kinModCall	.	18391	18391	11	+	.	context=ATACACTTCTGGCTTCTCTAGGGCTAGTTGGTAGAGTGTAA;motif=GGNNBRNYD;coverage=140;IPDRatio=1.278;id=GGNNBRNYD
gi|68566501|gb|CP000077.1| Sulfolobus acidocaldarius DSM 639, complete genome	kinModCall	modified_base	18393	18393	21	+	.	coverage=101;context=ACACTTCTGGCTTCTCTAGGGCTAGTTGGTAGAGTGTAAAA;IPDRatio=1.48
gi|68566501|gb|CP000077.1| Sulfolobus acidocaldarius DSM 639, complete genome	kinModCall	modified_base	18400	18400	52	+	.	context=TGGCTTCTCTAGGGCTAGTTGGTAGAGTGTAAAATAATCCA;motif=GGNNBRNYD;coverage=142;IPDRatio=2.20;id=GGNNBRNYD
gi|68566501|gb|CP000077.1| Sulfolobus acidocaldarius DSM 639, complete genome	kinModCall	modified_base	18401	18401	36	+	.	coverage=110;context=GGCTTCTCTAGGGCTAGTTGGTAGAGTGTAAAATAATCCAT;IPDRatio=1.85
gi|68566501|gb|CP000077.1| Sulfolobus acidocaldarius DSM 639, complete genome	kinModCall	modified_base	18402	18402	22	+	.	coverage=140;context=GCTTCTCTAGGGCTAGTTGGTAGAGTGTAAAATAATCCATT;IPDRatio=1.57
gi|68566501|gb|CP000077.1| Sulfolobus acidocaldarius DSM 639, complete genome	kinModCall	.	18419	18419	9	-	.	context=TCAATGACTAACTAATAAATGGATTATTTTACACTCTACCA;motif=GGNNBRNYD;coverage=133;IPDRatio=1.218;id=GGNNBRNYD
gi|68566501|gb|CP000077.1| Sulfolobus acidocaldarius DSM 639, complete genome	kinModCall	modified_base	18455	18455	34	+	.	coverage=138;context=ATTGACTAACCTTTATTACTTTATGACCACATATTTCACAT;IPDRatio=1.61
gi|68566501|gb|CP000077.1| Sulfolobus acidocaldarius DSM 639, complete genome	kinModCall	modified_base	18500	18500	22	-	.	coverage=134;context=TAAATGTGAAGGATGTGGAAAAACTTACATGAAAAATATAA;IPDRatio=1.41
gi|68566501|gb|CP000077.1| Sulfolobus acidocaldarius DSM 639, complete genome	kinModCall	modified_base	18510	18510	21	-	.	coverage=134;context=ATTATATATATAAATGTGAAGGATGTGGAAAAACTTACATG;IPDRatio=1.48
gi|68566501|gb|CP000077.1| Sulfolobus acidocaldarius DSM 639, complete genome	kinModCall	modified_base	18530	18530	28	-	.	coverage=129;context=AAAAATAAGCAAGAAAAAAAATTATATATATAAATGTGAAG;IPDRatio=1.58
gi|68566501|gb|CP000077.1| Sulfolobus acidocaldarius DSM 639, complete genome	kinModCall	modified_base	18566	18566	23	+	.	coverage=140;context=TTTTTATATTTAACTTCACAGAATAATATTTAATATTCATG;IPDRatio=1.48
gi|68566501|gb|CP000077.1| Sulfolobus acidocaldarius DSM 639, complete genome	kinModCall	modified_base	18611	18611	28	-	.	coverage=132;context=TTTAGTAGTTACAGATGACTTATCATTACAAAATCTACTCT;IPDRatio=1.53
gi|68566501|gb|CP000077.1| Sulfolobus acidocaldarius DSM 639, complete genome	kinModCall	modified_base	18877	18877	26	+	.	coverage=147;context=TTCTCTAAACCGGCTAAAAAGCCTGCTGTATCGAACACAAT;IPDRatio=1.52
gi|68566501|gb|CP000077.1| Sulfolobus acidocaldarius DSM 639, complete genome	kinModCall	m4C	18878	18878	36	+	.	context=TCTCTAAACCGGCTAAAAAGCCTGCTGTATCGAACACAATA;fracLow=0.253;coverage=151;IPDRatio=1.65;fracUp=0.595;frac=0.435;identificationQv=3
gi|68566501|gb|CP000077.1| Sulfolobus acidocaldarius DSM 639, complete genome	kinModCall	modified_base	18967	18967	32	+	.	coverage=129;context=AGCCTTCTTTTCTGAAATCTTGATAGTTATTGCATCATCCT;IPDRatio=1.66
gi|68566501|gb|CP000077.1| Sulfolobus acidocaldarius DSM 639, complete genome	kinModCall	modified_base	19007	19007	21	+	.	coverage=149;context=TCATTAGTTTTAAGATATCCTACTGTTTCACCATCAACTAC;IPDRatio=1.38
gi|68566501|gb|CP000077.1| Sulfolobus acidocaldarius DSM 639, complete genome	kinModCall	modified_base	19041	19041	26	+	.	coverage=139;context=CAACTACTATTCTGACACTTTGTGGTCTCCCTTTATCCTCT;IPDRatio=1.55
gi|68566501|gb|CP000077.1| Sulfolobus acidocaldarius DSM 639, complete genome	kinModCall	.	19051	19051	9	-	.	context=CAATAAAATTAGAGGATAAAGGGAGACCACAAAGTGTCAGA;motif=GGNNBRNYD;coverage=146;IPDRatio=1.199;id=GGNNBRNYD
gi|68566501|gb|CP000077.1| Sulfolobus acidocaldarius DSM 639, complete genome	kinModCall	modified_base	19083	19083	30	+	.	coverage=147;context=ATTTTATTGAAAGCTCTTCGTTGTCAGGTAAAATTAGTGCT;IPDRatio=1.58
gi|68566501|gb|CP000077.1| Sulfolobus acidocaldarius DSM 639, complete genome	kinModCall	m6A	19098	19098	50	+	.	context=CTTCGTTGTCAGGTAAAATTAGTGCTCTAATGTCAGGTGTT;fracLow=0.149;coverage=149;IPDRatio=1.93;fracUp=0.367;frac=0.249;identificationQv=14
gi|68566501|gb|CP000077.1| Sulfolobus acidocaldarius DSM 639, complete genome	kinModCall	modified_base	19112	19112	21	+	.	coverage=149;context=AAAATTAGTGCTCTAATGTCAGGTGTTAGACAGTTTAAAAA;IPDRatio=1.41
gi|68566501|gb|CP000077.1| Sulfolobus acidocaldarius DSM 639, complete genome	kinModCall	modified_base	19119	19119	21	+	.	coverage=151;context=GTGCTCTAATGTCAGGTGTTAGACAGTTTAAAAATGAAACA;IPDRatio=1.41
gi|68566501|gb|CP000077.1| Sulfolobus acidocaldarius DSM 639, complete genome	kinModCall	modified_base	19150	19150	23	-	.	coverage=151;context=TTGTTGTGCATAGAAAAGTGAACGCTATCAATGTTTCATTT;IPDRatio=1.43
gi|68566501|gb|CP000077.1| Sulfolobus acidocaldarius DSM 639, complete genome	kinModCall	.	19173	19173	2	-	.	context=ATGGGGTTATGCAGCAAATAGGATTGTTGTGCATAGAAAAG;motif=GGNNBRNYD;coverage=145;IPDRatio=0.974;id=GGNNBRNYD
gi|68566501|gb|CP000077.1| Sulfolobus acidocaldarius DSM 639, complete genome	kinModCall	modified_base	19204	19204	29	+	.	coverage=148;context=ATAACCCCATGCCCAACTTCCCTGGGTGGTGGAAACTAGTA;IPDRatio=1.52
gi|68566501|gb|CP000077.1| Sulfolobus acidocaldarius DSM 639, complete genome	kinModCall	modified_base	19213	19213	21	+	.	coverage=143;context=TGCCCAACTTCCCTGGGTGGTGGAAACTAGTATTCCGTCGC;IPDRatio=1.44
gi|68566501|gb|CP000077.1| Sulfolobus acidocaldarius DSM 639, complete genome	kinModCall	.	19228	19228	20	-	.	context=AAATTATTTTTGAAGGCGACGGAATACTAGTTTCCACCACC;motif=GGNNBRNYD;coverage=146;IPDRatio=1.529;id=GGNNBRNYD
gi|68566501|gb|CP000077.1| Sulfolobus acidocaldarius DSM 639, complete genome	kinModCall	.	19287	19287	1	+	.	context=TACTTCCATATATAGTCTCAGGAAGATCAAATAATATTGCA;motif=GGNNBRNYD;coverage=144;IPDRatio=0.854;id=GGNNBRNYD
gi|68566501|gb|CP000077.1| Sulfolobus acidocaldarius DSM 639, complete genome	kinModCall	.	19439	19439	0	+	.	context=CCTGGTTCCACATCAAATAGGGCAGATCTTCTTCCGCTTTT;motif=GGNNBRNYD;coverage=139;IPDRatio=0.795;id=GGNNBRNYD
gi|68566501|gb|CP000077.1| Sulfolobus acidocaldarius DSM 639, complete genome	kinModCall	modified_base	19452	19452	23	-	.	coverage=132;context=CATAATTGGTATAAAAAGCGGAAGAAGATCTGCCCTATTTG;IPDRatio=1.55
gi|68566501|gb|CP000077.1| Sulfolobus acidocaldarius DSM 639, complete genome	kinModCall	modified_base	19458	19458	42	+	.	coverage=136;context=GGGCAGATCTTCTTCCGCTTTTTATACCAATTATGGGTTTT;IPDRatio=2.39
gi|68566501|gb|CP000077.1| Sulfolobus acidocaldarius DSM 639, complete genome	kinModCall	.	19465	19465	16	-	.	context=AATTAGGAAAACCCATAATTGGTATAAAAAGCGGAAGAAGA;motif=GGTATAVND;coverage=149;IPDRatio=1.402;id=GGTATAVND
gi|68566501|gb|CP000077.1| Sulfolobus acidocaldarius DSM 639, complete genome	kinModCall	.	19507	19507	3	-	.	context=TAGTAGTTGTTGGAGGAGATGGAACATTATTGAGATATGTA;motif=GGNNBRNYD;coverage=145;IPDRatio=0.981;id=GGNNBRNYD
gi|68566501|gb|CP000077.1| Sulfolobus acidocaldarius DSM 639, complete genome	kinModCall	modified_base	19658	19658	29	-	.	coverage=146;context=TATTTTAAAATCTAACTCAGGGTAAGTTAAATTATGAGACT;IPDRatio=1.58
gi|68566501|gb|CP000077.1| Sulfolobus acidocaldarius DSM 639, complete genome	kinModCall	modified_base	19683	19683	22	+	.	coverage=142;context=GTTAGATTTTAAAATAATTACATTAGTGCTGGATATTAGGC;IPDRatio=1.43
gi|68566501|gb|CP000077.1| Sulfolobus acidocaldarius DSM 639, complete genome	kinModCall	m4C	19727	19727	24	+	.	context=CGTTAACTAGTTCTATTTCTCCGTAATGATTAATTAACCTT;fracLow=0.359;coverage=145;IPDRatio=1.51;fracUp=0.822;frac=0.597;identificationQv=5
gi|68566501|gb|CP000077.1| Sulfolobus acidocaldarius DSM 639, complete genome	kinModCall	modified_base	19762	19762	59	-	.	coverage=152;context=AAATACAAGGGAACAAAACAGCGTATCTATAAAATAAGGTT;IPDRatio=2.47
gi|68566501|gb|CP000077.1| Sulfolobus acidocaldarius DSM 639, complete genome	kinModCall	.	19797	19797	1	-	.	context=AGACAACAATATTAACTACAGGTTGGTTAACACTAAAATAC;motif=GGNNBRNYD;coverage=154;IPDRatio=0.901;id=GGNNBRNYD
gi|68566501|gb|CP000077.1| Sulfolobus acidocaldarius DSM 639, complete genome	kinModCall	modified_base	19935	19935	35	-	.	coverage=142;context=TAATGATACTTGTACAGATGTGGTTCGTATATTCTAGGAAA;IPDRatio=1.66
gi|68566501|gb|CP000077.1| Sulfolobus acidocaldarius DSM 639, complete genome	kinModCall	modified_base	19938	19938	23	-	.	coverage=145;context=GATTAATGATACTTGTACAGATGTGGTTCGTATATTCTAGG;IPDRatio=1.44
gi|68566501|gb|CP000077.1| Sulfolobus acidocaldarius DSM 639, complete genome	kinModCall	.	19959	19959	20	-	.	context=TACTGCCAATATATATTATTGGATTAATGATACTTGTACAG;motif=GGNNBRNYD;coverage=144;IPDRatio=1.475;id=GGNNBRNYD
gi|68566501|gb|CP000077.1| Sulfolobus acidocaldarius DSM 639, complete genome	kinModCall	modified_base	19979	19979	22	-	.	coverage=141;context=TGAAAACTTCATCCTATTGCTACTGCCAATATATATTATTG;IPDRatio=1.43
gi|68566501|gb|CP000077.1| Sulfolobus acidocaldarius DSM 639, complete genome	kinModCall	modified_base	19991	19991	22	-	.	coverage=140;context=ACATTTGCTCACTGAAAACTTCATCCTATTGCTACTGCCAA;IPDRatio=1.41
gi|68566501|gb|CP000077.1| Sulfolobus acidocaldarius DSM 639, complete genome	kinModCall	modified_base	19999	19999	26	+	.	coverage=140;context=AGCAATAGGATGAAGTTTTCAGTGAGCAAATGTATTTCCCA;IPDRatio=1.53
gi|68566501|gb|CP000077.1| Sulfolobus acidocaldarius DSM 639, complete genome	kinModCall	modified_base	20076	20076	21	+	.	coverage=125;context=TATAAGCCACAATCAAAATCCGGGGACTACTTTGACGGAAT;IPDRatio=1.44
gi|68566501|gb|CP000077.1| Sulfolobus acidocaldarius DSM 639, complete genome	kinModCall	.	20079	20079	2	+	.	context=AAGCCACAATCAAAATCCGGGGACTACTTTGACGGAATATG;motif=GGNNBRNYD;coverage=118;IPDRatio=0.975;id=GGNNBRNYD
gi|68566501|gb|CP000077.1| Sulfolobus acidocaldarius DSM 639, complete genome	kinModCall	.	20124	20124	3	-	.	context=ATGTAGCGTAAAGTCCTATAGGACCACCGCCTATAATAACC;motif=GGNNBRNYD;coverage=146;IPDRatio=1.002;id=GGNNBRNYD
gi|68566501|gb|CP000077.1| Sulfolobus acidocaldarius DSM 639, complete genome	kinModCall	modified_base	20152	20152	21	+	.	coverage=140;context=CTTTACGCTACATTTTATGCAGGTTTAAGGGATATGAGAGC;IPDRatio=1.40
gi|68566501|gb|CP000077.1| Sulfolobus acidocaldarius DSM 639, complete genome	kinModCall	modified_base	20235	20235	21	+	.	coverage=136;context=TACCTTGTATCCAGAAAAGGTAGTTTATGATGTAGGTGGTT;IPDRatio=1.43
gi|68566501|gb|CP000077.1| Sulfolobus acidocaldarius DSM 639, complete genome	kinModCall	m4C	20261	20261	40	-	.	context=TAAATCATAAGCTAAAATTCCGGGATAACCACCTACATCAT;fracLow=0.345;coverage=139;IPDRatio=1.72;fracUp=0.817;frac=0.572;identificationQv=7
gi|68566501|gb|CP000077.1| Sulfolobus acidocaldarius DSM 639, complete genome	kinModCall	modified_base	20275	20275	22	+	.	coverage=135;context=TATCCCGGAATTTTAGCTTATGATTTAGCGCAAAACCTGAT;IPDRatio=1.48
gi|68566501|gb|CP000077.1| Sulfolobus acidocaldarius DSM 639, complete genome	kinModCall	modified_base	20306	20306	21	+	.	coverage=137;context=AAAACCTGATTGAACAGGCAAAGATGTTCTCTCCAGATATT;IPDRatio=1.36
gi|68566501|gb|CP000077.1| Sulfolobus acidocaldarius DSM 639, complete genome	kinModCall	modified_base	20319	20319	25	-	.	coverage=150;context=ATTCATTTATTCTAATATCTGGAGAGAACATCTTTGCCTGT;IPDRatio=1.48
gi|68566501|gb|CP000077.1| Sulfolobus acidocaldarius DSM 639, complete genome	kinModCall	modified_base	20340	20340	23	+	.	context=AGATATTAGAATAAATGAATGGGCTGATATGATTGAAAGAA;motif=GGNNBRNYD;coverage=135;IPDRatio=1.53;id=GGNNBRNYD
gi|68566501|gb|CP000077.1| Sulfolobus acidocaldarius DSM 639, complete genome	kinModCall	modified_base	20343	20343	26	-	.	coverage=145;context=GAGTTCTTTCAATCATATCAGCCCATTCATTTATTCTAATA;IPDRatio=1.51
gi|68566501|gb|CP000077.1| Sulfolobus acidocaldarius DSM 639, complete genome	kinModCall	modified_base	20374	20374	23	+	.	coverage=127;context=GAAAGAACTCCAGATAATATGTGGATTATAAAAACCGATAA;IPDRatio=1.51
gi|68566501|gb|CP000077.1| Sulfolobus acidocaldarius DSM 639, complete genome	kinModCall	modified_base	20510	20510	25	-	.	coverage=145;context=ATCCCTCTTTCTTCTCACGGTGTAGTATACTCCTTTATTCT;IPDRatio=1.60
gi|68566501|gb|CP000077.1| Sulfolobus acidocaldarius DSM 639, complete genome	kinModCall	.	20512	20512	2	-	.	context=AAATCCCTCTTTCTTCTCACGGTGTAGTATACTCCTTTATT;motif=GGNNBRNYD;coverage=152;IPDRatio=0.959;id=GGNNBRNYD
gi|68566501|gb|CP000077.1| Sulfolobus acidocaldarius DSM 639, complete genome	kinModCall	modified_base	20554	20554	33	-	.	coverage=147;context=GCAGAATCTCCTCCTCCTACTATTAGTATTCTTTTTCCCTC;IPDRatio=1.58
gi|68566501|gb|CP000077.1| Sulfolobus acidocaldarius DSM 639, complete genome	kinModCall	modified_base	20558	20558	24	+	.	coverage=141;context=GAAAAAGAATACTAATAGTAGGAGGAGGAGATTCTGCAGTA;IPDRatio=1.45
gi|68566501|gb|CP000077.1| Sulfolobus acidocaldarius DSM 639, complete genome	kinModCall	.	20678	20678	5	-	.	context=AGTATAAACTGTAGCTACTTGGAACATCTGTTTTACACTTC;motif=GGNNBRNYD;coverage=151;IPDRatio=1.066;id=GGNNBRNYD
gi|68566501|gb|CP000077.1| Sulfolobus acidocaldarius DSM 639, complete genome	kinModCall	modified_base	20776	20776	25	+	.	coverage=140;context=TTTGATAATAGGACAAAGGAGGAGAAAACGCTAGATGTTGA;IPDRatio=1.47
gi|68566501|gb|CP000077.1| Sulfolobus acidocaldarius DSM 639, complete genome	kinModCall	m4C	20799	20799	25	+	.	context=GAAAACGCTAGATGTTGACGCTGTAATAATAAGTATTGGAC;fracLow=0.478;coverage=142;IPDRatio=1.73;fracUp=0.915;frac=0.677;identificationQv=7
gi|68566501|gb|CP000077.1| Sulfolobus acidocaldarius DSM 639, complete genome	kinModCall	.	20824	20824	3	+	.	context=ATAATAAGTATTGGACATAAGGGAGATCTAGGAAATATGGT;motif=GGNNBRNYD;coverage=142;IPDRatio=0.985;id=GGNNBRNYD
gi|68566501|gb|CP000077.1| Sulfolobus acidocaldarius DSM 639, complete genome	kinModCall	modified_base	20841	20841	22	+	.	coverage=140;context=TAAGGGAGATCTAGGAAATATGGTCAAATGGGGTCTAAACA;IPDRatio=1.40
gi|68566501|gb|CP000077.1| Sulfolobus acidocaldarius DSM 639, complete genome	kinModCall	modified_base	20843	20843	26	+	.	coverage=124;context=AGGGAGATCTAGGAAATATGGTCAAATGGGGTCTAAACATG;IPDRatio=1.56
gi|68566501|gb|CP000077.1| Sulfolobus acidocaldarius DSM 639, complete genome	kinModCall	modified_base	20850	20850	23	+	.	coverage=138;context=TCTAGGAAATATGGTCAAATGGGGTCTAAACATGAAAGGAA;IPDRatio=1.62
gi|68566501|gb|CP000077.1| Sulfolobus acidocaldarius DSM 639, complete genome	kinModCall	modified_base	20851	20851	36	+	.	coverage=127;context=CTAGGAAATATGGTCAAATGGGGTCTAAACATGAAAGGAAG;IPDRatio=1.84
gi|68566501|gb|CP000077.1| Sulfolobus acidocaldarius DSM 639, complete genome	kinModCall	.	20871	20871	7	+	.	context=GGGTCTAAACATGAAAGGAAGGAGCATTACGGTAAATGGTA;motif=GGNNBRNYD;coverage=138;IPDRatio=1.136;id=GGNNBRNYD
gi|68566501|gb|CP000077.1| Sulfolobus acidocaldarius DSM 639, complete genome	kinModCall	modified_base	20927	20927	25	+	.	coverage=124;context=TAGCTGGTGTTTACGCTGCTGGTGATATCGTAGAGCAAGAG;IPDRatio=1.54
gi|68566501|gb|CP000077.1| Sulfolobus acidocaldarius DSM 639, complete genome	kinModCall	.	20948	20948	14	+	.	context=GTGATATCGTAGAGCAAGAGGGTACACCAAAACTTGCCTTA;motif=GGNNBRNYD;coverage=122;IPDRatio=1.329;id=GGNNBRNYD
gi|68566501|gb|CP000077.1| Sulfolobus acidocaldarius DSM 639, complete genome	kinModCall	modified_base	21148	21148	39	-	.	coverage=130;context=ATAATACACTTTAAAAAATGGATTTACATGTATCTGCTTTA;IPDRatio=1.69
gi|68566501|gb|CP000077.1| Sulfolobus acidocaldarius DSM 639, complete genome	kinModCall	modified_base	21191	21191	29	-	.	coverage=148;context=CTGAAATTTCCTCATAAACAGGTATATACGCATAATCCTTA;IPDRatio=1.65
gi|68566501|gb|CP000077.1| Sulfolobus acidocaldarius DSM 639, complete genome	kinModCall	.	21212	21212	8	+	.	context=TGTTTATGAGGAAATTTCAGGGTATGATATTATCGAATGTA;motif=GGNNBRNYD;coverage=128;IPDRatio=1.183;id=GGNNBRNYD
gi|68566501|gb|CP000077.1| Sulfolobus acidocaldarius DSM 639, complete genome	kinModCall	.	21239	21239	15	-	.	context=TTAGTTTTGGAGTCTTACGAGGCGGATTACATTCGATAATA;motif=GGNNBRNYD;coverage=143;IPDRatio=1.306;id=GGNNBRNYD
gi|68566501|gb|CP000077.1| Sulfolobus acidocaldarius DSM 639, complete genome	kinModCall	modified_base	21251	21251	37	-	.	coverage=148;context=TTATAATCTCATTTAGTTTTGGAGTCTTACGAGGCGGATTA;IPDRatio=1.78
gi|68566501|gb|CP000077.1| Sulfolobus acidocaldarius DSM 639, complete genome	kinModCall	modified_base	21276	21276	25	+	.	coverage=131;context=CTAAATGAGATTATAAACGGTGTTAGAAGTTATTACGTTAT;IPDRatio=1.56
gi|68566501|gb|CP000077.1| Sulfolobus acidocaldarius DSM 639, complete genome	kinModCall	modified_base	21293	21293	23	-	.	coverage=145;context=CTAATGCTATGTCTCCTATAACGTAATAACTTCTAACACCG;IPDRatio=1.48
gi|68566501|gb|CP000077.1| Sulfolobus acidocaldarius DSM 639, complete genome	kinModCall	.	21319	21319	3	-	.	context=CTTGTCTATATTTATCTTGGGGGTTACTAATGCTATGTCTC;motif=GGNNBRNYD;coverage=133;IPDRatio=1.02;id=GGNNBRNYD
gi|68566501|gb|CP000077.1| Sulfolobus acidocaldarius DSM 639, complete genome	kinModCall	modified_base	21366	21366	24	-	.	coverage=144;context=GATTTAATCCTTGGGTTAGTTTCCATTATTGTTTTAGCCAA;IPDRatio=1.49
gi|68566501|gb|CP000077.1| Sulfolobus acidocaldarius DSM 639, complete genome	kinModCall	modified_base	21371	21371	22	+	.	coverage=127;context=TAAAACAATAATGGAAACTAACCCAAGGATTAAATCTGTTT;IPDRatio=1.48
gi|68566501|gb|CP000077.1| Sulfolobus acidocaldarius DSM 639, complete genome	kinModCall	.	21374	21374	2	-	.	context=TGAAAACAGATTTAATCCTTGGGTTAGTTTCCATTATTGTT;motif=GGNNBRNYD;coverage=153;IPDRatio=0.942;id=GGNNBRNYD
gi|68566501|gb|CP000077.1| Sulfolobus acidocaldarius DSM 639, complete genome	kinModCall	modified_base	21443	21443	43	+	.	coverage=132;context=AGTAAATCAGATAGAATTTGCAGGGGGAGAAAATAAAACTC;IPDRatio=1.77
gi|68566501|gb|CP000077.1| Sulfolobus acidocaldarius DSM 639, complete genome	kinModCall	modified_base	21568	21568	26	+	.	coverage=141;context=AGAAGATCGTTAACGAGATAGAATGTGGTAAAATAGTTGAC;IPDRatio=1.51
gi|68566501|gb|CP000077.1| Sulfolobus acidocaldarius DSM 639, complete genome	kinModCall	modified_base	21608	21608	28	+	.	coverage=141;context=CCTATTTACAGGTTATGGCGCTATTGCAATCCATTTGGCAA;IPDRatio=1.53
gi|68566501|gb|CP000077.1| Sulfolobus acidocaldarius DSM 639, complete genome	kinModCall	modified_base	21638	21638	31	+	.	coverage=134;context=CCATTTGGCAAGAAAATGTGGGTATATAGTTGCTGGAGATC;IPDRatio=1.65
gi|68566501|gb|CP000077.1| Sulfolobus acidocaldarius DSM 639, complete genome	kinModCall	modified_base	21670	21670	29	+	.	context=CTGGAGATCTAAACTTAGAAGGTCTATTACTTTTGAAAGAA;motif=GGNNBRNYD;coverage=143;IPDRatio=1.59;id=GGNNBRNYD
gi|68566501|gb|CP000077.1| Sulfolobus acidocaldarius DSM 639, complete genome	kinModCall	modified_base	21772	21772	21	+	.	coverage=140;context=TACCATTTAGAGATAAGACATTCGATTTAGGAATTGCTGAT;IPDRatio=1.41
gi|68566501|gb|CP000077.1| Sulfolobus acidocaldarius DSM 639, complete genome	kinModCall	.	21797	21797	10	-	.	context=TAAATTGACTAACTATAGTCGGATTATCAGCAATTCCTAAA;motif=GGNNBRNYD;coverage=142;IPDRatio=1.265;id=GGNNBRNYD
gi|68566501|gb|CP000077.1| Sulfolobus acidocaldarius DSM 639, complete genome	kinModCall	modified_base	21800	21800	23	-	.	coverage=140;context=CTTTAAATTGACTAACTATAGTCGGATTATCAGCAATTCCT;IPDRatio=1.47
gi|68566501|gb|CP000077.1| Sulfolobus acidocaldarius DSM 639, complete genome	kinModCall	.	21898	21898	10	+	.	context=AGGAGGCTAGTAATCTTATAGGATTAGCTAACTGGGTTAAG;motif=GGNNBRNYD;coverage=138;IPDRatio=1.203;id=GGNNBRNYD
gi|68566501|gb|CP000077.1| Sulfolobus acidocaldarius DSM 639, complete genome	kinModCall	modified_base	21911	21911	22	+	.	coverage=135;context=TCTTATAGGATTAGCTAACTGGGTTAAGGTTAATGACTACT;IPDRatio=1.49
gi|68566501|gb|CP000077.1| Sulfolobus acidocaldarius DSM 639, complete genome	kinModCall	modified_base	21937	21937	23	+	.	coverage=113;context=AGGTTAATGACTACTCTAAGGATCTCTTCATCTTTAAGGGG;IPDRatio=1.54
gi|68566501|gb|CP000077.1| Sulfolobus acidocaldarius DSM 639, complete genome	kinModCall	m6A	21938	21938	90	+	.	context=GGTTAATGACTACTCTAAGGATCTCTTCATCTTTAAGGGGA;fracLow=0.349;motif=GGATCY;coverage=135;IPDRatio=2.73;id=GGATCY;fracUp=0.604;frac=0.475;identificationQv=20
gi|68566501|gb|CP000077.1| Sulfolobus acidocaldarius DSM 639, complete genome	kinModCall	modified_base	21938	21938	25	-	.	coverage=123;context=TCCCCTTAAAGATGAAGAGATCCTTAGAGTAGTCATTAACC;IPDRatio=1.60
gi|68566501|gb|CP000077.1| Sulfolobus acidocaldarius DSM 639, complete genome	kinModCall	m6A	21939	21939	74	-	.	context=CTCCCCTTAAAGATGAAGAGATCCTTAGAGTAGTCATTAAC;fracLow=0.236;motif=AGATCC;coverage=126;IPDRatio=2.46;id=AGATCC;fracUp=0.508;frac=0.381;identificationQv=4
gi|68566501|gb|CP000077.1| Sulfolobus acidocaldarius DSM 639, complete genome	kinModCall	.	22140	22140	4	-	.	context=CAGATATTATACGTGGAAGGGGATCGTCTAAATTAAAATTG;motif=GGNNBRNYD;coverage=103;IPDRatio=1.057;id=GGNNBRNYD
gi|68566501|gb|CP000077.1| Sulfolobus acidocaldarius DSM 639, complete genome	kinModCall	modified_base	22230	22230	22	-	.	coverage=119;context=AAGGTGCAAAGGATATTTCAGAGGAAACTAAAAAACTACTT;IPDRatio=1.51
gi|68566501|gb|CP000077.1| Sulfolobus acidocaldarius DSM 639, complete genome	kinModCall	modified_base	22240	22240	23	-	.	coverage=117;context=CTTTCAGATAAAGGTGCAAAGGATATTTCAGAGGAAACTAA;IPDRatio=1.52
gi|68566501|gb|CP000077.1| Sulfolobus acidocaldarius DSM 639, complete genome	kinModCall	.	22266	22266	6	-	.	context=CTAGAGGAGACTGCATCATTGGGATACTTTCAGATAAAGGT;motif=GGNNBRNYD;coverage=124;IPDRatio=1.126;id=GGNNBRNYD
gi|68566501|gb|CP000077.1| Sulfolobus acidocaldarius DSM 639, complete genome	kinModCall	modified_base	22320	22320	22	+	.	coverage=121;context=ATCTTTTGTGATCTCAAGTGTAGTTCTGTGTTTCGCTCTAA;IPDRatio=1.47
gi|68566501|gb|CP000077.1| Sulfolobus acidocaldarius DSM 639, complete genome	kinModCall	modified_base	22416	22416	21	-	.	coverage=80;context=AAAATTAATAGAAGTTAGGGGCTACACATTTATTCTAGCTA;IPDRatio=1.62
gi|68566501|gb|CP000077.1| Sulfolobus acidocaldarius DSM 639, complete genome	kinModCall	modified_base	22417	22417	39	-	.	coverage=109;context=CAAAATTAATAGAAGTTAGGGGCTACACATTTATTCTAGCT;IPDRatio=1.97
gi|68566501|gb|CP000077.1| Sulfolobus acidocaldarius DSM 639, complete genome	kinModCall	modified_base	22418	22418	26	-	.	coverage=117;context=GCAAAATTAATAGAAGTTAGGGGCTACACATTTATTCTAGC;IPDRatio=1.59
gi|68566501|gb|CP000077.1| Sulfolobus acidocaldarius DSM 639, complete genome	kinModCall	modified_base	22463	22463	29	+	.	coverage=127;context=ACCTTATCAGCAACTTCTTTAGCGAACGACTTTCTATCTTC;IPDRatio=1.55
gi|68566501|gb|CP000077.1| Sulfolobus acidocaldarius DSM 639, complete genome	kinModCall	modified_base	22470	22470	24	-	.	coverage=122;context=TGATGTTGAAGATAGAAAGTCGTTCGCTAAAGAAGTTGCTG;IPDRatio=1.59
gi|68566501|gb|CP000077.1| Sulfolobus acidocaldarius DSM 639, complete genome	kinModCall	.	22555	22555	5	-	.	context=GCAAGAAAGGACTCAATGAAGGGATGGTAAACGAAATAAAG;motif=GGNNBRNYD;coverage=115;IPDRatio=1.079;id=GGNNBRNYD
gi|68566501|gb|CP000077.1| Sulfolobus acidocaldarius DSM 639, complete genome	kinModCall	.	22591	22591	5	+	.	context=CTTGCCTATTCTTATGTCTGGGTGGGATGCCTTTACCCTCT;motif=GGNNBRNYD;coverage=116;IPDRatio=1.068;id=GGNNBRNYD
gi|68566501|gb|CP000077.1| Sulfolobus acidocaldarius DSM 639, complete genome	kinModCall	modified_base	22592	22592	23	+	.	coverage=107;context=TTGCCTATTCTTATGTCTGGGTGGGATGCCTTTACCCTCTT;IPDRatio=1.49
gi|68566501|gb|CP000077.1| Sulfolobus acidocaldarius DSM 639, complete genome	kinModCall	.	22594	22594	8	+	.	context=GCCTATTCTTATGTCTGGGTGGGATGCCTTTACCCTCTTTA;motif=GGNNBRNYD;coverage=128;IPDRatio=1.198;id=GGNNBRNYD
gi|68566501|gb|CP000077.1| Sulfolobus acidocaldarius DSM 639, complete genome	kinModCall	modified_base	22699	22699	26	-	.	coverage=119;context=ACTGGTCATAGGATTGACAGAGAGAAGGAGAATAAAAAATA;IPDRatio=1.49
gi|68566501|gb|CP000077.1| Sulfolobus acidocaldarius DSM 639, complete genome	kinModCall	.	22709	22709	2	-	.	context=GTTACGTACCACTGGTCATAGGATTGACAGAGAGAAGGAGA;motif=GGNNBRNYD;coverage=116;IPDRatio=0.922;id=GGNNBRNYD
gi|68566501|gb|CP000077.1| Sulfolobus acidocaldarius DSM 639, complete genome	kinModCall	modified_base	22800	22800	37	-	.	coverage=116;context=GCCAGAGAATATACAAAATTGGCTATTACGTATTCACGTAA;IPDRatio=1.79
gi|68566501|gb|CP000077.1| Sulfolobus acidocaldarius DSM 639, complete genome	kinModCall	modified_base	22817	22817	23	-	.	coverage=117;context=ATAGAGAATATCAGCTTGCCAGAGAATATACAAAATTGGCT;IPDRatio=1.48
gi|68566501|gb|CP000077.1| Sulfolobus acidocaldarius DSM 639, complete genome	kinModCall	modified_base	22987	22987	31	+	.	coverage=116;context=AGAACTTGTTCCCCGAGAGATCGTATCCCACCCTGCTGTTG;IPDRatio=1.76
gi|68566501|gb|CP000077.1| Sulfolobus acidocaldarius DSM 639, complete genome	kinModCall	modified_base	22990	22990	27	+	.	coverage=117;context=ACTTGTTCCCCGAGAGATCGTATCCCACCCTGCTGTTGTAA;IPDRatio=1.82
gi|68566501|gb|CP000077.1| Sulfolobus acidocaldarius DSM 639, complete genome	kinModCall	modified_base	22994	22994	22	-	.	coverage=109;context=TTTTTTACAACAGCAGGGTGGGATACGATCTCTCGGGGAAC;IPDRatio=1.48
gi|68566501|gb|CP000077.1| Sulfolobus acidocaldarius DSM 639, complete genome	kinModCall	.	22998	22998	6	-	.	context=AGCATTTTTTACAACAGCAGGGTGGGATACGATCTCTCGGG;motif=GGNNBRNYD;coverage=115;IPDRatio=1.136;id=GGNNBRNYD
gi|68566501|gb|CP000077.1| Sulfolobus acidocaldarius DSM 639, complete genome	kinModCall	modified_base	22999	22999	22	+	.	coverage=113;context=CCGAGAGATCGTATCCCACCCTGCTGTTGTAAAAAATGCTG;IPDRatio=1.55
gi|68566501|gb|CP000077.1| Sulfolobus acidocaldarius DSM 639, complete genome	kinModCall	modified_base	23000	23000	25	+	.	coverage=119;context=CGAGAGATCGTATCCCACCCTGCTGTTGTAAAAAATGCTGT;IPDRatio=1.55
gi|68566501|gb|CP000077.1| Sulfolobus acidocaldarius DSM 639, complete genome	kinModCall	modified_base	23007	23007	21	-	.	coverage=126;context=CCTTCTTACAGCATTTTTTACAACAGCAGGGTGGGATACGA;IPDRatio=1.43
gi|68566501|gb|CP000077.1| Sulfolobus acidocaldarius DSM 639, complete genome	kinModCall	m4C	23017	23017	46	+	.	context=CCCTGCTGTTGTAAAAAATGCTGTAAGAAGGGGTAAAAAGG;fracLow=0.327;coverage=126;IPDRatio=1.86;fracUp=0.803;frac=0.589;identificationQv=18
gi|68566501|gb|CP000077.1| Sulfolobus acidocaldarius DSM 639, complete genome	kinModCall	modified_base	23019	23019	22	-	.	coverage=126;context=TGCCTTTTTACCCCTTCTTACAGCATTTTTTACAACAGCAG;IPDRatio=1.55
gi|68566501|gb|CP000077.1| Sulfolobus acidocaldarius DSM 639, complete genome	kinModCall	modified_base	23047	23047	35	+	.	coverage=127;context=GGGTAAAAAGGCAGAAAATACCTTACTTGATATTTCATTGC;IPDRatio=1.76
gi|68566501|gb|CP000077.1| Sulfolobus acidocaldarius DSM 639, complete genome	kinModCall	modified_base	23054	23054	42	-	.	coverage=123;context=TTATAATGCAATGAAATATCAAGTAAGGTATTTTCTGCCTT;IPDRatio=1.77
gi|68566501|gb|CP000077.1| Sulfolobus acidocaldarius DSM 639, complete genome	kinModCall	modified_base	23065	23065	21	-	.	coverage=125;context=TTTTCATAGCTTTATAATGCAATGAAATATCAAGTAAGGTA;IPDRatio=1.44
gi|68566501|gb|CP000077.1| Sulfolobus acidocaldarius DSM 639, complete genome	kinModCall	modified_base	23088	23088	23	+	.	coverage=128;context=ATTATAAAGCTATGAAAAACTTAGAGAATGCGAATAAGAGG;IPDRatio=1.47
gi|68566501|gb|CP000077.1| Sulfolobus acidocaldarius DSM 639, complete genome	kinModCall	modified_base	23090	23090	38	+	.	coverage=128;context=TATAAAGCTATGAAAAACTTAGAGAATGCGAATAAGAGGGG;IPDRatio=1.71
gi|68566501|gb|CP000077.1| Sulfolobus acidocaldarius DSM 639, complete genome	kinModCall	modified_base	23097	23097	29	-	.	coverage=124;context=TGGTCTTCCCCTCTTATTCGCATTCTCTAAGTTTTTCATAG;IPDRatio=1.58
gi|68566501|gb|CP000077.1| Sulfolobus acidocaldarius DSM 639, complete genome	kinModCall	.	23109	23109	19	+	.	context=TAGAGAATGCGAATAAGAGGGGAAGACCAGATATAGTTCAT;motif=GGNNBRNYD;coverage=119;IPDRatio=1.424;id=GGNNBRNYD
gi|68566501|gb|CP000077.1| Sulfolobus acidocaldarius DSM 639, complete genome	kinModCall	modified_base	23117	23117	24	-	.	coverage=121;context=AATGCGAAATGAACTATATCTGGTCTTCCCCTCTTATTCGC;IPDRatio=1.52
gi|68566501|gb|CP000077.1| Sulfolobus acidocaldarius DSM 639, complete genome	kinModCall	modified_base	23122	23122	26	+	.	coverage=123;context=TAAGAGGGGAAGACCAGATATAGTTCATTTCGCATTGTTGT;IPDRatio=1.59
gi|68566501|gb|CP000077.1| Sulfolobus acidocaldarius DSM 639, complete genome	kinModCall	modified_base	23134	23134	39	+	.	coverage=127;context=ACCAGATATAGTTCATTTCGCATTGTTGTTATTTTTAACCC;IPDRatio=1.80
gi|68566501|gb|CP000077.1| Sulfolobus acidocaldarius DSM 639, complete genome	kinModCall	modified_base	23171	23171	28	-	.	coverage=127;context=GTATGTATAAATAGATCTCCTCTGATCTCCTCTTCAAGGGT;IPDRatio=1.54
gi|68566501|gb|CP000077.1| Sulfolobus acidocaldarius DSM 639, complete genome	kinModCall	modified_base	23213	23213	25	+	.	coverage=130;context=ATTGACGGTAAAATAATATTCGTTGATAGGCAAATGAGACC;IPDRatio=1.53
gi|68566501|gb|CP000077.1| Sulfolobus acidocaldarius DSM 639, complete genome	kinModCall	modified_base	23214	23214	26	+	.	coverage=122;context=TTGACGGTAAAATAATATTCGTTGATAGGCAAATGAGACCA;IPDRatio=1.50
gi|68566501|gb|CP000077.1| Sulfolobus acidocaldarius DSM 639, complete genome	kinModCall	modified_base	23230	23230	23	+	.	coverage=121;context=ATTCGTTGATAGGCAAATGAGACCACCTAAAAACTACAACA;IPDRatio=1.47
gi|68566501|gb|CP000077.1| Sulfolobus acidocaldarius DSM 639, complete genome	kinModCall	modified_base	23237	23237	21	-	.	coverage=127;context=ACAAACCTGTTGTAGTTTTTAGGTGGTCTCATTTGCCTATC;IPDRatio=1.47
gi|68566501|gb|CP000077.1| Sulfolobus acidocaldarius DSM 639, complete genome	kinModCall	.	23259	23259	8	+	.	context=AAAACTACAACAGGTTTGTAGGATTAATGGAACAGTTATTA;motif=GGNNBRNYD;coverage=129;IPDRatio=1.176;id=GGNNBRNYD
gi|68566501|gb|CP000077.1| Sulfolobus acidocaldarius DSM 639, complete genome	kinModCall	.	23267	23267	5	+	.	context=AACAGGTTTGTAGGATTAATGGAACAGTTATTATTAGAGGG;motif=GGNNBRNYD;coverage=127;IPDRatio=1.079;id=GGNNBRNYD
gi|68566501|gb|CP000077.1| Sulfolobus acidocaldarius DSM 639, complete genome	kinModCall	.	23299	23299	0	-	.	context=TTAGAGTCCTATCACCCTTTGGAGGAATTTTGCCCTCTAAT;motif=GGNNBRNYD;coverage=122;IPDRatio=0.835;id=GGNNBRNYD
gi|68566501|gb|CP000077.1| Sulfolobus acidocaldarius DSM 639, complete genome	kinModCall	.	23347	23347	1	+	.	context=TACTAACCTTAAATTAAAGGATCTCTCTAGAAAATACTCCT;motif=GGATCY;coverage=125;IPDRatio=0.884;id=GGATCY
gi|68566501|gb|CP000077.1| Sulfolobus acidocaldarius DSM 639, complete genome	kinModCall	.	23348	23348	0	-	.	context=GAGGAGTATTTTCTAGAGAGATCCTTTAATTTAAGGTTAGT;motif=AGATCC;coverage=127;IPDRatio=0.803;id=AGATCC
gi|68566501|gb|CP000077.1| Sulfolobus acidocaldarius DSM 639, complete genome	kinModCall	.	23366	23366	3	-	.	context=TCACTTAACACTATTAGAGAGGAGTATTTTCTAGAGAGATC;motif=GGNNBRNYD;coverage=123;IPDRatio=1.009;id=GGNNBRNYD
gi|68566501|gb|CP000077.1| Sulfolobus acidocaldarius DSM 639, complete genome	kinModCall	modified_base	23391	23391	23	+	.	coverage=130;context=TAATAGTGTTAAGTGAAAGTGGAAGAAAAGTAAATCCTGCT;IPDRatio=1.58
gi|68566501|gb|CP000077.1| Sulfolobus acidocaldarius DSM 639, complete genome	kinModCall	modified_base	23392	23392	41	+	.	coverage=109;context=AATAGTGTTAAGTGAAAGTGGAAGAAAAGTAAATCCTGCTG;IPDRatio=1.77
gi|68566501|gb|CP000077.1| Sulfolobus acidocaldarius DSM 639, complete genome	kinModCall	.	23454	23454	7	+	.	context=AAAATGTGCTATTTGGGGTAGGCGCATTTGCTCATGGGGAT;motif=GGNNBRNYD;coverage=124;IPDRatio=1.133;id=GGNNBRNYD
gi|68566501|gb|CP000077.1| Sulfolobus acidocaldarius DSM 639, complete genome	kinModCall	modified_base	23456	23456	24	-	.	coverage=121;context=AAATCCCCATGAGCAAATGCGCCTACCCCAAATAGCACATT;IPDRatio=1.47
gi|68566501|gb|CP000077.1| Sulfolobus acidocaldarius DSM 639, complete genome	kinModCall	modified_base	23463	23463	23	+	.	coverage=124;context=TATTTGGGGTAGGCGCATTTGCTCATGGGGATTTTTCATCT;IPDRatio=1.47
gi|68566501|gb|CP000077.1| Sulfolobus acidocaldarius DSM 639, complete genome	kinModCall	modified_base	23500	23500	27	-	.	coverage=120;context=TTATTGAAAGAAAATCGCTAGCCGATTCCTTAACTTCAGAT;IPDRatio=1.54
gi|68566501|gb|CP000077.1| Sulfolobus acidocaldarius DSM 639, complete genome	kinModCall	.	23621	23621	8	-	.	context=AAGTCTCAGCTACACCTGGAGGAATAATAGTCTATAAGATA;motif=GGNNBRNYD;coverage=117;IPDRatio=1.195;id=GGNNBRNYD
gi|68566501|gb|CP000077.1| Sulfolobus acidocaldarius DSM 639, complete genome	kinModCall	.	23624	23624	5	-	.	context=ATCAAGTCTCAGCTACACCTGGAGGAATAATAGTCTATAAG;motif=GGNNBRNYD;coverage=123;IPDRatio=1.066;id=GGNNBRNYD
gi|68566501|gb|CP000077.1| Sulfolobus acidocaldarius DSM 639, complete genome	kinModCall	.	23626	23626	6	+	.	context=TATAGACTATTATTCCTCCAGGTGTAGCTGAGACTTGATTT;motif=GGNNBRNYD;coverage=120;IPDRatio=1.108;id=GGNNBRNYD
gi|68566501|gb|CP000077.1| Sulfolobus acidocaldarius DSM 639, complete genome	kinModCall	modified_base	23747	23747	39	-	.	context=TTCTCAAACAGGACGAGGACGGAATAGTAATAAGAATTACA;motif=GGNNBRNYD;coverage=112;IPDRatio=2.18;id=GGNNBRNYD
gi|68566501|gb|CP000077.1| Sulfolobus acidocaldarius DSM 639, complete genome	kinModCall	m4C	24047	24047	22	+	.	context=TCTAAGTGCCTCAACCATAGCCTGAATAGCTAGATTTGTAA;fracLow=0.544;coverage=129;IPDRatio=1.59;fracUp=1.000;frac=0.925;identificationQv=12
gi|68566501|gb|CP000077.1| Sulfolobus acidocaldarius DSM 639, complete genome	kinModCall	modified_base	24085	24085	21	-	.	coverage=87;context=GCAAGAGGCAAAGAAAAAAGGCTATACTATGTATGCTGTTA;IPDRatio=1.56
gi|68566501|gb|CP000077.1| Sulfolobus acidocaldarius DSM 639, complete genome	kinModCall	modified_base	24086	24086	23	-	.	coverage=116;context=AGCAAGAGGCAAAGAAAAAAGGCTATACTATGTATGCTGTT;IPDRatio=1.62
gi|68566501|gb|CP000077.1| Sulfolobus acidocaldarius DSM 639, complete genome	kinModCall	modified_base	24136	24136	35	-	.	coverage=117;context=ATTGGGAAGAATAAATATAGCGGCAGATGAAAAGCTAGTGA;IPDRatio=1.63
gi|68566501|gb|CP000077.1| Sulfolobus acidocaldarius DSM 639, complete genome	kinModCall	.	24152	24152	2	-	.	context=TTATAGTGTGGGAGTGATTGGGAAGAATAAATATAGCGGCA;motif=GGNNBRNYD;coverage=110;IPDRatio=0.916;id=GGNNBRNYD
gi|68566501|gb|CP000077.1| Sulfolobus acidocaldarius DSM 639, complete genome	kinModCall	.	24162	24162	5	-	.	context=GTTTCTTATTTTATAGTGTGGGAGTGATTGGGAAGAATAAA;motif=GGNNBRNYD;coverage=110;IPDRatio=1.112;id=GGNNBRNYD
gi|68566501|gb|CP000077.1| Sulfolobus acidocaldarius DSM 639, complete genome	kinModCall	modified_base	24200	24200	21	-	.	coverage=107;context=CACGTTCGTTGGTAAAGAAAAGCTATTTATTTTTTCAAGTT;IPDRatio=1.44
gi|68566501|gb|CP000077.1| Sulfolobus acidocaldarius DSM 639, complete genome	kinModCall	modified_base	24280	24280	31	-	.	coverage=111;context=ATAATTGGTATCTTGGAGGTTTTATAATAGTTTTCATTTTA;IPDRatio=1.83
gi|68566501|gb|CP000077.1| Sulfolobus acidocaldarius DSM 639, complete genome	kinModCall	modified_base	24383	24383	25	-	.	coverage=118;context=GGAAATTTTAAATTTTACCGATAGAAATAAAATATTATGAG;IPDRatio=1.51
gi|68566501|gb|CP000077.1| Sulfolobus acidocaldarius DSM 639, complete genome	kinModCall	modified_base	24404	24404	39	-	.	coverage=117;context=CAAAAATTTATAATGACTGTAGGAAATTTTAAATTTTACCG;IPDRatio=1.89
gi|68566501|gb|CP000077.1| Sulfolobus acidocaldarius DSM 639, complete genome	kinModCall	m4C	24406	24406	64	+	.	context=GTAAAATTTAAAATTTCCTACAGTCATTATAAATTTTTGGT;fracLow=0.496;coverage=130;IPDRatio=2.07;fracUp=0.912;frac=0.711;identificationQv=24
gi|68566501|gb|CP000077.1| Sulfolobus acidocaldarius DSM 639, complete genome	kinModCall	modified_base	24443	24443	39	-	.	coverage=117;context=TACTTTTACATTAATTTCGTTTAGGACCTGTACTTAAACCA;IPDRatio=1.75
gi|68566501|gb|CP000077.1| Sulfolobus acidocaldarius DSM 639, complete genome	kinModCall	modified_base	24447	24447	22	+	.	coverage=126;context=TTAAGTACAGGTCCTAAACGAAATTAATGTAAAAGTAACCT;IPDRatio=1.43
gi|68566501|gb|CP000077.1| Sulfolobus acidocaldarius DSM 639, complete genome	kinModCall	m4C	24510	24510	38	+	.	context=TATTATAACGAAATCTCATTCAGTAATTTTGACAATTAAGT;fracLow=0.762;coverage=135;IPDRatio=1.74;fracUp=1.000;frac=1.000;identificationQv=19
gi|68566501|gb|CP000077.1| Sulfolobus acidocaldarius DSM 639, complete genome	kinModCall	m6A	24513	24513	39	-	.	context=ATAACTTAATTGTCAAAATTACTGAATGAGATTTCGTTATA;fracLow=0.318;coverage=125;IPDRatio=1.94;fracUp=0.634;frac=0.448;identificationQv=27
gi|68566501|gb|CP000077.1| Sulfolobus acidocaldarius DSM 639, complete genome	kinModCall	modified_base	24579	24579	23	-	.	coverage=122;context=AAAATTTGGGATACGAAATAGTTAAAATACAGATGGATAAT;IPDRatio=1.38
gi|68566501|gb|CP000077.1| Sulfolobus acidocaldarius DSM 639, complete genome	kinModCall	modified_base	24624	24624	23	+	.	coverage=134;context=AATTTCATGGCTACCATCATCCTTAAGGTCTTTAACCAATA;IPDRatio=1.49
gi|68566501|gb|CP000077.1| Sulfolobus acidocaldarius DSM 639, complete genome	kinModCall	modified_base	24648	24648	21	-	.	coverage=123;context=TCCTAGAGGTTAATGATAAGAGATTATTGGTTAAAGACCTT;IPDRatio=1.47
gi|68566501|gb|CP000077.1| Sulfolobus acidocaldarius DSM 639, complete genome	kinModCall	modified_base	24664	24664	29	+	.	coverage=127;context=AATCTCTTATCATTAACCTCTAGGAATGATAAAAGACCTTT;IPDRatio=1.54
gi|68566501|gb|CP000077.1| Sulfolobus acidocaldarius DSM 639, complete genome	kinModCall	.	24666	24666	1	+	.	context=TCTCTTATCATTAACCTCTAGGAATGATAAAAGACCTTTAT;motif=GGNNBRNYD;coverage=129;IPDRatio=0.925;id=GGNNBRNYD
gi|68566501|gb|CP000077.1| Sulfolobus acidocaldarius DSM 639, complete genome	kinModCall	modified_base	24730	24730	22	-	.	coverage=107;context=AGTCTGAGAGAATTCCTCAGGAAGGTCAACTTAAAAATCAT;IPDRatio=1.56
gi|68566501|gb|CP000077.1| Sulfolobus acidocaldarius DSM 639, complete genome	kinModCall	.	24731	24731	15	-	.	context=AAGTCTGAGAGAATTCCTCAGGAAGGTCAACTTAAAAATCA;motif=GGNNBRNYD;coverage=123;IPDRatio=1.389;id=GGNNBRNYD
gi|68566501|gb|CP000077.1| Sulfolobus acidocaldarius DSM 639, complete genome	kinModCall	modified_base	24888	24888	27	-	.	coverage=119;context=AGGTATTTTCGGACTTTAGCGGGGATGAAAAGCCCTTATCT;IPDRatio=1.65
gi|68566501|gb|CP000077.1| Sulfolobus acidocaldarius DSM 639, complete genome	kinModCall	modified_base	24929	24929	29	+	.	coverage=121;context=CGACAATTTGTGGAAAATTAAGTGAAAAAAGAGTTAAGAAC;IPDRatio=1.68
gi|68566501|gb|CP000077.1| Sulfolobus acidocaldarius DSM 639, complete genome	kinModCall	m6A	24940	24940	54	+	.	context=GGAAAATTAAGTGAAAAAAGAGTTAAGAACCCATCTGCATT;fracLow=0.194;coverage=132;IPDRatio=1.92;fracUp=0.444;frac=0.341;identificationQv=20
gi|68566501|gb|CP000077.1| Sulfolobus acidocaldarius DSM 639, complete genome	kinModCall	modified_base	24947	24947	41	-	.	coverage=114;context=CTCAACTAATGCAGATGGGTTCTTAACTCTTTTTTCACTTA;IPDRatio=1.82
gi|68566501|gb|CP000077.1| Sulfolobus acidocaldarius DSM 639, complete genome	kinModCall	modified_base	24954	24954	34	-	.	coverage=116;context=TCTCTTCCTCAACTAATGCAGATGGGTTCTTAACTCTTTTT;IPDRatio=1.65
gi|68566501|gb|CP000077.1| Sulfolobus acidocaldarius DSM 639, complete genome	kinModCall	m4C	24967	24967	38	-	.	context=CTACTAGCGCAAATCTCTTCCTCAACTAATGCAGATGGGTT;fracLow=0.174;coverage=122;IPDRatio=1.75;fracUp=0.525;frac=0.342;identificationQv=11
gi|68566501|gb|CP000077.1| Sulfolobus acidocaldarius DSM 639, complete genome	kinModCall	m4C	24979	24979	35	+	.	context=TTAGTTGAGGAAGAGATTTGCGCTAGTAGCATCTGATCCCC;fracLow=0.423;coverage=135;IPDRatio=1.75;fracUp=0.854;frac=0.638;identificationQv=7
gi|68566501|gb|CP000077.1| Sulfolobus acidocaldarius DSM 639, complete genome	kinModCall	modified_base	25017	25017	43	-	.	coverage=108;context=CTCCAGCCCTGTTAAATTTGGACGATGTAACAATCTTAGGG;IPDRatio=1.87
gi|68566501|gb|CP000077.1| Sulfolobus acidocaldarius DSM 639, complete genome	kinModCall	modified_base	25018	25018	23	-	.	coverage=121;context=CCTCCAGCCCTGTTAAATTTGGACGATGTAACAATCTTAGG;IPDRatio=1.61
gi|68566501|gb|CP000077.1| Sulfolobus acidocaldarius DSM 639, complete genome	kinModCall	modified_base	25031	25031	22	+	.	coverage=92;context=CATCGTCCAAATTTAACAGGGCTGGAGGATAGTTTACTAAT;IPDRatio=1.48
gi|68566501|gb|CP000077.1| Sulfolobus acidocaldarius DSM 639, complete genome	kinModCall	modified_base	25127	25127	21	-	.	coverage=116;context=AAATAAGCTGACCATCAGCTATCCATCAACTTTTTCTGATA;IPDRatio=1.43
gi|68566501|gb|CP000077.1| Sulfolobus acidocaldarius DSM 639, complete genome	kinModCall	modified_base	25151	25151	37	+	.	coverage=125;context=TGATGGTCAGCTTATTTTTAGCGTACATAATATATTTATGT;IPDRatio=1.87
gi|68566501|gb|CP000077.1| Sulfolobus acidocaldarius DSM 639, complete genome	kinModCall	modified_base	25152	25152	24	+	.	coverage=128;context=GATGGTCAGCTTATTTTTAGCGTACATAATATATTTATGTA;IPDRatio=1.62
gi|68566501|gb|CP000077.1| Sulfolobus acidocaldarius DSM 639, complete genome	kinModCall	modified_base	25178	25178	23	-	.	coverage=118;context=TAACATGAGGGCTGAACTCCTCTGGTTACATAAATATATTA;IPDRatio=1.45
gi|68566501|gb|CP000077.1| Sulfolobus acidocaldarius DSM 639, complete genome	kinModCall	modified_base	25188	25188	26	-	.	coverage=89;context=TATTAGTTCATAACATGAGGGCTGAACTCCTCTGGTTACAT;IPDRatio=1.77
gi|68566501|gb|CP000077.1| Sulfolobus acidocaldarius DSM 639, complete genome	kinModCall	modified_base	25189	25189	21	-	.	context=ATATTAGTTCATAACATGAGGGCTGAACTCCTCTGGTTACA;motif=GGNNBRNYD;coverage=105;IPDRatio=1.62;id=GGNNBRNYD
gi|68566501|gb|CP000077.1| Sulfolobus acidocaldarius DSM 639, complete genome	kinModCall	.	25242	25242	16	+	.	context=AACTTTACCCTCCTCATTAAGGATGATCGATGGATTCAAAA;motif=GGNNBRNYD;coverage=129;IPDRatio=1.428;id=GGNNBRNYD
gi|68566501|gb|CP000077.1| Sulfolobus acidocaldarius DSM 639, complete genome	kinModCall	modified_base	25281	25281	34	-	.	coverage=102;context=TAGTTAATAACGACAAGGAGGAATTATGTAAAATCTTTATT;IPDRatio=1.66
gi|68566501|gb|CP000077.1| Sulfolobus acidocaldarius DSM 639, complete genome	kinModCall	.	25285	25285	10	-	.	context=AACTTAGTTAATAACGACAAGGAGGAATTATGTAAAATCTT;motif=GGNNBRNYD;coverage=119;IPDRatio=1.224;id=GGNNBRNYD
gi|68566501|gb|CP000077.1| Sulfolobus acidocaldarius DSM 639, complete genome	kinModCall	.	25505	25505	5	+	.	context=TATTAAATCCAAAATCGAAAGGGTTAATTGAAATAAACTCC;motif=GGNNBRNYD;coverage=123;IPDRatio=1.075;id=GGNNBRNYD
gi|68566501|gb|CP000077.1| Sulfolobus acidocaldarius DSM 639, complete genome	kinModCall	modified_base	25607	25607	33	+	.	coverage=132;context=AAAAATGTTTGTTTTGGTCATGGAAATTTTTTCAAATCAAA;IPDRatio=1.61
gi|68566501|gb|CP000077.1| Sulfolobus acidocaldarius DSM 639, complete genome	kinModCall	modified_base	25648	25648	23	-	.	coverage=128;context=ACACATGAAAGGGGCATTTTACCTAAAGTGTTTAACATAGA;IPDRatio=1.51
gi|68566501|gb|CP000077.1| Sulfolobus acidocaldarius DSM 639, complete genome	kinModCall	.	25658	25658	13	-	.	context=CTATTCTATAACACATGAAAGGGGCATTTTACCTAAAGTGT;motif=GGNNBRNYD;coverage=122;IPDRatio=1.305;id=GGNNBRNYD
gi|68566501|gb|CP000077.1| Sulfolobus acidocaldarius DSM 639, complete genome	kinModCall	modified_base	25693	25693	23	-	.	coverage=131;context=CCACTTCCAGAGGTTAAAAGAGGTTTAGAGAAATTCTATTC;IPDRatio=1.48
gi|68566501|gb|CP000077.1| Sulfolobus acidocaldarius DSM 639, complete genome	kinModCall	modified_base	25696	25696	21	+	.	coverage=133;context=TAGAATTTCTCTAAACCTCTTTTAACCTCTGGAAGTGGCAC;IPDRatio=1.40
gi|68566501|gb|CP000077.1| Sulfolobus acidocaldarius DSM 639, complete genome	kinModCall	.	25712	25712	1	+	.	context=CTCTTTTAACCTCTGGAAGTGGCACATTATACTCCTGTATG;motif=GGNNBRNYD;coverage=140;IPDRatio=0.855;id=GGNNBRNYD
gi|68566501|gb|CP000077.1| Sulfolobus acidocaldarius DSM 639, complete genome	kinModCall	modified_base	25736	25736	33	+	.	coverage=128;context=CATTATACTCCTGTATGTCAGCCCATATGGTTTTTCTTATA;IPDRatio=1.64
gi|68566501|gb|CP000077.1| Sulfolobus acidocaldarius DSM 639, complete genome	kinModCall	.	25739	25739	7	-	.	context=GATTATAAGAAAAACCATATGGGCTGACATACAGGAGTATA;motif=GGNNBRNYD;coverage=138;IPDRatio=1.128;id=GGNNBRNYD
gi|68566501|gb|CP000077.1| Sulfolobus acidocaldarius DSM 639, complete genome	kinModCall	modified_base	25865	25865	25	-	.	coverage=149;context=ATTAGCTATGAAGTTTAAGGAGGCTTATGTGAAAAGTAAGC;IPDRatio=1.44
gi|68566501|gb|CP000077.1| Sulfolobus acidocaldarius DSM 639, complete genome	kinModCall	modified_base	25890	25890	28	-	.	coverage=147;context=TAATCAGTAAGGACATTGGCAGAGAATTAGCTATGAAGTTT;IPDRatio=1.51
gi|68566501|gb|CP000077.1| Sulfolobus acidocaldarius DSM 639, complete genome	kinModCall	.	25920	25920	19	-	.	context=GAGATACACCAATGCCTATGGGATTAGTTGTAATCAGTAAG;motif=GGNNBRNYD;coverage=137;IPDRatio=1.468;id=GGNNBRNYD
gi|68566501|gb|CP000077.1| Sulfolobus acidocaldarius DSM 639, complete genome	kinModCall	.	25931	25931	7	+	.	context=CAACTAATCCCATAGGCATTGGTGTATCTCCTGCTAACTGT;motif=GGNNBRNYD;coverage=143;IPDRatio=1.141;id=GGNNBRNYD
gi|68566501|gb|CP000077.1| Sulfolobus acidocaldarius DSM 639, complete genome	kinModCall	.	25960	25960	19	+	.	context=CCTGCTAACTGTTTCCATAGATCCCACATACTTATTATTCT;motif=AGATCC;coverage=144;IPDRatio=1.403;id=AGATCC
gi|68566501|gb|CP000077.1| Sulfolobus acidocaldarius DSM 639, complete genome	kinModCall	modified_base	25961	25961	35	-	.	context=CAGAATAATAAGTATGTGGGATCTATGGAAACAGTTAGCAG;motif=GGATCY;coverage=144;IPDRatio=1.66;id=GGATCY
gi|68566501|gb|CP000077.1| Sulfolobus acidocaldarius DSM 639, complete genome	kinModCall	modified_base	26045	26045	21	-	.	coverage=137;context=ACTTGGGAAGGAAGGAGATGTGTTAGTTGCAGTTCATGAGT;IPDRatio=1.40
gi|68566501|gb|CP000077.1| Sulfolobus acidocaldarius DSM 639, complete genome	kinModCall	.	26204	26204	2	+	.	context=TTATTTCATCTACCTTTATGGGATTGATGGATATCACAGGC;motif=GGNNBRNYD;coverage=135;IPDRatio=0.966;id=GGNNBRNYD
gi|68566501|gb|CP000077.1| Sulfolobus acidocaldarius DSM 639, complete genome	kinModCall	modified_base	26222	26222	35	+	.	context=TGGGATTGATGGATATCACAGGCATACCAGTTATCCCGTCT;motif=GGNNBRNYD;coverage=145;IPDRatio=1.83;id=GGNNBRNYD
gi|68566501|gb|CP000077.1| Sulfolobus acidocaldarius DSM 639, complete genome	kinModCall	modified_base	26229	26229	22	-	.	context=CTGCAATAGACGGGATAACTGGTATGCCTGTGATATCCATC;motif=GGNNBRNYD;coverage=148;IPDRatio=1.53;id=GGNNBRNYD
gi|68566501|gb|CP000077.1| Sulfolobus acidocaldarius DSM 639, complete genome	kinModCall	modified_base	26230	26230	26	+	.	coverage=144;context=ATGGATATCACAGGCATACCAGTTATCCCGTCTATTGCAGA;IPDRatio=1.55
gi|68566501|gb|CP000077.1| Sulfolobus acidocaldarius DSM 639, complete genome	kinModCall	.	26238	26238	0	-	.	context=CTGTTGCTTCTGCAATAGACGGGATAACTGGTATGCCTGTG;motif=GGNNBRNYD;coverage=149;IPDRatio=0.802;id=GGNNBRNYD
gi|68566501|gb|CP000077.1| Sulfolobus acidocaldarius DSM 639, complete genome	kinModCall	modified_base	26359	26359	33	-	.	coverage=147;context=GAAATAATCTCTACAGTTCAAGATACTAATGAAAAAGTACT;IPDRatio=1.65
gi|68566501|gb|CP000077.1| Sulfolobus acidocaldarius DSM 639, complete genome	kinModCall	.	26415	26415	12	-	.	context=CATTCATACCACTTATAGAGGGAATGGTAAAGCCAGAGGGA;motif=GGNNBRNYD;coverage=137;IPDRatio=1.23;id=GGNNBRNYD
gi|68566501|gb|CP000077.1| Sulfolobus acidocaldarius DSM 639, complete genome	kinModCall	.	26462	26462	3	+	.	context=GATCACCTGAGTCCGCTAATGGACCAATTTTTATTGTTGTC;motif=GGNNBRNYD;coverage=141;IPDRatio=0.984;id=GGNNBRNYD
gi|68566501|gb|CP000077.1| Sulfolobus acidocaldarius DSM 639, complete genome	kinModCall	.	26466	26466	17	-	.	context=TTATGACAACAATAAAAATTGGTCCATTAGCGGACTCAGGT;motif=GGNNBRNYD;coverage=147;IPDRatio=1.401;id=GGNNBRNYD
gi|68566501|gb|CP000077.1| Sulfolobus acidocaldarius DSM 639, complete genome	kinModCall	modified_base	26516	26516	25	+	.	coverage=137;context=AATAAGTGATCTAAAAAATGCTTGTTTCAATTGGTTCCAAG;IPDRatio=1.42
gi|68566501|gb|CP000077.1| Sulfolobus acidocaldarius DSM 639, complete genome	kinModCall	modified_base	26527	26527	24	+	.	coverage=129;context=TAAAAAATGCTTGTTTCAATTGGTTCCAAGAATAAGGTAAA;IPDRatio=1.53
gi|68566501|gb|CP000077.1| Sulfolobus acidocaldarius DSM 639, complete genome	kinModCall	modified_base	26536	26536	21	+	.	coverage=130;context=CTTGTTTCAATTGGTTCCAAGAATAAGGTAAAAATAGAGGC;IPDRatio=1.42
gi|68566501|gb|CP000077.1| Sulfolobus acidocaldarius DSM 639, complete genome	kinModCall	modified_base	26574	26574	21	-	.	coverage=141;context=CAGCATTTAAACCTATACGCATTATCGCTTCACGAACTGCC;IPDRatio=1.39
gi|68566501|gb|CP000077.1| Sulfolobus acidocaldarius DSM 639, complete genome	kinModCall	modified_base	26711	26711	39	+	.	context=AAGAAACTGATTCTGATATAGGTATAGGAATAGAAGGGGGA;motif=GGTATAVND;coverage=132;IPDRatio=1.99;id=GGTATAVND
gi|68566501|gb|CP000077.1| Sulfolobus acidocaldarius DSM 639, complete genome	kinModCall	modified_base	26726	26726	24	+	.	context=ATATAGGTATAGGAATAGAAGGGGGAGTATTTAGCTACGAG;motif=GGNNBRNYD;coverage=131;IPDRatio=1.58;id=GGNNBRNYD
gi|68566501|gb|CP000077.1| Sulfolobus acidocaldarius DSM 639, complete genome	kinModCall	modified_base	26729	26729	33	+	.	context=TAGGTATAGGAATAGAAGGGGGAGTATTTAGCTACGAGAAT;motif=GGNNBRNYD;coverage=111;IPDRatio=1.85;id=GGNNBRNYD
gi|68566501|gb|CP000077.1| Sulfolobus acidocaldarius DSM 639, complete genome	kinModCall	modified_base	26739	26739	35	+	.	coverage=126;context=AATAGAAGGGGGAGTATTTAGCTACGAGAATAGGTTAATGG;IPDRatio=1.68
gi|68566501|gb|CP000077.1| Sulfolobus acidocaldarius DSM 639, complete genome	kinModCall	modified_base	26760	26760	24	+	.	coverage=129;context=CTACGAGAATAGGTTAATGGCGTTTGCAGTGGTCTATGCTG;IPDRatio=1.49
gi|68566501|gb|CP000077.1| Sulfolobus acidocaldarius DSM 639, complete genome	kinModCall	modified_base	26791	26791	25	+	.	coverage=131;context=GTCTATGCTGTAGACAGAAATGGTCTCGAGAATTTTTCGTT;IPDRatio=1.54
gi|68566501|gb|CP000077.1| Sulfolobus acidocaldarius DSM 639, complete genome	kinModCall	m4C	26798	26798	36	-	.	context=AGTAGAAAACGAAAAATTCTCGAGACCATTTCTGTCTACAG;fracLow=0.772;coverage=143;IPDRatio=1.70;fracUp=1.000;frac=1.000;identificationQv=12
gi|68566501|gb|CP000077.1| Sulfolobus acidocaldarius DSM 639, complete genome	kinModCall	modified_base	26808	26808	25	+	.	coverage=132;context=AAATGGTCTCGAGAATTTTTCGTTTTCTACTTCCTTTACAT;IPDRatio=1.55
gi|68566501|gb|CP000077.1| Sulfolobus acidocaldarius DSM 639, complete genome	kinModCall	modified_base	26849	26849	25	-	.	context=CTCCTTCCCTTGAAATATAAGGGATGTTATACTTGTTGGTA;motif=GGNNBRNYD;coverage=141;IPDRatio=1.60;id=GGNNBRNYD
gi|68566501|gb|CP000077.1| Sulfolobus acidocaldarius DSM 639, complete genome	kinModCall	modified_base	26907	26907	51	+	.	coverage=119;context=TATAGTTTTCTCTGCCAAGGGGAGTAAGGAGAATGAAGGTG;IPDRatio=2.52
gi|68566501|gb|CP000077.1| Sulfolobus acidocaldarius DSM 639, complete genome	kinModCall	modified_base	26920	26920	21	+	.	coverage=128;context=GCCAAGGGGAGTAAGGAGAATGAAGGTGCTATAGGATATCT;IPDRatio=1.47
gi|68566501|gb|CP000077.1| Sulfolobus acidocaldarius DSM 639, complete genome	kinModCall	.	27016	27016	11	+	.	context=TATCCTTTCTATAATAACGTGGATTAGTAAATTTTTGTTCC;motif=GGNNBRNYD;coverage=123;IPDRatio=1.278;id=GGNNBRNYD
gi|68566501|gb|CP000077.1| Sulfolobus acidocaldarius DSM 639, complete genome	kinModCall	modified_base	27108	27108	26	+	.	coverage=123;context=CCTACTATTTGGTCTCTCCACAGTAGCTAAGTAGACACCGT;IPDRatio=1.58
gi|68566501|gb|CP000077.1| Sulfolobus acidocaldarius DSM 639, complete genome	kinModCall	modified_base	27127	27127	31	-	.	coverage=132;context=GAAAATGTACATGAGGAACACGGTGTCTACTTAGCTACTGT;IPDRatio=2.04
gi|68566501|gb|CP000077.1| Sulfolobus acidocaldarius DSM 639, complete genome	kinModCall	modified_base	27164	27164	27	+	.	coverage=120;context=TTTCTTTAGTAGGCTCTCCGTATGGCGAAAATAATATGAAA;IPDRatio=1.93
gi|68566501|gb|CP000077.1| Sulfolobus acidocaldarius DSM 639, complete genome	kinModCall	modified_base	27186	27186	26	-	.	coverage=122;context=AACTTTTGAGTAAGGTAGACGATTTCATATTATTTTCGCCA;IPDRatio=1.55
gi|68566501|gb|CP000077.1| Sulfolobus acidocaldarius DSM 639, complete genome	kinModCall	modified_base	27286	27286	39	+	.	coverage=113;context=CTCAGTATCCTATCTAGCGCGGTAATGTCAGCTATAACCGG;IPDRatio=3.04
gi|68566501|gb|CP000077.1| Sulfolobus acidocaldarius DSM 639, complete genome	kinModCall	.	27403	27403	15	+	.	context=TCTATCCCTATCTCCCCGTAGGTAGGGTTAGTAATAGGTAT;motif=GGNNBRNYD;coverage=115;IPDRatio=1.402;id=GGNNBRNYD
gi|68566501|gb|CP000077.1| Sulfolobus acidocaldarius DSM 639, complete genome	kinModCall	.	27407	27407	3	+	.	context=TCCCTATCTCCCCGTAGGTAGGGTTAGTAATAGGTATATTA;motif=GGNNBRNYD;coverage=112;IPDRatio=0.991;id=GGNNBRNYD
gi|68566501|gb|CP000077.1| Sulfolobus acidocaldarius DSM 639, complete genome	kinModCall	.	27419	27419	17	+	.	context=CGTAGGTAGGGTTAGTAATAGGTATATTAACTAGAGTCGCA;motif=GGNNBRNYD;coverage=116;IPDRatio=1.471;id=GGNNBRNYD
gi|68566501|gb|CP000077.1| Sulfolobus acidocaldarius DSM 639, complete genome	kinModCall	.	27441	27441	5	-	.	context=TAAAATTAGTGGAGATGACTGGTGCGACTCTAGTTAATATA;motif=GGNNBRNYD;coverage=124;IPDRatio=1.092;id=GGNNBRNYD
gi|68566501|gb|CP000077.1| Sulfolobus acidocaldarius DSM 639, complete genome	kinModCall	modified_base	27469	27469	22	-	.	coverage=112;context=AACACCTTTTTGAGTAGTGTTGGTAAGTTAAAATTAGTGGA;IPDRatio=1.49
gi|68566501|gb|CP000077.1| Sulfolobus acidocaldarius DSM 639, complete genome	kinModCall	modified_base	27486	27486	28	+	.	coverage=113;context=ACCAACACTACTCAAAAAGGTGTTTACACTGTGATCGATCT;IPDRatio=1.73
gi|68566501|gb|CP000077.1| Sulfolobus acidocaldarius DSM 639, complete genome	kinModCall	m4C	27527	27527	41	+	.	context=TCATATCCAGAATACTTAGCCATGCTTGAGCAGGATGTTTA;fracLow=0.481;coverage=112;IPDRatio=1.78;fracUp=1.000;frac=0.831;identificationQv=9
gi|68566501|gb|CP000077.1| Sulfolobus acidocaldarius DSM 639, complete genome	kinModCall	modified_base	27536	27536	21	+	.	coverage=115;context=GAATACTTAGCCATGCTTGAGCAGGATGTTTATTAAGTGTC;IPDRatio=1.46
gi|68566501|gb|CP000077.1| Sulfolobus acidocaldarius DSM 639, complete genome	kinModCall	modified_base	27539	27539	49	+	.	coverage=113;context=TACTTAGCCATGCTTGAGCAGGATGTTTATTAAGTGTCCTA;IPDRatio=1.85
gi|68566501|gb|CP000077.1| Sulfolobus acidocaldarius DSM 639, complete genome	kinModCall	modified_base	27540	27540	28	+	.	coverage=102;context=ACTTAGCCATGCTTGAGCAGGATGTTTATTAAGTGTCCTAT;IPDRatio=1.58
gi|68566501|gb|CP000077.1| Sulfolobus acidocaldarius DSM 639, complete genome	kinModCall	modified_base	27558	27558	33	+	.	coverage=114;context=AGGATGTTTATTAAGTGTCCTATTAACAACCACTCCTCTGT;IPDRatio=1.86
gi|68566501|gb|CP000077.1| Sulfolobus acidocaldarius DSM 639, complete genome	kinModCall	.	27573	27573	3	-	.	context=TCTTTAATGACATTAACAGAGGAGTGGTTGTTAATAGGACA;motif=GGNNBRNYD;coverage=125;IPDRatio=0.987;id=GGNNBRNYD
gi|68566501|gb|CP000077.1| Sulfolobus acidocaldarius DSM 639, complete genome	kinModCall	modified_base	27631	27631	25	+	.	context=GGTTGACACTTCATAAAACTGGAGTAGCTTAAACTGTCAAT;motif=GGNNBRNYD;coverage=115;IPDRatio=1.68;id=GGNNBRNYD
gi|68566501|gb|CP000077.1| Sulfolobus acidocaldarius DSM 639, complete genome	kinModCall	modified_base	27632	27632	26	+	.	coverage=99;context=GTTGACACTTCATAAAACTGGAGTAGCTTAAACTGTCAATC;IPDRatio=1.56
gi|68566501|gb|CP000077.1| Sulfolobus acidocaldarius DSM 639, complete genome	kinModCall	modified_base	27637	27637	22	-	.	coverage=121;context=ATTGGGATTGACAGTTTAAGCTACTCCAGTTTTATGAAGTG;IPDRatio=1.47
gi|68566501|gb|CP000077.1| Sulfolobus acidocaldarius DSM 639, complete genome	kinModCall	modified_base	27651	27651	24	+	.	coverage=112;context=GGAGTAGCTTAAACTGTCAATCCCAATTAGCAGAGGTTTCA;IPDRatio=1.56
gi|68566501|gb|CP000077.1| Sulfolobus acidocaldarius DSM 639, complete genome	kinModCall	.	27653	27653	10	-	.	context=ATTGAAACCTCTGCTAATTGGGATTGACAGTTTAAGCTACT;motif=GGNNBRNYD;coverage=118;IPDRatio=1.275;id=GGNNBRNYD
gi|68566501|gb|CP000077.1| Sulfolobus acidocaldarius DSM 639, complete genome	kinModCall	modified_base	27664	27664	36	+	.	coverage=116;context=CTGTCAATCCCAATTAGCAGAGGTTTCAATTACTATTCACC;IPDRatio=1.76
gi|68566501|gb|CP000077.1| Sulfolobus acidocaldarius DSM 639, complete genome	kinModCall	modified_base	27713	27713	27	+	.	coverage=107;context=ACTTTAGCTTATTTTCGATAGTATCTCTAGGAACTGCACCC;IPDRatio=1.62
gi|68566501|gb|CP000077.1| Sulfolobus acidocaldarius DSM 639, complete genome	kinModCall	modified_base	27727	27727	22	-	.	coverage=125;context=GTTGACACAATAGTGGGTGCAGTTCCTAGAGATACTATCGA;IPDRatio=1.43
gi|68566501|gb|CP000077.1| Sulfolobus acidocaldarius DSM 639, complete genome	kinModCall	modified_base	27728	27728	32	-	.	coverage=123;context=AGTTGACACAATAGTGGGTGCAGTTCCTAGAGATACTATCG;IPDRatio=1.65
gi|68566501|gb|CP000077.1| Sulfolobus acidocaldarius DSM 639, complete genome	kinModCall	.	27732	27732	10	-	.	context=AGGTAGTTGACACAATAGTGGGTGCAGTTCCTAGAGATACT;motif=GGNNBRNYD;coverage=122;IPDRatio=1.222;id=GGNNBRNYD
gi|68566501|gb|CP000077.1| Sulfolobus acidocaldarius DSM 639, complete genome	kinModCall	modified_base	27733	27733	27	+	.	coverage=110;context=GTATCTCTAGGAACTGCACCCACTATTGTGTCAACTACCTT;IPDRatio=1.53
gi|68566501|gb|CP000077.1| Sulfolobus acidocaldarius DSM 639, complete genome	kinModCall	modified_base	27766	27766	23	+	.	coverage=109;context=ACTACCTTACCATTTTTAAATATGAGCACTGTGGGTAAGCT;IPDRatio=1.48
gi|68566501|gb|CP000077.1| Sulfolobus acidocaldarius DSM 639, complete genome	kinModCall	modified_base	27772	27772	21	-	.	coverage=118;context=ATAATGAGCTTACCCACAGTGCTCATATTTAAAAATGGTAA;IPDRatio=1.43
gi|68566501|gb|CP000077.1| Sulfolobus acidocaldarius DSM 639, complete genome	kinModCall	modified_base	27775	27775	47	+	.	coverage=105;context=CCATTTTTAAATATGAGCACTGTGGGTAAGCTCATTATACC;IPDRatio=1.95
gi|68566501|gb|CP000077.1| Sulfolobus acidocaldarius DSM 639, complete genome	kinModCall	.	27795	27795	6	-	.	context=GTGATATAGCCAACCAATTTGGTATAATGAGCTTACCCACA;motif=GGTATAVND;coverage=124;IPDRatio=1.133;id=GGTATAVND
gi|68566501|gb|CP000077.1| Sulfolobus acidocaldarius DSM 639, complete genome	kinModCall	.	27795	27795	6	-	.	context=GTGATATAGCCAACCAATTTGGTATAATGAGCTTACCCACA;motif=GGNNBRNYD;coverage=124;IPDRatio=1.133;id=GGNNBRNYD
gi|68566501|gb|CP000077.1| Sulfolobus acidocaldarius DSM 639, complete genome	kinModCall	.	27801	27801	1	+	.	context=TAAGCTCATTATACCAAATTGGTTGGCTATATCACTATTTT;motif=GGNNBRNYD;coverage=111;IPDRatio=0.916;id=GGNNBRNYD
gi|68566501|gb|CP000077.1| Sulfolobus acidocaldarius DSM 639, complete genome	kinModCall	modified_base	27831	27831	22	-	.	coverage=123;context=AAATAGGCTTTGGAAAAGTAAATGCTGATGAAAATAGTGAT;IPDRatio=1.39
gi|68566501|gb|CP000077.1| Sulfolobus acidocaldarius DSM 639, complete genome	kinModCall	modified_base	27834	27834	24	-	.	coverage=120;context=CTCAAATAGGCTTTGGAAAAGTAAATGCTGATGAAAATAGT;IPDRatio=1.50
gi|68566501|gb|CP000077.1| Sulfolobus acidocaldarius DSM 639, complete genome	kinModCall	modified_base	27853	27853	22	-	.	coverage=117;context=GAATTGGCGTCTGAGTATACTCAAATAGGCTTTGGAAAAGT;IPDRatio=1.41
gi|68566501|gb|CP000077.1| Sulfolobus acidocaldarius DSM 639, complete genome	kinModCall	modified_base	27854	27854	21	-	.	coverage=122;context=GGAATTGGCGTCTGAGTATACTCAAATAGGCTTTGGAAAAG;IPDRatio=1.38
gi|68566501|gb|CP000077.1| Sulfolobus acidocaldarius DSM 639, complete genome	kinModCall	modified_base	27864	27864	56	-	.	coverage=123;context=CAATAATTGAGGAATTGGCGTCTGAGTATACTCAAATAGGC;IPDRatio=2.45
gi|68566501|gb|CP000077.1| Sulfolobus acidocaldarius DSM 639, complete genome	kinModCall	modified_base	27883	27883	28	-	.	coverage=123;context=CCATGCTTTGTCCTCTCCCCAATAATTGAGGAATTGGCGTC;IPDRatio=1.55
gi|68566501|gb|CP000077.1| Sulfolobus acidocaldarius DSM 639, complete genome	kinModCall	modified_base	27886	27886	37	+	.	coverage=99;context=GCCAATTCCTCAATTATTGGGGAGAGGACAAAGCATGGAGC;IPDRatio=1.94
gi|68566501|gb|CP000077.1| Sulfolobus acidocaldarius DSM 639, complete genome	kinModCall	modified_base	27888	27888	21	+	.	coverage=110;context=CAATTCCTCAATTATTGGGGAGAGGACAAAGCATGGAGCAC;IPDRatio=1.57
gi|68566501|gb|CP000077.1| Sulfolobus acidocaldarius DSM 639, complete genome	kinModCall	.	27919	27919	19	-	.	context=ATAGCTGTGGTGGATTTTTGGGCTGAATGGTGTGCTCCATG;motif=GGNNBRNYD;coverage=113;IPDRatio=1.561;id=GGNNBRNYD
gi|68566501|gb|CP000077.1| Sulfolobus acidocaldarius DSM 639, complete genome	kinModCall	modified_base	27925	27925	29	-	.	coverage=119;context=CATAAAATAGCTGTGGTGGATTTTTGGGCTGAATGGTGTGC;IPDRatio=1.53
gi|68566501|gb|CP000077.1| Sulfolobus acidocaldarius DSM 639, complete genome	kinModCall	.	27931	27931	1	-	.	context=GAATCTCATAAAATAGCTGTGGTGGATTTTTGGGCTGAATG;motif=GGNNBRNYD;coverage=124;IPDRatio=0.903;id=GGNNBRNYD
gi|68566501|gb|CP000077.1| Sulfolobus acidocaldarius DSM 639, complete genome	kinModCall	.	28010	28010	13	+	.	context=CAGGACTGCTCTTGGTCTCAGGCATAATTAGTTAATAGGTT;motif=GGNNBRNYD;coverage=103;IPDRatio=1.355;id=GGNNBRNYD
gi|68566501|gb|CP000077.1| Sulfolobus acidocaldarius DSM 639, complete genome	kinModCall	modified_base	28040	28040	21	-	.	coverage=112;context=TGTTTATGGGAAAAATATAATTCCTAGTATAACCTATTAAC;IPDRatio=1.47
gi|68566501|gb|CP000077.1| Sulfolobus acidocaldarius DSM 639, complete genome	kinModCall	m6A	28129	28129	61	+	.	context=AATTGTAGTTTCAACAAGGGATCCTGTCGGAGAAACTATTA;fracLow=0.238;motif=GGATCY;coverage=100;IPDRatio=2.26;id=GGATCY;fracUp=0.544;frac=0.400;identificationQv=36
gi|68566501|gb|CP000077.1| Sulfolobus acidocaldarius DSM 639, complete genome	kinModCall	m6A	28130	28130	119	-	.	context=TTAATAGTTTCTCCGACAGGATCCCTTGTTGAAACTACAAT;fracLow=0.646;motif=GGATCY;coverage=114;IPDRatio=4.35;id=GGATCY;fracUp=0.949;frac=0.794;identificationQv=85
gi|68566501|gb|CP000077.1| Sulfolobus acidocaldarius DSM 639, complete genome	kinModCall	.	28159	28159	7	+	.	context=AGAAACTATTAAAAAATTAGGGTATAAATTTGAGGAAATTG;motif=GGTATAVND;coverage=100;IPDRatio=1.161;id=GGTATAVND
gi|68566501|gb|CP000077.1| Sulfolobus acidocaldarius DSM 639, complete genome	kinModCall	modified_base	28179	28179	28	+	.	coverage=100;context=GGTATAAATTTGAGGAAATTGACGAAGATGAGGTTGATTTC;IPDRatio=1.57
gi|68566501|gb|CP000077.1| Sulfolobus acidocaldarius DSM 639, complete genome	kinModCall	.	28190	28190	2	+	.	context=GAGGAAATTGACGAAGATGAGGTTGATTTCAGATTTGAGAG;motif=GGNNBRNYD;coverage=98;IPDRatio=0.96;id=GGNNBRNYD
gi|68566501|gb|CP000077.1| Sulfolobus acidocaldarius DSM 639, complete genome	kinModCall	.	28271	28271	12	+	.	context=TCTAAGACCCCAGCACTTACGGTTCATTATCCAGGAAATCC;motif=GGNNBRNYD;coverage=102;IPDRatio=1.386;id=GGNNBRNYD
gi|68566501|gb|CP000077.1| Sulfolobus acidocaldarius DSM 639, complete genome	kinModCall	m6A	28328	28328	67	+	.	context=GGCGGAGAACCGGAAAAATTAGGGGTTGCATTTCCTAGGTT;fracLow=0.302;coverage=105;IPDRatio=2.37;fracUp=0.584;frac=0.439;identificationQv=40
gi|68566501|gb|CP000077.1| Sulfolobus acidocaldarius DSM 639, complete genome	kinModCall	.	28366	28366	5	+	.	context=GTTATTGACAGCAATCTTTAGGGAGATTAATAAACTTGATA;motif=GGNNBRNYD;coverage=102;IPDRatio=1.063;id=GGNNBRNYD
gi|68566501|gb|CP000077.1| Sulfolobus acidocaldarius DSM 639, complete genome	kinModCall	.	28390	28390	14	-	.	context=CCTCTAAAGTTTTCTGTACTGGTATATCAAGTTTATTAATC;motif=GGNNBRNYD;coverage=114;IPDRatio=1.367;id=GGNNBRNYD
gi|68566501|gb|CP000077.1| Sulfolobus acidocaldarius DSM 639, complete genome	kinModCall	modified_base	28483	28483	30	+	.	context=TGGGAGTGATCCTACCTATTGGGGTAACGAGAAGATAGTAA;motif=GGNNBRNYD;coverage=91;IPDRatio=2.75;id=GGNNBRNYD
gi|68566501|gb|CP000077.1| Sulfolobus acidocaldarius DSM 639, complete genome	kinModCall	modified_base	28485	28485	34	+	.	coverage=81;context=GGAGTGATCCTACCTATTGGGGTAACGAGAAGATAGTAAAG;IPDRatio=4.35
gi|68566501|gb|CP000077.1| Sulfolobus acidocaldarius DSM 639, complete genome	kinModCall	modified_base	28486	28486	21	+	.	coverage=80;context=GAGTGATCCTACCTATTGGGGTAACGAGAAGATAGTAAAGA;IPDRatio=1.59
gi|68566501|gb|CP000077.1| Sulfolobus acidocaldarius DSM 639, complete genome	kinModCall	.	28588	28588	6	-	.	context=AGAAATATGGAGCGTAATGAGGACCACCAAAGCCTACTATA;motif=GGNNBRNYD;coverage=108;IPDRatio=1.127;id=GGNNBRNYD
gi|68566501|gb|CP000077.1| Sulfolobus acidocaldarius DSM 639, complete genome	kinModCall	modified_base	28679	28679	23	-	.	coverage=101;context=TCCACAGTCTGGATTATCGTGGTATCTTTAATTGAAGCCAA;IPDRatio=1.75
gi|68566501|gb|CP000077.1| Sulfolobus acidocaldarius DSM 639, complete genome	kinModCall	modified_base	28680	28680	22	-	.	coverage=102;context=CTCCACAGTCTGGATTATCGTGGTATCTTTAATTGAAGCCA;IPDRatio=1.69
gi|68566501|gb|CP000077.1| Sulfolobus acidocaldarius DSM 639, complete genome	kinModCall	.	28689	28689	3	-	.	context=CATACACTTCTCCACAGTCTGGATTATCGTGGTATCTTTAA;motif=GGNNBRNYD;coverage=102;IPDRatio=0.983;id=GGNNBRNYD
gi|68566501|gb|CP000077.1| Sulfolobus acidocaldarius DSM 639, complete genome	kinModCall	modified_base	28744	28744	26	-	.	context=CTTTGTCTCTCACACTTAAAGGTACACTATCAAATACCACA;motif=GGNNBRNYD;coverage=100;IPDRatio=1.82;id=GGNNBRNYD
gi|68566501|gb|CP000077.1| Sulfolobus acidocaldarius DSM 639, complete genome	kinModCall	modified_base	28835	28835	22	+	.	coverage=93;context=CTCATTAGTTAATGTTAAGGCACCAATAGAAACTAACCTAC;IPDRatio=1.47
gi|68566501|gb|CP000077.1| Sulfolobus acidocaldarius DSM 639, complete genome	kinModCall	modified_base	28905	28905	23	+	.	coverage=89;context=AAAATTGTCATACTGGCATTTGGCAATATTACACCTAGTCC;IPDRatio=1.51
gi|68566501|gb|CP000077.1| Sulfolobus acidocaldarius DSM 639, complete genome	kinModCall	.	28919	28919	3	-	.	context=TTGATGAATTTTCAGGACTAGGTGTAATATTGCCAAATGCC;motif=GGNNBRNYD;coverage=109;IPDRatio=0.987;id=GGNNBRNYD
gi|68566501|gb|CP000077.1| Sulfolobus acidocaldarius DSM 639, complete genome	kinModCall	modified_base	29058	29058	21	-	.	context=CCTAAAGATTTAGAATCATGGGATGAATTAACTAAAAGGAT;motif=GGNNBRNYD;coverage=98;IPDRatio=1.56;id=GGNNBRNYD
gi|68566501|gb|CP000077.1| Sulfolobus acidocaldarius DSM 639, complete genome	kinModCall	.	29077	29077	5	+	.	context=CCCATGATTCTAAATCTTTAGGTGTGTTAGATCTATTTTCG;motif=GGNNBRNYD;coverage=96;IPDRatio=1.11;id=GGNNBRNYD
gi|68566501|gb|CP000077.1| Sulfolobus acidocaldarius DSM 639, complete genome	kinModCall	modified_base	29099	29099	25	-	.	coverage=103;context=TTGAGTTAATGAAAAAAATTGCCGAAAATAGATCTAACACA;IPDRatio=1.53
gi|68566501|gb|CP000077.1| Sulfolobus acidocaldarius DSM 639, complete genome	kinModCall	modified_base	29282	29282	23	+	.	coverage=85;context=AAAATTAAGGAATATAATTTTCCTAACTTCATCTACTGCTC;IPDRatio=1.54
gi|68566501|gb|CP000077.1| Sulfolobus acidocaldarius DSM 639, complete genome	kinModCall	modified_base	29302	29302	21	-	.	coverage=103;context=AGGACAAAGACAGGCAAAAAGAGCAGTAGATGAAGTTAGGA;IPDRatio=1.46
gi|68566501|gb|CP000077.1| Sulfolobus acidocaldarius DSM 639, complete genome	kinModCall	modified_base	29378	29378	21	+	.	coverage=93;context=TAGTATTTGTTGTGTATTTGCGTTCGACTGTGCATGCCTTA;IPDRatio=1.53
gi|68566501|gb|CP000077.1| Sulfolobus acidocaldarius DSM 639, complete genome	kinModCall	modified_base	29387	29387	22	-	.	coverage=101;context=TAGTCTTTATAAGGCATGCACAGTCGAACGCAAATACACAA;IPDRatio=1.55
gi|68566501|gb|CP000077.1| Sulfolobus acidocaldarius DSM 639, complete genome	kinModCall	modified_base	29392	29392	21	+	.	coverage=87;context=TATTTGCGTTCGACTGTGCATGCCTTATAAAGACTATAACT;IPDRatio=1.49
gi|68566501|gb|CP000077.1| Sulfolobus acidocaldarius DSM 639, complete genome	kinModCall	modified_base	29434	29434	48	+	.	coverage=87;context=TCATAGTTAAGACTATATGTGGTTACTTTTAAAATAAATTT;IPDRatio=1.94
gi|68566501|gb|CP000077.1| Sulfolobus acidocaldarius DSM 639, complete genome	kinModCall	modified_base	29458	29458	22	-	.	coverage=103;context=ATTCTAAGAGCGGTTTATCGAGAAAAATTTATTTTAAAAGT;IPDRatio=1.55
gi|68566501|gb|CP000077.1| Sulfolobus acidocaldarius DSM 639, complete genome	kinModCall	.	29467	29467	17	-	.	context=AATAATTACATTCTAAGAGCGGTTTATCGAGAAAAATTTAT;motif=GGNNBRNYD;coverage=104;IPDRatio=1.497;id=GGNNBRNYD
gi|68566501|gb|CP000077.1| Sulfolobus acidocaldarius DSM 639, complete genome	kinModCall	modified_base	29492	29492	21	+	.	coverage=91;context=TTAGAATGTAATTATTTTAATAGATTATTTTCATCTTTATT;IPDRatio=1.43
gi|68566501|gb|CP000077.1| Sulfolobus acidocaldarius DSM 639, complete genome	kinModCall	modified_base	29507	29507	29	+	.	coverage=95;context=TTTAATAGATTATTTTCATCTTTATTCTATTGTATTGATGA;IPDRatio=1.63
gi|68566501|gb|CP000077.1| Sulfolobus acidocaldarius DSM 639, complete genome	kinModCall	modified_base	29546	29546	23	+	.	coverage=91;context=GATTTATAATAATATAGTCGTAATACTAATGGATTGTATAA;IPDRatio=1.69
gi|68566501|gb|CP000077.1| Sulfolobus acidocaldarius DSM 639, complete genome	kinModCall	modified_base	29570	29570	33	+	.	coverage=93;context=ACTAATGGATTGTATAAACATAAAGGAAAAGTTTTTATTTT;IPDRatio=1.67
gi|68566501|gb|CP000077.1| Sulfolobus acidocaldarius DSM 639, complete genome	kinModCall	modified_base	29681	29681	22	-	.	coverage=104;context=TCATTTCCTCTGCTGCAAATCTTACAGAGTCATCTTCTCTT;IPDRatio=1.53
gi|68566501|gb|CP000077.1| Sulfolobus acidocaldarius DSM 639, complete genome	kinModCall	modified_base	29687	29687	21	+	.	coverage=95;context=AGATGACTCTGTAAGATTTGCAGCAGAGGAAATGAAAAAAC;IPDRatio=1.51
gi|68566501|gb|CP000077.1| Sulfolobus acidocaldarius DSM 639, complete genome	kinModCall	.	29716	29716	5	+	.	context=AAATGAAAAAACATAACATAGGCTCATTAATAGTAATAGAT;motif=GGNNBRNYD;coverage=97;IPDRatio=1.082;id=GGNNBRNYD
gi|68566501|gb|CP000077.1| Sulfolobus acidocaldarius DSM 639, complete genome	kinModCall	modified_base	29741	29741	37	+	.	coverage=92;context=ATTAATAGTAATAGATAATAGGGGTAAGGTCTCAGGTATAA;IPDRatio=3.26
gi|68566501|gb|CP000077.1| Sulfolobus acidocaldarius DSM 639, complete genome	kinModCall	modified_base	29743	29743	30	+	.	coverage=86;context=TAATAGTAATAGATAATAGGGGTAAGGTCTCAGGTATAATA;IPDRatio=2.20
gi|68566501|gb|CP000077.1| Sulfolobus acidocaldarius DSM 639, complete genome	kinModCall	.	29755	29755	11	+	.	context=ATAATAGGGGTAAGGTCTCAGGTATAATAACCGAGAGAGAT;motif=GGTATAVND;coverage=98;IPDRatio=1.314;id=GGTATAVND
gi|68566501|gb|CP000077.1| Sulfolobus acidocaldarius DSM 639, complete genome	kinModCall	.	29755	29755	11	+	.	context=ATAATAGGGGTAAGGTCTCAGGTATAATAACCGAGAGAGAT;motif=GGNNBRNYD;coverage=98;IPDRatio=1.314;id=GGNNBRNYD
gi|68566501|gb|CP000077.1| Sulfolobus acidocaldarius DSM 639, complete genome	kinModCall	.	29877	29877	4	-	.	context=TGATCTAACATTACTTGTAAGGCTTGATTAGGATCAAAATT;motif=GGNNBRNYD;coverage=108;IPDRatio=1.055;id=GGNNBRNYD
gi|68566501|gb|CP000077.1| Sulfolobus acidocaldarius DSM 639, complete genome	kinModCall	modified_base	29923	29923	24	-	.	coverage=102;context=TTTAACTCTACCATCTTTTCCTATTATAGGCAAATGCCTAA;IPDRatio=1.53
gi|68566501|gb|CP000077.1| Sulfolobus acidocaldarius DSM 639, complete genome	kinModCall	.	29932	29932	12	+	.	context=TGCCTATAATAGGAAAAGATGGTAGAGTTAAAGGGATTCTA;motif=GGNNBRNYD;coverage=98;IPDRatio=1.338;id=GGNNBRNYD
gi|68566501|gb|CP000077.1| Sulfolobus acidocaldarius DSM 639, complete genome	kinModCall	modified_base	29963	29963	24	+	.	context=AGGGATTCTAAGTATAAGGGATCTAGCAAGAACATTAATTG;motif=GGATCY;coverage=99;IPDRatio=1.56;id=GGATCY
gi|68566501|gb|CP000077.1| Sulfolobus acidocaldarius DSM 639, complete genome	kinModCall	.	29964	29964	15	-	.	context=TCAATTAATGTTCTTGCTAGATCCCTTATACTTAGAATCCC;motif=AGATCC;coverage=105;IPDRatio=1.351;id=AGATCC
gi|68566501|gb|CP000077.1| Sulfolobus acidocaldarius DSM 639, complete genome	kinModCall	modified_base	29969	29969	32	+	.	coverage=100;context=TCTAAGTATAAGGGATCTAGCAAGAACATTAATTGACCCGC;IPDRatio=1.74
gi|68566501|gb|CP000077.1| Sulfolobus acidocaldarius DSM 639, complete genome	kinModCall	.	29987	29987	9	-	.	context=TACCATAAGTCAGATAGTGCGGGTCAATTAATGTTCTTGCT;motif=GGNNBRNYD;coverage=107;IPDRatio=1.218;id=GGNNBRNYD
gi|68566501|gb|CP000077.1| Sulfolobus acidocaldarius DSM 639, complete genome	kinModCall	modified_base	30183	30183	27	+	.	coverage=100;context=TGAAAGAGACAGAGCTAAAGAGTTAGTTAGGATAATAACTA;IPDRatio=1.56
gi|68566501|gb|CP000077.1| Sulfolobus acidocaldarius DSM 639, complete genome	kinModCall	modified_base	30291	30291	21	-	.	coverage=110;context=ATGCAACAGCTAATCCCGATTTTGTTGGTTTAAAAAGAACT;IPDRatio=1.40
gi|68566501|gb|CP000077.1| Sulfolobus acidocaldarius DSM 639, complete genome	kinModCall	.	30296	30296	18	+	.	context=TTTTTAAACCAACAAAATCGGGATTAGCTGTTGCATTATGG;motif=GGNNBRNYD;coverage=99;IPDRatio=1.45;id=GGNNBRNYD
gi|68566501|gb|CP000077.1| Sulfolobus acidocaldarius DSM 639, complete genome	kinModCall	modified_base	30297	30297	24	+	.	coverage=78;context=TTTTAAACCAACAAAATCGGGATTAGCTGTTGCATTATGGT;IPDRatio=1.68
gi|68566501|gb|CP000077.1| Sulfolobus acidocaldarius DSM 639, complete genome	kinModCall	modified_base	30315	30315	21	+	.	coverage=107;context=GGGATTAGCTGTTGCATTATGGTTAAAGCAAAAGGCTGAAG;IPDRatio=1.60
gi|68566501|gb|CP000077.1| Sulfolobus acidocaldarius DSM 639, complete genome	kinModCall	modified_base	30328	30328	27	+	.	coverage=111;context=GCATTATGGTTAAAGCAAAAGGCTGAAGAGTTAGGAATGAT;IPDRatio=1.83
gi|68566501|gb|CP000077.1| Sulfolobus acidocaldarius DSM 639, complete genome	kinModCall	m6A	30336	30336	33	+	.	context=GTTAAAGCAAAAGGCTGAAGAGTTAGGAATGATAGCATCAG;fracLow=0.077;coverage=107;IPDRatio=1.66;fracUp=0.344;frac=0.207;identificationQv=4
gi|68566501|gb|CP000077.1| Sulfolobus acidocaldarius DSM 639, complete genome	kinModCall	.	30341	30341	3	+	.	context=AGCAAAAGGCTGAAGAGTTAGGAATGATAGCATCAGTTGGT;motif=GGNNBRNYD;coverage=109;IPDRatio=1.004;id=GGNNBRNYD
gi|68566501|gb|CP000077.1| Sulfolobus acidocaldarius DSM 639, complete genome	kinModCall	.	30387	30387	11	-	.	context=CCGCTTCTTCAACGTCTGGCGGTACATCAGAGATCTCCGTG;motif=GGNNBRNYD;coverage=121;IPDRatio=1.277;id=GGNNBRNYD
gi|68566501|gb|CP000077.1| Sulfolobus acidocaldarius DSM 639, complete genome	kinModCall	modified_base	30453	30453	32	+	.	coverage=114;context=TATGAGAGAACTGGAAGTTCCCTGGTCTCCAAAAGTCGTTC;IPDRatio=1.62
gi|68566501|gb|CP000077.1| Sulfolobus acidocaldarius DSM 639, complete genome	kinModCall	modified_base	30455	30455	24	+	.	coverage=113;context=TGAGAGAACTGGAAGTTCCCTGGTCTCCAAAAGTCGTTCAG;IPDRatio=1.57
gi|68566501|gb|CP000077.1| Sulfolobus acidocaldarius DSM 639, complete genome	kinModCall	.	30530	30530	14	-	.	context=GAGTACTAAAGTACCTGAATGGAATAGTGGACTATGTAATA;motif=GGNNBRNYD;coverage=119;IPDRatio=1.368;id=GGNNBRNYD
gi|68566501|gb|CP000077.1| Sulfolobus acidocaldarius DSM 639, complete genome	kinModCall	.	30566	30566	3	+	.	context=TACTCTTGAGAACCTCTTCTGGTCGAATGTCATAAATGACT;motif=GGNNBRNYD;coverage=112;IPDRatio=1.026;id=GGNNBRNYD
gi|68566501|gb|CP000077.1| Sulfolobus acidocaldarius DSM 639, complete genome	kinModCall	modified_base	30587	30587	28	+	.	coverage=117;context=GTCGAATGTCATAAATGACTCATCAATTATGAAGAATGGCG;IPDRatio=1.57
gi|68566501|gb|CP000077.1| Sulfolobus acidocaldarius DSM 639, complete genome	kinModCall	modified_base	30614	30614	22	+	.	coverage=112;context=TATGAAGAATGGCGCTTTGAAGTATTCCTTCAGCCCTACTA;IPDRatio=1.54
gi|68566501|gb|CP000077.1| Sulfolobus acidocaldarius DSM 639, complete genome	kinModCall	modified_base	30621	30621	29	-	.	context=CTTATTCTAGTAGGGCTGAAGGAATACTTCAAAGCGCCATT;motif=GGNNBRNYD;coverage=118;IPDRatio=1.73;id=GGNNBRNYD
gi|68566501|gb|CP000077.1| Sulfolobus acidocaldarius DSM 639, complete genome	kinModCall	.	30801	30801	3	-	.	context=AGAAGATTAACTGTAGTTAAGGAAGAATTTGAGACATTATC;motif=GGNNBRNYD;coverage=112;IPDRatio=0.99;id=GGNNBRNYD
gi|68566501|gb|CP000077.1| Sulfolobus acidocaldarius DSM 639, complete genome	kinModCall	modified_base	30884	30884	21	+	.	coverage=112;context=ATCTATTTGCTTCTTAAGGCTTTCAATCTCCTCTGCAACCT;IPDRatio=1.43
gi|68566501|gb|CP000077.1| Sulfolobus acidocaldarius DSM 639, complete genome	kinModCall	.	30910	30910	3	+	.	context=TCTCCTCTGCAACCTTCTTAGGAATACCTAACTGCTGTAAT;motif=GGNNBRNYD;coverage=108;IPDRatio=0.975;id=GGNNBRNYD
gi|68566501|gb|CP000077.1| Sulfolobus acidocaldarius DSM 639, complete genome	kinModCall	modified_base	31005	31005	23	-	.	coverage=118;context=AGAGTAGAATCTACTTATGAGGTCGAGAGCAAAGATAATGA;IPDRatio=1.55
gi|68566501|gb|CP000077.1| Sulfolobus acidocaldarius DSM 639, complete genome	kinModCall	modified_base	31030	31030	22	+	.	coverage=110;context=AAGTAGATTCTACTCTTTCTTCTAAACTCTTTAATTGTTTC;IPDRatio=1.59
gi|68566501|gb|CP000077.1| Sulfolobus acidocaldarius DSM 639, complete genome	kinModCall	modified_base	31183	31183	21	-	.	coverage=114;context=CAACATCAACAAGAAAAAAATGAGAAGAAGCGAGTTATTAC;IPDRatio=1.60
gi|68566501|gb|CP000077.1| Sulfolobus acidocaldarius DSM 639, complete genome	kinModCall	modified_base	31200	31200	29	-	.	coverage=114;context=AAGAATGACATCATAAACAACATCAACAAGAAAAAAATGAG;IPDRatio=1.61
gi|68566501|gb|CP000077.1| Sulfolobus acidocaldarius DSM 639, complete genome	kinModCall	modified_base	31225	31225	24	+	.	coverage=105;context=TTATGATGTCATTCTTTGTACGGTCTAATTCATTAATATCC;IPDRatio=1.54
gi|68566501|gb|CP000077.1| Sulfolobus acidocaldarius DSM 639, complete genome	kinModCall	.	31226	31226	12	+	.	context=TATGATGTCATTCTTTGTACGGTCTAATTCATTAATATCCT;motif=GGNNBRNYD;coverage=103;IPDRatio=1.405;id=GGNNBRNYD
gi|68566501|gb|CP000077.1| Sulfolobus acidocaldarius DSM 639, complete genome	kinModCall	.	31370	31370	4	-	.	context=ACTCAATAGAGATTGAACAAGGTGTATTAACTAGAATATTA;motif=GGNNBRNYD;coverage=109;IPDRatio=1.049;id=GGNNBRNYD
gi|68566501|gb|CP000077.1| Sulfolobus acidocaldarius DSM 639, complete genome	kinModCall	.	31499	31499	0	+	.	context=CTTAAGTTCCTCTAACTCTTGGGTTAGTTTTTGTATTTTAG;motif=GGNNBRNYD;coverage=112;IPDRatio=0.814;id=GGNNBRNYD
gi|68566501|gb|CP000077.1| Sulfolobus acidocaldarius DSM 639, complete genome	kinModCall	modified_base	31783	31783	22	-	.	coverage=117;context=TTCGACATCAAGAATTGATGAGTTAAAGCGAAGAAGAGAGA;IPDRatio=1.48
gi|68566501|gb|CP000077.1| Sulfolobus acidocaldarius DSM 639, complete genome	kinModCall	modified_base	31791	31791	23	-	.	coverage=117;context=TTTATATCTTCGACATCAAGAATTGATGAGTTAAAGCGAAG;IPDRatio=1.44
gi|68566501|gb|CP000077.1| Sulfolobus acidocaldarius DSM 639, complete genome	kinModCall	modified_base	31793	31793	24	-	.	coverage=113;context=GGTTTATATCTTCGACATCAAGAATTGATGAGTTAAAGCGA;IPDRatio=1.42
gi|68566501|gb|CP000077.1| Sulfolobus acidocaldarius DSM 639, complete genome	kinModCall	modified_base	31835	31835	22	-	.	coverage=118;context=CATTGATAGCCAGGATAATAACAGGAGACGAAAATATAGAG;IPDRatio=1.44
gi|68566501|gb|CP000077.1| Sulfolobus acidocaldarius DSM 639, complete genome	kinModCall	modified_base	31957	31957	21	-	.	coverage=122;context=AATGGACGGCAAGAAATATTTTAGAAGGCTAAAGAGAATAA;IPDRatio=1.44
gi|68566501|gb|CP000077.1| Sulfolobus acidocaldarius DSM 639, complete genome	kinModCall	modified_base	31990	31990	22	-	.	coverage=116;context=TGTATTTAGTGATGAAGGTTTTGTAGAGATTGAAATGGACG;IPDRatio=1.51
gi|68566501|gb|CP000077.1| Sulfolobus acidocaldarius DSM 639, complete genome	kinModCall	modified_base	32001	32001	21	+	.	coverage=121;context=ATCTCTACAAAACCTTCATCACTAAATACATTCAAAAGATC;IPDRatio=1.45
gi|68566501|gb|CP000077.1| Sulfolobus acidocaldarius DSM 639, complete genome	kinModCall	modified_base	32001	32001	25	-	.	coverage=114;context=GATCTTTTGAATGTATTTAGTGATGAAGGTTTTGTAGAGAT;IPDRatio=1.68
gi|68566501|gb|CP000077.1| Sulfolobus acidocaldarius DSM 639, complete genome	kinModCall	modified_base	32002	32002	25	-	.	coverage=112;context=GGATCTTTTGAATGTATTTAGTGATGAAGGTTTTGTAGAGA;IPDRatio=1.46
gi|68566501|gb|CP000077.1| Sulfolobus acidocaldarius DSM 639, complete genome	kinModCall	modified_base	32019	32019	50	+	.	context=TCACTAAATACATTCAAAAGATCCTCAGCTGTAATTTCGTT;motif=AGATCC;coverage=114;IPDRatio=2.11;id=AGATCC
gi|68566501|gb|CP000077.1| Sulfolobus acidocaldarius DSM 639, complete genome	kinModCall	modified_base	32019	32019	28	-	.	coverage=119;context=AACGAAATTACAGCTGAGGATCTTTTGAATGTATTTAGTGA;IPDRatio=1.68
gi|68566501|gb|CP000077.1| Sulfolobus acidocaldarius DSM 639, complete genome	kinModCall	m6A	32020	32020	80	-	.	context=CAACGAAATTACAGCTGAGGATCTTTTGAATGTATTTAGTG;fracLow=0.327;motif=GGATCY;coverage=116;IPDRatio=2.74;id=GGATCY;fracUp=0.609;frac=0.459;identificationQv=26
gi|68566501|gb|CP000077.1| Sulfolobus acidocaldarius DSM 639, complete genome	kinModCall	modified_base	32027	32027	50	-	.	coverage=113;context=TATTGACCAACGAAATTACAGCTGAGGATCTTTTGAATGTA;IPDRatio=2.00
gi|68566501|gb|CP000077.1| Sulfolobus acidocaldarius DSM 639, complete genome	kinModCall	m4C	32059	32059	36	-	.	context=TAAAACCTCACTGTCGAAAGCCCTAGTATCCTTATTGACCA;fracLow=0.408;coverage=120;IPDRatio=1.86;fracUp=0.869;frac=0.673;identificationQv=13
gi|68566501|gb|CP000077.1| Sulfolobus acidocaldarius DSM 639, complete genome	kinModCall	modified_base	32127	32127	31	-	.	coverage=117;context=ATAAATAGAGAGCTAGTATTATCGCTAGAGAAAGGCATTAC;IPDRatio=1.58
gi|68566501|gb|CP000077.1| Sulfolobus acidocaldarius DSM 639, complete genome	kinModCall	modified_base	32143	32143	24	+	.	coverage=113;context=GCGATAATACTAGCTCTCTATTTATACCACCAATATTTAAT;IPDRatio=1.65
gi|68566501|gb|CP000077.1| Sulfolobus acidocaldarius DSM 639, complete genome	kinModCall	.	32150	32150	16	-	.	context=TTAGAATATTAAATATTGGTGGTATAAATAGAGAGCTAGTA;motif=GGTATAVND;coverage=112;IPDRatio=1.478;id=GGTATAVND
gi|68566501|gb|CP000077.1| Sulfolobus acidocaldarius DSM 639, complete genome	kinModCall	modified_base	32227	32227	21	+	.	coverage=99;context=AATATTACTCTCGAAACTCGGAGTTTGTTCTATGTTTTCAA;IPDRatio=1.49
gi|68566501|gb|CP000077.1| Sulfolobus acidocaldarius DSM 639, complete genome	kinModCall	modified_base	32327	32327	23	+	.	coverage=117;context=CTCCATGTCAAAAGTTAGGGAGTTATGAATGATATTCACTT;IPDRatio=1.44
gi|68566501|gb|CP000077.1| Sulfolobus acidocaldarius DSM 639, complete genome	kinModCall	modified_base	32471	32471	26	+	.	coverage=109;context=AGCATCAGATTTTTTTGAAGTAAAAGGAGTCACAATAGTAG;IPDRatio=1.51
gi|68566501|gb|CP000077.1| Sulfolobus acidocaldarius DSM 639, complete genome	kinModCall	modified_base	32476	32476	30	+	.	coverage=108;context=CAGATTTTTTTGAAGTAAAAGGAGTCACAATAGTAGCAGGT;IPDRatio=1.86
gi|68566501|gb|CP000077.1| Sulfolobus acidocaldarius DSM 639, complete genome	kinModCall	modified_base	32478	32478	21	+	.	coverage=110;context=GATTTTTTTGAAGTAAAAGGAGTCACAATAGTAGCAGGTAA;IPDRatio=1.47
gi|68566501|gb|CP000077.1| Sulfolobus acidocaldarius DSM 639, complete genome	kinModCall	modified_base	32528	32528	23	+	.	coverage=118;context=TGAGAATGAAATTAGAAATGCCCTATTTACCTTAGAGTATT;IPDRatio=1.63
gi|68566501|gb|CP000077.1| Sulfolobus acidocaldarius DSM 639, complete genome	kinModCall	.	32567	32567	16	-	.	context=TGTTGCTTCCTACAAATACGGGTATATCGGATAGTCCAGAA;motif=GGNNBRNYD;coverage=113;IPDRatio=1.422;id=GGNNBRNYD
gi|68566501|gb|CP000077.1| Sulfolobus acidocaldarius DSM 639, complete genome	kinModCall	.	32591	32591	7	-	.	context=TCCGCCACTTACCCAAAATTGGTCTGTTGCTTCCTACAAAT;motif=GGNNBRNYD;coverage=114;IPDRatio=1.147;id=GGNNBRNYD
gi|68566501|gb|CP000077.1| Sulfolobus acidocaldarius DSM 639, complete genome	kinModCall	modified_base	32599	32599	21	+	.	coverage=113;context=GAAGCAACAGACCAATTTTGGGTAAGTGGCGGACGGTGGAG;IPDRatio=1.47
gi|68566501|gb|CP000077.1| Sulfolobus acidocaldarius DSM 639, complete genome	kinModCall	modified_base	32610	32610	34	+	.	coverage=102;context=CCAATTTTGGGTAAGTGGCGGACGGTGGAGGAAGTTCATGG;IPDRatio=1.71
gi|68566501|gb|CP000077.1| Sulfolobus acidocaldarius DSM 639, complete genome	kinModCall	.	32643	32643	13	+	.	context=GTTCATGGTAAGAATGGAATGGGTGACTGGAAGATTTCTGA;motif=GGNNBRNYD;coverage=115;IPDRatio=1.294;id=GGNNBRNYD
gi|68566501|gb|CP000077.1| Sulfolobus acidocaldarius DSM 639, complete genome	kinModCall	.	32651	32651	13	+	.	context=TAAGAATGGAATGGGTGACTGGAAGATTTCTGAGCCCACTA;motif=GGNNBRNYD;coverage=116;IPDRatio=1.273;id=GGNNBRNYD
gi|68566501|gb|CP000077.1| Sulfolobus acidocaldarius DSM 639, complete genome	kinModCall	modified_base	32652	32652	37	+	.	coverage=104;context=AAGAATGGAATGGGTGACTGGAAGATTTCTGAGCCCACTAA;IPDRatio=1.69
gi|68566501|gb|CP000077.1| Sulfolobus acidocaldarius DSM 639, complete genome	kinModCall	modified_base	32664	32664	40	+	.	coverage=114;context=GGTGACTGGAAGATTTCTGAGCCCACTAAAAAACCAGAGAG;IPDRatio=1.89
gi|68566501|gb|CP000077.1| Sulfolobus acidocaldarius DSM 639, complete genome	kinModCall	modified_base	32679	32679	32	-	.	coverage=112;context=TCTATAGCATGCTCACTCTCTGGTTTTTTAGTGGGCTCAGA;IPDRatio=1.66
gi|68566501|gb|CP000077.1| Sulfolobus acidocaldarius DSM 639, complete genome	kinModCall	modified_base	32749	32749	27	-	.	coverage=114;context=ATTTGTTAAAGGTGAAACCGCAAGGATTTCAAGCTCTCCAT;IPDRatio=1.56
gi|68566501|gb|CP000077.1| Sulfolobus acidocaldarius DSM 639, complete genome	kinModCall	modified_base	32777	32777	45	+	.	coverage=113;context=ACCTTTAACAAATCTGGCTCTTGCATATCTAAAAGACCATG;IPDRatio=1.98
gi|68566501|gb|CP000077.1| Sulfolobus acidocaldarius DSM 639, complete genome	kinModCall	.	32816	32816	9	+	.	context=TGATTTGGTGAAAAGAATTAGGAAGGTTTGGATAATGGGTG;motif=GGNNBRNYD;coverage=108;IPDRatio=1.196;id=GGNNBRNYD
gi|68566501|gb|CP000077.1| Sulfolobus acidocaldarius DSM 639, complete genome	kinModCall	modified_base	32832	32832	33	+	.	coverage=113;context=ATTAGGAAGGTTTGGATAATGGGTGGGGCATTTTCCAAGGG;IPDRatio=1.65
gi|68566501|gb|CP000077.1| Sulfolobus acidocaldarius DSM 639, complete genome	kinModCall	.	32833	32833	6	+	.	context=TTAGGAAGGTTTGGATAATGGGTGGGGCATTTTCCAAGGGC;motif=GGNNBRNYD;coverage=107;IPDRatio=1.106;id=GGNNBRNYD
gi|68566501|gb|CP000077.1| Sulfolobus acidocaldarius DSM 639, complete genome	kinModCall	modified_base	32836	32836	29	+	.	context=GGAAGGTTTGGATAATGGGTGGGGCATTTTCCAAGGGCAAT;motif=GGNNBRNYD;coverage=111;IPDRatio=1.65;id=GGNNBRNYD
gi|68566501|gb|CP000077.1| Sulfolobus acidocaldarius DSM 639, complete genome	kinModCall	modified_base	32838	32838	24	+	.	coverage=104;context=AAGGTTTGGATAATGGGTGGGGCATTTTCCAAGGGCAATAC;IPDRatio=1.79
gi|68566501|gb|CP000077.1| Sulfolobus acidocaldarius DSM 639, complete genome	kinModCall	m4C	32839	32839	61	-	.	context=AGTATTGCCCTTGGAAAATGCCCCACCCATTATCCAAACCT;fracLow=0.504;coverage=114;IPDRatio=2.22;fracUp=0.917;frac=0.728;identificationQv=37
gi|68566501|gb|CP000077.1| Sulfolobus acidocaldarius DSM 639, complete genome	kinModCall	modified_base	32864	32864	46	-	.	context=AGAAGTTAAACTCTGCTAGGGGAGTAGTATTGCCCTTGGAA;motif=GGNNBRNYD;coverage=88;IPDRatio=3.17;id=GGNNBRNYD
gi|68566501|gb|CP000077.1| Sulfolobus acidocaldarius DSM 639, complete genome	kinModCall	modified_base	32865	32865	35	-	.	coverage=98;context=CAGAAGTTAAACTCTGCTAGGGGAGTAGTATTGCCCTTGGA;IPDRatio=2.08
gi|68566501|gb|CP000077.1| Sulfolobus acidocaldarius DSM 639, complete genome	kinModCall	modified_base	32867	32867	23	-	.	coverage=111;context=CCCAGAAGTTAAACTCTGCTAGGGGAGTAGTATTGCCCTTG;IPDRatio=1.62
gi|68566501|gb|CP000077.1| Sulfolobus acidocaldarius DSM 639, complete genome	kinModCall	modified_base	32868	32868	24	-	.	coverage=110;context=ACCCAGAAGTTAAACTCTGCTAGGGGAGTAGTATTGCCCTT;IPDRatio=1.50
gi|68566501|gb|CP000077.1| Sulfolobus acidocaldarius DSM 639, complete genome	kinModCall	modified_base	32881	32881	31	+	.	coverage=118;context=CTCCCCTAGCAGAGTTTAACTTCTGGGTTGATCCTGAGGCT;IPDRatio=1.50
gi|68566501|gb|CP000077.1| Sulfolobus acidocaldarius DSM 639, complete genome	kinModCall	.	32924	32924	2	+	.	context=AAATATCGTAGTTTCAGCTGGGTTTGATATAACAGTGGTAC;motif=GGNNBRNYD;coverage=116;IPDRatio=0.965;id=GGNNBRNYD
gi|68566501|gb|CP000077.1| Sulfolobus acidocaldarius DSM 639, complete genome	kinModCall	modified_base	32963	32963	32	+	.	coverage=119;context=ACCCTGGGAAGTAACAGAGGAGTCTGCAACAATTTATGACA;IPDRatio=1.61
gi|68566501|gb|CP000077.1| Sulfolobus acidocaldarius DSM 639, complete genome	kinModCall	m4C	32966	32966	24	+	.	context=CTGGGAAGTAACAGAGGAGTCTGCAACAATTTATGACAATG;fracLow=0.430;coverage=129;IPDRatio=1.54;fracUp=0.959;frac=0.674;identificationQv=7
gi|68566501|gb|CP000077.1| Sulfolobus acidocaldarius DSM 639, complete genome	kinModCall	modified_base	32976	32976	27	+	.	coverage=123;context=ACAGAGGAGTCTGCAACAATTTATGACAATGAATGGGAAAA;IPDRatio=1.58
gi|68566501|gb|CP000077.1| Sulfolobus acidocaldarius DSM 639, complete genome	kinModCall	modified_base	32991	32991	32	+	.	coverage=126;context=ACAATTTATGACAATGAATGGGAAAAAATTGAAAAATTGGG;IPDRatio=1.57
gi|68566501|gb|CP000077.1| Sulfolobus acidocaldarius DSM 639, complete genome	kinModCall	modified_base	33019	33019	28	+	.	coverage=125;context=TTGAAAAATTGGGAAATAGAAGGTCGGAGTTTTTTATAAAT;IPDRatio=1.51
gi|68566501|gb|CP000077.1| Sulfolobus acidocaldarius DSM 639, complete genome	kinModCall	modified_base	33055	33055	35	+	.	coverage=128;context=TAAATGTAAACAGGGTTTTGCGGGAATATTCCAAATCTGTG;IPDRatio=2.09
gi|68566501|gb|CP000077.1| Sulfolobus acidocaldarius DSM 639, complete genome	kinModCall	modified_base	33074	33074	41	+	.	coverage=127;context=GCGGGAATATTCCAAATCTGTGGGATCTAAAGGGAGTGTTC;IPDRatio=1.84
gi|68566501|gb|CP000077.1| Sulfolobus acidocaldarius DSM 639, complete genome	kinModCall	modified_base	33078	33078	58	+	.	context=GAATATTCCAAATCTGTGGGATCTAAAGGGAGTGTTCATCC;motif=GGATCY;coverage=129;IPDRatio=2.06;id=GGATCY
gi|68566501|gb|CP000077.1| Sulfolobus acidocaldarius DSM 639, complete genome	kinModCall	modified_base	33079	33079	48	-	.	context=TGGATGAACACTCCCTTTAGATCCCACAGATTTGGAATATT;motif=AGATCC;coverage=114;IPDRatio=2.03;id=AGATCC
gi|68566501|gb|CP000077.1| Sulfolobus acidocaldarius DSM 639, complete genome	kinModCall	modified_base	33086	33086	21	+	.	coverage=121;context=CAAATCTGTGGGATCTAAAGGGAGTGTTCATCCAGACTCTT;IPDRatio=1.51
gi|68566501|gb|CP000077.1| Sulfolobus acidocaldarius DSM 639, complete genome	kinModCall	modified_base	33087	33087	32	+	.	coverage=93;context=AAATCTGTGGGATCTAAAGGGAGTGTTCATCCAGACTCTTT;IPDRatio=1.74
gi|68566501|gb|CP000077.1| Sulfolobus acidocaldarius DSM 639, complete genome	kinModCall	modified_base	33098	33098	31	-	.	context=TTGAGACGGTTAAAGAGTCTGGATGAACACTCCCTTTAGAT;motif=GGNNBRNYD;coverage=114;IPDRatio=1.92;id=GGNNBRNYD
gi|68566501|gb|CP000077.1| Sulfolobus acidocaldarius DSM 639, complete genome	kinModCall	modified_base	33192	33192	22	+	.	coverage=129;context=GAGACATGTTCCGATTCAAGAGGGGCTATGCTAGTTGATTG;IPDRatio=1.44
gi|68566501|gb|CP000077.1| Sulfolobus acidocaldarius DSM 639, complete genome	kinModCall	modified_base	33212	33212	25	+	.	coverage=131;context=AGGGGCTATGCTAGTTGATTGGTATAACCAGTTTAAGGATA;IPDRatio=1.65
gi|68566501|gb|CP000077.1| Sulfolobus acidocaldarius DSM 639, complete genome	kinModCall	modified_base	33325	33325	23	+	.	coverage=132;context=GAGCTTAGAACAATTCGCTACAGTGACTATGTTTAGGCTTT;IPDRatio=1.50
gi|68566501|gb|CP000077.1| Sulfolobus acidocaldarius DSM 639, complete genome	kinModCall	m4C	33341	33341	24	-	.	context=AAAGGAATTGATGTGAAAAGCCTAAACATAGTCACTGTAGC;fracLow=0.196;coverage=115;IPDRatio=1.51;fracUp=0.629;frac=0.444;identificationQv=11
gi|68566501|gb|CP000077.1| Sulfolobus acidocaldarius DSM 639, complete genome	kinModCall	modified_base	33383	33383	28	-	.	coverage=110;context=GTCGATATTAATCTTGACCAGGTATATAAACAATTAATTGA;IPDRatio=1.88
gi|68566501|gb|CP000077.1| Sulfolobus acidocaldarius DSM 639, complete genome	kinModCall	modified_base	33385	33385	38	+	.	coverage=125;context=AATTAATTGTTTATATACCTGGTCAAGATTAATATCGACGT;IPDRatio=1.70
gi|68566501|gb|CP000077.1| Sulfolobus acidocaldarius DSM 639, complete genome	kinModCall	m6A	33422	33422	67	+	.	context=ACGTCAATTATTGTATTTAGATCCTCACAATAAACATTTAC;fracLow=0.199;motif=AGATCC;coverage=120;IPDRatio=2.27;id=AGATCC;fracUp=0.466;frac=0.343;identificationQv=20
gi|68566501|gb|CP000077.1| Sulfolobus acidocaldarius DSM 639, complete genome	kinModCall	m6A	33423	33423	83	-	.	context=CGTAAATGTTTATTGTGAGGATCTAAATACAATAATTGACG;fracLow=0.385;motif=GGATCY;coverage=110;IPDRatio=2.59;id=GGATCY;fracUp=0.687;frac=0.538;identificationQv=24
gi|68566501|gb|CP000077.1| Sulfolobus acidocaldarius DSM 639, complete genome	kinModCall	modified_base	33424	33424	25	-	.	coverage=87;context=ACGTAAATGTTTATTGTGAGGATCTAAATACAATAATTGAC;IPDRatio=1.99
gi|68566501|gb|CP000077.1| Sulfolobus acidocaldarius DSM 639, complete genome	kinModCall	m6A	33447	33447	67	+	.	context=CACAATAAACATTTACGTGCAGGTCCCTCTTCATTTCGTAC;fracLow=0.482;coverage=129;IPDRatio=2.31;fracUp=0.817;frac=0.642;identificationQv=32
gi|68566501|gb|CP000077.1| Sulfolobus acidocaldarius DSM 639, complete genome	kinModCall	modified_base	33479	33479	41	+	.	coverage=126;context=ATTTCGTACCAAGTAACTCCTCCTACCTCAAAGGAGTTCAA;IPDRatio=1.86
gi|68566501|gb|CP000077.1| Sulfolobus acidocaldarius DSM 639, complete genome	kinModCall	.	33481	33481	1	-	.	context=TATTGAACTCCTTTGAGGTAGGAGGAGTTACTTGGTACGAA;motif=GGNNBRNYD;coverage=104;IPDRatio=0.891;id=GGNNBRNYD
gi|68566501|gb|CP000077.1| Sulfolobus acidocaldarius DSM 639, complete genome	kinModCall	modified_base	33484	33484	24	-	.	coverage=87;context=GTCTATTGAACTCCTTTGAGGTAGGAGGAGTTACTTGGTAC;IPDRatio=1.51
gi|68566501|gb|CP000077.1| Sulfolobus acidocaldarius DSM 639, complete genome	kinModCall	.	33505	33505	9	-	.	context=TAAATGCCCTAGAAAAGGCTGGTCTATTGAACTCCTTTGAG;motif=GGNNBRNYD;coverage=106;IPDRatio=1.238;id=GGNNBRNYD
gi|68566501|gb|CP000077.1| Sulfolobus acidocaldarius DSM 639, complete genome	kinModCall	.	33509	33509	14	-	.	context=ACGTTAAATGCCCTAGAAAAGGCTGGTCTATTGAACTCCTT;motif=GGNNBRNYD;coverage=107;IPDRatio=1.459;id=GGNNBRNYD
gi|68566501|gb|CP000077.1| Sulfolobus acidocaldarius DSM 639, complete genome	kinModCall	modified_base	33579	33579	29	+	.	coverage=125;context=GTTCTATTTTTTTCAATTCGTTGTAAATCTGCTCTCCATTG;IPDRatio=1.60
gi|68566501|gb|CP000077.1| Sulfolobus acidocaldarius DSM 639, complete genome	kinModCall	.	33616	33616	13	+	.	context=ATTGAAATGTCCTCCATTATGGACTAGTTTAAGTATTGATA;motif=GGNNBRNYD;coverage=123;IPDRatio=1.294;id=GGNNBRNYD
gi|68566501|gb|CP000077.1| Sulfolobus acidocaldarius DSM 639, complete genome	kinModCall	.	33646	33646	4	+	.	context=AAGTATTGATATTCTTTGTGGGGTCGCTTTCAATCCGTGTG;motif=GGNNBRNYD;coverage=123;IPDRatio=1.026;id=GGNNBRNYD
gi|68566501|gb|CP000077.1| Sulfolobus acidocaldarius DSM 639, complete genome	kinModCall	modified_base	33724	33724	21	+	.	coverage=132;context=ATATAGGAACTCCGTAGAATTTAAAATTATTTTTTTCTCGG;IPDRatio=1.37
gi|68566501|gb|CP000077.1| Sulfolobus acidocaldarius DSM 639, complete genome	kinModCall	modified_base	33831	33831	30	-	.	coverage=112;context=TGAAACTGTGAATTCTTAGAGGTTTACATAGAGTATTATAT;IPDRatio=1.80
gi|68566501|gb|CP000077.1| Sulfolobus acidocaldarius DSM 639, complete genome	kinModCall	modified_base	33870	33870	22	+	.	coverage=122;context=CAATGTAACAATCATGATTTTTTATATATAAAAACAACTGA;IPDRatio=1.50
gi|68566501|gb|CP000077.1| Sulfolobus acidocaldarius DSM 639, complete genome	kinModCall	modified_base	33881	33881	27	-	.	coverage=104;context=CCTAGATTATATCAGTTGTTTTTATATATAAAAAATCATGA;IPDRatio=1.63
gi|68566501|gb|CP000077.1| Sulfolobus acidocaldarius DSM 639, complete genome	kinModCall	modified_base	33893	33893	23	-	.	coverage=116;context=TTCTATGTATCTCCTAGATTATATCAGTTGTTTTTATATAT;IPDRatio=1.44
gi|68566501|gb|CP000077.1| Sulfolobus acidocaldarius DSM 639, complete genome	kinModCall	modified_base	33977	33977	31	-	.	coverage=114;context=TGTATACTCATAGATTTTAGATTTTTTAATAAACAAAAAGT;IPDRatio=1.71
gi|68566501|gb|CP000077.1| Sulfolobus acidocaldarius DSM 639, complete genome	kinModCall	modified_base	34023	34023	28	+	.	coverage=121;context=CTAAAAAACAAAGGTTTTGAGACTATTAGACTTTGATATGA;IPDRatio=1.55
gi|68566501|gb|CP000077.1| Sulfolobus acidocaldarius DSM 639, complete genome	kinModCall	m6A	34066	34066	42	+	.	context=ATCACATGAATATGGATTTAAGGTAAAAGCTATTTTTCAGG;fracLow=0.248;coverage=111;IPDRatio=1.92;fracUp=0.564;frac=0.416;identificationQv=9
gi|68566501|gb|CP000077.1| Sulfolobus acidocaldarius DSM 639, complete genome	kinModCall	modified_base	34073	34073	27	+	.	coverage=107;context=GAATATGGATTTAAGGTAAAAGCTATTTTTCAGGGAAGGAA;IPDRatio=1.59
gi|68566501|gb|CP000077.1| Sulfolobus acidocaldarius DSM 639, complete genome	kinModCall	modified_base	34084	34084	28	+	.	coverage=116;context=TAAGGTAAAAGCTATTTTTCAGGGAAGGAATTATTTTCCTT;IPDRatio=1.64
gi|68566501|gb|CP000077.1| Sulfolobus acidocaldarius DSM 639, complete genome	kinModCall	modified_base	34142	34142	26	-	.	coverage=97;context=TTAATTTAGCACCATACCCTTTTTATTCTAGTTTTTGAATG;IPDRatio=1.59
gi|68566501|gb|CP000077.1| Sulfolobus acidocaldarius DSM 639, complete genome	kinModCall	modified_base	34145	34145	23	+	.	context=TCAAAAACTAGAATAAAAAGGGTATGGTGCTAAATTAAGTA;motif=GGNNBRNYD;coverage=106;IPDRatio=1.63;id=GGNNBRNYD
gi|68566501|gb|CP000077.1| Sulfolobus acidocaldarius DSM 639, complete genome	kinModCall	modified_base	34187	34187	27	+	.	coverage=115;context=ATTTTAAGTGTAGTATTTTGATAAAATATTTGTAATATTGG;IPDRatio=1.54
gi|68566501|gb|CP000077.1| Sulfolobus acidocaldarius DSM 639, complete genome	kinModCall	modified_base	34203	34203	28	-	.	coverage=96;context=GTCTCAGCCTTATATACCAATATTACAAATATTTTATCAAA;IPDRatio=1.64
gi|68566501|gb|CP000077.1| Sulfolobus acidocaldarius DSM 639, complete genome	kinModCall	modified_base	34206	34206	21	+	.	coverage=114;context=GATAAAATATTTGTAATATTGGTATATAAGGCTGAGACGCG;IPDRatio=1.69
gi|68566501|gb|CP000077.1| Sulfolobus acidocaldarius DSM 639, complete genome	kinModCall	modified_base	34215	34215	24	-	.	coverage=99;context=TAATTATAACGCGTCTCAGCCTTATATACCAATATTACAAA;IPDRatio=1.52
gi|68566501|gb|CP000077.1| Sulfolobus acidocaldarius DSM 639, complete genome	kinModCall	modified_base	34227	34227	22	+	.	coverage=112;context=GTATATAAGGCTGAGACGCGTTATAATTATATTAGATGGAG;IPDRatio=1.76
gi|68566501|gb|CP000077.1| Sulfolobus acidocaldarius DSM 639, complete genome	kinModCall	.	34244	34244	2	+	.	context=GCGTTATAATTATATTAGATGGAGCGGTTCAGAGAACTTTT;motif=GGNNBRNYD;coverage=116;IPDRatio=0.964;id=GGNNBRNYD
gi|68566501|gb|CP000077.1| Sulfolobus acidocaldarius DSM 639, complete genome	kinModCall	m4C	34248	34248	35	+	.	context=TATAATTATATTAGATGGAGCGGTTCAGAGAACTTTTAATT;fracLow=0.293;coverage=115;IPDRatio=1.68;fracUp=0.750;frac=0.547;identificationQv=29
gi|68566501|gb|CP000077.1| Sulfolobus acidocaldarius DSM 639, complete genome	kinModCall	modified_base	34256	34256	29	-	.	coverage=102;context=GACAGATCAATTAAAAGTTCTCTGAACCGCTCCATCTAATA;IPDRatio=1.63
gi|68566501|gb|CP000077.1| Sulfolobus acidocaldarius DSM 639, complete genome	kinModCall	modified_base	34276	34276	22	+	.	coverage=115;context=AGAACTTTTAATTGATCTGTCTGTCTCACCTAAAATACAAA;IPDRatio=1.48
gi|68566501|gb|CP000077.1| Sulfolobus acidocaldarius DSM 639, complete genome	kinModCall	.	34428	34428	10	-	.	context=ATAACATAAAATTGGATGTGGGTCCATCTCGTTATTTGAAA;motif=GGNNBRNYD;coverage=95;IPDRatio=1.235;id=GGNNBRNYD
gi|68566501|gb|CP000077.1| Sulfolobus acidocaldarius DSM 639, complete genome	kinModCall	modified_base	34434	34434	23	-	.	coverage=93;context=ACATATATAACATAAAATTGGATGTGGGTCCATCTCGTTAT;IPDRatio=1.52
gi|68566501|gb|CP000077.1| Sulfolobus acidocaldarius DSM 639, complete genome	kinModCall	modified_base	34555	34555	25	+	.	coverage=115;context=AGGAGAACAAATAGAGAAGGAGTTAATAATTATGGATCAGA;IPDRatio=1.57
gi|68566501|gb|CP000077.1| Sulfolobus acidocaldarius DSM 639, complete genome	kinModCall	modified_base	34604	34604	23	+	.	coverage=109;context=CTTTCAAACCAGAATTTTTACATCAGAAGACGAAGAGAGGA;IPDRatio=1.51
gi|68566501|gb|CP000077.1| Sulfolobus acidocaldarius DSM 639, complete genome	kinModCall	.	34683	34683	19	-	.	context=TTATTTTTTAAACAGTATTTGGATCAACAATTTACTTATAC;motif=GGNNBRNYD;coverage=101;IPDRatio=1.615;id=GGNNBRNYD
gi|68566501|gb|CP000077.1| Sulfolobus acidocaldarius DSM 639, complete genome	kinModCall	.	34713	34713	5	-	.	context=GTCAGGTCGCTATGAGCAGAGGACCGACAATTATTTTTTAA;motif=GGNNBRNYD;coverage=99;IPDRatio=1.073;id=GGNNBRNYD
gi|68566501|gb|CP000077.1| Sulfolobus acidocaldarius DSM 639, complete genome	kinModCall	.	34738	34738	13	-	.	context=CAGGATCGCCTCTGCAAGTAGGACTGTCAGGTCGCTATGAG;motif=GGNNBRNYD;coverage=100;IPDRatio=1.42;id=GGNNBRNYD
gi|68566501|gb|CP000077.1| Sulfolobus acidocaldarius DSM 639, complete genome	kinModCall	.	34756	34756	7	-	.	context=TCACAAATAATTATTTGGCAGGATCGCCTCTGCAAGTAGGA;motif=GGNNBRNYD;coverage=99;IPDRatio=1.147;id=GGNNBRNYD
gi|68566501|gb|CP000077.1| Sulfolobus acidocaldarius DSM 639, complete genome	kinModCall	modified_base	34758	34758	21	+	.	coverage=112;context=CTACTTGCAGAGGCGATCCTGCCAAATAATTATTTGTGAAA;IPDRatio=1.46
gi|68566501|gb|CP000077.1| Sulfolobus acidocaldarius DSM 639, complete genome	kinModCall	modified_base	34772	34772	21	+	.	coverage=104;context=GATCCTGCCAAATAATTATTTGTGAAAACTACTTAATAAAA;IPDRatio=1.57
gi|68566501|gb|CP000077.1| Sulfolobus acidocaldarius DSM 639, complete genome	kinModCall	m4C	34801	34801	100	-	.	context=GAAAAGACATAAGTTGGTGGCCTAGCCAATTTTATTAAGTA;fracLow=0.919;motif=GGCC;coverage=99;IPDRatio=3.23;id=GGCC;fracUp=1.000;frac=1.000;identificationQv=106
gi|68566501|gb|CP000077.1| Sulfolobus acidocaldarius DSM 639, complete genome	kinModCall	m4C	34802	34802	120	+	.	context=ACTTAATAAAATTGGCTAGGCCACCAACTTATGTCTTTTCT;fracLow=0.851;motif=GGCC;coverage=113;IPDRatio=4.13;id=GGCC;fracUp=1.000;frac=0.939;identificationQv=106
gi|68566501|gb|CP000077.1| Sulfolobus acidocaldarius DSM 639, complete genome	kinModCall	modified_base	34857	34857	21	+	.	coverage=109;context=TGCTGTAAATTCTCTCTCTATCCTCTTTACCAACCCTCACA;IPDRatio=1.54
gi|68566501|gb|CP000077.1| Sulfolobus acidocaldarius DSM 639, complete genome	kinModCall	.	34872	34872	3	-	.	context=AAAGGTTCATAAGGATGTGAGGGTTGGTAAAGAGGATAGAG;motif=GGNNBRNYD;coverage=99;IPDRatio=0.984;id=GGNNBRNYD
gi|68566501|gb|CP000077.1| Sulfolobus acidocaldarius DSM 639, complete genome	kinModCall	modified_base	34930	34930	22	+	.	coverage=108;context=TCCCTTCAGAGAAACGGGTTTTAGAACCTTTAAATACTCAA;IPDRatio=1.46
gi|68566501|gb|CP000077.1| Sulfolobus acidocaldarius DSM 639, complete genome	kinModCall	modified_base	34960	34960	31	+	.	coverage=110;context=TAAATACTCAAATATTTTGTCGGCATTGAAGAAATCTAATC;IPDRatio=1.81
gi|68566501|gb|CP000077.1| Sulfolobus acidocaldarius DSM 639, complete genome	kinModCall	modified_base	34990	34990	22	+	.	coverage=105;context=GAAATCTAATCTAAATAATCTTTCAGAAGGTTCTAATCTTA;IPDRatio=1.49
gi|68566501|gb|CP000077.1| Sulfolobus acidocaldarius DSM 639, complete genome	kinModCall	modified_base	35016	35016	26	+	.	coverage=107;context=AAGGTTCTAATCTTAAATTCGTAAAATAGTAGTTTAAGCCT;IPDRatio=1.53
gi|68566501|gb|CP000077.1| Sulfolobus acidocaldarius DSM 639, complete genome	kinModCall	modified_base	35036	35036	34	+	.	coverage=113;context=GTAAAATAGTAGTTTAAGCCTGATAACAATTTACTAGCCTT;IPDRatio=1.75
gi|68566501|gb|CP000077.1| Sulfolobus acidocaldarius DSM 639, complete genome	kinModCall	modified_base	35057	35057	31	-	.	coverage=93;context=GAAAATTACATTTTATCAAGGAAGGCTAGTAAATTGTTATC;IPDRatio=1.80
gi|68566501|gb|CP000077.1| Sulfolobus acidocaldarius DSM 639, complete genome	kinModCall	.	35058	35058	14	-	.	context=TGAAAATTACATTTTATCAAGGAAGGCTAGTAAATTGTTAT;motif=GGNNBRNYD;coverage=106;IPDRatio=1.453;id=GGNNBRNYD
gi|68566501|gb|CP000077.1| Sulfolobus acidocaldarius DSM 639, complete genome	kinModCall	modified_base	35142	35142	22	+	.	coverage=112;context=TGAACAACTCTAGAATAGTTATATCGGAATAAGCCTGTTTG;IPDRatio=1.44
gi|68566501|gb|CP000077.1| Sulfolobus acidocaldarius DSM 639, complete genome	kinModCall	modified_base	35189	35189	22	-	.	coverage=110;context=GATAAACTATTGTTTATCTCTAAGAACAGTAAGTCTAGTGA;IPDRatio=1.48
gi|68566501|gb|CP000077.1| Sulfolobus acidocaldarius DSM 639, complete genome	kinModCall	modified_base	35443	35443	33	-	.	coverage=100;context=TAGAATTATTGATGCAACTGCTAGAATTACAATTGGCACTA;IPDRatio=1.73
gi|68566501|gb|CP000077.1| Sulfolobus acidocaldarius DSM 639, complete genome	kinModCall	.	35474	35474	15	+	.	context=AATAATTCTATTCTTTCCTTGGCGTAATTACCTGGACTAAA;motif=GGNNBRNYD;coverage=111;IPDRatio=1.457;id=GGNNBRNYD
gi|68566501|gb|CP000077.1| Sulfolobus acidocaldarius DSM 639, complete genome	kinModCall	modified_base	35516	35516	31	-	.	coverage=100;context=ATAAACGAAATAAATAGTGAGGGTAAGGTATTAGTTCATAT;IPDRatio=1.89
gi|68566501|gb|CP000077.1| Sulfolobus acidocaldarius DSM 639, complete genome	kinModCall	m6A	35587	35587	37	-	.	context=GTATGTGGGTTAAGGAAACGAGGCAAGGTGTCATATTTATA;fracLow=0.408;coverage=99;IPDRatio=2.09;fracUp=0.806;frac=0.593;identificationQv=16
gi|68566501|gb|CP000077.1| Sulfolobus acidocaldarius DSM 639, complete genome	kinModCall	.	35667	35667	10	-	.	context=AAGTATTCTTAATGAACTGTGGATTAATTACTCTCCTGAAA;motif=GGNNBRNYD;coverage=93;IPDRatio=1.329;id=GGNNBRNYD
gi|68566501|gb|CP000077.1| Sulfolobus acidocaldarius DSM 639, complete genome	kinModCall	modified_base	35753	35753	23	+	.	coverage=98;context=ATTATTTTCTCCTTCATTTTGATTAGTTCTTCATATGCCTT;IPDRatio=1.47
gi|68566501|gb|CP000077.1| Sulfolobus acidocaldarius DSM 639, complete genome	kinModCall	.	35959	35959	9	+	.	context=ACTCATCAAGATTTACAGTAGGTTCATCAAGTATTAATGTG;motif=GGNNBRNYD;coverage=107;IPDRatio=1.227;id=GGNNBRNYD
gi|68566501|gb|CP000077.1| Sulfolobus acidocaldarius DSM 639, complete genome	kinModCall	modified_base	36016	36016	25	-	.	coverage=103;context=TTCCATTGCGTTAGCATTGAGGTTAGCTATTGCAAAAGCTC;IPDRatio=1.61
gi|68566501|gb|CP000077.1| Sulfolobus acidocaldarius DSM 639, complete genome	kinModCall	.	36272	36272	5	+	.	context=TTGAAGCTTGCTTATCCCTAGGTTTAACTTACTTTCCTCAT;motif=GGNNBRNYD;coverage=111;IPDRatio=1.097;id=GGNNBRNYD
gi|68566501|gb|CP000077.1| Sulfolobus acidocaldarius DSM 639, complete genome	kinModCall	modified_base	36296	36296	21	+	.	coverage=106;context=TAACTTACTTTCCTCATTCATTTTATTTCTTAATTCTTCTA;IPDRatio=1.45
gi|68566501|gb|CP000077.1| Sulfolobus acidocaldarius DSM 639, complete genome	kinModCall	modified_base	36364	36364	26	-	.	coverage=67;context=AGACAAAGGTAAAATAAAGGGAAGCTTAGAAGAAAAGATAA;IPDRatio=1.76
gi|68566501|gb|CP000077.1| Sulfolobus acidocaldarius DSM 639, complete genome	kinModCall	modified_base	36396	36396	39	-	.	coverage=101;context=AAACTTTCCAAGATTTTATCAGGTATTGAAGCAGACAAAGG;IPDRatio=1.92
gi|68566501|gb|CP000077.1| Sulfolobus acidocaldarius DSM 639, complete genome	kinModCall	modified_base	36445	36445	26	-	.	coverage=97;context=ACTTGGATACAGTGAAAAAAGGTATAAACAGTTAGAAGAGA;IPDRatio=1.83
gi|68566501|gb|CP000077.1| Sulfolobus acidocaldarius DSM 639, complete genome	kinModCall	m4C	36487	36487	47	-	.	context=GTTAAAGGAAGAAGAAGATGCGTTACTTAACCGTATCAGCG;fracLow=0.695;coverage=100;IPDRatio=2.00;fracUp=1.000;frac=0.985;identificationQv=15
gi|68566501|gb|CP000077.1| Sulfolobus acidocaldarius DSM 639, complete genome	kinModCall	.	36522	36522	19	-	.	context=ACAAGAATGAAAGGACTAAAGGAAGAGTATGAAAAGTTAAA;motif=GGNNBRNYD;coverage=91;IPDRatio=1.563;id=GGNNBRNYD
gi|68566501|gb|CP000077.1| Sulfolobus acidocaldarius DSM 639, complete genome	kinModCall	modified_base	36667	36667	28	+	.	coverage=100;context=GCAGAAATTGATATTTAGCCTTGTAATCATTATAACTCTTT;IPDRatio=1.70
gi|68566501|gb|CP000077.1| Sulfolobus acidocaldarius DSM 639, complete genome	kinModCall	.	36780	36780	3	-	.	context=GAGCTTATTGATTACCACGAGGAGTATCTTAAGAATTCTGA;motif=GGNNBRNYD;coverage=94;IPDRatio=0.987;id=GGNNBRNYD
gi|68566501|gb|CP000077.1| Sulfolobus acidocaldarius DSM 639, complete genome	kinModCall	modified_base	37043	37043	24	+	.	coverage=100;context=AAGAGCAGTAATCTGTTTGTTTAGCTCAAGCAATTGTACTT;IPDRatio=1.56
gi|68566501|gb|CP000077.1| Sulfolobus acidocaldarius DSM 639, complete genome	kinModCall	.	37112	37112	1	-	.	context=ACGATAGATGCCCCATTTGTGGAAGACCTTTAGATAGTGAG;motif=GGNNBRNYD;coverage=104;IPDRatio=0.906;id=GGNNBRNYD
gi|68566501|gb|CP000077.1| Sulfolobus acidocaldarius DSM 639, complete genome	kinModCall	modified_base	37119	37119	22	+	.	context=TCTAAAGGTCTTCCACAAATGGGGCATCTATCGTCTTCAAT;motif=GGNNBRNYD;coverage=106;IPDRatio=1.63;id=GGNNBRNYD
gi|68566501|gb|CP000077.1| Sulfolobus acidocaldarius DSM 639, complete genome	kinModCall	modified_base	37339	37339	29	-	.	coverage=92;context=AGAAAAGAGACTTACATACGTGCTAAAAAATATTGAAAGAC;IPDRatio=1.78
gi|68566501|gb|CP000077.1| Sulfolobus acidocaldarius DSM 639, complete genome	kinModCall	modified_base	37437	37437	22	+	.	coverage=94;context=TCGTATTGTTTTTCTTTCTCTTCTAACTCTTTCTTTCTCTT;IPDRatio=1.54
gi|68566501|gb|CP000077.1| Sulfolobus acidocaldarius DSM 639, complete genome	kinModCall	modified_base	37453	37453	22	-	.	coverage=88;context=AAAGAAAGAGAAGTTGAAGAGAAAGAAAGAGTTAGAAGAGA;IPDRatio=1.52
gi|68566501|gb|CP000077.1| Sulfolobus acidocaldarius DSM 639, complete genome	kinModCall	modified_base	37460	37460	49	-	.	coverage=93;context=TAAAAAGAAAGAAAGAGAAGTTGAAGAGAAAGAAAGAGTTA;IPDRatio=2.65
gi|68566501|gb|CP000077.1| Sulfolobus acidocaldarius DSM 639, complete genome	kinModCall	modified_base	37461	37461	81	-	.	coverage=92;context=CTAAAAAGAAAGAAAGAGAAGTTGAAGAGAAAGAAAGAGTT;IPDRatio=6.38
gi|68566501|gb|CP000077.1| Sulfolobus acidocaldarius DSM 639, complete genome	kinModCall	modified_base	37464	37464	28	-	.	coverage=86;context=GACCTAAAAAGAAAGAAAGAGAAGTTGAAGAGAAAGAAAGA;IPDRatio=1.83
gi|68566501|gb|CP000077.1| Sulfolobus acidocaldarius DSM 639, complete genome	kinModCall	modified_base	37473	37473	25	-	.	coverage=93;context=GTAGAAAATGACCTAAAAAGAAAGAAAGAGAAGTTGAAGAG;IPDRatio=1.52
gi|68566501|gb|CP000077.1| Sulfolobus acidocaldarius DSM 639, complete genome	kinModCall	modified_base	37483	37483	24	-	.	coverage=96;context=AATAAATGTGGTAGAAAATGACCTAAAAAGAAAGAAAGAGA;IPDRatio=1.52
gi|68566501|gb|CP000077.1| Sulfolobus acidocaldarius DSM 639, complete genome	kinModCall	modified_base	37488	37488	37	+	.	coverage=92;context=TTCTTTCTTTTTAGGTCATTTTCTACCACATTTATTTGGGA;IPDRatio=1.88
gi|68566501|gb|CP000077.1| Sulfolobus acidocaldarius DSM 639, complete genome	kinModCall	modified_base	37499	37499	28	+	.	coverage=94;context=TAGGTCATTTTCTACCACATTTATTTGGGATTTTAAAGAAT;IPDRatio=1.57
gi|68566501|gb|CP000077.1| Sulfolobus acidocaldarius DSM 639, complete genome	kinModCall	modified_base	37519	37519	23	+	.	coverage=94;context=TTATTTGGGATTTTAAAGAATCTATCTGAACAAGAATACTC;IPDRatio=1.69
gi|68566501|gb|CP000077.1| Sulfolobus acidocaldarius DSM 639, complete genome	kinModCall	modified_base	37529	37529	24	+	.	coverage=95;context=TTTTAAAGAATCTATCTGAACAAGAATACTCTTAAAACTAC;IPDRatio=1.53
gi|68566501|gb|CP000077.1| Sulfolobus acidocaldarius DSM 639, complete genome	kinModCall	m4C	37652	37652	48	+	.	context=AAAATCCTTTAGCCTTAAAGCGATCTCTTCAATTTTTTTAT;fracLow=0.442;coverage=95;IPDRatio=1.99;fracUp=0.953;frac=0.683;identificationQv=38
gi|68566501|gb|CP000077.1| Sulfolobus acidocaldarius DSM 639, complete genome	kinModCall	modified_base	37657	37657	24	-	.	coverage=97;context=TGTAAATAAAAAAATTGAAGAGATCGCTTTAAGGCTAAAGG;IPDRatio=1.57
gi|68566501|gb|CP000077.1| Sulfolobus acidocaldarius DSM 639, complete genome	kinModCall	modified_base	37673	37673	24	+	.	coverage=93;context=GATCTCTTCAATTTTTTTATTTACAACACTTAATTCCCCTG;IPDRatio=1.51
gi|68566501|gb|CP000077.1| Sulfolobus acidocaldarius DSM 639, complete genome	kinModCall	.	37713	37713	12	-	.	context=AATAGAATTAAAGAAATTAAGGTTCAATATGATATCTTATC;motif=GGNNBRNYD;coverage=97;IPDRatio=1.332;id=GGNNBRNYD
gi|68566501|gb|CP000077.1| Sulfolobus acidocaldarius DSM 639, complete genome	kinModCall	.	37764	37764	12	-	.	context=AGAGAAGCTAAAGAGAAAGAGGATGAACTAAATCAATATAA;motif=GGNNBRNYD;coverage=99;IPDRatio=1.346;id=GGNNBRNYD
gi|68566501|gb|CP000077.1| Sulfolobus acidocaldarius DSM 639, complete genome	kinModCall	m6A	37822	37822	26	-	.	context=AATAGACAGACTAAAAAAAGAAATAGAAGAAATTAAGGTAA;fracLow=0.164;coverage=97;IPDRatio=1.62;fracUp=0.499;frac=0.328;identificationQv=4
gi|68566501|gb|CP000077.1| Sulfolobus acidocaldarius DSM 639, complete genome	kinModCall	modified_base	37853	37853	28	-	.	coverage=68;context=TAAAGGATATACTAAAGAGGGAAGAAGCTGAAATAGACAGA;IPDRatio=1.75
gi|68566501|gb|CP000077.1| Sulfolobus acidocaldarius DSM 639, complete genome	kinModCall	modified_base	37906	37906	22	-	.	coverage=95;context=TATACACTCCTTAATAAAAGTATTAACCGATAGAATAAGAA;IPDRatio=1.52
gi|68566501|gb|CP000077.1| Sulfolobus acidocaldarius DSM 639, complete genome	kinModCall	.	37927	37927	6	+	.	context=CTTTTATTAAGGAGTGTATAGGTCCATTACTTTCTCTGAGC;motif=GGNNBRNYD;coverage=93;IPDRatio=1.13;id=GGNNBRNYD
gi|68566501|gb|CP000077.1| Sulfolobus acidocaldarius DSM 639, complete genome	kinModCall	modified_base	38045	38045	23	-	.	coverage=98;context=GCTTCGATCATAAAATTTTGATGTCTACAACAATTATAGGT;IPDRatio=1.51
gi|68566501|gb|CP000077.1| Sulfolobus acidocaldarius DSM 639, complete genome	kinModCall	modified_base	38064	38064	40	+	.	coverage=100;context=ATCAAAATTTTATGATCGAAGCCCAGGATCTCCTTTATCTT;IPDRatio=1.86
gi|68566501|gb|CP000077.1| Sulfolobus acidocaldarius DSM 639, complete genome	kinModCall	modified_base	38067	38067	25	+	.	coverage=90;context=AAAATTTTATGATCGAAGCCCAGGATCTCCTTTATCTTGTT;IPDRatio=1.58
gi|68566501|gb|CP000077.1| Sulfolobus acidocaldarius DSM 639, complete genome	kinModCall	m6A	38071	38071	70	+	.	context=TTTTATGATCGAAGCCCAGGATCTCCTTTATCTTGTTATTA;fracLow=0.288;motif=GGATCY;coverage=103;IPDRatio=2.40;id=GGATCY;fracUp=0.617;frac=0.440;identificationQv=11
gi|68566501|gb|CP000077.1| Sulfolobus acidocaldarius DSM 639, complete genome	kinModCall	modified_base	38071	38071	29	-	.	coverage=99;context=TAATAACAAGATAAAGGAGATCCTGGGCTTCGATCATAAAA;IPDRatio=1.77
gi|68566501|gb|CP000077.1| Sulfolobus acidocaldarius DSM 639, complete genome	kinModCall	modified_base	38072	38072	73	-	.	context=TTAATAACAAGATAAAGGAGATCCTGGGCTTCGATCATAAA;motif=AGATCC;coverage=92;IPDRatio=2.70;id=AGATCC
gi|68566501|gb|CP000077.1| Sulfolobus acidocaldarius DSM 639, complete genome	kinModCall	modified_base	38159	38159	21	+	.	coverage=103;context=CAAAGATATTGTGTCCCTGCTTGTCTCACCTACATTTCTAT;IPDRatio=1.46
gi|68566501|gb|CP000077.1| Sulfolobus acidocaldarius DSM 639, complete genome	kinModCall	modified_base	38170	38170	22	-	.	coverage=91;context=ATACCTTATAGATAGAAATGTAGGTGAGACAAGCAGGGACA;IPDRatio=1.65
gi|68566501|gb|CP000077.1| Sulfolobus acidocaldarius DSM 639, complete genome	kinModCall	m4C	38196	38196	37	-	.	context=ATAAAATTCGAGATCAATGGCGACACATACCTTATAGATAG;fracLow=0.366;coverage=97;IPDRatio=1.79;fracUp=0.924;frac=0.645;identificationQv=25
gi|68566501|gb|CP000077.1| Sulfolobus acidocaldarius DSM 639, complete genome	kinModCall	modified_base	38206	38206	21	-	.	coverage=96;context=ACAAGTTTCAATAAAATTCGAGATCAATGGCGACACATACC;IPDRatio=1.65
gi|68566501|gb|CP000077.1| Sulfolobus acidocaldarius DSM 639, complete genome	kinModCall	m4C	38208	38208	31	-	.	context=GGACAAGTTTCAATAAAATTCGAGATCAATGGCGACACATA;fracLow=0.636;coverage=97;IPDRatio=1.73;fracUp=1.000;frac=0.961;identificationQv=7
gi|68566501|gb|CP000077.1| Sulfolobus acidocaldarius DSM 639, complete genome	kinModCall	modified_base	38256	38256	23	-	.	coverage=95;context=AGGGACATAGGTAAAAATGAAGAGCTCATAAAGAAAGGAAA;IPDRatio=1.60
gi|68566501|gb|CP000077.1| Sulfolobus acidocaldarius DSM 639, complete genome	kinModCall	modified_base	38283	38283	23	+	.	coverage=94;context=TTACCTATGTCCCTATTGGTTCTCTTGAACAATCCAAATAG;IPDRatio=1.57
gi|68566501|gb|CP000077.1| Sulfolobus acidocaldarius DSM 639, complete genome	kinModCall	.	38309	38309	16	-	.	context=GAAAAAGTTCGATAATAGACGGGATACTATTTGGATTGTTC;motif=GGNNBRNYD;coverage=95;IPDRatio=1.518;id=GGNNBRNYD
gi|68566501|gb|CP000077.1| Sulfolobus acidocaldarius DSM 639, complete genome	kinModCall	modified_base	38330	38330	23	+	.	coverage=100;context=GTCTATTATCGAACTTTTTCCGGCACCATTGTTTCCAATTA;IPDRatio=1.86
gi|68566501|gb|CP000077.1| Sulfolobus acidocaldarius DSM 639, complete genome	kinModCall	modified_base	38342	38342	22	+	.	coverage=104;context=ACTTTTTCCGGCACCATTGTTTCCAATTATGACATTTATAC;IPDRatio=1.49
gi|68566501|gb|CP000077.1| Sulfolobus acidocaldarius DSM 639, complete genome	kinModCall	modified_base	38374	38374	24	+	.	coverage=102;context=CATTTATACTGCCCTCAAACTTAACTGTAGTATCTTCATGA;IPDRatio=1.49
gi|68566501|gb|CP000077.1| Sulfolobus acidocaldarius DSM 639, complete genome	kinModCall	modified_base	38447	38447	28	-	.	coverage=96;context=GAACTTTTGAAAAAATTTGCAGGTGTTGAGGACAAATGATA;IPDRatio=1.63
gi|68566501|gb|CP000077.1| Sulfolobus acidocaldarius DSM 639, complete genome	kinModCall	modified_base	38472	38472	23	-	.	coverage=96;context=CGAAGAGGACGAGAAAAAGGTAGAAGAACTTTTGAAAAAAT;IPDRatio=1.69
gi|68566501|gb|CP000077.1| Sulfolobus acidocaldarius DSM 639, complete genome	kinModCall	modified_base	38473	38473	39	-	.	coverage=86;context=ACGAAGAGGACGAGAAAAAGGTAGAAGAACTTTTGAAAAAA;IPDRatio=2.08
gi|68566501|gb|CP000077.1| Sulfolobus acidocaldarius DSM 639, complete genome	kinModCall	modified_base	38474	38474	29	-	.	coverage=96;context=AACGAAGAGGACGAGAAAAAGGTAGAAGAACTTTTGAAAAA;IPDRatio=1.94
gi|68566501|gb|CP000077.1| Sulfolobus acidocaldarius DSM 639, complete genome	kinModCall	modified_base	38596	38596	29	+	.	coverage=90;context=AGAGTATGTTGTTTTAAGTTTTGTCTTAAGGTTTTCCTCCT;IPDRatio=1.70
gi|68566501|gb|CP000077.1| Sulfolobus acidocaldarius DSM 639, complete genome	kinModCall	.	38657	38657	1	-	.	context=CAGGCTTTAAGGGATTATGTGGAACATTATAGAATATATAA;motif=GGNNBRNYD;coverage=97;IPDRatio=0.882;id=GGNNBRNYD
gi|68566501|gb|CP000077.1| Sulfolobus acidocaldarius DSM 639, complete genome	kinModCall	modified_base	38681	38681	21	+	.	coverage=98;context=TAATCCCTTAAAGCCTGTAACTTAGTCATTAAAACGTCCTT;IPDRatio=1.44
gi|68566501|gb|CP000077.1| Sulfolobus acidocaldarius DSM 639, complete genome	kinModCall	.	38709	38709	8	+	.	context=TTAAAACGTCCTTTCTTATAGGTACAGTTCCCTCTAGTTCT;motif=GGNNBRNYD;coverage=98;IPDRatio=1.167;id=GGNNBRNYD
gi|68566501|gb|CP000077.1| Sulfolobus acidocaldarius DSM 639, complete genome	kinModCall	modified_base	38742	38742	21	+	.	coverage=99;context=CTAGTTCTATATGTAGAATTGGTTTTTTGTCGTTTTTCACG;IPDRatio=1.50
gi|68566501|gb|CP000077.1| Sulfolobus acidocaldarius DSM 639, complete genome	kinModCall	modified_base	38768	38768	31	-	.	coverage=96;context=AGTGTCATACAAAAATTGAAGGAGAACGTGAAAAACGACAA;IPDRatio=1.87
gi|68566501|gb|CP000077.1| Sulfolobus acidocaldarius DSM 639, complete genome	kinModCall	m6A	38793	38793	23	+	.	context=ATTTTTGTATGACACTTTCTATAGACTGTTCAATTTTGTCC;fracLow=0.000;coverage=101;IPDRatio=1.46;fracUp=0.355;frac=0.168;identificationQv=6
gi|68566501|gb|CP000077.1| Sulfolobus acidocaldarius DSM 639, complete genome	kinModCall	modified_base	38824	38824	25	+	.	coverage=105;context=AATTTTGTCCACGTTAATGTCTAGAACTAACTGATCTCTTA;IPDRatio=1.55
gi|68566501|gb|CP000077.1| Sulfolobus acidocaldarius DSM 639, complete genome	kinModCall	modified_base	38851	38851	22	-	.	coverage=87;context=CGAGTATTAACTACATTAACGTCAACATAAGAGATCAGTTA;IPDRatio=1.44
gi|68566501|gb|CP000077.1| Sulfolobus acidocaldarius DSM 639, complete genome	kinModCall	modified_base	38853	38853	21	+	.	coverage=105;context=ACTGATCTCTTATGTTGACGTTAATGTAGTTAATACTCGGT;IPDRatio=1.38
gi|68566501|gb|CP000077.1| Sulfolobus acidocaldarius DSM 639, complete genome	kinModCall	modified_base	38870	38870	24	-	.	coverage=95;context=GATATGTCAGGAGATTTACCGAGTATTAACTACATTAACGT;IPDRatio=1.65
gi|68566501|gb|CP000077.1| Sulfolobus acidocaldarius DSM 639, complete genome	kinModCall	modified_base	38903	38903	33	-	.	coverage=92;context=TATCAGAAGAGTAAAAAGGGGGCAACATTAATCGATATGTC;IPDRatio=3.06
gi|68566501|gb|CP000077.1| Sulfolobus acidocaldarius DSM 639, complete genome	kinModCall	modified_base	38905	38905	39	-	.	context=ATTATCAGAAGAGTAAAAAGGGGGCAACATTAATCGATATG;motif=GGNNBRNYD;coverage=90;IPDRatio=4.54;id=GGNNBRNYD
gi|68566501|gb|CP000077.1| Sulfolobus acidocaldarius DSM 639, complete genome	kinModCall	.	38927	38927	2	-	.	context=ATGAGAGAAGAGGAAATCGAGGATTATCAGAAGAGTAAAAA;motif=GGNNBRNYD;coverage=102;IPDRatio=0.959;id=GGNNBRNYD
gi|68566501|gb|CP000077.1| Sulfolobus acidocaldarius DSM 639, complete genome	kinModCall	.	38962	38962	14	-	.	context=GAGCTCTTATTGAAATAGCTGGTTCACCTGATATAATGAGA;motif=GGNNBRNYD;coverage=102;IPDRatio=1.33;id=GGNNBRNYD
gi|68566501|gb|CP000077.1| Sulfolobus acidocaldarius DSM 639, complete genome	kinModCall	.	38986	38986	1	-	.	context=GAAGGAAAGACTATCTAGATGGAGGAGCTCTTATTGAAATA;motif=GGNNBRNYD;coverage=103;IPDRatio=0.901;id=GGNNBRNYD
gi|68566501|gb|CP000077.1| Sulfolobus acidocaldarius DSM 639, complete genome	kinModCall	.	39077	39077	2	-	.	context=ACCTACTTACCATATCAAGGGGCATGGCAAATTGAGTTATC;motif=GGNNBRNYD;coverage=93;IPDRatio=0.933;id=GGNNBRNYD
gi|68566501|gb|CP000077.1| Sulfolobus acidocaldarius DSM 639, complete genome	kinModCall	.	39141	39141	11	+	.	context=GTATGCTTTTTCTCGTTTCCGGTTTAACTTTGCTTAGCTGT;motif=GGNNBRNYD;coverage=104;IPDRatio=1.321;id=GGNNBRNYD
gi|68566501|gb|CP000077.1| Sulfolobus acidocaldarius DSM 639, complete genome	kinModCall	modified_base	39195	39195	28	+	.	coverage=103;context=TAACAGATACATTTGAAATGTGAGAAATTCCATATACTTCA;IPDRatio=1.62
gi|68566501|gb|CP000077.1| Sulfolobus acidocaldarius DSM 639, complete genome	kinModCall	modified_base	39233	39233	26	-	.	coverage=97;context=CTACAAAAAATAGATAACAGGGTTAAGTTAGAAAACGTTGA;IPDRatio=1.63
gi|68566501|gb|CP000077.1| Sulfolobus acidocaldarius DSM 639, complete genome	kinModCall	modified_base	39242	39242	39	-	.	coverage=100;context=ATAAAAATCCTACAAAAAATAGATAACAGGGTTAAGTTAGA;IPDRatio=1.86
gi|68566501|gb|CP000077.1| Sulfolobus acidocaldarius DSM 639, complete genome	kinModCall	.	39292	39292	18	+	.	context=TTCTTCTAGTATTCGTTGTGGGTATATTTCTTCTTTTCTTT;motif=GGNNBRNYD;coverage=100;IPDRatio=1.523;id=GGNNBRNYD
gi|68566501|gb|CP000077.1| Sulfolobus acidocaldarius DSM 639, complete genome	kinModCall	modified_base	39317	39317	23	-	.	coverage=104;context=ATAGCAGGAGATCATGATTCCCCGAAAAGAAAAGAAGAAAT;IPDRatio=1.59
gi|68566501|gb|CP000077.1| Sulfolobus acidocaldarius DSM 639, complete genome	kinModCall	modified_base	39340	39340	22	+	.	coverage=105;context=ATCATGATCTCCTGCTATACATATAAAAGGAATATTGTGGT;IPDRatio=1.46
gi|68566501|gb|CP000077.1| Sulfolobus acidocaldarius DSM 639, complete genome	kinModCall	.	39348	39348	5	+	.	context=CTCCTGCTATACATATAAAAGGAATATTGTGGTCTTTAAGC;motif=GGNNBRNYD;coverage=102;IPDRatio=1.063;id=GGNNBRNYD
gi|68566501|gb|CP000077.1| Sulfolobus acidocaldarius DSM 639, complete genome	kinModCall	.	39408	39408	1	+	.	context=CATGGAGTTTTGCTCTATTAGGCGGGTTATTCACGTCAAAT;motif=GGNNBRNYD;coverage=103;IPDRatio=0.895;id=GGNNBRNYD
gi|68566501|gb|CP000077.1| Sulfolobus acidocaldarius DSM 639, complete genome	kinModCall	modified_base	39418	39418	21	-	.	coverage=107;context=CAGGAGATTTATTTGACGTGAATAACCCGCCTAATAGAGCA;IPDRatio=1.40
gi|68566501|gb|CP000077.1| Sulfolobus acidocaldarius DSM 639, complete genome	kinModCall	modified_base	39450	39450	28	-	.	coverage=106;context=AATTAATGAACATGTTAAAGCAGTAATTCATACAGGAGATT;IPDRatio=1.89
gi|68566501|gb|CP000077.1| Sulfolobus acidocaldarius DSM 639, complete genome	kinModCall	modified_base	39529	39529	22	+	.	coverage=97;context=TTTTTCCCTAGATTCAAGGTTGTACTGTCTTTTACCTAGAT;IPDRatio=1.73
gi|68566501|gb|CP000077.1| Sulfolobus acidocaldarius DSM 639, complete genome	kinModCall	modified_base	39637	39637	26	-	.	coverage=76;context=CCAAATCTAACAGAAGAATGGAAGAGAGCTAAGGAAGAAGA;IPDRatio=1.68
gi|68566501|gb|CP000077.1| Sulfolobus acidocaldarius DSM 639, complete genome	kinModCall	.	39656	39656	4	+	.	context=TCCATTCTTCTGTTAGATTTGGATCACTTCCTGATAGTTTA;motif=GGNNBRNYD;coverage=98;IPDRatio=1.038;id=GGNNBRNYD
gi|68566501|gb|CP000077.1| Sulfolobus acidocaldarius DSM 639, complete genome	kinModCall	modified_base	39798	39798	21	+	.	coverage=101;context=CTCACTTAAGTTATCACTAGTTTCTAGCACATATTTCTTAT;IPDRatio=1.61
gi|68566501|gb|CP000077.1| Sulfolobus acidocaldarius DSM 639, complete genome	kinModCall	modified_base	39824	39824	24	+	.	context=GCACATATTTCTTATCACTTGGCTCAACTATCTTAAGGATT;motif=GGNNBRNYD;coverage=101;IPDRatio=1.77;id=GGNNBRNYD
gi|68566501|gb|CP000077.1| Sulfolobus acidocaldarius DSM 639, complete genome	kinModCall	.	39840	39840	7	+	.	context=ACTTGGCTCAACTATCTTAAGGATTATCTTATTTGTCATTT;motif=GGNNBRNYD;coverage=102;IPDRatio=1.144;id=GGNNBRNYD
gi|68566501|gb|CP000077.1| Sulfolobus acidocaldarius DSM 639, complete genome	kinModCall	modified_base	39841	39841	21	-	.	coverage=98;context=CAAATGACAAATAAGATAATCCTTAAGATAGTTGAGCCAAG;IPDRatio=1.58
gi|68566501|gb|CP000077.1| Sulfolobus acidocaldarius DSM 639, complete genome	kinModCall	modified_base	39894	39894	44	+	.	coverage=102;context=CTCGTCAAGACCTTTAGGTCTCTGACTAACGATTATTAGTC;IPDRatio=1.92
gi|68566501|gb|CP000077.1| Sulfolobus acidocaldarius DSM 639, complete genome	kinModCall	.	39915	39915	10	-	.	context=AAGGAAGGAAGTTTGGTGTAGGACTAATAATCGTTAGTCAG;motif=GGNNBRNYD;coverage=98;IPDRatio=1.282;id=GGNNBRNYD
gi|68566501|gb|CP000077.1| Sulfolobus acidocaldarius DSM 639, complete genome	kinModCall	modified_base	39921	39921	53	-	.	coverage=98;context=CGAGAGAAGGAAGGAAGTTTGGTGTAGGACTAATAATCGTT;IPDRatio=2.62
gi|68566501|gb|CP000077.1| Sulfolobus acidocaldarius DSM 639, complete genome	kinModCall	modified_base	39941	39941	22	-	.	coverage=98;context=GAAATGGGCTGGCAGAATAGCGAGAGAAGGAAGGAAGTTTG;IPDRatio=1.52
gi|68566501|gb|CP000077.1| Sulfolobus acidocaldarius DSM 639, complete genome	kinModCall	.	39951	39951	3	-	.	context=CATTAACGAAGAAATGGGCTGGCAGAATAGCGAGAGAAGGA;motif=GGNNBRNYD;coverage=94;IPDRatio=0.993;id=GGNNBRNYD
gi|68566501|gb|CP000077.1| Sulfolobus acidocaldarius DSM 639, complete genome	kinModCall	.	39956	39956	11	-	.	context=AAATACATTAACGAAGAAATGGGCTGGCAGAATAGCGAGAG;motif=GGNNBRNYD;coverage=96;IPDRatio=1.31;id=GGNNBRNYD
gi|68566501|gb|CP000077.1| Sulfolobus acidocaldarius DSM 639, complete genome	kinModCall	modified_base	39992	39992	25	-	.	coverage=96;context=TGTAGAGGAGGCTCACGTCCTATTGTCTAAGGATACAAATA;IPDRatio=1.61
gi|68566501|gb|CP000077.1| Sulfolobus acidocaldarius DSM 639, complete genome	kinModCall	.	40095	40095	18	+	.	context=TAGTATTCTTCTTAAATAATGGGCTACTATGGCGTCTATTG;motif=GGNNBRNYD;coverage=100;IPDRatio=1.516;id=GGNNBRNYD
gi|68566501|gb|CP000077.1| Sulfolobus acidocaldarius DSM 639, complete genome	kinModCall	modified_base	40096	40096	27	+	.	coverage=98;context=AGTATTCTTCTTAAATAATGGGCTACTATGGCGTCTATTGC;IPDRatio=1.74
gi|68566501|gb|CP000077.1| Sulfolobus acidocaldarius DSM 639, complete genome	kinModCall	modified_base	40107	40107	22	+	.	coverage=102;context=TAAATAATGGGCTACTATGGCGTCTATTGCGTCCTCGTCCA;IPDRatio=1.69
gi|68566501|gb|CP000077.1| Sulfolobus acidocaldarius DSM 639, complete genome	kinModCall	modified_base	40145	40145	30	-	.	coverage=105;context=AAAACTAGGCAAGATAAACGTTGTAAATCTTAGCTCCTTGG;IPDRatio=1.65
gi|68566501|gb|CP000077.1| Sulfolobus acidocaldarius DSM 639, complete genome	kinModCall	modified_base	40191	40191	32	+	.	coverage=106;context=GTTTATGACATCACCAAATGTTATGTCAATAATATCTGAAT;IPDRatio=1.78
gi|68566501|gb|CP000077.1| Sulfolobus acidocaldarius DSM 639, complete genome	kinModCall	.	40400	40400	3	-	.	context=TATTCAATACAGAATAATAAGGAGGACTTTCAATCAATTGA;motif=GGNNBRNYD;coverage=105;IPDRatio=0.981;id=GGNNBRNYD
gi|68566501|gb|CP000077.1| Sulfolobus acidocaldarius DSM 639, complete genome	kinModCall	.	40470	40470	9	+	.	context=AGCGAATTCATTCACAGACAGGTATAAGGGATTTAATTTTG;motif=GGTATAVND;coverage=106;IPDRatio=1.245;id=GGTATAVND
gi|68566501|gb|CP000077.1| Sulfolobus acidocaldarius DSM 639, complete genome	kinModCall	modified_base	40515	40515	27	+	.	coverage=105;context=TATGATATTCAAATTGGGTAGTGTACTATCGTAATACTCCC;IPDRatio=1.79
gi|68566501|gb|CP000077.1| Sulfolobus acidocaldarius DSM 639, complete genome	kinModCall	.	40534	40534	0	-	.	context=TTAATATTTGACTACCATGGGGAGTATTACGATAGTACACT;motif=GGNNBRNYD;coverage=98;IPDRatio=0.807;id=GGNNBRNYD
gi|68566501|gb|CP000077.1| Sulfolobus acidocaldarius DSM 639, complete genome	kinModCall	.	40584	40584	13	+	.	context=TCCTATTTCGACTAGCCTCTGGGATAGTATGGCGACTGTAT;motif=GGNNBRNYD;coverage=109;IPDRatio=1.375;id=GGNNBRNYD
gi|68566501|gb|CP000077.1| Sulfolobus acidocaldarius DSM 639, complete genome	kinModCall	modified_base	40632	40632	21	-	.	coverage=109;context=TATCTAGACACCTTGCTATTTTGGCAGCAACAGGGTCAGGT;IPDRatio=1.54
gi|68566501|gb|CP000077.1| Sulfolobus acidocaldarius DSM 639, complete genome	kinModCall	modified_base	40660	40660	22	+	.	coverage=108;context=AGGTGTCTAGATAGAGGATTTAGTCTTATTTTGACCTCCAC;IPDRatio=1.46
gi|68566501|gb|CP000077.1| Sulfolobus acidocaldarius DSM 639, complete genome	kinModCall	modified_base	40688	40688	39	-	.	context=TAGAATAGGAAAATTAATAGGGAGTAATGTGGAGGTCAAAA;motif=GGNNBRNYD;coverage=107;IPDRatio=2.31;id=GGNNBRNYD
gi|68566501|gb|CP000077.1| Sulfolobus acidocaldarius DSM 639, complete genome	kinModCall	.	40715	40715	7	-	.	context=TTCAACTGTTTTTTCTGCAGGGGATGTTAGAATAGGAAAAT;motif=GGNNBRNYD;coverage=110;IPDRatio=1.138;id=GGNNBRNYD
gi|68566501|gb|CP000077.1| Sulfolobus acidocaldarius DSM 639, complete genome	kinModCall	modified_base	40730	40730	21	+	.	coverage=109;context=CATCCCCTGCAGAAAAAACAGTTGAAAGCTCCTCATCAGAG;IPDRatio=1.50
gi|68566501|gb|CP000077.1| Sulfolobus acidocaldarius DSM 639, complete genome	kinModCall	modified_base	40738	40738	25	-	.	coverage=112;context=AGACTAGCCTCTGATGAGGAGCTTTCAACTGTTTTTTCTGC;IPDRatio=1.45
gi|68566501|gb|CP000077.1| Sulfolobus acidocaldarius DSM 639, complete genome	kinModCall	.	40770	40770	18	-	.	context=CAGATTTACCTCCTGTAGCTGGAACACCTGTTAGACTAGCC;motif=GGNNBRNYD;coverage=115;IPDRatio=1.416;id=GGNNBRNYD
gi|68566501|gb|CP000077.1| Sulfolobus acidocaldarius DSM 639, complete genome	kinModCall	modified_base	40794	40794	28	+	.	coverage=103;context=TACAGGAGGTAAATCTGGTTGTGTGAATTTTCCGTCTAATT;IPDRatio=2.24
gi|68566501|gb|CP000077.1| Sulfolobus acidocaldarius DSM 639, complete genome	kinModCall	modified_base	40805	40805	24	+	.	coverage=107;context=AATCTGGTTGTGTGAATTTTCCGTCTAATTTACAAAGTAGT;IPDRatio=1.68
gi|68566501|gb|CP000077.1| Sulfolobus acidocaldarius DSM 639, complete genome	kinModCall	modified_base	40826	40826	23	+	.	coverage=106;context=CGTCTAATTTACAAAGTAGTTTGATTCTGGCTTTAATGAAA;IPDRatio=1.62
gi|68566501|gb|CP000077.1| Sulfolobus acidocaldarius DSM 639, complete genome	kinModCall	modified_base	40850	40850	21	+	.	coverage=102;context=TTCTGGCTTTAATGAAAAATGGGATCTTATTTGCCTCCAGT;IPDRatio=1.56
gi|68566501|gb|CP000077.1| Sulfolobus acidocaldarius DSM 639, complete genome	kinModCall	modified_base	40853	40853	40	+	.	context=TGGCTTTAATGAAAAATGGGATCTTATTTGCCTCCAGTTGT;motif=GGATCY;coverage=103;IPDRatio=1.92;id=GGATCY
gi|68566501|gb|CP000077.1| Sulfolobus acidocaldarius DSM 639, complete genome	kinModCall	modified_base	40854	40854	24	-	.	context=AACAACTGGAGGCAAATAAGATCCCATTTTTCATTAAAGCC;motif=AGATCC;coverage=110;IPDRatio=1.52;id=AGATCC
gi|68566501|gb|CP000077.1| Sulfolobus acidocaldarius DSM 639, complete genome	kinModCall	modified_base	40922	40922	22	+	.	context=TCAAATTATCATCTAATAAAGGACTACCTGTATAAACATTA;motif=GGNNBRNYD;coverage=106;IPDRatio=1.59;id=GGNNBRNYD
gi|68566501|gb|CP000077.1| Sulfolobus acidocaldarius DSM 639, complete genome	kinModCall	.	41049	41049	8	-	.	context=TGACCATAGGATACATCATAGGGTCAGCAACTATAAATGAA;motif=GGNNBRNYD;coverage=107;IPDRatio=1.181;id=GGNNBRNYD
gi|68566501|gb|CP000077.1| Sulfolobus acidocaldarius DSM 639, complete genome	kinModCall	modified_base	41087	41087	21	-	.	coverage=107;context=AAATCGTTATATACTTTTTAGGATAACATCTTAATAAATGA;IPDRatio=1.64
gi|68566501|gb|CP000077.1| Sulfolobus acidocaldarius DSM 639, complete genome	kinModCall	modified_base	41114	41114	45	+	.	coverage=108;context=GTATATAACGATTTATTATAGTGTGATAGTAATACCAGAAC;IPDRatio=2.64
gi|68566501|gb|CP000077.1| Sulfolobus acidocaldarius DSM 639, complete genome	kinModCall	modified_base	41220	41220	33	-	.	coverage=98;context=CAATGCTATGCGCATTTGCTGAAGAAGAAGCAAAAATTGCA;IPDRatio=1.65
gi|68566501|gb|CP000077.1| Sulfolobus acidocaldarius DSM 639, complete genome	kinModCall	m4C	41358	41358	22	+	.	context=TAACTTCTTTACCTTTAATTCGGTGGCTACTTTTCCTACAG;fracLow=0.773;coverage=92;IPDRatio=1.61;fracUp=1.000;frac=1.000;identificationQv=5
gi|68566501|gb|CP000077.1| Sulfolobus acidocaldarius DSM 639, complete genome	kinModCall	modified_base	41403	41403	46	-	.	coverage=113;context=CAATGCTATGCGCATTTGCTGAAGAAGAAGCAAAAATTGCA;IPDRatio=1.83
gi|68566501|gb|CP000077.1| Sulfolobus acidocaldarius DSM 639, complete genome	kinModCall	modified_base	41558	41558	36	+	.	coverage=118;context=TGGATATCATAGGTATTCGTAATGAATAATCGGAAGGCAAA;IPDRatio=1.84
gi|68566501|gb|CP000077.1| Sulfolobus acidocaldarius DSM 639, complete genome	kinModCall	modified_base	41570	41570	21	+	.	coverage=108;context=GTATTCGTAATGAATAATCGGAAGGCAAATATATAAGCATT;IPDRatio=1.49
gi|68566501|gb|CP000077.1| Sulfolobus acidocaldarius DSM 639, complete genome	kinModCall	modified_base	41630	41630	34	+	.	coverage=119;context=TAAATATAATTAGCATTTTTGTATTTCAACAAAGTTTGAGA;IPDRatio=1.63
gi|68566501|gb|CP000077.1| Sulfolobus acidocaldarius DSM 639, complete genome	kinModCall	.	41769	41769	5	-	.	context=AGCTGAAAAACTTCCTGAAAGGAAGAACGAATTAGAAACCA;motif=GGNNBRNYD;coverage=136;IPDRatio=1.099;id=GGNNBRNYD
gi|68566501|gb|CP000077.1| Sulfolobus acidocaldarius DSM 639, complete genome	kinModCall	modified_base	41851	41851	22	-	.	coverage=127;context=AAGAGTTAAATAAAAAGGAAAGTGAGCAATTAAAAGAGAAA;IPDRatio=1.45
gi|68566501|gb|CP000077.1| Sulfolobus acidocaldarius DSM 639, complete genome	kinModCall	.	41929	41929	7	-	.	context=TTGAATTGGGTCATGCTAGGGGAATATTAGAGAAAATGATA;motif=GGNNBRNYD;coverage=123;IPDRatio=1.12;id=GGNNBRNYD
gi|68566501|gb|CP000077.1| Sulfolobus acidocaldarius DSM 639, complete genome	kinModCall	modified_base	41965	41965	22	-	.	coverage=140;context=AGGAAGAATCTGAAAAAATTAGGGAAAAAGCCTTAGTTGAA;IPDRatio=1.40
gi|68566501|gb|CP000077.1| Sulfolobus acidocaldarius DSM 639, complete genome	kinModCall	.	42206	42206	8	-	.	context=CATACAAATATTCTCAGTAGGGAAGGATTTTACTTTTATTC;motif=GGNNBRNYD;coverage=129;IPDRatio=1.15;id=GGNNBRNYD
gi|68566501|gb|CP000077.1| Sulfolobus acidocaldarius DSM 639, complete genome	kinModCall	modified_base	42230	42230	21	-	.	coverage=138;context=GGCTTTCATTCTTTTTGAGGTTATCATACAAATATTCTCAG;IPDRatio=1.39
gi|68566501|gb|CP000077.1| Sulfolobus acidocaldarius DSM 639, complete genome	kinModCall	modified_base	42233	42233	21	-	.	coverage=138;context=AAGGGCTTTCATTCTTTTTGAGGTTATCATACAAATATTCT;IPDRatio=1.43
gi|68566501|gb|CP000077.1| Sulfolobus acidocaldarius DSM 639, complete genome	kinModCall	modified_base	42249	42249	25	-	.	coverage=101;context=CTTCGCTATTAATTTCAAGGGCTTTCATTCTTTTTGAGGTT;IPDRatio=1.60
gi|68566501|gb|CP000077.1| Sulfolobus acidocaldarius DSM 639, complete genome	kinModCall	.	42275	42275	9	+	.	context=AAATTAATAGCGAAGCATTAGGCGTGCCAACATTACTCTTG;motif=GGNNBRNYD;coverage=119;IPDRatio=1.207;id=GGNNBRNYD
gi|68566501|gb|CP000077.1| Sulfolobus acidocaldarius DSM 639, complete genome	kinModCall	.	42282	42282	2	-	.	context=TTTCCATCAAGAGTAATGTTGGCACGCCTAATGCTTCGCTA;motif=GGNNBRNYD;coverage=136;IPDRatio=0.936;id=GGNNBRNYD
gi|68566501|gb|CP000077.1| Sulfolobus acidocaldarius DSM 639, complete genome	kinModCall	modified_base	42306	42306	28	+	.	coverage=117;context=ATTACTCTTGATGGAAAACGCAGGGAGAAGTGTAAAGGATG;IPDRatio=1.63
gi|68566501|gb|CP000077.1| Sulfolobus acidocaldarius DSM 639, complete genome	kinModCall	modified_base	42330	42330	21	+	.	coverage=116;context=GAGAAGTGTAAAGGATGAAATAATGAAAAGACTGAATTTGG;IPDRatio=1.39
gi|68566501|gb|CP000077.1| Sulfolobus acidocaldarius DSM 639, complete genome	kinModCall	modified_base	42340	42340	27	+	.	coverage=119;context=AAGGATGAAATAATGAAAAGACTGAATTTGGACTATTCTAA;IPDRatio=1.60
gi|68566501|gb|CP000077.1| Sulfolobus acidocaldarius DSM 639, complete genome	kinModCall	m4C	42343	42343	30	-	.	context=TTTTTAGAATAGTCCAAATTCAGTCTTTTCATTATTTCATC;fracLow=0.246;coverage=135;IPDRatio=1.60;fracUp=0.624;frac=0.422;identificationQv=6
gi|68566501|gb|CP000077.1| Sulfolobus acidocaldarius DSM 639, complete genome	kinModCall	modified_base	42366	42366	31	+	.	coverage=117;context=TTTGGACTATTCTAAAAAGGTTGTAGTATTTGCAGGAACTG;IPDRatio=1.81
gi|68566501|gb|CP000077.1| Sulfolobus acidocaldarius DSM 639, complete genome	kinModCall	modified_base	42404	42404	35	+	.	context=CTGGTGGAAAAGGAGGAGACGGATTAGTAGTAGCAAGGCAC;motif=GGNNBRNYD;coverage=123;IPDRatio=1.95;id=GGNNBRNYD
gi|68566501|gb|CP000077.1| Sulfolobus acidocaldarius DSM 639, complete genome	kinModCall	modified_base	42434	42434	25	+	.	coverage=97;context=TAGCAAGGCACCTTGCCTCGGAAGGGTCAGAGGTTCATGTT;IPDRatio=1.59
gi|68566501|gb|CP000077.1| Sulfolobus acidocaldarius DSM 639, complete genome	kinModCall	modified_base	42609	42609	25	+	.	coverage=129;context=TATAGATGCCATGTTAGGCACGGGATTTTCTGGTAAAGTTA;IPDRatio=1.52
gi|68566501|gb|CP000077.1| Sulfolobus acidocaldarius DSM 639, complete genome	kinModCall	modified_base	42636	42636	23	-	.	coverage=139;context=CTCTAATAGCTGTTCTAAATGGTTCTCTAACTTTACCAGAA;IPDRatio=1.51
gi|68566501|gb|CP000077.1| Sulfolobus acidocaldarius DSM 639, complete genome	kinModCall	modified_base	42699	42699	38	-	.	context=CGTCTGCATTTATCCCAGAGGGTATATCTATAGAAACCTTA;motif=GGNNBRNYD;coverage=136;IPDRatio=1.82;id=GGNNBRNYD
gi|68566501|gb|CP000077.1| Sulfolobus acidocaldarius DSM 639, complete genome	kinModCall	.	42733	42733	11	+	.	context=GCAGACGATGAAGAACAGCAGGGAGAACACGTTATTCCCGA;motif=GGNNBRNYD;coverage=126;IPDRatio=1.282;id=GGNNBRNYD
gi|68566501|gb|CP000077.1| Sulfolobus acidocaldarius DSM 639, complete genome	kinModCall	.	42750	42750	19	-	.	context=GAAAGGTGACTATTAGGTCGGGAATAACGTGTTCTCCCTGC;motif=GGNNBRNYD;coverage=131;IPDRatio=1.451;id=GGNNBRNYD
gi|68566501|gb|CP000077.1| Sulfolobus acidocaldarius DSM 639, complete genome	kinModCall	modified_base	42783	42783	26	-	.	coverage=141;context=TCTCAAATTTTTTTAAGCCTGGCTTAAGATCATGAAAGGTG;IPDRatio=1.63
gi|68566501|gb|CP000077.1| Sulfolobus acidocaldarius DSM 639, complete genome	kinModCall	.	42834	42834	18	-	.	context=CATATATTTCAGCCTCTTTAGGAATACCTATTTTCTTGACG;motif=GGNNBRNYD;coverage=136;IPDRatio=1.482;id=GGNNBRNYD
gi|68566501|gb|CP000077.1| Sulfolobus acidocaldarius DSM 639, complete genome	kinModCall	modified_base	42842	42842	22	-	.	coverage=141;context=GGGACCAACATATATTTCAGCCTCTTTAGGAATACCTATTT;IPDRatio=1.48
gi|68566501|gb|CP000077.1| Sulfolobus acidocaldarius DSM 639, complete genome	kinModCall	modified_base	42843	42843	23	-	.	coverage=134;context=CGGGACCAACATATATTTCAGCCTCTTTAGGAATACCTATT;IPDRatio=1.50
gi|68566501|gb|CP000077.1| Sulfolobus acidocaldarius DSM 639, complete genome	kinModCall	.	42861	42861	12	-	.	context=CATTGACAATGACATCACCGGGACCAACATATATTTCAGCC;motif=GGNNBRNYD;coverage=129;IPDRatio=1.284;id=GGNNBRNYD
gi|68566501|gb|CP000077.1| Sulfolobus acidocaldarius DSM 639, complete genome	kinModCall	modified_base	42862	42862	23	+	.	coverage=108;context=GCTGAAATATATGTTGGTCCCGGTGATGTCATTGTCAATGT;IPDRatio=1.76
gi|68566501|gb|CP000077.1| Sulfolobus acidocaldarius DSM 639, complete genome	kinModCall	modified_base	42893	42893	21	+	.	coverage=122;context=TTGTCAATGTGAAGAAAAGAGAGTATAACACAAAGAAAGGA;IPDRatio=1.43
gi|68566501|gb|CP000077.1| Sulfolobus acidocaldarius DSM 639, complete genome	kinModCall	.	42920	42920	5	+	.	context=ACACAAAGAAAGGAGATAATGGAAGAGTTTTGATCATTGGA;motif=GGNNBRNYD;coverage=125;IPDRatio=1.076;id=GGNNBRNYD
gi|68566501|gb|CP000077.1| Sulfolobus acidocaldarius DSM 639, complete genome	kinModCall	modified_base	42958	42958	31	-	.	coverage=140;context=GCAGATAGAGTTGGGGCTCCACTAAATGTAAAATTCCCTCC;IPDRatio=1.59
gi|68566501|gb|CP000077.1| Sulfolobus acidocaldarius DSM 639, complete genome	kinModCall	modified_base	42959	42959	22	+	.	coverage=126;context=GAGGGAATTTTACATTTAGTGGAGCCCCAACTCTATCTGCT;IPDRatio=1.48
gi|68566501|gb|CP000077.1| Sulfolobus acidocaldarius DSM 639, complete genome	kinModCall	.	43114	43114	12	+	.	context=AATATATCTACAGACAATTTGGATGAGCTAAAACCATGGAT;motif=GGNNBRNYD;coverage=126;IPDRatio=1.275;id=GGNNBRNYD
gi|68566501|gb|CP000077.1| Sulfolobus acidocaldarius DSM 639, complete genome	kinModCall	modified_base	43115	43115	31	+	.	coverage=114;context=ATATATCTACAGACAATTTGGATGAGCTAAAACCATGGATT;IPDRatio=1.73
gi|68566501|gb|CP000077.1| Sulfolobus acidocaldarius DSM 639, complete genome	kinModCall	.	43131	43131	0	+	.	context=TTTGGATGAGCTAAAACCATGGATTGATAAAGCTGACGTCG;motif=GGNNBRNYD;coverage=129;IPDRatio=0.82;id=GGNNBRNYD
gi|68566501|gb|CP000077.1| Sulfolobus acidocaldarius DSM 639, complete genome	kinModCall	modified_base	43260	43260	23	+	.	coverage=130;context=TTCAGTCATAGATGCTGATGCGTTAAAATCAGTGGCAGGTA;IPDRatio=1.48
gi|68566501|gb|CP000077.1| Sulfolobus acidocaldarius DSM 639, complete genome	kinModCall	modified_base	43291	43291	27	+	.	coverage=128;context=GTGGCAGGTATGGAATTATTCCCGAATGCAGTAATAACTCC;IPDRatio=1.54
gi|68566501|gb|CP000077.1| Sulfolobus acidocaldarius DSM 639, complete genome	kinModCall	.	43292	43292	9	-	.	context=AGGAGTTATTACTGCATTCGGGAATAATTCCATACCTGCCA;motif=GGNNBRNYD;coverage=131;IPDRatio=1.208;id=GGNNBRNYD
gi|68566501|gb|CP000077.1| Sulfolobus acidocaldarius DSM 639, complete genome	kinModCall	m6A	43309	43309	51	-	.	context=TTAAATTCTCCTGCATGAGGAGTTATTACTGCATTCGGGAA;fracLow=0.139;coverage=135;IPDRatio=1.85;fracUp=0.416;frac=0.296;identificationQv=16
gi|68566501|gb|CP000077.1| Sulfolobus acidocaldarius DSM 639, complete genome	kinModCall	.	43421	43421	5	-	.	context=GATATCAACATAACCCTTAAGGAGTACTACACAATTACATT;motif=GGNNBRNYD;coverage=135;IPDRatio=1.102;id=GGNNBRNYD
gi|68566501|gb|CP000077.1| Sulfolobus acidocaldarius DSM 639, complete genome	kinModCall	.	43453	43453	3	+	.	context=GTTGATATCATAGCAGAAAAGGAAGAATTTAAACTTAATAA;motif=GGNNBRNYD;coverage=122;IPDRatio=0.984;id=GGNNBRNYD
gi|68566501|gb|CP000077.1| Sulfolobus acidocaldarius DSM 639, complete genome	kinModCall	.	43487	43487	12	+	.	context=TTAATAAGACAGGAAATCCTGGAATGGCAGTTGGCGGTACT;motif=GGNNBRNYD;coverage=122;IPDRatio=1.319;id=GGNNBRNYD
gi|68566501|gb|CP000077.1| Sulfolobus acidocaldarius DSM 639, complete genome	kinModCall	.	43523	43523	2	+	.	context=GTACTGGGGATACATTGACAGGAATAATTGCCTCATTTATG;motif=GGNNBRNYD;coverage=111;IPDRatio=0.925;id=GGNNBRNYD
gi|68566501|gb|CP000077.1| Sulfolobus acidocaldarius DSM 639, complete genome	kinModCall	modified_base	43558	43558	23	-	.	coverage=129;context=AAGTAAGCAGAAGTGAATGGAGATAGTTTTTGAGCCATAAA;IPDRatio=1.48
gi|68566501|gb|CP000077.1| Sulfolobus acidocaldarius DSM 639, complete genome	kinModCall	modified_base	43563	43563	38	-	.	coverage=131;context=CTCCCAAGTAAGCAGAAGTGAATGGAGATAGTTTTTGAGCC;IPDRatio=1.68
gi|68566501|gb|CP000077.1| Sulfolobus acidocaldarius DSM 639, complete genome	kinModCall	.	43595	43595	9	+	.	context=ACTTGGGAGCATTCGTTAATGGTTTAGCAGGGTCTATAGCA;motif=GGNNBRNYD;coverage=113;IPDRatio=1.211;id=GGNNBRNYD
gi|68566501|gb|CP000077.1| Sulfolobus acidocaldarius DSM 639, complete genome	kinModCall	.	43668	43668	1	-	.	context=AAGGTTCATTAATTACCTTAGGAATGTTTTCTATTATATCT;motif=GGNNBRNYD;coverage=121;IPDRatio=0.89;id=GGNNBRNYD
gi|68566501|gb|CP000077.1| Sulfolobus acidocaldarius DSM 639, complete genome	kinModCall	.	43686	43686	7	-	.	context=TTTTCTTGAACACTTCTAAAGGTTCATTAATTACCTTAGGA;motif=GGNNBRNYD;coverage=123;IPDRatio=1.165;id=GGNNBRNYD
gi|68566501|gb|CP000077.1| Sulfolobus acidocaldarius DSM 639, complete genome	kinModCall	modified_base	43766	43766	22	+	.	coverage=117;context=TAATTCTTTTAATAATCTCAAGTGATTTGTTTGCATGTTCT;IPDRatio=1.46
gi|68566501|gb|CP000077.1| Sulfolobus acidocaldarius DSM 639, complete genome	kinModCall	modified_base	43813	43813	22	-	.	coverage=124;context=GAAAACGGAAAAATTATAGAGGTATTGAGCGGTCTAGGAAA;IPDRatio=1.54
gi|68566501|gb|CP000077.1| Sulfolobus acidocaldarius DSM 639, complete genome	kinModCall	modified_base	43814	43814	29	-	.	coverage=126;context=CGAAAACGGAAAAATTATAGAGGTATTGAGCGGTCTAGGAA;IPDRatio=1.80
gi|68566501|gb|CP000077.1| Sulfolobus acidocaldarius DSM 639, complete genome	kinModCall	modified_base	43853	43853	21	-	.	coverage=124;context=GAAAGGCTCAAGTGCTCAGAGAGTAACCTTTATCATAGACG;IPDRatio=1.43
gi|68566501|gb|CP000077.1| Sulfolobus acidocaldarius DSM 639, complete genome	kinModCall	modified_base	43860	43860	26	-	.	coverage=119;context=TAAACGAGAAAGGCTCAAGTGCTCAGAGAGTAACCTTTATC;IPDRatio=1.57
gi|68566501|gb|CP000077.1| Sulfolobus acidocaldarius DSM 639, complete genome	kinModCall	modified_base	43876	43876	26	-	.	coverage=128;context=AAATTATACGGTGTTCTAAACGAGAAAGGCTCAAGTGCTCA;IPDRatio=1.51
gi|68566501|gb|CP000077.1| Sulfolobus acidocaldarius DSM 639, complete genome	kinModCall	modified_base	43885	43885	29	-	.	coverage=123;context=CAAATAGCTAAATTATACGGTGTTCTAAACGAGAAAGGCTC;IPDRatio=1.92
gi|68566501|gb|CP000077.1| Sulfolobus acidocaldarius DSM 639, complete genome	kinModCall	modified_base	43899	43899	26	-	.	coverage=124;context=CTGACTCAAATAAACAAATAGCTAAATTATACGGTGTTCTA;IPDRatio=1.52
gi|68566501|gb|CP000077.1| Sulfolobus acidocaldarius DSM 639, complete genome	kinModCall	modified_base	43916	43916	24	-	.	coverage=128;context=CAGATTTCCTATAGTTTCTGACTCAAATAAACAAATAGCTA;IPDRatio=1.52
gi|68566501|gb|CP000077.1| Sulfolobus acidocaldarius DSM 639, complete genome	kinModCall	modified_base	43941	43941	31	-	.	coverage=122;context=AGAGTTTTGCAGACAAATGCGGTGCCAGATTTCCTATAGTT;IPDRatio=1.94
gi|68566501|gb|CP000077.1| Sulfolobus acidocaldarius DSM 639, complete genome	kinModCall	modified_base	43985	43985	22	+	.	coverage=121;context=GAGTTGAAACTGTATCAACACTAACACCTATAACTTCAGCA;IPDRatio=1.44
gi|68566501|gb|CP000077.1| Sulfolobus acidocaldarius DSM 639, complete genome	kinModCall	modified_base	44029	44029	36	-	.	coverage=122;context=ACCATAAAATTTGGACAACTTTATGACCAATTTAAACAGTT;IPDRatio=1.62
gi|68566501|gb|CP000077.1| Sulfolobus acidocaldarius DSM 639, complete genome	kinModCall	modified_base	44062	44062	38	-	.	coverage=117;context=CCTAAGGCGTTTACACCTGGTTGTACTAGAGAGACCATAAA;IPDRatio=1.99
gi|68566501|gb|CP000077.1| Sulfolobus acidocaldarius DSM 639, complete genome	kinModCall	m4C	44076	44076	45	+	.	context=AGTACAACCAGGTGTAAACGCCTTAGGATAGAAATATAGTA;fracLow=0.503;coverage=119;IPDRatio=2.10;fracUp=0.973;frac=0.744;identificationQv=26
gi|68566501|gb|CP000077.1| Sulfolobus acidocaldarius DSM 639, complete genome	kinModCall	modified_base	44113	44113	21	-	.	coverage=124;context=TTGAAACTATCTTCATATAGAGGCAAATCTGTAGTTGTACT;IPDRatio=1.41
gi|68566501|gb|CP000077.1| Sulfolobus acidocaldarius DSM 639, complete genome	kinModCall	modified_base	44163	44163	21	+	.	coverage=116;context=AGTTGAATCTCCTTCAAAATCAGGAGCTTCATTTCCTTTTT;IPDRatio=1.59
gi|68566501|gb|CP000077.1| Sulfolobus acidocaldarius DSM 639, complete genome	kinModCall	modified_base	44223	44223	28	+	.	coverage=111;context=GATATAAATATATTCAGTTATGGTTTTTAACCTCTTTTTCG;IPDRatio=1.55
gi|68566501|gb|CP000077.1| Sulfolobus acidocaldarius DSM 639, complete genome	kinModCall	modified_base	44234	44234	27	-	.	coverage=113;context=TAAGGCATAAGCGAAAAAGAGGTTAAAAACCATAACTGAAT;IPDRatio=1.62
gi|68566501|gb|CP000077.1| Sulfolobus acidocaldarius DSM 639, complete genome	kinModCall	modified_base	44237	44237	25	-	.	coverage=100;context=TTGTAAGGCATAAGCGAAAAAGAGGTTAAAAACCATAACTG;IPDRatio=1.55
gi|68566501|gb|CP000077.1| Sulfolobus acidocaldarius DSM 639, complete genome	kinModCall	modified_base	44252	44252	21	-	.	coverage=111;context=AGGTATTTTTCTCATTTGTAAGGCATAAGCGAAAAAGAGGT;IPDRatio=1.44
gi|68566501|gb|CP000077.1| Sulfolobus acidocaldarius DSM 639, complete genome	kinModCall	modified_base	44272	44272	32	+	.	coverage=111;context=TTACAAATGAGAAAAATACCTAGGACTATGTCAACACAGCA;IPDRatio=1.65
gi|68566501|gb|CP000077.1| Sulfolobus acidocaldarius DSM 639, complete genome	kinModCall	modified_base	44279	44279	23	-	.	coverage=110;context=ATCAGGATGCTGTGTTGACATAGTCCTAGGTATTTTTCTCA;IPDRatio=1.48
gi|68566501|gb|CP000077.1| Sulfolobus acidocaldarius DSM 639, complete genome	kinModCall	modified_base	44290	44290	49	-	.	coverage=112;context=ACTTTTGCGTTATCAGGATGCTGTGTTGACATAGTCCTAGG;IPDRatio=2.30
gi|68566501|gb|CP000077.1| Sulfolobus acidocaldarius DSM 639, complete genome	kinModCall	modified_base	44301	44301	28	+	.	coverage=113;context=GTCAACACAGCATCCTGATAACGCAAAAGTTCCTGAGTGGA;IPDRatio=1.69
gi|68566501|gb|CP000077.1| Sulfolobus acidocaldarius DSM 639, complete genome	kinModCall	modified_base	44332	44332	21	+	.	coverage=107;context=CCTGAGTGGAACCAAGGAGAAGCAATAAGCGGTGAAAACGA;IPDRatio=1.40
gi|68566501|gb|CP000077.1| Sulfolobus acidocaldarius DSM 639, complete genome	kinModCall	.	44362	44362	9	+	.	context=GGTGAAAACGAGATCATCGAGGCATATTTGGCTTTCTCCAG;motif=GGNNBRNYD;coverage=114;IPDRatio=1.198;id=GGNNBRNYD
gi|68566501|gb|CP000077.1| Sulfolobus acidocaldarius DSM 639, complete genome	kinModCall	.	44382	44382	11	+	.	context=GGCATATTTGGCTTTCTCCAGGTATGGTGTGGAGGAGGTAA;motif=GGNNBRNYD;coverage=116;IPDRatio=1.302;id=GGNNBRNYD
gi|68566501|gb|CP000077.1| Sulfolobus acidocaldarius DSM 639, complete genome	kinModCall	modified_base	44395	44395	24	+	.	coverage=113;context=TTCTCCAGGTATGGTGTGGAGGAGGTAATGTGGGATGCTGA;IPDRatio=1.60
gi|68566501|gb|CP000077.1| Sulfolobus acidocaldarius DSM 639, complete genome	kinModCall	modified_base	44398	44398	29	+	.	coverage=108;context=TCCAGGTATGGTGTGGAGGAGGTAATGTGGGATGCTGAAGG;IPDRatio=1.97
gi|68566501|gb|CP000077.1| Sulfolobus acidocaldarius DSM 639, complete genome	kinModCall	.	44406	44406	17	+	.	context=TGGTGTGGAGGAGGTAATGTGGGATGCTGAAGGTAAGGACG;motif=GGNNBRNYD;coverage=116;IPDRatio=1.47;id=GGNNBRNYD
gi|68566501|gb|CP000077.1| Sulfolobus acidocaldarius DSM 639, complete genome	kinModCall	modified_base	44407	44407	28	+	.	coverage=112;context=GGTGTGGAGGAGGTAATGTGGGATGCTGAAGGTAAGGACGT;IPDRatio=1.59
gi|68566501|gb|CP000077.1| Sulfolobus acidocaldarius DSM 639, complete genome	kinModCall	m6A	44416	44416	26	+	.	context=GAGGTAATGTGGGATGCTGAAGGTAAGGACGTGGACACTCA;fracLow=0.243;coverage=109;IPDRatio=1.61;fracUp=0.572;frac=0.367;identificationQv=5
gi|68566501|gb|CP000077.1| Sulfolobus acidocaldarius DSM 639, complete genome	kinModCall	modified_base	44455	44455	21	-	.	coverage=113;context=AAAAATTCTGGGTATTGACTTAGTAATTTTCTCACTACATG;IPDRatio=1.51
gi|68566501|gb|CP000077.1| Sulfolobus acidocaldarius DSM 639, complete genome	kinModCall	modified_base	44466	44466	22	-	.	coverage=114;context=TCCTATGTCTGAAAAATTCTGGGTATTGACTTAGTAATTTT;IPDRatio=1.71
gi|68566501|gb|CP000077.1| Sulfolobus acidocaldarius DSM 639, complete genome	kinModCall	modified_base	44491	44491	48	+	.	coverage=121;context=TTTTTCAGACATAGGATATTAGGCAAGGATATTTTCCTGAC;IPDRatio=1.94
gi|68566501|gb|CP000077.1| Sulfolobus acidocaldarius DSM 639, complete genome	kinModCall	modified_base	44513	44513	28	+	.	coverage=116;context=GCAAGGATATTTTCCTGACGTATAGGGTTCCAAATCCAAAA;IPDRatio=1.91
gi|68566501|gb|CP000077.1| Sulfolobus acidocaldarius DSM 639, complete genome	kinModCall	modified_base	44536	44536	31	+	.	coverage=121;context=AGGGTTCCAAATCCAAAAATAGAGGGTGCTGAGAGAAAAGT;IPDRatio=1.58
gi|68566501|gb|CP000077.1| Sulfolobus acidocaldarius DSM 639, complete genome	kinModCall	modified_base	44583	44583	42	-	.	context=CAGCTAAGTCATATGTTATTGGTATAGTATTTAGCGTTTCA;motif=GGNNBRNYD,GGTATAVND;coverage=116;IPDRatio=2.90;id=GGNNBRNYD,GGTATAVND
gi|68566501|gb|CP000077.1| Sulfolobus acidocaldarius DSM 639, complete genome	kinModCall	modified_base	44587	44587	26	-	.	coverage=107;context=TTCTCAGCTAAGTCATATGTTATTGGTATAGTATTTAGCGT;IPDRatio=1.48
gi|68566501|gb|CP000077.1| Sulfolobus acidocaldarius DSM 639, complete genome	kinModCall	modified_base	44615	44615	23	+	.	coverage=119;context=ACTTAGCTGAGAAGTTTTACGGCGAAAATCCTAATCCACCA;IPDRatio=1.53
gi|68566501|gb|CP000077.1| Sulfolobus acidocaldarius DSM 639, complete genome	kinModCall	modified_base	44631	44631	28	-	.	coverage=116;context=AAATAACTTCAAAGACTGGTGGATTAGGATTTTCGCCGTAA;IPDRatio=1.67
gi|68566501|gb|CP000077.1| Sulfolobus acidocaldarius DSM 639, complete genome	kinModCall	.	44634	44634	1	-	.	context=GTAAAATAACTTCAAAGACTGGTGGATTAGGATTTTCGCCG;motif=GGNNBRNYD;coverage=113;IPDRatio=0.893;id=GGNNBRNYD
gi|68566501|gb|CP000077.1| Sulfolobus acidocaldarius DSM 639, complete genome	kinModCall	modified_base	44661	44661	23	-	.	coverage=110;context=TTAACTCTTCATAACTAGTTGTAAAAGGTAAAATAACTTCA;IPDRatio=1.56
gi|68566501|gb|CP000077.1| Sulfolobus acidocaldarius DSM 639, complete genome	kinModCall	m4C	44685	44685	50	+	.	context=TAGTTATGAAGAGTTAATTGCAGTCATCAAGTTTTATGAGA;fracLow=0.361;coverage=118;IPDRatio=2.04;fracUp=0.726;frac=0.552;identificationQv=6
gi|68566501|gb|CP000077.1| Sulfolobus acidocaldarius DSM 639, complete genome	kinModCall	modified_base	44693	44693	26	-	.	coverage=111;context=TATTACTTTCTCATAAAACTTGATGACTGCAATTAACTCTT;IPDRatio=1.59
gi|68566501|gb|CP000077.1| Sulfolobus acidocaldarius DSM 639, complete genome	kinModCall	modified_base	44723	44723	21	-	.	coverage=116;context=ATCAACTAGCTTCGTATTGTCACTGTTAACTATTACTTTCT;IPDRatio=1.46
gi|68566501|gb|CP000077.1| Sulfolobus acidocaldarius DSM 639, complete genome	kinModCall	modified_base	44868	44868	25	+	.	coverage=136;context=TGGGAAATACATAGAAATAGAGAGACCTCCATATCTGAGAG;IPDRatio=1.47
gi|68566501|gb|CP000077.1| Sulfolobus acidocaldarius DSM 639, complete genome	kinModCall	modified_base	44905	44905	21	-	.	coverage=129;context=CCGTAATTCATAGCTGGATCTGATCTTGCTAAGAATACTCT;IPDRatio=1.44
gi|68566501|gb|CP000077.1| Sulfolobus acidocaldarius DSM 639, complete genome	kinModCall	m6A	44907	44907	76	+	.	context=AGTATTCTTAGCAAGATCAGATCCAGCTATGAATTACGGTT;fracLow=0.251;motif=AGATCC;coverage=136;IPDRatio=2.21;id=AGATCC;fracUp=0.545;frac=0.406;identificationQv=32
gi|68566501|gb|CP000077.1| Sulfolobus acidocaldarius DSM 639, complete genome	kinModCall	m6A	44908	44908	83	-	.	context=AAACCGTAATTCATAGCTGGATCTGATCTTGCTAAGAATAC;fracLow=0.281;motif=GGATCY;coverage=131;IPDRatio=2.42;id=GGATCY;fracUp=0.558;frac=0.432;identificationQv=7
gi|68566501|gb|CP000077.1| Sulfolobus acidocaldarius DSM 639, complete genome	kinModCall	modified_base	44921	44921	23	+	.	coverage=128;context=GATCAGATCCAGCTATGAATTACGGTTTATTGTCAGCTGTT;IPDRatio=1.45
gi|68566501|gb|CP000077.1| Sulfolobus acidocaldarius DSM 639, complete genome	kinModCall	.	44924	44924	7	+	.	context=CAGATCCAGCTATGAATTACGGTTTATTGTCAGCTGTTCTG;motif=GGNNBRNYD;coverage=136;IPDRatio=1.136;id=GGNNBRNYD
gi|68566501|gb|CP000077.1| Sulfolobus acidocaldarius DSM 639, complete genome	kinModCall	modified_base	44994	44994	33	+	.	coverage=119;context=GAAAATGGAAAAGATTTATGGAGTGAAAATATTTCCTTTAC;IPDRatio=1.64
gi|68566501|gb|CP000077.1| Sulfolobus acidocaldarius DSM 639, complete genome	kinModCall	modified_base	45000	45000	23	-	.	coverage=130;context=CTCCAAGTAAAGGAAATATTTTCACTCCATAAATCTTTTCC;IPDRatio=1.45
gi|68566501|gb|CP000077.1| Sulfolobus acidocaldarius DSM 639, complete genome	kinModCall	modified_base	45024	45024	24	+	.	coverage=114;context=ATTTCCTTTACTTGGAGTCGGTTCTTTACCCTTCAGGGGTC;IPDRatio=1.48
gi|68566501|gb|CP000077.1| Sulfolobus acidocaldarius DSM 639, complete genome	kinModCall	.	45040	45040	1	+	.	context=GTCGGTTCTTTACCCTTCAGGGGTCATTTTAGTCCATATAA;motif=GGNNBRNYD;coverage=130;IPDRatio=0.842;id=GGNNBRNYD
gi|68566501|gb|CP000077.1| Sulfolobus acidocaldarius DSM 639, complete genome	kinModCall	modified_base	45100	45100	37	-	.	coverage=126;context=AACGCTGATTGAACAGTAAAGGTATATATGCCTCTATATTC;IPDRatio=1.96
gi|68566501|gb|CP000077.1| Sulfolobus acidocaldarius DSM 639, complete genome	kinModCall	modified_base	45144	45144	21	-	.	coverage=128;context=TCTTTATTGCACTGATCACAAGGTCATCTTCATAGTCATAT;IPDRatio=1.41
gi|68566501|gb|CP000077.1| Sulfolobus acidocaldarius DSM 639, complete genome	kinModCall	.	45174	45174	20	+	.	context=TGCAATAAAGAAAGTAAATGGGACTAACGTAACCGAAAAAA;motif=GGNNBRNYD;coverage=129;IPDRatio=1.479;id=GGNNBRNYD
gi|68566501|gb|CP000077.1| Sulfolobus acidocaldarius DSM 639, complete genome	kinModCall	.	45344	45344	9	+	.	context=GAGCAAGGAAATTACACATAGGTTTGTTTGGATATTCTAGA;motif=GGNNBRNYD;coverage=135;IPDRatio=1.154;id=GGNNBRNYD
gi|68566501|gb|CP000077.1| Sulfolobus acidocaldarius DSM 639, complete genome	kinModCall	.	45432	45432	13	-	.	context=AAAGTCCTATAATCTCAGGTGGAATACCTATAGTATAAAGA;motif=GGNNBRNYD;coverage=131;IPDRatio=1.366;id=GGNNBRNYD
gi|68566501|gb|CP000077.1| Sulfolobus acidocaldarius DSM 639, complete genome	kinModCall	.	45435	45435	4	-	.	context=AGGAAAGTCCTATAATCTCAGGTGGAATACCTATAGTATAA;motif=GGNNBRNYD;coverage=137;IPDRatio=1.042;id=GGNNBRNYD
gi|68566501|gb|CP000077.1| Sulfolobus acidocaldarius DSM 639, complete genome	kinModCall	modified_base	45470	45470	26	+	.	coverage=143;context=TTTCCTCTCTATCAAAAATGACTGATCAAGAACTTAATGCC;IPDRatio=1.76
gi|68566501|gb|CP000077.1| Sulfolobus acidocaldarius DSM 639, complete genome	kinModCall	.	45582	45582	7	+	.	context=TCAATTACTTAAAGATATATGGAATATTGATGCAGAGGTTG;motif=GGNNBRNYD;coverage=146;IPDRatio=1.144;id=GGNNBRNYD
gi|68566501|gb|CP000077.1| Sulfolobus acidocaldarius DSM 639, complete genome	kinModCall	modified_base	45597	45597	22	-	.	coverage=145;context=CCTTTATAGCTTTGACAACCTCTGCATCAATATTCCATATA;IPDRatio=1.47
gi|68566501|gb|CP000077.1| Sulfolobus acidocaldarius DSM 639, complete genome	kinModCall	.	45808	45808	2	+	.	context=GGATGAAAATACTAGTAAGTGGTTTAATTCCCGTAGATTCG;motif=GGNNBRNYD;coverage=143;IPDRatio=0.936;id=GGNNBRNYD
gi|68566501|gb|CP000077.1| Sulfolobus acidocaldarius DSM 639, complete genome	kinModCall	modified_base	45923	45923	31	+	.	context=AGTTGCAGGTCATAATGCGTGGTATAGTTATTCTACACTAT;motif=GGNNBRNYD,GGTATAVND;coverage=142;IPDRatio=1.74;id=GGNNBRNYD,GGTATAVND
gi|68566501|gb|CP000077.1| Sulfolobus acidocaldarius DSM 639, complete genome	kinModCall	modified_base	45948	45948	21	-	.	coverage=139;context=AGTGCTTTAAGTTCTTCGCTTCTTAATAGTGTAGAATAACT;IPDRatio=1.44
gi|68566501|gb|CP000077.1| Sulfolobus acidocaldarius DSM 639, complete genome	kinModCall	modified_base	46037	46037	26	+	.	coverage=152;context=AAATATGATAAATCCTTTTGCGGTTCTTCTTGCTCCTCCAG;IPDRatio=1.64
gi|68566501|gb|CP000077.1| Sulfolobus acidocaldarius DSM 639, complete genome	kinModCall	modified_base	46038	46038	21	+	.	coverage=141;context=AATATGATAAATCCTTTTGCGGTTCTTCTTGCTCCTCCAGA;IPDRatio=1.60
gi|68566501|gb|CP000077.1| Sulfolobus acidocaldarius DSM 639, complete genome	kinModCall	.	46055	46055	14	-	.	context=ACCCTAATTTTTCAAGATCTGGAGGAGCAAGAAGAACCGCA;motif=GGNNBRNYD;coverage=149;IPDRatio=1.328;id=GGNNBRNYD
gi|68566501|gb|CP000077.1| Sulfolobus acidocaldarius DSM 639, complete genome	kinModCall	.	46073	46073	11	+	.	context=TCCAGATCTTGAAAAATTAGGGTATAATGTAAGACTCTATA;motif=GGTATAVND;coverage=143;IPDRatio=1.256;id=GGTATAVND
gi|68566501|gb|CP000077.1| Sulfolobus acidocaldarius DSM 639, complete genome	kinModCall	.	46073	46073	11	+	.	context=TCCAGATCTTGAAAAATTAGGGTATAATGTAAGACTCTATA;motif=GGNNBRNYD;coverage=143;IPDRatio=1.256;id=GGNNBRNYD
gi|68566501|gb|CP000077.1| Sulfolobus acidocaldarius DSM 639, complete genome	kinModCall	.	46118	46118	6	-	.	context=CATATAATCTTATCATTACGGGAAGACCATTCGTAATAATC;motif=GGNNBRNYD;coverage=138;IPDRatio=1.096;id=GGNNBRNYD
gi|68566501|gb|CP000077.1| Sulfolobus acidocaldarius DSM 639, complete genome	kinModCall	modified_base	46150	46150	25	+	.	coverage=144;context=GATTATATGACGGCAATGCCGTATCACACCTTGTTTTAGAA;IPDRatio=1.55
gi|68566501|gb|CP000077.1| Sulfolobus acidocaldarius DSM 639, complete genome	kinModCall	.	46159	46159	7	-	.	context=ACTAAACTTTTCTAAAACAAGGTGTGATACGGCATTGCCGT;motif=GGNNBRNYD;coverage=147;IPDRatio=1.141;id=GGNNBRNYD
gi|68566501|gb|CP000077.1| Sulfolobus acidocaldarius DSM 639, complete genome	kinModCall	m6A	46210	46210	20	+	.	context=CCGATTCTCTCGTAGAAAAGATAGAGTCATTATCAAAGGTT;fracLow=0.059;coverage=154;IPDRatio=1.39;fracUp=0.302;frac=0.179;identificationQv=3
gi|68566501|gb|CP000077.1| Sulfolobus acidocaldarius DSM 639, complete genome	kinModCall	.	46243	46243	3	-	.	context=TAACTTTTCCTTAGGAACTCGGATGGCTTTTAGAACCTTTG;motif=GGNNBRNYD;coverage=145;IPDRatio=0.998;id=GGNNBRNYD
gi|68566501|gb|CP000077.1| Sulfolobus acidocaldarius DSM 639, complete genome	kinModCall	modified_base	46376	46376	23	-	.	coverage=145;context=AATCTACGTTTAAAGAACTATAGTTAGGAGCTAAGGCGTCA;IPDRatio=1.41
gi|68566501|gb|CP000077.1| Sulfolobus acidocaldarius DSM 639, complete genome	kinModCall	modified_base	46416	46416	33	+	.	coverage=151;context=TGTCTCTTTATCGTATCTCCTGGTAAAGTGTTTTTAATAGA;IPDRatio=1.76
gi|68566501|gb|CP000077.1| Sulfolobus acidocaldarius DSM 639, complete genome	kinModCall	modified_base	46475	46475	41	-	.	context=AGGATCCCTGAATTAGCCAAGGCTGAGTAGCAAAGAGAGTA;motif=GGNNBRNYD;coverage=138;IPDRatio=2.22;id=GGNNBRNYD
gi|68566501|gb|CP000077.1| Sulfolobus acidocaldarius DSM 639, complete genome	kinModCall	modified_base	46491	46491	67	+	.	context=CAGCCTTGGCTAATTCAGGGATCCTCATTTATTAGGTATGC;motif=GGATCY;coverage=150;IPDRatio=2.22;id=GGATCY
gi|68566501|gb|CP000077.1| Sulfolobus acidocaldarius DSM 639, complete genome	kinModCall	modified_base	46491	46491	34	-	.	coverage=139;context=GCATACCTAATAAATGAGGATCCCTGAATTAGCCAAGGCTG;IPDRatio=1.63
gi|68566501|gb|CP000077.1| Sulfolobus acidocaldarius DSM 639, complete genome	kinModCall	m6A	46492	46492	103	-	.	context=TGCATACCTAATAAATGAGGATCCCTGAATTAGCCAAGGCT;fracLow=0.390;motif=GGATCY;coverage=140;IPDRatio=2.81;id=GGATCY;fracUp=0.647;frac=0.520;identificationQv=17
gi|68566501|gb|CP000077.1| Sulfolobus acidocaldarius DSM 639, complete genome	kinModCall	modified_base	46542	46542	48	+	.	coverage=143;context=AAAGTGTGGAAAACAGAGTTGGGTACATATAAACTGGAAAA;IPDRatio=2.66
gi|68566501|gb|CP000077.1| Sulfolobus acidocaldarius DSM 639, complete genome	kinModCall	modified_base	46543	46543	51	+	.	coverage=136;context=AAGTGTGGAAAACAGAGTTGGGTACATATAAACTGGAAAAC;IPDRatio=2.36
gi|68566501|gb|CP000077.1| Sulfolobus acidocaldarius DSM 639, complete genome	kinModCall	modified_base	46557	46557	32	-	.	coverage=128;context=AAATCCTCTAAACCGTTTTCCAGTTTATATGTACCCAACTC;IPDRatio=1.63
gi|68566501|gb|CP000077.1| Sulfolobus acidocaldarius DSM 639, complete genome	kinModCall	modified_base	46563	46563	29	+	.	coverage=149;context=GGTACATATAAACTGGAAAACGGTTTAGAGGATTTTTTGTT;IPDRatio=1.56
gi|68566501|gb|CP000077.1| Sulfolobus acidocaldarius DSM 639, complete genome	kinModCall	modified_base	46564	46564	47	+	.	coverage=147;context=GTACATATAAACTGGAAAACGGTTTAGAGGATTTTTTGTTA;IPDRatio=2.14
gi|68566501|gb|CP000077.1| Sulfolobus acidocaldarius DSM 639, complete genome	kinModCall	modified_base	46572	46572	35	+	.	coverage=145;context=AAACTGGAAAACGGTTTAGAGGATTTTTTGTTAGGCTTAGC;IPDRatio=1.65
gi|68566501|gb|CP000077.1| Sulfolobus acidocaldarius DSM 639, complete genome	kinModCall	modified_base	46573	46573	21	+	.	coverage=127;context=AACTGGAAAACGGTTTAGAGGATTTTTTGTTAGGCTTAGCT;IPDRatio=1.45
gi|68566501|gb|CP000077.1| Sulfolobus acidocaldarius DSM 639, complete genome	kinModCall	modified_base	46582	46582	34	+	.	coverage=148;context=ACGGTTTAGAGGATTTTTTGTTAGGCTTAGCTGAAAAAGAG;IPDRatio=1.56
gi|68566501|gb|CP000077.1| Sulfolobus acidocaldarius DSM 639, complete genome	kinModCall	modified_base	46583	46583	27	+	.	coverage=140;context=CGGTTTAGAGGATTTTTTGTTAGGCTTAGCTGAAAAAGAGT;IPDRatio=1.51
gi|68566501|gb|CP000077.1| Sulfolobus acidocaldarius DSM 639, complete genome	kinModCall	.	46585	46585	9	+	.	context=GTTTAGAGGATTTTTTGTTAGGCTTAGCTGAAAAAGAGTAA;motif=GGNNBRNYD;coverage=146;IPDRatio=1.196;id=GGNNBRNYD
gi|68566501|gb|CP000077.1| Sulfolobus acidocaldarius DSM 639, complete genome	kinModCall	modified_base	46590	46590	21	-	.	coverage=136;context=ACTTCTTACTCTTTTTCAGCTAAGCCTAACAAAAAATCCTC;IPDRatio=1.39
gi|68566501|gb|CP000077.1| Sulfolobus acidocaldarius DSM 639, complete genome	kinModCall	modified_base	46615	46615	21	+	.	coverage=148;context=AAAAAGAGTAAGAAGTGGACTTATTCTCAGTAAAATTAAGC;IPDRatio=1.40
gi|68566501|gb|CP000077.1| Sulfolobus acidocaldarius DSM 639, complete genome	kinModCall	.	46636	46636	10	-	.	context=ATATTAGAAAATCAACAGAAGGCTTAATTTTACTGAGAATA;motif=GGNNBRNYD;coverage=136;IPDRatio=1.275;id=GGNNBRNYD
gi|68566501|gb|CP000077.1| Sulfolobus acidocaldarius DSM 639, complete genome	kinModCall	modified_base	46730	46730	34	-	.	coverage=147;context=CATTATACAGAATAAAAATGAGATAGACGTAGAGTTAAATA;IPDRatio=1.61
gi|68566501|gb|CP000077.1| Sulfolobus acidocaldarius DSM 639, complete genome	kinModCall	modified_base	46732	46732	23	-	.	coverage=149;context=TTCATTATACAGAATAAAAATGAGATAGACGTAGAGTTAAA;IPDRatio=1.45
gi|68566501|gb|CP000077.1| Sulfolobus acidocaldarius DSM 639, complete genome	kinModCall	.	46754	46754	13	-	.	context=TATAAACACTATAATAGAAAGGTTCATTATACAGAATAAAA;motif=GGNNBRNYD;coverage=143;IPDRatio=1.297;id=GGNNBRNYD
gi|68566501|gb|CP000077.1| Sulfolobus acidocaldarius DSM 639, complete genome	kinModCall	m6A	46846	46846	39	-	.	context=GAACATCTGAGGTTCTTGATAGGTAATAGAAAGTTTGAATT;fracLow=0.320;coverage=150;IPDRatio=1.83;fracUp=0.611;frac=0.458;identificationQv=24
gi|68566501|gb|CP000077.1| Sulfolobus acidocaldarius DSM 639, complete genome	kinModCall	modified_base	46856	46856	24	-	.	coverage=141;context=CGCCTTTGATGAACATCTGAGGTTCTTGATAGGTAATAGAA;IPDRatio=1.52
gi|68566501|gb|CP000077.1| Sulfolobus acidocaldarius DSM 639, complete genome	kinModCall	.	46896	46896	10	-	.	context=CAATAGCAATTAAGGGAGTTGGTATAAGTGAACTCATTGAC;motif=GGTATAVND;coverage=148;IPDRatio=1.224;id=GGTATAVND
gi|68566501|gb|CP000077.1| Sulfolobus acidocaldarius DSM 639, complete genome	kinModCall	modified_base	46945	46945	26	-	.	context=ACCGCTGAAGGTGAGTATAAGGATGGATGGAAACCAAGGAT;motif=GGNNBRNYD;coverage=144;IPDRatio=1.60;id=GGNNBRNYD
gi|68566501|gb|CP000077.1| Sulfolobus acidocaldarius DSM 639, complete genome	kinModCall	.	47009	47009	15	+	.	context=TATAAGCTAATTCAGTTTCAGGCTTATCAGATTTGTTTATA;motif=GGNNBRNYD;coverage=155;IPDRatio=1.366;id=GGNNBRNYD
gi|68566501|gb|CP000077.1| Sulfolobus acidocaldarius DSM 639, complete genome	kinModCall	.	47058	47058	15	-	.	context=ACATACAAGCCCTAAAAGCAGGAATAATGGAAATTGGAGAT;motif=GGNNBRNYD;coverage=140;IPDRatio=1.373;id=GGNNBRNYD
gi|68566501|gb|CP000077.1| Sulfolobus acidocaldarius DSM 639, complete genome	kinModCall	modified_base	47060	47060	21	-	.	coverage=147;context=TGACATACAAGCCCTAAAAGCAGGAATAATGGAAATTGGAG;IPDRatio=1.46
gi|68566501|gb|CP000077.1| Sulfolobus acidocaldarius DSM 639, complete genome	kinModCall	modified_base	47197	47197	34	-	.	context=TTAATGTTAGTGGAAGCTTTGGATGGATTAGGATTTGATAG;motif=GGNNBRNYD;coverage=154;IPDRatio=1.80;id=GGNNBRNYD
gi|68566501|gb|CP000077.1| Sulfolobus acidocaldarius DSM 639, complete genome	kinModCall	.	47235	47235	13	-	.	context=GATCCAGAGGATATTTAGGTGGTATATCTTCAGAAGCATTA;motif=GGNNBRNYD;coverage=134;IPDRatio=1.303;id=GGNNBRNYD
gi|68566501|gb|CP000077.1| Sulfolobus acidocaldarius DSM 639, complete genome	kinModCall	m6A	47253	47253	89	+	.	context=ACCACCTAAATATCCTCTGGATCCTATACTTCTAATGAAAA;fracLow=0.272;motif=GGATCY;coverage=146;IPDRatio=2.29;id=GGATCY;fracUp=0.536;frac=0.395;identificationQv=23
gi|68566501|gb|CP000077.1| Sulfolobus acidocaldarius DSM 639, complete genome	kinModCall	modified_base	47253	47253	30	-	.	coverage=143;context=TTTTCATTAGAAGTATAGGATCCAGAGGATATTTAGGTGGT;IPDRatio=1.75
gi|68566501|gb|CP000077.1| Sulfolobus acidocaldarius DSM 639, complete genome	kinModCall	modified_base	47254	47254	43	+	.	coverage=150;context=CCACCTAAATATCCTCTGGATCCTATACTTCTAATGAAAAC;IPDRatio=1.74
gi|68566501|gb|CP000077.1| Sulfolobus acidocaldarius DSM 639, complete genome	kinModCall	m6A	47254	47254	121	-	.	context=GTTTTCATTAGAAGTATAGGATCCAGAGGATATTTAGGTGG;fracLow=0.474;motif=GGATCY;coverage=141;IPDRatio=3.03;id=GGATCY;fracUp=0.759;frac=0.610;identificationQv=76
gi|68566501|gb|CP000077.1| Sulfolobus acidocaldarius DSM 639, complete genome	kinModCall	modified_base	47317	47317	24	-	.	coverage=132;context=TTTAGTTTAGGCTCCTTTATGGGTAATAGAATAAGGCTATC;IPDRatio=1.64
gi|68566501|gb|CP000077.1| Sulfolobus acidocaldarius DSM 639, complete genome	kinModCall	.	47350	47350	7	+	.	context=AAACTAAATGGACTTGACGGATCTATTAGTATCACACCTAC;motif=GGATCY;coverage=151;IPDRatio=1.158;id=GGATCY
gi|68566501|gb|CP000077.1| Sulfolobus acidocaldarius DSM 639, complete genome	kinModCall	modified_base	47351	47351	29	-	.	context=GGTAGGTGTGATACTAATAGATCCGTCAAGTCCATTTAGTT;motif=AGATCC;coverage=139;IPDRatio=1.58;id=AGATCC
gi|68566501|gb|CP000077.1| Sulfolobus acidocaldarius DSM 639, complete genome	kinModCall	modified_base	47362	47362	23	-	.	coverage=126;context=AGAGGACATAGGGTAGGTGTGATACTAATAGATCCGTCAAG;IPDRatio=1.53
gi|68566501|gb|CP000077.1| Sulfolobus acidocaldarius DSM 639, complete genome	kinModCall	.	47367	47367	5	-	.	context=TAAATAGAGGACATAGGGTAGGTGTGATACTAATAGATCCG;motif=GGNNBRNYD;coverage=137;IPDRatio=1.092;id=GGNNBRNYD
gi|68566501|gb|CP000077.1| Sulfolobus acidocaldarius DSM 639, complete genome	kinModCall	modified_base	47537	47537	23	-	.	coverage=132;context=CCAGTTAGCAATCGGAAGACTGTTAACTAAGATAGAATACC;IPDRatio=1.52
gi|68566501|gb|CP000077.1| Sulfolobus acidocaldarius DSM 639, complete genome	kinModCall	.	47544	47544	14	-	.	context=AGGGGAACCAGTTAGCAATCGGAAGACTGTTAACTAAGATA;motif=GGNNBRNYD;coverage=136;IPDRatio=1.363;id=GGNNBRNYD
gi|68566501|gb|CP000077.1| Sulfolobus acidocaldarius DSM 639, complete genome	kinModCall	modified_base	47659	47659	26	-	.	coverage=147;context=GTGTAGATGAAGTATTTTTGCCTGGTTCAAGTCTTAAAGAA;IPDRatio=1.47
gi|68566501|gb|CP000077.1| Sulfolobus acidocaldarius DSM 639, complete genome	kinModCall	.	47697	47697	1	+	.	context=CACCCAATTGTTTTAGGGCAGGAATATCTTGAGGTGGAATA;motif=GGNNBRNYD;coverage=149;IPDRatio=0.902;id=GGNNBRNYD
gi|68566501|gb|CP000077.1| Sulfolobus acidocaldarius DSM 639, complete genome	kinModCall	modified_base	47708	47708	21	-	.	coverage=146;context=GTTGGAGGAGTTATTCCACCTCAAGATATTCCTGCCCTAAA;IPDRatio=1.36
gi|68566501|gb|CP000077.1| Sulfolobus acidocaldarius DSM 639, complete genome	kinModCall	.	47709	47709	16	+	.	context=TTAGGGCAGGAATATCTTGAGGTGGAATAACTCCTCCAACT;motif=GGNNBRNYD;coverage=148;IPDRatio=1.373;id=GGNNBRNYD
gi|68566501|gb|CP000077.1| Sulfolobus acidocaldarius DSM 639, complete genome	kinModCall	modified_base	47709	47709	23	-	.	coverage=140;context=AGTTGGAGGAGTTATTCCACCTCAAGATATTCCTGCCCTAA;IPDRatio=1.43
gi|68566501|gb|CP000077.1| Sulfolobus acidocaldarius DSM 639, complete genome	kinModCall	modified_base	47710	47710	22	-	.	coverage=143;context=TAGTTGGAGGAGTTATTCCACCTCAAGATATTCCTGCCCTA;IPDRatio=1.45
gi|68566501|gb|CP000077.1| Sulfolobus acidocaldarius DSM 639, complete genome	kinModCall	.	47712	47712	4	+	.	context=GGGCAGGAATATCTTGAGGTGGAATAACTCCTCCAACTACA;motif=GGNNBRNYD;coverage=156;IPDRatio=1.021;id=GGNNBRNYD
gi|68566501|gb|CP000077.1| Sulfolobus acidocaldarius DSM 639, complete genome	kinModCall	.	47725	47725	9	-	.	context=ATGACGTAGGCCTTGTAGTTGGAGGAGTTATTCCACCTCAA;motif=GGNNBRNYD;coverage=145;IPDRatio=1.176;id=GGNNBRNYD
gi|68566501|gb|CP000077.1| Sulfolobus acidocaldarius DSM 639, complete genome	kinModCall	m4C	47735	47735	135	-	.	context=AAGAAACTAAATGACGTAGGCCTTGTAGTTGGAGGAGTTAT;fracLow=0.813;motif=GGCC;coverage=145;IPDRatio=3.44;id=GGCC;fracUp=1.000;frac=0.934;identificationQv=146
gi|68566501|gb|CP000077.1| Sulfolobus acidocaldarius DSM 639, complete genome	kinModCall	m4C	47736	47736	151	+	.	context=TAACTCCTCCAACTACAAGGCCTACGTCATTTAGTTTCTTG;fracLow=0.861;motif=GGCC;coverage=158;IPDRatio=3.20;id=GGCC;fracUp=1.000;frac=0.982;identificationQv=188
gi|68566501|gb|CP000077.1| Sulfolobus acidocaldarius DSM 639, complete genome	kinModCall	modified_base	47827	47827	22	-	.	coverage=119;context=CAATACAGGAAGACGTAGATGTTATAGGAGTAAGTATACTG;IPDRatio=1.69
gi|68566501|gb|CP000077.1| Sulfolobus acidocaldarius DSM 639, complete genome	kinModCall	.	47943	47943	6	-	.	context=AGGATTAGACGGCCATGATAGGGGTGCTAAAGTAGTAGCCA;motif=GGNNBRNYD;coverage=140;IPDRatio=1.121;id=GGNNBRNYD
gi|68566501|gb|CP000077.1| Sulfolobus acidocaldarius DSM 639, complete genome	kinModCall	m4C	47951	47951	112	-	.	context=GCTAAATTAGGATTAGACGGCCATGATAGGGGTGCTAAAGT;fracLow=0.904;motif=GGCC;coverage=138;IPDRatio=2.73;id=GGCC;fracUp=1.000;frac=1.000;identificationQv=111
gi|68566501|gb|CP000077.1| Sulfolobus acidocaldarius DSM 639, complete genome	kinModCall	m4C	47952	47952	172	+	.	context=CTTTAGCACCCCTATCATGGCCGTCTAATCCTAATTTAGCT;fracLow=0.974;motif=GGCC;coverage=150;IPDRatio=4.47;id=GGCC;fracUp=1.000;frac=1.000;identificationQv=195
gi|68566501|gb|CP000077.1| Sulfolobus acidocaldarius DSM 639, complete genome	kinModCall	modified_base	47954	47954	26	+	.	coverage=149;context=TTAGCACCCCTATCATGGCCGTCTAATCCTAATTTAGCTAC;IPDRatio=1.49
gi|68566501|gb|CP000077.1| Sulfolobus acidocaldarius DSM 639, complete genome	kinModCall	.	48036	48036	2	+	.	context=TGTTTAAATTTTTTAGTCTGGGGCCGCCGGGATTTGAACCC;motif=GGNNBRNYD;coverage=144;IPDRatio=0.93;id=GGNNBRNYD
gi|68566501|gb|CP000077.1| Sulfolobus acidocaldarius DSM 639, complete genome	kinModCall	m4C	48038	48038	109	-	.	context=CCGGGTTCAAATCCCGGCGGCCCCAGACTAAAAAATTTAAA;fracLow=0.651;motif=GGCC;coverage=134;IPDRatio=3.02;id=GGCC;fracUp=0.989;frac=0.844;identificationQv=96
gi|68566501|gb|CP000077.1| Sulfolobus acidocaldarius DSM 639, complete genome	kinModCall	m4C	48039	48039	125	+	.	context=TTAAATTTTTTAGTCTGGGGCCGCCGGGATTTGAACCCGGG;fracLow=0.583;motif=GGCC;coverage=151;IPDRatio=3.01;id=GGCC;fracUp=0.920;frac=0.793;identificationQv=99
gi|68566501|gb|CP000077.1| Sulfolobus acidocaldarius DSM 639, complete genome	kinModCall	m4C	48041	48041	63	-	.	context=GTCCCGGGTTCAAATCCCGGCGGCCCCAGACTAAAAAATTT;fracLow=0.962;coverage=137;IPDRatio=2.32;fracUp=0.999;frac=0.987;identificationQv=40
gi|68566501|gb|CP000077.1| Sulfolobus acidocaldarius DSM 639, complete genome	kinModCall	.	48058	48058	4	+	.	context=GCCGCCGGGATTTGAACCCGGGACCACCAGGGCCCAAGCCT;motif=GGNNBRNYD;coverage=143;IPDRatio=1.019;id=GGNNBRNYD
gi|68566501|gb|CP000077.1| Sulfolobus acidocaldarius DSM 639, complete genome	kinModCall	m4C	48069	48069	126	-	.	context=ACTAGGATGCCAGGCTTGGGCCCTGGTGGTCCCGGGTTCAA;fracLow=0.793;motif=GGCC;coverage=129;IPDRatio=3.18;id=GGCC;fracUp=1.000;frac=0.984;identificationQv=132
gi|68566501|gb|CP000077.1| Sulfolobus acidocaldarius DSM 639, complete genome	kinModCall	m4C	48070	48070	133	+	.	context=TGAACCCGGGACCACCAGGGCCCAAGCCTGGCATCCTAGTC;fracLow=0.691;motif=GGCC;coverage=149;IPDRatio=3.14;id=GGCC;fracUp=1.000;frac=0.864;identificationQv=122
gi|68566501|gb|CP000077.1| Sulfolobus acidocaldarius DSM 639, complete genome	kinModCall	modified_base	48103	48103	30	+	.	coverage=148;context=TCCTAGTCCAAGCTAGACTACGGCCCCTCACTATAACTAGC;IPDRatio=1.54
gi|68566501|gb|CP000077.1| Sulfolobus acidocaldarius DSM 639, complete genome	kinModCall	m4C	48105	48105	107	-	.	context=TAGCTAGTTATAGTGAGGGGCCGTAGTCTAGCTTGGACTAG;fracLow=0.650;motif=GGCC;coverage=129;IPDRatio=2.81;id=GGCC;fracUp=0.886;frac=0.776;identificationQv=127
gi|68566501|gb|CP000077.1| Sulfolobus acidocaldarius DSM 639, complete genome	kinModCall	m4C	48106	48106	134	+	.	context=TAGTCCAAGCTAGACTACGGCCCCTCACTATAACTAGCTAG;fracLow=0.731;motif=GGCC;coverage=146;IPDRatio=3.59;id=GGCC;fracUp=1.000;frac=0.940;identificationQv=126
gi|68566501|gb|CP000077.1| Sulfolobus acidocaldarius DSM 639, complete genome	kinModCall	modified_base	48109	48109	23	-	.	coverage=126;context=AAACTAGCTAGTTATAGTGAGGGGCCGTAGTCTAGCTTGGA;IPDRatio=1.64
gi|68566501|gb|CP000077.1| Sulfolobus acidocaldarius DSM 639, complete genome	kinModCall	.	48132	48132	6	+	.	context=ACTATAACTAGCTAGTTTAAGGTTTATTAATTTGTTGCTTG;motif=GGNNBRNYD;coverage=146;IPDRatio=1.104;id=GGNNBRNYD
gi|68566501|gb|CP000077.1| Sulfolobus acidocaldarius DSM 639, complete genome	kinModCall	.	48361	48361	14	+	.	context=GACTTAACTTAATACCGTAAGGTTTATTTATGACAATATCG;motif=GGNNBRNYD;coverage=147;IPDRatio=1.342;id=GGNNBRNYD
gi|68566501|gb|CP000077.1| Sulfolobus acidocaldarius DSM 639, complete genome	kinModCall	modified_base	48511	48511	27	+	.	coverage=141;context=TCCTTTACCTATGACGACAATGGTAAGACAGGTAGAGGAGC;IPDRatio=1.53
gi|68566501|gb|CP000077.1| Sulfolobus acidocaldarius DSM 639, complete genome	kinModCall	.	48552	48552	0	-	.	context=ACATGTCTAATAATTCTTTTGGAGCATCTTTCTCGCTTACA;motif=GGNNBRNYD;coverage=136;IPDRatio=0.794;id=GGNNBRNYD
gi|68566501|gb|CP000077.1| Sulfolobus acidocaldarius DSM 639, complete genome	kinModCall	modified_base	48661	48661	27	-	.	coverage=137;context=CTTAAAGTTAAGCCGAATTCTAATAAATTAAAACAAGAAAA;IPDRatio=1.53
gi|68566501|gb|CP000077.1| Sulfolobus acidocaldarius DSM 639, complete genome	kinModCall	modified_base	48668	48668	24	+	.	context=GTTTTAATTTATTAGAATTCGGCTTAACTTTAAGGTTAACA;motif=GGNNBRNYD;coverage=147;IPDRatio=1.60;id=GGNNBRNYD
gi|68566501|gb|CP000077.1| Sulfolobus acidocaldarius DSM 639, complete genome	kinModCall	.	48742	48742	3	-	.	context=CACGGGATGCTCTCTCACAAGGCGCATTAATTCTCTTTGTC;motif=GGNNBRNYD;coverage=133;IPDRatio=1.02;id=GGNNBRNYD
gi|68566501|gb|CP000077.1| Sulfolobus acidocaldarius DSM 639, complete genome	kinModCall	modified_base	48758	48758	23	-	.	coverage=122;context=ACAACTGGGATAATTTCACGGGATGCTCTCTCACAAGGCGC;IPDRatio=1.52
gi|68566501|gb|CP000077.1| Sulfolobus acidocaldarius DSM 639, complete genome	kinModCall	.	48772	48772	20	-	.	context=CTATTAAATTTTTTACAACTGGGATAATTTCACGGGATGCT;motif=GGNNBRNYD;coverage=128;IPDRatio=1.479;id=GGNNBRNYD
gi|68566501|gb|CP000077.1| Sulfolobus acidocaldarius DSM 639, complete genome	kinModCall	modified_base	48856	48856	25	+	.	coverage=133;context=GGAGATTCTAGGAGTTTCAGCTACAGAAATAAATTACTTGA;IPDRatio=1.47
gi|68566501|gb|CP000077.1| Sulfolobus acidocaldarius DSM 639, complete genome	kinModCall	modified_base	48889	48889	41	+	.	context=TTACTTGATCAGAGGGTTAAGGGGTACTAATGAACTTAGAG;motif=GGNNBRNYD;coverage=128;IPDRatio=3.23;id=GGNNBRNYD
gi|68566501|gb|CP000077.1| Sulfolobus acidocaldarius DSM 639, complete genome	kinModCall	modified_base	48891	48891	25	+	.	coverage=102;context=ACTTGATCAGAGGGTTAAGGGGTACTAATGAACTTAGAGAC;IPDRatio=2.12
gi|68566501|gb|CP000077.1| Sulfolobus acidocaldarius DSM 639, complete genome	kinModCall	modified_base	48924	48924	23	+	.	coverage=109;context=TTAGAGACATACTTAAAAAGGATAAGGAGTTTACGGAGTTG;IPDRatio=1.49
gi|68566501|gb|CP000077.1| Sulfolobus acidocaldarius DSM 639, complete genome	kinModCall	modified_base	48938	48938	21	+	.	coverage=124;context=AAAAAGGATAAGGAGTTTACGGAGTTGGTAGAATCGTATGT;IPDRatio=1.38
gi|68566501|gb|CP000077.1| Sulfolobus acidocaldarius DSM 639, complete genome	kinModCall	modified_base	48939	48939	35	+	.	coverage=107;context=AAAAGGATAAGGAGTTTACGGAGTTGGTAGAATCGTATGTG;IPDRatio=1.80
gi|68566501|gb|CP000077.1| Sulfolobus acidocaldarius DSM 639, complete genome	kinModCall	modified_base	48944	48944	29	+	.	coverage=126;context=GATAAGGAGTTTACGGAGTTGGTAGAATCGTATGTGACTAG;IPDRatio=1.72
gi|68566501|gb|CP000077.1| Sulfolobus acidocaldarius DSM 639, complete genome	kinModCall	.	49027	49027	13	+	.	context=TAGGCGAAAAGTATTAAACTGGTCTATTATTTGTCCATACG;motif=GGNNBRNYD;coverage=118;IPDRatio=1.319;id=GGNNBRNYD
gi|68566501|gb|CP000077.1| Sulfolobus acidocaldarius DSM 639, complete genome	kinModCall	modified_base	49045	49045	22	-	.	coverage=116;context=AAGCTCATCATTATATATCGTATGGACAAATAATAGACCAG;IPDRatio=1.56
gi|68566501|gb|CP000077.1| Sulfolobus acidocaldarius DSM 639, complete genome	kinModCall	modified_base	49066	49066	23	-	.	coverage=102;context=CTTCATCAATCCAGAGCCTGGAAGCTCATCATTATATATCG;IPDRatio=1.49
gi|68566501|gb|CP000077.1| Sulfolobus acidocaldarius DSM 639, complete genome	kinModCall	.	49075	49075	9	+	.	context=ATGATGAGCTTCCAGGCTCTGGATTGATGAAGAGGGTTAGC;motif=GGNNBRNYD;coverage=121;IPDRatio=1.192;id=GGNNBRNYD
gi|68566501|gb|CP000077.1| Sulfolobus acidocaldarius DSM 639, complete genome	kinModCall	.	49088	49088	16	+	.	context=AGGCTCTGGATTGATGAAGAGGGTTAGCAAGATCTGATTTA;motif=GGNNBRNYD;coverage=116;IPDRatio=1.488;id=GGNNBRNYD
gi|68566501|gb|CP000077.1| Sulfolobus acidocaldarius DSM 639, complete genome	kinModCall	modified_base	49130	49130	21	-	.	coverage=120;context=TTTAGTTTCTAACCGAAACATTGTAGCATGAAAACAATTAC;IPDRatio=1.64
gi|68566501|gb|CP000077.1| Sulfolobus acidocaldarius DSM 639, complete genome	kinModCall	m4C	49164	49164	117	-	.	context=GGGGTTCAAGTCCCCGTGGGCCCATTATTTTTAGTTTAGTT;fracLow=0.720;motif=GGCC;coverage=120;IPDRatio=3.79;id=GGCC;fracUp=1.000;frac=0.922;identificationQv=99
gi|68566501|gb|CP000077.1| Sulfolobus acidocaldarius DSM 639, complete genome	kinModCall	m4C	49165	49165	129	+	.	context=ACTAAACTAAAAATAATGGGCCCACGGGGACTTGAACCCCG;fracLow=0.729;motif=GGCC;coverage=127;IPDRatio=3.44;id=GGCC;fracUp=1.000;frac=0.889;identificationQv=91
gi|68566501|gb|CP000077.1| Sulfolobus acidocaldarius DSM 639, complete genome	kinModCall	.	49166	49166	14	-	.	context=CCGGGGTTCAAGTCCCCGTGGGCCCATTATTTTTAGTTTAG;motif=GGNNBRNYD;coverage=107;IPDRatio=1.401;id=GGNNBRNYD
gi|68566501|gb|CP000077.1| Sulfolobus acidocaldarius DSM 639, complete genome	kinModCall	.	49185	49185	12	+	.	context=CCCACGGGGACTTGAACCCCGGACCACCGGGTCTCTCCTCC;motif=GGNNBRNYD;coverage=122;IPDRatio=1.283;id=GGNNBRNYD
gi|68566501|gb|CP000077.1| Sulfolobus acidocaldarius DSM 639, complete genome	kinModCall	modified_base	49193	49193	23	+	.	coverage=120;context=GACTTGAACCCCGGACCACCGGGTCTCTCCTCCAGATCTAT;IPDRatio=1.49
gi|68566501|gb|CP000077.1| Sulfolobus acidocaldarius DSM 639, complete genome	kinModCall	.	49221	49221	6	-	.	context=TCTTAAGACCCCCTTGTTGGGGGATGATATAGATCTGGAGG;motif=GGNNBRNYD;coverage=106;IPDRatio=1.132;id=GGNNBRNYD
gi|68566501|gb|CP000077.1| Sulfolobus acidocaldarius DSM 639, complete genome	kinModCall	.	49276	49276	6	-	.	context=ATGGGCCCATAGCTCAGCCAGGTAGAGTGCCGGGCTCCAGA;motif=GGNNBRNYD;coverage=115;IPDRatio=1.129;id=GGNNBRNYD
gi|68566501|gb|CP000077.1| Sulfolobus acidocaldarius DSM 639, complete genome	kinModCall	.	49278	49278	12	+	.	context=TGGAGCCCGGCACTCTACCTGGCTGAGCTATGGGCCCATTA;motif=GGNNBRNYD;coverage=124;IPDRatio=1.288;id=GGNNBRNYD
gi|68566501|gb|CP000077.1| Sulfolobus acidocaldarius DSM 639, complete genome	kinModCall	.	49290	49290	18	+	.	context=CTCTACCTGGCTGAGCTATGGGCCCATTATCGATCATCTGT;motif=GGNNBRNYD;coverage=112;IPDRatio=1.446;id=GGNNBRNYD
gi|68566501|gb|CP000077.1| Sulfolobus acidocaldarius DSM 639, complete genome	kinModCall	m4C	49291	49291	106	-	.	context=AACAGATGATCGATAATGGGCCCATAGCTCAGCCAGGTAGA;fracLow=0.616;motif=GGCC;coverage=118;IPDRatio=3.66;id=GGCC;fracUp=0.984;frac=0.824;identificationQv=81
gi|68566501|gb|CP000077.1| Sulfolobus acidocaldarius DSM 639, complete genome	kinModCall	m4C	49292	49292	135	+	.	context=CTACCTGGCTGAGCTATGGGCCCATTATCGATCATCTGTTG;fracLow=0.822;motif=GGCC;coverage=123;IPDRatio=3.81;id=GGCC;fracUp=1.000;frac=0.967;identificationQv=93
gi|68566501|gb|CP000077.1| Sulfolobus acidocaldarius DSM 639, complete genome	kinModCall	modified_base	49292	49292	22	-	.	coverage=93;context=CAACAGATGATCGATAATGGGCCCATAGCTCAGCCAGGTAG;IPDRatio=1.53
gi|68566501|gb|CP000077.1| Sulfolobus acidocaldarius DSM 639, complete genome	kinModCall	modified_base	49337	49337	25	+	.	coverage=122;context=TAGTTTAAGTGTTAGATAGAAATAAACTTAACTCACCGGCT;IPDRatio=1.52
gi|68566501|gb|CP000077.1| Sulfolobus acidocaldarius DSM 639, complete genome	kinModCall	modified_base	49376	49376	28	+	.	coverage=119;context=CTTTGTGCAAAGTTTAAAACTTAACTCTATGTTTCATATTA;IPDRatio=1.54
gi|68566501|gb|CP000077.1| Sulfolobus acidocaldarius DSM 639, complete genome	kinModCall	modified_base	49416	49416	23	+	.	context=ATTGATTTAGCGTTGAAATGGGATGAACGACGAGTAAAAAT;motif=GGNNBRNYD;coverage=110;IPDRatio=1.77;id=GGNNBRNYD
gi|68566501|gb|CP000077.1| Sulfolobus acidocaldarius DSM 639, complete genome	kinModCall	modified_base	49437	49437	35	+	.	coverage=120;context=GATGAACGACGAGTAAAAATAGTTGATGAGTTAAAGTCAAA;IPDRatio=1.76
gi|68566501|gb|CP000077.1| Sulfolobus acidocaldarius DSM 639, complete genome	kinModCall	modified_base	49438	49438	28	+	.	coverage=120;context=ATGAACGACGAGTAAAAATAGTTGATGAGTTAAAGTCAAAG;IPDRatio=1.56
gi|68566501|gb|CP000077.1| Sulfolobus acidocaldarius DSM 639, complete genome	kinModCall	m4C	49444	49444	36	-	.	context=GATTCCCTTTGACTTTAACTCATCAACTATTTTTACTCGTC;fracLow=0.612;coverage=116;IPDRatio=1.73;fracUp=1.000;frac=0.863;identificationQv=8
gi|68566501|gb|CP000077.1| Sulfolobus acidocaldarius DSM 639, complete genome	kinModCall	modified_base	49456	49456	23	+	.	coverage=122;context=TAGTTGATGAGTTAAAGTCAAAGGGAATCAATCCATATCCT;IPDRatio=1.46
gi|68566501|gb|CP000077.1| Sulfolobus acidocaldarius DSM 639, complete genome	kinModCall	modified_base	49469	49469	22	+	.	coverage=120;context=AAAGTCAAAGGGAATCAATCCATATCCTCATAAATACGATA;IPDRatio=1.48
gi|68566501|gb|CP000077.1| Sulfolobus acidocaldarius DSM 639, complete genome	kinModCall	.	49469	49469	2	-	.	context=TATCGTATTTATGAGGATATGGATTGATTCCCTTTGACTTT;motif=GGNNBRNYD;coverage=113;IPDRatio=0.951;id=GGNNBRNYD
gi|68566501|gb|CP000077.1| Sulfolobus acidocaldarius DSM 639, complete genome	kinModCall	modified_base	49470	49470	29	+	.	coverage=122;context=AAGTCAAAGGGAATCAATCCATATCCTCATAAATACGATAT;IPDRatio=1.56
gi|68566501|gb|CP000077.1| Sulfolobus acidocaldarius DSM 639, complete genome	kinModCall	modified_base	49475	49475	21	-	.	coverage=115;context=GAGTTATATCGTATTTATGAGGATATGGATTGATTCCCTTT;IPDRatio=1.40
gi|68566501|gb|CP000077.1| Sulfolobus acidocaldarius DSM 639, complete genome	kinModCall	modified_base	49491	49491	21	+	.	coverage=119;context=TATCCTCATAAATACGATATAACTCACACCATCATAGACAT;IPDRatio=1.37
gi|68566501|gb|CP000077.1| Sulfolobus acidocaldarius DSM 639, complete genome	kinModCall	.	49526	49526	8	+	.	context=AGACATAAAGAAGATGGAGAGGAGCGACAAACCAACAGATG;motif=GGNNBRNYD;coverage=117;IPDRatio=1.199;id=GGNNBRNYD
gi|68566501|gb|CP000077.1| Sulfolobus acidocaldarius DSM 639, complete genome	kinModCall	.	49538	49538	4	-	.	context=CAAAAGCAAACGCATCTGTTGGTTTGTCGCTCCTCTCCATC;motif=GGNNBRNYD;coverage=116;IPDRatio=1.066;id=GGNNBRNYD
gi|68566501|gb|CP000077.1| Sulfolobus acidocaldarius DSM 639, complete genome	kinModCall	modified_base	49543	49543	22	+	.	coverage=116;context=AGAGGAGCGACAAACCAACAGATGCGTTTGCTTTTGATATA;IPDRatio=1.49
gi|68566501|gb|CP000077.1| Sulfolobus acidocaldarius DSM 639, complete genome	kinModCall	modified_base	49573	49573	30	+	.	context=CTTTTGATATATCAACTGCTGGTAGGGTTGCTAATATTAGG;motif=GGNNBRNYD;coverage=122;IPDRatio=1.83;id=GGNNBRNYD
gi|68566501|gb|CP000077.1| Sulfolobus acidocaldarius DSM 639, complete genome	kinModCall	.	49577	49577	1	+	.	context=TGATATATCAACTGCTGGTAGGGTTGCTAATATTAGGAGAC;motif=GGNNBRNYD;coverage=124;IPDRatio=0.875;id=GGNNBRNYD
gi|68566501|gb|CP000077.1| Sulfolobus acidocaldarius DSM 639, complete genome	kinModCall	modified_base	49600	49600	24	-	.	coverage=114;context=ATCTACGAACGAGATTTTGCCATGTCTCCTAATATTAGCAA;IPDRatio=1.52
gi|68566501|gb|CP000077.1| Sulfolobus acidocaldarius DSM 639, complete genome	kinModCall	modified_base	49601	49601	24	-	.	coverage=115;context=TATCTACGAACGAGATTTTGCCATGTCTCCTAATATTAGCA;IPDRatio=1.50
gi|68566501|gb|CP000077.1| Sulfolobus acidocaldarius DSM 639, complete genome	kinModCall	.	49679	49679	0	+	.	context=AGTTAATGAATTAGGCGATAGGTATGATAAATTCTTCGAGA;motif=GGNNBRNYD;coverage=124;IPDRatio=0.767;id=GGNNBRNYD
gi|68566501|gb|CP000077.1| Sulfolobus acidocaldarius DSM 639, complete genome	kinModCall	modified_base	49754	49754	21	-	.	coverage=108;context=TTCTAAGTGTTAATTCGCCTTTTATAGTATAGAGCAAGTCA;IPDRatio=1.60
gi|68566501|gb|CP000077.1| Sulfolobus acidocaldarius DSM 639, complete genome	kinModCall	.	49996	49996	17	+	.	context=CCATATTACAACCTGTTTACGGAGGGGCACTGGCTAAACCG;motif=GGNNBRNYD;coverage=116;IPDRatio=1.439;id=GGNNBRNYD
gi|68566501|gb|CP000077.1| Sulfolobus acidocaldarius DSM 639, complete genome	kinModCall	modified_base	49997	49997	37	+	.	coverage=98;context=CATATTACAACCTGTTTACGGAGGGGCACTGGCTAAACCGT;IPDRatio=1.86
gi|68566501|gb|CP000077.1| Sulfolobus acidocaldarius DSM 639, complete genome	kinModCall	.	49999	49999	15	+	.	context=TATTACAACCTGTTTACGGAGGGGCACTGGCTAAACCGTTT;motif=GGNNBRNYD;coverage=115;IPDRatio=1.417;id=GGNNBRNYD
gi|68566501|gb|CP000077.1| Sulfolobus acidocaldarius DSM 639, complete genome	kinModCall	modified_base	50008	50008	33	+	.	coverage=102;context=CTGTTTACGGAGGGGCACTGGCTAAACCGTTTATGAGCCAT;IPDRatio=1.69
gi|68566501|gb|CP000077.1| Sulfolobus acidocaldarius DSM 639, complete genome	kinModCall	modified_base	50421	50421	23	-	.	coverage=108;context=CTTGGCTTAAGCCCATTCTTGTCCATAAGAGACTTCAGCTC;IPDRatio=1.49
gi|68566501|gb|CP000077.1| Sulfolobus acidocaldarius DSM 639, complete genome	kinModCall	.	50461	50461	2	+	.	context=GAGGAAATATGTATATTAGAGGTTTAATGATAGAGAAATTA;motif=GGNNBRNYD;coverage=127;IPDRatio=0.933;id=GGNNBRNYD
gi|68566501|gb|CP000077.1| Sulfolobus acidocaldarius DSM 639, complete genome	kinModCall	.	50501	50501	5	-	.	context=AGGTCGGTTGTATCAGTGTTGGAGTGACTAATTTATCAAAT;motif=GGNNBRNYD;coverage=117;IPDRatio=1.084;id=GGNNBRNYD
gi|68566501|gb|CP000077.1| Sulfolobus acidocaldarius DSM 639, complete genome	kinModCall	.	50520	50520	7	-	.	context=ACAGGATAATCCAAAACGAAGGTCGGTTGTATCAGTGTTGG;motif=GGNNBRNYD;coverage=118;IPDRatio=1.16;id=GGNNBRNYD
gi|68566501|gb|CP000077.1| Sulfolobus acidocaldarius DSM 639, complete genome	kinModCall	.	50581	50581	2	+	.	context=AGCCTCATAGAAGCAAGCAAGGATTGGTGGAAAGGTTTGAA;motif=GGNNBRNYD;coverage=119;IPDRatio=0.93;id=GGNNBRNYD
gi|68566501|gb|CP000077.1| Sulfolobus acidocaldarius DSM 639, complete genome	kinModCall	.	50758	50758	10	+	.	context=TCGTTAGAGCCCTTAGCTACGGTATGCCTCCTACAGGAGGA;motif=GGNNBRNYD;coverage=123;IPDRatio=1.244;id=GGNNBRNYD
gi|68566501|gb|CP000077.1| Sulfolobus acidocaldarius DSM 639, complete genome	kinModCall	.	50765	50765	14	-	.	context=TTCCTAATCCTCCTGTAGGAGGCATACCGTAGCTAAGGGCT;motif=GGNNBRNYD;coverage=127;IPDRatio=1.369;id=GGNNBRNYD
gi|68566501|gb|CP000077.1| Sulfolobus acidocaldarius DSM 639, complete genome	kinModCall	.	50773	50773	7	+	.	context=GCTACGGTATGCCTCCTACAGGAGGATTAGGAATAGGTATA;motif=GGNNBRNYD;coverage=125;IPDRatio=1.153;id=GGNNBRNYD
gi|68566501|gb|CP000077.1| Sulfolobus acidocaldarius DSM 639, complete genome	kinModCall	modified_base	50798	50798	23	+	.	coverage=130;context=ATTAGGAATAGGTATAGACAGGTTGATAATGTTGTTGACAA;IPDRatio=1.47
gi|68566501|gb|CP000077.1| Sulfolobus acidocaldarius DSM 639, complete genome	kinModCall	modified_base	50837	50837	21	-	.	coverage=112;context=GCATAGGATATGGTATTATTTCTTTTATACTCATGTTATTT;IPDRatio=1.49
gi|68566501|gb|CP000077.1| Sulfolobus acidocaldarius DSM 639, complete genome	kinModCall	.	50875	50875	4	-	.	context=TGTTCTCTTTTAATCCTCTTGGATGACCTTAGCACTAAGCA;motif=GGNNBRNYD;coverage=123;IPDRatio=1.044;id=GGNNBRNYD
gi|68566501|gb|CP000077.1| Sulfolobus acidocaldarius DSM 639, complete genome	kinModCall	.	50905	50905	2	-	.	context=TATTTACTGTAATCCTCATAGGAGCAATATTGTTCTCTTTT;motif=GGNNBRNYD;coverage=119;IPDRatio=0.966;id=GGNNBRNYD
gi|68566501|gb|CP000077.1| Sulfolobus acidocaldarius DSM 639, complete genome	kinModCall	modified_base	50911	50911	32	+	.	coverage=121;context=GAACAATATTGCTCCTATGAGGATTACAGTAAATACTGATT;IPDRatio=1.68
gi|68566501|gb|CP000077.1| Sulfolobus acidocaldarius DSM 639, complete genome	kinModCall	modified_base	50919	50919	29	-	.	coverage=127;context=TCTTATACAATCAGTATTTACTGTAATCCTCATAGGAGCAA;IPDRatio=1.61
gi|68566501|gb|CP000077.1| Sulfolobus acidocaldarius DSM 639, complete genome	kinModCall	modified_base	50944	50944	26	+	.	coverage=121;context=TACTGATTGTATAAGATAAGATTCCCTATCTCCCAATCCTA;IPDRatio=1.41
gi|68566501|gb|CP000077.1| Sulfolobus acidocaldarius DSM 639, complete genome	kinModCall	modified_base	50962	50962	25	-	.	coverage=121;context=CAGAAATAACAAGAAAATTAGGATTGGGAGATAGGGAATCT;IPDRatio=1.54
gi|68566501|gb|CP000077.1| Sulfolobus acidocaldarius DSM 639, complete genome	kinModCall	modified_base	51001	51001	21	-	.	coverage=126;context=GCGCCCCATTAATTATCACAGATGGAGGAAAAGTTTTCACA;IPDRatio=1.43
gi|68566501|gb|CP000077.1| Sulfolobus acidocaldarius DSM 639, complete genome	kinModCall	.	51015	51015	2	+	.	context=CTCCATCTGTGATAATTAATGGGGCGCCGTTTAGCAGTGCA;motif=GGNNBRNYD;coverage=121;IPDRatio=0.962;id=GGNNBRNYD
gi|68566501|gb|CP000077.1| Sulfolobus acidocaldarius DSM 639, complete genome	kinModCall	modified_base	51021	51021	37	-	.	coverage=118;context=CAGCCTTGCACTGCTAAACGGCGCCCCATTAATTATCACAG;IPDRatio=1.91
gi|68566501|gb|CP000077.1| Sulfolobus acidocaldarius DSM 639, complete genome	kinModCall	modified_base	51031	51031	24	+	.	coverage=125;context=TAATGGGGCGCCGTTTAGCAGTGCAAGGCTGAAGTTAACAG;IPDRatio=1.48
gi|68566501|gb|CP000077.1| Sulfolobus acidocaldarius DSM 639, complete genome	kinModCall	.	51082	51082	0	-	.	context=ATTTTCCTCAGGGACTACTTGGATTGCTTCAATTCATAACA;motif=GGNNBRNYD;coverage=132;IPDRatio=0.782;id=GGNNBRNYD
gi|68566501|gb|CP000077.1| Sulfolobus acidocaldarius DSM 639, complete genome	kinModCall	.	51091	51091	15	-	.	context=TTACTTATTATTTTCCTCAGGGACTACTTGGATTGCTTCAA;motif=GGNNBRNYD;coverage=117;IPDRatio=1.363;id=GGNNBRNYD
gi|68566501|gb|CP000077.1| Sulfolobus acidocaldarius DSM 639, complete genome	kinModCall	modified_base	51139	51139	34	+	.	coverage=122;context=ACCTATCTGATGTGTTTGTGTTGTATTAATCGTAATTGAGT;IPDRatio=1.75
gi|68566501|gb|CP000077.1| Sulfolobus acidocaldarius DSM 639, complete genome	kinModCall	.	51169	51169	10	-	.	context=TTACCTTATTATATCCCAATGGTTCAATAAACTCAATTACG;motif=GGNNBRNYD;coverage=131;IPDRatio=1.24;id=GGNNBRNYD
gi|68566501|gb|CP000077.1| Sulfolobus acidocaldarius DSM 639, complete genome	kinModCall	.	51205	51205	6	-	.	context=TATCTTATTATCTAGATCAAGGAAGAACTCATATACTTACC;motif=GGNNBRNYD;coverage=135;IPDRatio=1.089;id=GGNNBRNYD
gi|68566501|gb|CP000077.1| Sulfolobus acidocaldarius DSM 639, complete genome	kinModCall	m4C	51281	51281	30	-	.	context=GCTTATAATGCTTCAATACCCGTTAACAGTATAATATTGAA;fracLow=0.839;coverage=111;IPDRatio=1.88;fracUp=1.000;frac=1.000;identificationQv=8
gi|68566501|gb|CP000077.1| Sulfolobus acidocaldarius DSM 639, complete genome	kinModCall	.	51337	51337	17	-	.	context=TACCTGCAAACCTTTCGCAAGGTTTACTTATAGTAGGTGAA;motif=GGNNBRNYD;coverage=132;IPDRatio=1.415;id=GGNNBRNYD
gi|68566501|gb|CP000077.1| Sulfolobus acidocaldarius DSM 639, complete genome	kinModCall	.	51412	51412	18	-	.	context=GACTTAAAATAATATCCGCTGGAATAGCTGTAAATCTGATC;motif=GGNNBRNYD;coverage=136;IPDRatio=1.406;id=GGNNBRNYD
gi|68566501|gb|CP000077.1| Sulfolobus acidocaldarius DSM 639, complete genome	kinModCall	.	51446	51446	11	+	.	context=TTAAGTCTAGATATGGAGCTGGCAGATTTGAACTCCTCTTC;motif=GGNNBRNYD;coverage=139;IPDRatio=1.182;id=GGNNBRNYD
gi|68566501|gb|CP000077.1| Sulfolobus acidocaldarius DSM 639, complete genome	kinModCall	modified_base	51487	51487	26	-	.	context=TACTTCTCATTTTCTTTCCGGGAGCATTTGTGGAGCCTGAT;motif=GGNNBRNYD;coverage=145;IPDRatio=1.52;id=GGNNBRNYD
gi|68566501|gb|CP000077.1| Sulfolobus acidocaldarius DSM 639, complete genome	kinModCall	.	51522	51522	11	-	.	context=CTCTAACGGCATTAAGGTAAGGAGTGGCGGTCTTTTACTTC;motif=GGNNBRNYD;coverage=146;IPDRatio=1.261;id=GGNNBRNYD
gi|68566501|gb|CP000077.1| Sulfolobus acidocaldarius DSM 639, complete genome	kinModCall	modified_base	51635	51635	24	-	.	coverage=143;context=TTACAGCCCATAATCCCGGGTATAACAGTTGGTTTAGACCA;IPDRatio=1.51
gi|68566501|gb|CP000077.1| Sulfolobus acidocaldarius DSM 639, complete genome	kinModCall	modified_base	51637	51637	37	-	.	context=CGTTACAGCCCATAATCCCGGGTATAACAGTTGGTTTAGAC;motif=GGNNBRNYD,GGTATAVND;coverage=141;IPDRatio=2.13;id=GGNNBRNYD,GGTATAVND
gi|68566501|gb|CP000077.1| Sulfolobus acidocaldarius DSM 639, complete genome	kinModCall	modified_base	51689	51689	25	-	.	coverage=145;context=TTATATGTTTTCCTGAACTCTGTATTCCCGTCTAGTTCAGG;IPDRatio=1.53
gi|68566501|gb|CP000077.1| Sulfolobus acidocaldarius DSM 639, complete genome	kinModCall	.	51724	51724	1	-	.	context=GAGTAATTTCATTAGTGTTAGGCTTAGCTCTAATATTATAT;motif=GGNNBRNYD;coverage=147;IPDRatio=0.882;id=GGNNBRNYD
gi|68566501|gb|CP000077.1| Sulfolobus acidocaldarius DSM 639, complete genome	kinModCall	.	51745	51745	7	-	.	context=ATAAAATTGCAGTTGTGCTTGGAGTAATTTCATTAGTGTTA;motif=GGNNBRNYD;coverage=145;IPDRatio=1.15;id=GGNNBRNYD
gi|68566501|gb|CP000077.1| Sulfolobus acidocaldarius DSM 639, complete genome	kinModCall	modified_base	51772	51772	22	+	.	coverage=150;context=AACTGCAATTTTATCAAATATCTTGTACGCCCGTTTCCTAG;IPDRatio=1.36
gi|68566501|gb|CP000077.1| Sulfolobus acidocaldarius DSM 639, complete genome	kinModCall	modified_base	51781	51781	46	-	.	coverage=119;context=CAAATTTTGCTAGGAAACGGGCGTACAAGATATTTGATAAA;IPDRatio=2.18
gi|68566501|gb|CP000077.1| Sulfolobus acidocaldarius DSM 639, complete genome	kinModCall	modified_base	51782	51782	51	-	.	coverage=145;context=CCAAATTTTGCTAGGAAACGGGCGTACAAGATATTTGATAA;IPDRatio=1.92
gi|68566501|gb|CP000077.1| Sulfolobus acidocaldarius DSM 639, complete genome	kinModCall	m4C	51783	51783	43	+	.	context=TATCAAATATCTTGTACGCCCGTTTCCTAGCAAAATTTGGA;fracLow=0.417;coverage=134;IPDRatio=1.88;fracUp=0.907;frac=0.651;identificationQv=22
gi|68566501|gb|CP000077.1| Sulfolobus acidocaldarius DSM 639, complete genome	kinModCall	modified_base	51810	51810	41	-	.	coverage=149;context=GAAAAAACAGACAAGAAGTGAATGGTTTCCAAATTTTGCTA;IPDRatio=1.75
gi|68566501|gb|CP000077.1| Sulfolobus acidocaldarius DSM 639, complete genome	kinModCall	modified_base	51879	51879	28	-	.	coverage=144;context=AGTAATGTACACGTTTAGAAGACGACTGGAAAAAAGGGGAT;IPDRatio=1.51
gi|68566501|gb|CP000077.1| Sulfolobus acidocaldarius DSM 639, complete genome	kinModCall	modified_base	51903	51903	21	-	.	coverage=148;context=CTTAGGTATATTACTTTTCTGGCTAGTAATGTACACGTTTA;IPDRatio=1.43
gi|68566501|gb|CP000077.1| Sulfolobus acidocaldarius DSM 639, complete genome	kinModCall	.	51919	51919	1	-	.	context=ACATAGTATACTTTGCCTTAGGTATATTACTTTTCTGGCTA;motif=GGNNBRNYD;coverage=145;IPDRatio=0.844;id=GGNNBRNYD
gi|68566501|gb|CP000077.1| Sulfolobus acidocaldarius DSM 639, complete genome	kinModCall	.	52076	52076	1	+	.	context=TATTTAACCAAACTTGGAATGGAGGGTTTTGTTTACGGTTC;motif=GGNNBRNYD;coverage=146;IPDRatio=0.917;id=GGNNBRNYD
gi|68566501|gb|CP000077.1| Sulfolobus acidocaldarius DSM 639, complete genome	kinModCall	modified_base	52158	52158	23	-	.	coverage=139;context=TATTAAATCCAGACCCAGAATATTAGGATTAAATATCACAA;IPDRatio=1.44
gi|68566501|gb|CP000077.1| Sulfolobus acidocaldarius DSM 639, complete genome	kinModCall	modified_base	52163	52163	22	+	.	coverage=140;context=ATATTTAATCCTAATATTCTGGGTCTGGATTTAATATCTTG;IPDRatio=1.45
gi|68566501|gb|CP000077.1| Sulfolobus acidocaldarius DSM 639, complete genome	kinModCall	modified_base	52181	52181	31	+	.	coverage=137;context=CTGGGTCTGGATTTAATATCTTGTGATCATAAATTTATAGT;IPDRatio=1.61
gi|68566501|gb|CP000077.1| Sulfolobus acidocaldarius DSM 639, complete genome	kinModCall	modified_base	52182	52182	21	+	.	coverage=137;context=TGGGTCTGGATTTAATATCTTGTGATCATAAATTTATAGTG;IPDRatio=1.43
gi|68566501|gb|CP000077.1| Sulfolobus acidocaldarius DSM 639, complete genome	kinModCall	modified_base	52189	52189	24	-	.	coverage=142;context=TTGCTTGCACTATAAATTTATGATCACAAGATATTAAATCC;IPDRatio=1.47
gi|68566501|gb|CP000077.1| Sulfolobus acidocaldarius DSM 639, complete genome	kinModCall	modified_base	52204	52204	24	+	.	coverage=137;context=TGATCATAAATTTATAGTGCAAGCAACACCTTTTTCCACTC;IPDRatio=1.47
gi|68566501|gb|CP000077.1| Sulfolobus acidocaldarius DSM 639, complete genome	kinModCall	modified_base	52253	52253	25	+	.	coverage=133;context=TATATTTCATTGGATCATGAGGAGAAGAAAGTCATTTCATT;IPDRatio=1.50
gi|68566501|gb|CP000077.1| Sulfolobus acidocaldarius DSM 639, complete genome	kinModCall	modified_base	52286	52286	24	+	.	coverage=128;context=ATTTCATTTCCATTATCCAAATTGACAAAGAAAGAGACTGA;IPDRatio=1.44
gi|68566501|gb|CP000077.1| Sulfolobus acidocaldarius DSM 639, complete genome	kinModCall	.	52320	52320	4	+	.	context=AGACTGAATTCTACTACTTTGGTGGATTATTGAGCAGAGAT;motif=GGNNBRNYD;coverage=134;IPDRatio=1.043;id=GGNNBRNYD
gi|68566501|gb|CP000077.1| Sulfolobus acidocaldarius DSM 639, complete genome	kinModCall	.	52323	52323	7	+	.	context=CTGAATTCTACTACTTTGGTGGATTATTGAGCAGAGATGAG;motif=GGNNBRNYD;coverage=132;IPDRatio=1.134;id=GGNNBRNYD
gi|68566501|gb|CP000077.1| Sulfolobus acidocaldarius DSM 639, complete genome	kinModCall	modified_base	52324	52324	31	+	.	coverage=124;context=TGAATTCTACTACTTTGGTGGATTATTGAGCAGAGATGAGA;IPDRatio=1.67
gi|68566501|gb|CP000077.1| Sulfolobus acidocaldarius DSM 639, complete genome	kinModCall	modified_base	52331	52331	32	-	.	coverage=137;context=TTTATTATCTCATCTCTGCTCAATAATCCACCAAAGTAGTA;IPDRatio=1.65
gi|68566501|gb|CP000077.1| Sulfolobus acidocaldarius DSM 639, complete genome	kinModCall	modified_base	52335	52335	34	+	.	coverage=132;context=ACTTTGGTGGATTATTGAGCAGAGATGAGATAATAAAGGAC;IPDRatio=1.63
gi|68566501|gb|CP000077.1| Sulfolobus acidocaldarius DSM 639, complete genome	kinModCall	modified_base	52352	52352	21	-	.	coverage=125;context=ACACCAGGAGCTCGAATGTCCTTTATTATCTCATCTCTGCT;IPDRatio=1.44
gi|68566501|gb|CP000077.1| Sulfolobus acidocaldarius DSM 639, complete genome	kinModCall	modified_base	52384	52384	36	+	.	coverage=133;context=TCCTGGTGTTAATAAAAAGCTATCAATTATAATTCCCACCA;IPDRatio=1.67
gi|68566501|gb|CP000077.1| Sulfolobus acidocaldarius DSM 639, complete genome	kinModCall	.	52406	52406	9	+	.	context=TCAATTATAATTCCCACCAAGGAGGGACACATTGAACTTCC;motif=GGNNBRNYD;coverage=126;IPDRatio=1.203;id=GGNNBRNYD
gi|68566501|gb|CP000077.1| Sulfolobus acidocaldarius DSM 639, complete genome	kinModCall	modified_base	52460	52460	32	+	.	coverage=126;context=GAAGATTATGCTGTAAAAGTGATTAAGAATGTTTCAAAGGA;IPDRatio=1.64
gi|68566501|gb|CP000077.1| Sulfolobus acidocaldarius DSM 639, complete genome	kinModCall	modified_base	52643	52643	27	+	.	coverage=120;context=AGAGTGATAGATGCTAAGCGGTAAGGTAGGGAATAAATTAG;IPDRatio=1.52
gi|68566501|gb|CP000077.1| Sulfolobus acidocaldarius DSM 639, complete genome	kinModCall	.	52744	52744	8	+	.	context=ATGTAAATGGAAGGAAAGTTGGTAGGACGTTTTATTTTACT;motif=GGNNBRNYD;coverage=136;IPDRatio=1.207;id=GGNNBRNYD
gi|68566501|gb|CP000077.1| Sulfolobus acidocaldarius DSM 639, complete genome	kinModCall	modified_base	52750	52750	46	-	.	coverage=145;context=CCTTCCAGTAAAATAAAACGTCCTACCAACTTTCCTTCCAT;IPDRatio=2.63
gi|68566501|gb|CP000077.1| Sulfolobus acidocaldarius DSM 639, complete genome	kinModCall	.	52770	52770	7	+	.	context=ACGTTTTATTTTACTGGAAGGGAGTATTATTTGCCTTGGAT;motif=GGNNBRNYD;coverage=131;IPDRatio=1.153;id=GGNNBRNYD
gi|68566501|gb|CP000077.1| Sulfolobus acidocaldarius DSM 639, complete genome	kinModCall	modified_base	52787	52787	28	+	.	coverage=139;context=AAGGGAGTATTATTTGCCTTGGATAGAAATAGATTATGACC;IPDRatio=1.53
gi|68566501|gb|CP000077.1| Sulfolobus acidocaldarius DSM 639, complete genome	kinModCall	.	52955	52955	14	-	.	context=TTAGCAGAGAGAAACCTAACGGTGTATCGGCAGGCGAAAAA;motif=GGNNBRNYD;coverage=148;IPDRatio=1.382;id=GGNNBRNYD
gi|68566501|gb|CP000077.1| Sulfolobus acidocaldarius DSM 639, complete genome	kinModCall	.	53036	53036	8	-	.	context=GCTTATTGGCTTGAATCTTAGGAGCACCTTCATTACCTCCT;motif=GGNNBRNYD;coverage=145;IPDRatio=1.162;id=GGNNBRNYD
gi|68566501|gb|CP000077.1| Sulfolobus acidocaldarius DSM 639, complete genome	kinModCall	.	53057	53057	20	-	.	context=TCATATCTGTATCGTTTAACGGCTTATTGGCTTGAATCTTA;motif=GGNNBRNYD;coverage=151;IPDRatio=1.514;id=GGNNBRNYD
gi|68566501|gb|CP000077.1| Sulfolobus acidocaldarius DSM 639, complete genome	kinModCall	modified_base	53085	53085	26	+	.	coverage=132;context=GATACAGATATGATTAGACAGCTCAGAGAACTATTAGATGA;IPDRatio=1.49
gi|68566501|gb|CP000077.1| Sulfolobus acidocaldarius DSM 639, complete genome	kinModCall	.	53193	53193	2	-	.	context=TACATAGCTCGCAACCTTTAGGCAGATCAAGATTATATAAT;motif=GGNNBRNYD;coverage=154;IPDRatio=0.947;id=GGNNBRNYD
gi|68566501|gb|CP000077.1| Sulfolobus acidocaldarius DSM 639, complete genome	kinModCall	modified_base	53219	53219	21	+	.	coverage=130;context=GTTGCGAGCTATGTAGGATGGGGGGTAAGCTTGTAGTTTTT;IPDRatio=1.43
gi|68566501|gb|CP000077.1| Sulfolobus acidocaldarius DSM 639, complete genome	kinModCall	modified_base	53229	53229	42	+	.	coverage=146;context=ATGTAGGATGGGGGGTAAGCTTGTAGTTTTTATCACAGGTG;IPDRatio=1.74
gi|68566501|gb|CP000077.1| Sulfolobus acidocaldarius DSM 639, complete genome	kinModCall	.	53256	53256	5	+	.	context=TTTTATCACAGGTGAATGTGGGGATAATTGCTACTATTGTC;motif=GGNNBRNYD;coverage=136;IPDRatio=1.075;id=GGNNBRNYD
gi|68566501|gb|CP000077.1| Sulfolobus acidocaldarius DSM 639, complete genome	kinModCall	.	53298	53298	11	+	.	context=GGTAAGTGAACAGAGATTTGGGAAGGATAAGGCGTTTGCTA;motif=GGNNBRNYD;coverage=138;IPDRatio=1.269;id=GGNNBRNYD
gi|68566501|gb|CP000077.1| Sulfolobus acidocaldarius DSM 639, complete genome	kinModCall	.	53341	53341	7	+	.	context=GAAGCGCCTGCTGAAAACCTGGTAGATTTTATTTATGAAGC;motif=GGNNBRNYD;coverage=147;IPDRatio=1.13;id=GGNNBRNYD
gi|68566501|gb|CP000077.1| Sulfolobus acidocaldarius DSM 639, complete genome	kinModCall	modified_base	53372	53372	27	+	.	coverage=148;context=TTTATGAAGCCTACAGAATGAGGGCGTTAGGTGCAGGAATT;IPDRatio=1.54
gi|68566501|gb|CP000077.1| Sulfolobus acidocaldarius DSM 639, complete genome	kinModCall	modified_base	53387	53387	24	-	.	coverage=153;context=GGGATCTCCGCCTGTAATTCCTGCACCTAACGCCCTCATTC;IPDRatio=1.46
gi|68566501|gb|CP000077.1| Sulfolobus acidocaldarius DSM 639, complete genome	kinModCall	modified_base	53396	53396	22	+	.	coverage=149;context=CGTTAGGTGCAGGAATTACAGGCGGAGATCCCTTGATAAGA;IPDRatio=1.45
gi|68566501|gb|CP000077.1| Sulfolobus acidocaldarius DSM 639, complete genome	kinModCall	m6A	53403	53403	131	+	.	context=TGCAGGAATTACAGGCGGAGATCCCTTGATAAGAATTGACA;fracLow=0.526;motif=AGATCC;coverage=155;IPDRatio=4.00;id=AGATCC;fracUp=0.767;frac=0.643;identificationQv=84
gi|68566501|gb|CP000077.1| Sulfolobus acidocaldarius DSM 639, complete genome	kinModCall	m6A	53404	53404	111	-	.	context=TTGTCAATTCTTATCAAGGGATCTCCGCCTGTAATTCCTGC;fracLow=0.405;motif=GGATCY;coverage=153;IPDRatio=2.78;id=GGATCY;fracUp=0.655;frac=0.531;identificationQv=25
gi|68566501|gb|CP000077.1| Sulfolobus acidocaldarius DSM 639, complete genome	kinModCall	modified_base	53408	53408	33	-	.	coverage=161;context=TACTTTGTCAATTCTTATCAAGGGATCTCCGCCTGTAATTC;IPDRatio=1.62
gi|68566501|gb|CP000077.1| Sulfolobus acidocaldarius DSM 639, complete genome	kinModCall	.	53452	53452	1	+	.	context=AGTTTGATTAAGAAATTTAAGGACGAATTTGGTCAGGAATT;motif=GGNNBRNYD;coverage=154;IPDRatio=0.873;id=GGNNBRNYD
gi|68566501|gb|CP000077.1| Sulfolobus acidocaldarius DSM 639, complete genome	kinModCall	modified_base	53465	53465	29	+	.	coverage=158;context=AATTTAAGGACGAATTTGGTCAGGAATTCCACATTCACCTG;IPDRatio=1.56
gi|68566501|gb|CP000077.1| Sulfolobus acidocaldarius DSM 639, complete genome	kinModCall	modified_base	53468	53468	26	+	.	coverage=141;context=TTAAGGACGAATTTGGTCAGGAATTCCACATTCACCTGTAT;IPDRatio=1.52
gi|68566501|gb|CP000077.1| Sulfolobus acidocaldarius DSM 639, complete genome	kinModCall	modified_base	53491	53491	21	-	.	coverage=151;context=TTAGTTACATATCTACCACTAGTATACAGGTGAATGTGGAA;IPDRatio=1.55
gi|68566501|gb|CP000077.1| Sulfolobus acidocaldarius DSM 639, complete genome	kinModCall	modified_base	53513	53513	22	-	.	coverage=158;context=TTCTAGTTCACTTAGAACATCCTTAGTTACATATCTACCAC;IPDRatio=1.42
gi|68566501|gb|CP000077.1| Sulfolobus acidocaldarius DSM 639, complete genome	kinModCall	modified_base	53547	53547	28	+	.	coverage=156;context=ACTAGAAAGAGCCGGCTTGGACGAAATTAGATTTCACCCTC;IPDRatio=1.57
gi|68566501|gb|CP000077.1| Sulfolobus acidocaldarius DSM 639, complete genome	kinModCall	modified_base	53624	53624	23	+	.	coverage=135;context=TGCAGTTTAATTTCGATGTGGGAATAGAGGTTCCTGCAATA;IPDRatio=1.51
gi|68566501|gb|CP000077.1| Sulfolobus acidocaldarius DSM 639, complete genome	kinModCall	modified_base	53686	53686	26	-	.	coverage=139;context=AACTTAACTCCTATCGCTTTTGACCATAATATCAACTTTTC;IPDRatio=1.60
gi|68566501|gb|CP000077.1| Sulfolobus acidocaldarius DSM 639, complete genome	kinModCall	m4C	53691	53691	54	+	.	context=GTTGATATTATGGTCAAAAGCGATAGGAGTTAAGTTCGTTA;fracLow=1.000;coverage=153;IPDRatio=2.07;fracUp=1.000;frac=1.000;identificationQv=8
gi|68566501|gb|CP000077.1| Sulfolobus acidocaldarius DSM 639, complete genome	kinModCall	modified_base	53745	53745	24	+	.	coverage=156;context=AGAACTAACGGAAAGGAATTATGCACCTTTAAATGCTAGAG;IPDRatio=1.46
gi|68566501|gb|CP000077.1| Sulfolobus acidocaldarius DSM 639, complete genome	kinModCall	modified_base	53790	53790	22	+	.	coverage=156;context=TAAAAGTGCCCATGGACTTGCAGGAGTAAATGGAAGTTTTG;IPDRatio=1.45
gi|68566501|gb|CP000077.1| Sulfolobus acidocaldarius DSM 639, complete genome	kinModCall	m4C	53840	53840	46	+	.	context=ATGCTACTTTGAGAAAATTACATGAAGAGAAAATTGCACTC;fracLow=0.687;coverage=157;IPDRatio=1.77;fracUp=1.000;frac=0.930;identificationQv=13
gi|68566501|gb|CP000077.1| Sulfolobus acidocaldarius DSM 639, complete genome	kinModCall	modified_base	53841	53841	21	-	.	coverage=152;context=GGAGTGCAATTTTCTCTTCATGTAATTTTCTCAAAGTAGCA;IPDRatio=1.47
gi|68566501|gb|CP000077.1| Sulfolobus acidocaldarius DSM 639, complete genome	kinModCall	modified_base	53856	53856	22	+	.	coverage=160;context=ATTACATGAAGAGAAAATTGCACTCCACTACTGTAGCTCAG;IPDRatio=1.40
gi|68566501|gb|CP000077.1| Sulfolobus acidocaldarius DSM 639, complete genome	kinModCall	.	53963	53963	3	+	.	context=ATGAGGAAGGAACGGGAGAGGGAACAGTTCTAAGAGCCGTA;motif=GGNNBRNYD;coverage=131;IPDRatio=0.998;id=GGNNBRNYD
gi|68566501|gb|CP000077.1| Sulfolobus acidocaldarius DSM 639, complete genome	kinModCall	modified_base	54001	54001	28	-	.	coverage=150;context=TCTTCACCGTAATCACTTAGATCTTGAGAAGACTTCACTAC;IPDRatio=1.51
gi|68566501|gb|CP000077.1| Sulfolobus acidocaldarius DSM 639, complete genome	kinModCall	.	54039	54039	2	+	.	context=AGAGATAGAAAAGGGAGTCTGGAGTATTTCACCATCTCTGA;motif=GGNNBRNYD;coverage=156;IPDRatio=0.937;id=GGNNBRNYD
gi|68566501|gb|CP000077.1| Sulfolobus acidocaldarius DSM 639, complete genome	kinModCall	.	54094	54094	4	+	.	context=GTAAATGAGTACGTATTAGTGGAGGAGTATCCTGATTGGAG;motif=GGNNBRNYD;coverage=151;IPDRatio=1.037;id=GGNNBRNYD
gi|68566501|gb|CP000077.1| Sulfolobus acidocaldarius DSM 639, complete genome	kinModCall	modified_base	54128	54128	27	+	.	coverage=149;context=ATTGGAGGAAACTTAAGATAGGAGAGAAGTTAGTTTATTCT;IPDRatio=1.51
gi|68566501|gb|CP000077.1| Sulfolobus acidocaldarius DSM 639, complete genome	kinModCall	.	54252	54252	15	-	.	context=AATTATTGATGAGCTCTTGAGGGATATTGAGAAAAAGAAGG;motif=GGNNBRNYD;coverage=150;IPDRatio=1.312;id=GGNNBRNYD
gi|68566501|gb|CP000077.1| Sulfolobus acidocaldarius DSM 639, complete genome	kinModCall	.	54328	54328	1	-	.	context=TAAAGAAGGCTAATGAACTAGGTGCGGTGGATAAATTACTA;motif=GGNNBRNYD;coverage=159;IPDRatio=0.922;id=GGNNBRNYD
gi|68566501|gb|CP000077.1| Sulfolobus acidocaldarius DSM 639, complete genome	kinModCall	modified_base	54443	54443	22	+	.	coverage=163;context=TGTTGTGCTATTTCAAATTCCCTGTATACCTGATCTATAAT;IPDRatio=1.38
gi|68566501|gb|CP000077.1| Sulfolobus acidocaldarius DSM 639, complete genome	kinModCall	.	54452	54452	20	-	.	context=AGAAGGGATATTATAGATCAGGTATACAGGGAATTTGAAAT;motif=GGTATAVND;coverage=158;IPDRatio=1.467;id=GGTATAVND
gi|68566501|gb|CP000077.1| Sulfolobus acidocaldarius DSM 639, complete genome	kinModCall	modified_base	54468	54468	27	-	.	context=GTTAAATGAATTACTCAGAAGGGATATTATAGATCAGGTAT;motif=GGNNBRNYD;coverage=154;IPDRatio=1.60;id=GGNNBRNYD
gi|68566501|gb|CP000077.1| Sulfolobus acidocaldarius DSM 639, complete genome	kinModCall	.	54559	54559	7	+	.	context=ATCAATCTGTTTTATTTTCTGGTTTACCATATCTTTAAAAG;motif=GGNNBRNYD;coverage=155;IPDRatio=1.137;id=GGNNBRNYD
gi|68566501|gb|CP000077.1| Sulfolobus acidocaldarius DSM 639, complete genome	kinModCall	modified_base	54614	54614	25	+	.	coverage=153;context=ATTATAATCACGTTTACGCCTGTGAGTTTTACGAACGAGAT;IPDRatio=1.44
gi|68566501|gb|CP000077.1| Sulfolobus acidocaldarius DSM 639, complete genome	kinModCall	modified_base	54622	54622	27	+	.	coverage=158;context=CACGTTTACGCCTGTGAGTTTTACGAACGAGATTATTTCAT;IPDRatio=1.65
gi|68566501|gb|CP000077.1| Sulfolobus acidocaldarius DSM 639, complete genome	kinModCall	.	54687	54687	16	-	.	context=GAAAAGTCTCCAGACTCCAGGGAAGGATAACGATGTAGTAA;motif=GGNNBRNYD;coverage=147;IPDRatio=1.352;id=GGNNBRNYD
gi|68566501|gb|CP000077.1| Sulfolobus acidocaldarius DSM 639, complete genome	kinModCall	.	54837	54837	15	-	.	context=GATCATAATAAAAGAACAATGGAGTAATTATGAATTAGAGA;motif=GGNNBRNYD;coverage=156;IPDRatio=1.365;id=GGNNBRNYD
gi|68566501|gb|CP000077.1| Sulfolobus acidocaldarius DSM 639, complete genome	kinModCall	modified_base	54912	54912	28	-	.	coverage=157;context=AATACTTGACGCACCAGAAAGGTTCGGAATAAAAGGAGCTC;IPDRatio=1.54
gi|68566501|gb|CP000077.1| Sulfolobus acidocaldarius DSM 639, complete genome	kinModCall	.	54918	54918	12	+	.	context=CTTTTATTCCGAACCTTTCTGGTGCGTCAAGTATTAGTCCG;motif=GGNNBRNYD;coverage=169;IPDRatio=1.247;id=GGNNBRNYD
gi|68566501|gb|CP000077.1| Sulfolobus acidocaldarius DSM 639, complete genome	kinModCall	.	54937	54937	10	-	.	context=CCACTAGGCTTAGAATACACGGACTAATACTTGACGCACCA;motif=GGNNBRNYD;coverage=163;IPDRatio=1.274;id=GGNNBRNYD
gi|68566501|gb|CP000077.1| Sulfolobus acidocaldarius DSM 639, complete genome	kinModCall	.	54986	54986	14	-	.	context=CCAATGACTATAGAACTACAGGTGGAATATACGGAATTTCA;motif=GGNNBRNYD;coverage=161;IPDRatio=1.295;id=GGNNBRNYD
gi|68566501|gb|CP000077.1| Sulfolobus acidocaldarius DSM 639, complete genome	kinModCall	modified_base	55034	55034	24	-	.	coverage=161;context=GCCAAGACCACCAGAGATATCAGTATGGGAAAAGACAGTAG;IPDRatio=1.48
gi|68566501|gb|CP000077.1| Sulfolobus acidocaldarius DSM 639, complete genome	kinModCall	modified_base	55056	55056	21	-	.	coverage=158;context=AAAAAAGGGAGATAGAATAGTCGCCAAGACCACCAGAGATA;IPDRatio=1.47
gi|68566501|gb|CP000077.1| Sulfolobus acidocaldarius DSM 639, complete genome	kinModCall	modified_base	55060	55060	29	-	.	coverage=157;context=TAATAAAAAAGGGAGATAGAATAGTCGCCAAGACCACCAGA;IPDRatio=1.49
gi|68566501|gb|CP000077.1| Sulfolobus acidocaldarius DSM 639, complete genome	kinModCall	modified_base	55122	55122	21	-	.	coverage=160;context=CAAAAGAGGATCGCTCAAACTTCACGTAGAAAATGAAGACG;IPDRatio=1.36
gi|68566501|gb|CP000077.1| Sulfolobus acidocaldarius DSM 639, complete genome	kinModCall	modified_base	55135	55135	24	-	.	coverage=164;context=TAGAATTTAATGACAAAAGAGGATCGCTCAAACTTCACGTA;IPDRatio=1.50
gi|68566501|gb|CP000077.1| Sulfolobus acidocaldarius DSM 639, complete genome	kinModCall	modified_base	55189	55189	38	+	.	coverage=149;context=TTATATCTAGTGAGTAACTTTGATAATTATATCTGACGCTA;IPDRatio=1.67
gi|68566501|gb|CP000077.1| Sulfolobus acidocaldarius DSM 639, complete genome	kinModCall	.	55214	55214	5	+	.	context=ATTATATCTGACGCTAGGGAGGAGGATTTACCTGAAATTTA;motif=GGNNBRNYD;coverage=170;IPDRatio=1.057;id=GGNNBRNYD
gi|68566501|gb|CP000077.1| Sulfolobus acidocaldarius DSM 639, complete genome	kinModCall	modified_base	55216	55216	35	-	.	coverage=162;context=CATAAATTTCAGGTAAATCCTCCTCCCTAGCGTCAGATATA;IPDRatio=1.66
gi|68566501|gb|CP000077.1| Sulfolobus acidocaldarius DSM 639, complete genome	kinModCall	modified_base	55226	55226	23	-	.	coverage=166;context=AATTCTACATCATAAATTTCAGGTAAATCCTCCTCCCTAGC;IPDRatio=1.46
gi|68566501|gb|CP000077.1| Sulfolobus acidocaldarius DSM 639, complete genome	kinModCall	.	55264	55264	16	-	.	context=TAAGTAAAGAAAACGGATAAGGATTATCAAAACTCTCTAAT;motif=GGNNBRNYD;coverage=165;IPDRatio=1.334;id=GGNNBRNYD
gi|68566501|gb|CP000077.1| Sulfolobus acidocaldarius DSM 639, complete genome	kinModCall	.	55359	55359	4	+	.	context=AGGTTATTGGGTATATTCTAGGCATAATACAATTTGGTTAT;motif=GGNNBRNYD;coverage=168;IPDRatio=1.051;id=GGNNBRNYD
gi|68566501|gb|CP000077.1| Sulfolobus acidocaldarius DSM 639, complete genome	kinModCall	modified_base	55438	55438	27	+	.	coverage=163;context=GAGAGGAAGTGGTATTGGCACTAAACTTATCTCTGAACTAG;IPDRatio=1.48
gi|68566501|gb|CP000077.1| Sulfolobus acidocaldarius DSM 639, complete genome	kinModCall	modified_base	55447	55447	31	+	.	coverage=162;context=TGGTATTGGCACTAAACTTATCTCTGAACTAGAAAATAGGT;IPDRatio=1.54
gi|68566501|gb|CP000077.1| Sulfolobus acidocaldarius DSM 639, complete genome	kinModCall	modified_base	55449	55449	27	+	.	coverage=164;context=GTATTGGCACTAAACTTATCTCTGAACTAGAAAATAGGTTT;IPDRatio=1.51
gi|68566501|gb|CP000077.1| Sulfolobus acidocaldarius DSM 639, complete genome	kinModCall	modified_base	55515	55515	22	-	.	coverage=131;context=ATTGATAGCAGATATATTTTTATAATAAACTTCTAGGTACG;IPDRatio=1.48
gi|68566501|gb|CP000077.1| Sulfolobus acidocaldarius DSM 639, complete genome	kinModCall	modified_base	55517	55517	26	-	.	coverage=149;context=AAATTGATAGCAGATATATTTTTATAATAAACTTCTAGGTA;IPDRatio=1.58
gi|68566501|gb|CP000077.1| Sulfolobus acidocaldarius DSM 639, complete genome	kinModCall	modified_base	55546	55546	22	-	.	coverage=151;context=TTACTGCTTTATAACCGTTCTTTATATAGAAATTGATAGCA;IPDRatio=1.46
gi|68566501|gb|CP000077.1| Sulfolobus acidocaldarius DSM 639, complete genome	kinModCall	modified_base	55551	55551	21	+	.	coverage=156;context=TCAATTTCTATATAAAGAACGGTTATAAAGCAGTAAGGATT;IPDRatio=1.42
gi|68566501|gb|CP000077.1| Sulfolobus acidocaldarius DSM 639, complete genome	kinModCall	m4C	55561	55561	53	+	.	context=TATAAAGAACGGTTATAAAGCAGTAAGGATTCAGAAGGACT;fracLow=1.000;coverage=160;IPDRatio=2.20;fracUp=1.000;frac=1.000;identificationQv=18
gi|68566501|gb|CP000077.1| Sulfolobus acidocaldarius DSM 639, complete genome	kinModCall	.	55577	55577	4	+	.	context=AAAGCAGTAAGGATTCAGAAGGACTATTATGGAAGAGAAAA;motif=GGNNBRNYD;coverage=154;IPDRatio=1.043;id=GGNNBRNYD
gi|68566501|gb|CP000077.1| Sulfolobus acidocaldarius DSM 639, complete genome	kinModCall	.	55604	55604	2	-	.	context=AGGCTCTTAATCATAATTATGGCATGCTTTTCTCTTCCATA;motif=GGNNBRNYD;coverage=160;IPDRatio=0.95;id=GGNNBRNYD
gi|68566501|gb|CP000077.1| Sulfolobus acidocaldarius DSM 639, complete genome	kinModCall	modified_base	55629	55629	26	-	.	coverage=158;context=CTCAAAGCCATTTTGATGATCGTATAGGCTCTTAATCATAA;IPDRatio=1.63
gi|68566501|gb|CP000077.1| Sulfolobus acidocaldarius DSM 639, complete genome	kinModCall	modified_base	55711	55711	37	-	.	coverage=162;context=TCAACAACATCATATGAAAAGTCTAATACAAAGAAATCCTC;IPDRatio=1.60
gi|68566501|gb|CP000077.1| Sulfolobus acidocaldarius DSM 639, complete genome	kinModCall	.	55740	55740	12	-	.	context=TAGACCAAATAAATATAACGGGGATGTTGTCAACAACATCA;motif=GGNNBRNYD;coverage=153;IPDRatio=1.252;id=GGNNBRNYD
gi|68566501|gb|CP000077.1| Sulfolobus acidocaldarius DSM 639, complete genome	kinModCall	modified_base	55772	55772	68	+	.	coverage=152;context=TTTGGTCTATAGATAGACGAGGTAACAGAGTTACACTAGTA;IPDRatio=5.88
gi|68566501|gb|CP000077.1| Sulfolobus acidocaldarius DSM 639, complete genome	kinModCall	modified_base	55821	55821	25	+	.	coverage=158;context=CTTTAGACCATATTTCTACGCTGTGGTAGATGATAGAGAAG;IPDRatio=1.61
gi|68566501|gb|CP000077.1| Sulfolobus acidocaldarius DSM 639, complete genome	kinModCall	.	55851	55851	13	+	.	context=TGATAGAGAAGATGTATCTAGGGTGATCTCTGAGATAAAGA;motif=GGNNBRNYD;coverage=152;IPDRatio=1.302;id=GGNNBRNYD
gi|68566501|gb|CP000077.1| Sulfolobus acidocaldarius DSM 639, complete genome	kinModCall	modified_base	55884	55884	53	-	.	context=TATTGGTTATAGGAGAGGAGGGCTTACTTAGTTTCTTTATC;motif=GGNNBRNYD;coverage=141;IPDRatio=2.28;id=GGNNBRNYD
gi|68566501|gb|CP000077.1| Sulfolobus acidocaldarius DSM 639, complete genome	kinModCall	.	55888	55888	1	-	.	context=TCTATATTGGTTATAGGAGAGGAGGGCTTACTTAGTTTCTT;motif=GGNNBRNYD;coverage=154;IPDRatio=0.854;id=GGNNBRNYD
gi|68566501|gb|CP000077.1| Sulfolobus acidocaldarius DSM 639, complete genome	kinModCall	modified_base	55941	55941	27	-	.	context=CTATCTTTAATGATTTTAAAGGATTACCAAAGTACCTTCGA;motif=GGNNBRNYD;coverage=154;IPDRatio=1.66;id=GGNNBRNYD
gi|68566501|gb|CP000077.1| Sulfolobus acidocaldarius DSM 639, complete genome	kinModCall	modified_base	56076	56076	21	-	.	coverage=145;context=AGTAAAACGGTTTTATTCCCTTGTCTATTGAATATCTCATG;IPDRatio=1.39
gi|68566501|gb|CP000077.1| Sulfolobus acidocaldarius DSM 639, complete genome	kinModCall	.	56127	56127	6	-	.	context=TTACCTTGAAAATCTCCTTCGGTTGAATTTCCTCCACGTCA;motif=GGNNBRNYD;coverage=149;IPDRatio=1.125;id=GGNNBRNYD
gi|68566501|gb|CP000077.1| Sulfolobus acidocaldarius DSM 639, complete genome	kinModCall	modified_base	56193	56193	24	+	.	coverage=156;context=AGACATATTAGAAATATATGAGGCAGAGGAACCTAGGCTTA;IPDRatio=1.46
gi|68566501|gb|CP000077.1| Sulfolobus acidocaldarius DSM 639, complete genome	kinModCall	modified_base	56203	56203	38	+	.	coverage=151;context=GAAATATATGAGGCAGAGGAACCTAGGCTTAAAACCATGGC;IPDRatio=1.68
gi|68566501|gb|CP000077.1| Sulfolobus acidocaldarius DSM 639, complete genome	kinModCall	m6A	56274	56274	77	+	.	context=TTTTCCTAACACAAGAAGAGATCCTATTATAGTAATAGGTG;fracLow=0.250;motif=AGATCC;coverage=147;IPDRatio=2.28;id=AGATCC;fracUp=0.516;frac=0.373;identificationQv=44
gi|68566501|gb|CP000077.1| Sulfolobus acidocaldarius DSM 639, complete genome	kinModCall	m6A	56275	56275	88	-	.	context=ACACCTATTACTATAATAGGATCTCTTCTTGTGTTAGGAAA;fracLow=0.330;motif=GGATCY;coverage=147;IPDRatio=2.64;id=GGATCY;fracUp=0.551;frac=0.431;identificationQv=23
gi|68566501|gb|CP000077.1| Sulfolobus acidocaldarius DSM 639, complete genome	kinModCall	modified_base	56359	56359	29	-	.	coverage=138;context=TTTACAAACTTTATGAATTCTCTTATTACATTTATATCGTC;IPDRatio=1.55
gi|68566501|gb|CP000077.1| Sulfolobus acidocaldarius DSM 639, complete genome	kinModCall	modified_base	56472	56472	37	+	.	coverage=139;context=AGAATTAAGAGGGATTAAAGTTGCAATAGGTAGGAAAGTTA;IPDRatio=1.76
gi|68566501|gb|CP000077.1| Sulfolobus acidocaldarius DSM 639, complete genome	kinModCall	modified_base	56477	56477	21	-	.	coverage=135;context=ACTATTAACTTTCCTACCTATTGCAACTTTAATCCCTCTTA;IPDRatio=1.38
gi|68566501|gb|CP000077.1| Sulfolobus acidocaldarius DSM 639, complete genome	kinModCall	modified_base	56501	56501	24	-	.	coverage=116;context=ACCATAGACCCCTTGTGAAGGCTCACTATTAACTTTCCTAC;IPDRatio=1.60
gi|68566501|gb|CP000077.1| Sulfolobus acidocaldarius DSM 639, complete genome	kinModCall	modified_base	56502	56502	26	-	.	context=GACCATAGACCCCTTGTGAAGGCTCACTATTAACTTTCCTA;motif=GGNNBRNYD;coverage=133;IPDRatio=1.69;id=GGNNBRNYD
gi|68566501|gb|CP000077.1| Sulfolobus acidocaldarius DSM 639, complete genome	kinModCall	modified_base	56529	56529	24	-	.	coverage=130;context=CGTTTAGTCTACCTGTTACCGAGTAATGACCATAGACCCCT;IPDRatio=1.60
gi|68566501|gb|CP000077.1| Sulfolobus acidocaldarius DSM 639, complete genome	kinModCall	modified_base	56533	56533	21	-	.	coverage=130;context=TCTACGTTTAGTCTACCTGTTACCGAGTAATGACCATAGAC;IPDRatio=1.54
gi|68566501|gb|CP000077.1| Sulfolobus acidocaldarius DSM 639, complete genome	kinModCall	.	56537	56537	14	+	.	context=ATGGTCATTACTCGGTAACAGGTAGACTAAACGTAGATCTA;motif=GGNNBRNYD;coverage=138;IPDRatio=1.332;id=GGNNBRNYD
gi|68566501|gb|CP000077.1| Sulfolobus acidocaldarius DSM 639, complete genome	kinModCall	modified_base	56615	56615	22	+	.	coverage=130;context=TAGATCTCGCGGATAATCTGGGTGTTATGCCAAAGAATAAG;IPDRatio=1.49
gi|68566501|gb|CP000077.1| Sulfolobus acidocaldarius DSM 639, complete genome	kinModCall	.	56625	56625	7	-	.	context=ATATTTCTCTCTTATTCTTTGGCATAACACCCAGATTATCC;motif=GGNNBRNYD;coverage=135;IPDRatio=1.141;id=GGNNBRNYD
gi|68566501|gb|CP000077.1| Sulfolobus acidocaldarius DSM 639, complete genome	kinModCall	.	56673	56673	8	+	.	context=GTATGAAGTACCTAGGTACTGGGATGATAAAAGTAAGAGGG;motif=GGNNBRNYD;coverage=143;IPDRatio=1.152;id=GGNNBRNYD
gi|68566501|gb|CP000077.1| Sulfolobus acidocaldarius DSM 639, complete genome	kinModCall	modified_base	56789	56789	34	+	.	context=TCCAACTTGTTAAAGTCACTGGCTTACCTCTAGATCAACTT;motif=GGNNBRNYD;coverage=155;IPDRatio=1.88;id=GGNNBRNYD
gi|68566501|gb|CP000077.1| Sulfolobus acidocaldarius DSM 639, complete genome	kinModCall	modified_base	56876	56876	28	+	.	coverage=153;context=AGTCCAAGAAATATAATGAATTTATACCAAATAGAGAAGAG;IPDRatio=1.69
gi|68566501|gb|CP000077.1| Sulfolobus acidocaldarius DSM 639, complete genome	kinModCall	.	56883	56883	13	-	.	context=TTCTCCTCTCTTCTCTATTTGGTATAAATTCATTATATTTC;motif=GGTATAVND;coverage=144;IPDRatio=1.323;id=GGTATAVND
gi|68566501|gb|CP000077.1| Sulfolobus acidocaldarius DSM 639, complete genome	kinModCall	.	56937	56937	4	-	.	context=TATTATGTAGACCAGATACTGGAGGGACTATAATACCTTCA;motif=GGNNBRNYD;coverage=143;IPDRatio=1.029;id=GGNNBRNYD
gi|68566501|gb|CP000077.1| Sulfolobus acidocaldarius DSM 639, complete genome	kinModCall	.	56995	56995	10	-	.	context=ATATTATATTTTAAAATGATGGAAGGGTATATGGTCGAGAA;motif=GGNNBRNYD;coverage=142;IPDRatio=1.264;id=GGNNBRNYD
gi|68566501|gb|CP000077.1| Sulfolobus acidocaldarius DSM 639, complete genome	kinModCall	modified_base	56997	56997	22	-	.	coverage=143;context=TTATATTATATTTTAAAATGATGGAAGGGTATATGGTCGAG;IPDRatio=1.43
gi|68566501|gb|CP000077.1| Sulfolobus acidocaldarius DSM 639, complete genome	kinModCall	modified_base	57028	57028	32	-	.	coverage=140;context=CTACAATCTCCTCTCACTAGGGTGTCGGGGCTTATATTATA;IPDRatio=1.81
gi|68566501|gb|CP000077.1| Sulfolobus acidocaldarius DSM 639, complete genome	kinModCall	.	57061	57061	20	-	.	context=TTATAATTACCATTCAAAGAGGTCCAGCAATCACTACAATC;motif=GGNNBRNYD;coverage=140;IPDRatio=1.512;id=GGNNBRNYD
gi|68566501|gb|CP000077.1| Sulfolobus acidocaldarius DSM 639, complete genome	kinModCall	modified_base	57171	57171	23	-	.	coverage=146;context=TCCTCCTCTTCTCAGGGTCTAAAGTCTTTATGATTTCTTCT;IPDRatio=1.40
gi|68566501|gb|CP000077.1| Sulfolobus acidocaldarius DSM 639, complete genome	kinModCall	modified_base	57183	57183	24	+	.	coverage=154;context=AAAGACTTTAGACCCTGAGAAGAGGAGGAGGCTCGAAGAAG;IPDRatio=1.45
gi|68566501|gb|CP000077.1| Sulfolobus acidocaldarius DSM 639, complete genome	kinModCall	modified_base	57225	57225	23	+	.	coverage=151;context=ATTAAGAGCCTTAAGGTCTATATTAAACTCATTTTACGACT;IPDRatio=1.43
gi|68566501|gb|CP000077.1| Sulfolobus acidocaldarius DSM 639, complete genome	kinModCall	.	57252	57252	2	+	.	context=CTCATTTTACGACTATATAAGGTGGACTAATGCTAGATGGT;motif=GGNNBRNYD;coverage=150;IPDRatio=0.944;id=GGNNBRNYD
gi|68566501|gb|CP000077.1| Sulfolobus acidocaldarius DSM 639, complete genome	kinModCall	modified_base	57255	57255	27	+	.	context=ATTTTACGACTATATAAGGTGGACTAATGCTAGATGGTATG;motif=GGNNBRNYD;coverage=155;IPDRatio=1.68;id=GGNNBRNYD
gi|68566501|gb|CP000077.1| Sulfolobus acidocaldarius DSM 639, complete genome	kinModCall	.	57270	57270	20	+	.	context=AAGGTGGACTAATGCTAGATGGTATGTTAAAGAATGTGCCG;motif=GGNNBRNYD;coverage=160;IPDRatio=1.52;id=GGNNBRNYD
gi|68566501|gb|CP000077.1| Sulfolobus acidocaldarius DSM 639, complete genome	kinModCall	.	57293	57293	19	+	.	context=ATGTTAAAGAATGTGCCGAAGGATTATTTGAATGGGGAAGG;motif=GGNNBRNYD;coverage=156;IPDRatio=1.39;id=GGNNBRNYD
gi|68566501|gb|CP000077.1| Sulfolobus acidocaldarius DSM 639, complete genome	kinModCall	modified_base	57380	57380	25	-	.	coverage=141;context=GCCTTTAAAAAACATTAAGTCAGTGTCTGCATAAATTACCT;IPDRatio=1.52
gi|68566501|gb|CP000077.1| Sulfolobus acidocaldarius DSM 639, complete genome	kinModCall	.	57411	57411	14	-	.	context=TGTCTTCTTCCAACTTCTTAGGATCATTTTCGCCTTTAAAA;motif=GGNNBRNYD;coverage=138;IPDRatio=1.307;id=GGNNBRNYD
gi|68566501|gb|CP000077.1| Sulfolobus acidocaldarius DSM 639, complete genome	kinModCall	modified_base	57548	57548	28	+	.	coverage=154;context=ATAACAAGGTAGATATGGTCGGTATCGAGGATTATAGGAAT;IPDRatio=1.71
gi|68566501|gb|CP000077.1| Sulfolobus acidocaldarius DSM 639, complete genome	kinModCall	modified_base	57556	57556	22	+	.	coverage=139;context=GTAGATATGGTCGGTATCGAGGATTATAGGAATAATTGGTG;IPDRatio=1.43
gi|68566501|gb|CP000077.1| Sulfolobus acidocaldarius DSM 639, complete genome	kinModCall	.	57564	57564	2	+	.	context=GGTCGGTATCGAGGATTATAGGAATAATTGGTGTGATCTCG;motif=GGNNBRNYD;coverage=152;IPDRatio=0.97;id=GGNNBRNYD
gi|68566501|gb|CP000077.1| Sulfolobus acidocaldarius DSM 639, complete genome	kinModCall	.	57607	57607	7	+	.	context=AAAGAAGTTCTACAAAACGTGGTAGACCAGGTGCTGAGAAG;motif=GGNNBRNYD;coverage=151;IPDRatio=1.147;id=GGNNBRNYD
gi|68566501|gb|CP000077.1| Sulfolobus acidocaldarius DSM 639, complete genome	kinModCall	.	57614	57614	16	-	.	context=CTTGTCGCTTCTCAGCACCTGGTCTACCACGTTTTGTAGAA;motif=GGNNBRNYD;coverage=144;IPDRatio=1.395;id=GGNNBRNYD
gi|68566501|gb|CP000077.1| Sulfolobus acidocaldarius DSM 639, complete genome	kinModCall	.	57685	57685	18	+	.	context=GTCATATACTCGTTGAGAAGGGGAGAGTTTAAGATAGAAGA;motif=GGNNBRNYD;coverage=143;IPDRatio=1.363;id=GGNNBRNYD
gi|68566501|gb|CP000077.1| Sulfolobus acidocaldarius DSM 639, complete genome	kinModCall	modified_base	57705	57705	26	+	.	coverage=152;context=GGGAGAGTTTAAGATAGAAGATCTTGTTACATGGAATATTA;IPDRatio=1.56
gi|68566501|gb|CP000077.1| Sulfolobus acidocaldarius DSM 639, complete genome	kinModCall	.	57717	57717	16	+	.	context=GATAGAAGATCTTGTTACATGGAATATTATAGATAAGGACA;motif=GGNNBRNYD;coverage=153;IPDRatio=1.356;id=GGNNBRNYD
gi|68566501|gb|CP000077.1| Sulfolobus acidocaldarius DSM 639, complete genome	kinModCall	modified_base	57803	57803	28	+	.	coverage=144;context=AAGCTATGAAATCAGGACATTTAGTAACTAGAGGATCTAAG;IPDRatio=1.82
gi|68566501|gb|CP000077.1| Sulfolobus acidocaldarius DSM 639, complete genome	kinModCall	m6A	57817	57817	101	+	.	context=GGACATTTAGTAACTAGAGGATCTAAGATAGGTTATGTGAT;fracLow=0.351;motif=GGATCY;coverage=150;IPDRatio=2.53;id=GGATCY;fracUp=0.606;frac=0.491;identificationQv=46
gi|68566501|gb|CP000077.1| Sulfolobus acidocaldarius DSM 639, complete genome	kinModCall	modified_base	57818	57818	48	-	.	context=TATCACATAACCTATCTTAGATCCTCTAGTTACTAAATGTC;motif=AGATCC;coverage=136;IPDRatio=1.89;id=AGATCC
gi|68566501|gb|CP000077.1| Sulfolobus acidocaldarius DSM 639, complete genome	kinModCall	.	57876	57876	19	-	.	context=TTTCCTTAACCATAAAATATGGCTCAGCTCTGTTACTAAGC;motif=GGNNBRNYD;coverage=135;IPDRatio=1.476;id=GGNNBRNYD
gi|68566501|gb|CP000077.1| Sulfolobus acidocaldarius DSM 639, complete genome	kinModCall	.	57962	57962	4	+	.	context=CCAGTGCATTAAAAGTTCTGGGGTTATTTGGGGTAAAAGAA;motif=GGNNBRNYD;coverage=140;IPDRatio=1.037;id=GGNNBRNYD
gi|68566501|gb|CP000077.1| Sulfolobus acidocaldarius DSM 639, complete genome	kinModCall	modified_base	57998	57998	41	+	.	context=AAGAAAATACCTTTAAATTTGGGGGAACTGACGTTTTGAAT;motif=GGNNBRNYD;coverage=141;IPDRatio=1.98;id=GGNNBRNYD
gi|68566501|gb|CP000077.1| Sulfolobus acidocaldarius DSM 639, complete genome	kinModCall	.	58085	58085	1	-	.	context=TGCTAATAGGCGCACGAATAGGAGGAATAAATAGAAGACCA;motif=GGNNBRNYD;coverage=137;IPDRatio=0.875;id=GGNNBRNYD
gi|68566501|gb|CP000077.1| Sulfolobus acidocaldarius DSM 639, complete genome	kinModCall	modified_base	58093	58093	24	-	.	coverage=138;context=CATAAAAATGCTAATAGGCGCACGAATAGGAGGAATAAATA;IPDRatio=1.88
gi|68566501|gb|CP000077.1| Sulfolobus acidocaldarius DSM 639, complete genome	kinModCall	.	58130	58130	19	+	.	context=TATGTTTTTGGCTGAAGCTAGGTCCACTAATCTCTGTGTTA;motif=GGNNBRNYD;coverage=150;IPDRatio=1.379;id=GGNNBRNYD
gi|68566501|gb|CP000077.1| Sulfolobus acidocaldarius DSM 639, complete genome	kinModCall	.	58174	58174	14	-	.	context=TATTAGCGCAGATAGTATTAGGTACATCGTATTTGATGGTG;motif=GGNNBRNYD;coverage=134;IPDRatio=1.304;id=GGNNBRNYD
gi|68566501|gb|CP000077.1| Sulfolobus acidocaldarius DSM 639, complete genome	kinModCall	modified_base	58205	58205	22	+	.	coverage=144;context=TGCGCTAATATTTTCTAGTTTTTGTACTATGTCTCTCACCT;IPDRatio=1.54
gi|68566501|gb|CP000077.1| Sulfolobus acidocaldarius DSM 639, complete genome	kinModCall	modified_base	58225	58225	27	-	.	coverage=138;context=GAATATAATTGAAAAAATACAGGTGAGAGACATAGTACAAA;IPDRatio=1.63
gi|68566501|gb|CP000077.1| Sulfolobus acidocaldarius DSM 639, complete genome	kinModCall	.	58348	58348	6	+	.	context=GTATTTCTTTCTTCTCTTCAGGCTTAACTTCAACTTGTATT;motif=GGNNBRNYD;coverage=147;IPDRatio=1.108;id=GGNNBRNYD
gi|68566501|gb|CP000077.1| Sulfolobus acidocaldarius DSM 639, complete genome	kinModCall	.	58440	58440	20	-	.	context=TACATAAAGAAACAACAAGAGGCTCAACAGGCGATAAAACA;motif=GGNNBRNYD;coverage=135;IPDRatio=1.553;id=GGNNBRNYD
gi|68566501|gb|CP000077.1| Sulfolobus acidocaldarius DSM 639, complete genome	kinModCall	modified_base	58557	58557	30	-	.	coverage=134;context=CTATCTAGCAACATAAAATTGGATTATGTAGCTAGAGCACC;IPDRatio=1.59
gi|68566501|gb|CP000077.1| Sulfolobus acidocaldarius DSM 639, complete genome	kinModCall	modified_base	58558	58558	24	-	.	coverage=130;context=GCTATCTAGCAACATAAAATTGGATTATGTAGCTAGAGCAC;IPDRatio=1.59
gi|68566501|gb|CP000077.1| Sulfolobus acidocaldarius DSM 639, complete genome	kinModCall	modified_base	58661	58661	24	-	.	coverage=150;context=CAGGGAAAATACCTCAAACTCTTGTTGACCTTACAAAACAG;IPDRatio=1.48
gi|68566501|gb|CP000077.1| Sulfolobus acidocaldarius DSM 639, complete genome	kinModCall	modified_base	58670	58670	32	-	.	coverage=156;context=AAGGTGCCACAGGGAAAATACCTCAAACTCTTGTTGACCTT;IPDRatio=1.65
gi|68566501|gb|CP000077.1| Sulfolobus acidocaldarius DSM 639, complete genome	kinModCall	modified_base	58693	58693	23	-	.	coverage=151;context=ATATAAGAACGTTATTGCAGTTGAAGGTGCCACAGGGAAAA;IPDRatio=1.50
gi|68566501|gb|CP000077.1| Sulfolobus acidocaldarius DSM 639, complete genome	kinModCall	modified_base	58695	58695	24	-	.	coverage=151;context=GGATATAAGAACGTTATTGCAGTTGAAGGTGCCACAGGGAA;IPDRatio=1.51
gi|68566501|gb|CP000077.1| Sulfolobus acidocaldarius DSM 639, complete genome	kinModCall	modified_base	58702	58702	32	-	.	coverage=150;context=AAGATATGGATATAAGAACGTTATTGCAGTTGAAGGTGCCA;IPDRatio=1.69
gi|68566501|gb|CP000077.1| Sulfolobus acidocaldarius DSM 639, complete genome	kinModCall	.	58748	58748	6	-	.	context=CTGAACTGATAATAGTTGAAGGAAGAGCAGACGTAATAAAT;motif=GGNNBRNYD;coverage=149;IPDRatio=1.091;id=GGNNBRNYD
gi|68566501|gb|CP000077.1| Sulfolobus acidocaldarius DSM 639, complete genome	kinModCall	m6A	58770	58770	86	+	.	context=TCAACTATTATCAGTTCAGGATCCTTGTCTACATCTGGTCC;fracLow=0.291;motif=GGATCY;coverage=148;IPDRatio=2.38;id=GGATCY;fracUp=0.568;frac=0.430;identificationQv=41
gi|68566501|gb|CP000077.1| Sulfolobus acidocaldarius DSM 639, complete genome	kinModCall	modified_base	58770	58770	33	-	.	coverage=149;context=GGACCAGATGTAGACAAGGATCCTGAACTGATAATAGTTGA;IPDRatio=1.62
gi|68566501|gb|CP000077.1| Sulfolobus acidocaldarius DSM 639, complete genome	kinModCall	modified_base	58771	58771	25	+	.	coverage=151;context=CAACTATTATCAGTTCAGGATCCTTGTCTACATCTGGTCCT;IPDRatio=1.45
gi|68566501|gb|CP000077.1| Sulfolobus acidocaldarius DSM 639, complete genome	kinModCall	m6A	58771	58771	89	-	.	context=AGGACCAGATGTAGACAAGGATCCTGAACTGATAATAGTTG;fracLow=0.248;motif=GGATCY;coverage=144;IPDRatio=2.41;id=GGATCY;fracUp=0.518;frac=0.397;identificationQv=20
gi|68566501|gb|CP000077.1| Sulfolobus acidocaldarius DSM 639, complete genome	kinModCall	modified_base	58830	58830	27	-	.	context=ATAACGTCCTCTGTAAAGACGGGAGAGTTGACAGAATACGG;motif=GGNNBRNYD;coverage=147;IPDRatio=1.64;id=GGNNBRNYD
gi|68566501|gb|CP000077.1| Sulfolobus acidocaldarius DSM 639, complete genome	kinModCall	modified_base	58846	58846	21	-	.	coverage=148;context=AGAAGTCATTAATGAAATAACGTCCTCTGTAAAGACGGGAG;IPDRatio=1.43
gi|68566501|gb|CP000077.1| Sulfolobus acidocaldarius DSM 639, complete genome	kinModCall	.	58922	58922	14	-	.	context=AAAAGATAAAAAAGATAATTGGTAGAGCTAAAGAAATTTTA;motif=GGNNBRNYD;coverage=147;IPDRatio=1.308;id=GGNNBRNYD
gi|68566501|gb|CP000077.1| Sulfolobus acidocaldarius DSM 639, complete genome	kinModCall	.	59059	59059	7	+	.	context=CAACTTTATCTAGATTTGAGGGAATAATTATTGTTCCTTCA;motif=GGNNBRNYD;coverage=138;IPDRatio=1.171;id=GGNNBRNYD
gi|68566501|gb|CP000077.1| Sulfolobus acidocaldarius DSM 639, complete genome	kinModCall	.	59075	59075	3	-	.	context=CCAGTAAGGGAAGATCTGAAGGAACAATAATTATTCCCTCA;motif=GGNNBRNYD;coverage=145;IPDRatio=0.99;id=GGNNBRNYD
gi|68566501|gb|CP000077.1| Sulfolobus acidocaldarius DSM 639, complete genome	kinModCall	modified_base	59081	59081	23	+	.	coverage=148;context=AATAATTATTGTTCCTTCAGATCTTCCCTTACTGGTTGATA;IPDRatio=1.47
gi|68566501|gb|CP000077.1| Sulfolobus acidocaldarius DSM 639, complete genome	kinModCall	.	59087	59087	2	-	.	context=TAGATTTATCAACCAGTAAGGGAAGATCTGAAGGAACAATA;motif=GGNNBRNYD;coverage=135;IPDRatio=0.934;id=GGNNBRNYD
gi|68566501|gb|CP000077.1| Sulfolobus acidocaldarius DSM 639, complete genome	kinModCall	.	59120	59120	8	-	.	context=TTCAAGACAAAGGTAGATTAGGTAGAATATCTGTAGATTTA;motif=GGNNBRNYD;coverage=150;IPDRatio=1.166;id=GGNNBRNYD
gi|68566501|gb|CP000077.1| Sulfolobus acidocaldarius DSM 639, complete genome	kinModCall	.	59129	59129	19	-	.	context=TCAGAGAACTTCAAGACAAAGGTAGATTAGGTAGAATATCT;motif=GGNNBRNYD;coverage=148;IPDRatio=1.47;id=GGNNBRNYD
gi|68566501|gb|CP000077.1| Sulfolobus acidocaldarius DSM 639, complete genome	kinModCall	modified_base	59224	59224	23	+	.	coverage=159;context=CATCGGGTTTATCCACTATCCCCTCAACATTAAATTTAAAC;IPDRatio=1.57
gi|68566501|gb|CP000077.1| Sulfolobus acidocaldarius DSM 639, complete genome	kinModCall	.	59225	59225	12	-	.	context=TGTTTAAATTTAATGTTGAGGGGATAGTGGATAAACCCGAT;motif=GGNNBRNYD;coverage=144;IPDRatio=1.269;id=GGNNBRNYD
gi|68566501|gb|CP000077.1| Sulfolobus acidocaldarius DSM 639, complete genome	kinModCall	.	59348	59348	12	+	.	context=GCTTATTCTTTTCCTTATAGGGTCTAGTATATCATTTAATT;motif=GGNNBRNYD;coverage=156;IPDRatio=1.272;id=GGNNBRNYD
gi|68566501|gb|CP000077.1| Sulfolobus acidocaldarius DSM 639, complete genome	kinModCall	modified_base	59425	59425	25	+	.	coverage=167;context=ATTTACCTTCAATGAAAATGCGTTCTAGTTCTTCGTATGAT;IPDRatio=1.49
gi|68566501|gb|CP000077.1| Sulfolobus acidocaldarius DSM 639, complete genome	kinModCall	modified_base	59441	59441	27	-	.	coverage=166;context=GAGACATAGAGATAAAATCATACGAAGAACTAGAACGCATT;IPDRatio=1.51
gi|68566501|gb|CP000077.1| Sulfolobus acidocaldarius DSM 639, complete genome	kinModCall	modified_base	59501	59501	45	-	.	context=ATATAATTTTTGGAGAACAAGGCGTAACGTTGAAAATAGAG;motif=GGNNBRNYD;coverage=169;IPDRatio=2.00;id=GGNNBRNYD
gi|68566501|gb|CP000077.1| Sulfolobus acidocaldarius DSM 639, complete genome	kinModCall	.	59542	59542	0	+	.	context=ATTTGTTTATCTGAAGAACAGGGTTATCGTTTACTACTCCC;motif=GGNNBRNYD;coverage=160;IPDRatio=0.811;id=GGNNBRNYD
gi|68566501|gb|CP000077.1| Sulfolobus acidocaldarius DSM 639, complete genome	kinModCall	modified_base	59560	59560	22	-	.	coverage=128;context=GAATTCATACTGTCCAAAGGGAGTAGTAAACGATAACCCTG;IPDRatio=1.72
gi|68566501|gb|CP000077.1| Sulfolobus acidocaldarius DSM 639, complete genome	kinModCall	modified_base	59561	59561	24	-	.	context=AGAATTCATACTGTCCAAAGGGAGTAGTAAACGATAACCCT;motif=GGNNBRNYD;coverage=158;IPDRatio=1.54;id=GGNNBRNYD
gi|68566501|gb|CP000077.1| Sulfolobus acidocaldarius DSM 639, complete genome	kinModCall	modified_base	59653	59653	27	+	.	coverage=150;context=CAGGTTTAGATTTACTCATTTTTATAGTGGCTAAGTAGTCG;IPDRatio=1.66
gi|68566501|gb|CP000077.1| Sulfolobus acidocaldarius DSM 639, complete genome	kinModCall	modified_base	59663	59663	21	-	.	coverage=150;context=TAGAGGAAGACGACTACTTAGCCACTATAAAAATGAGTAAA;IPDRatio=1.37
gi|68566501|gb|CP000077.1| Sulfolobus acidocaldarius DSM 639, complete genome	kinModCall	modified_base	59712	59712	21	-	.	context=CCTCTTCTAGTCGGTCTCCAGGGAGGACAAAGAATGAATAC;motif=GGNNBRNYD;coverage=158;IPDRatio=1.49;id=GGNNBRNYD
gi|68566501|gb|CP000077.1| Sulfolobus acidocaldarius DSM 639, complete genome	kinModCall	modified_base	59730	59730	24	+	.	coverage=142;context=CCCTGGAGACCGACTAGAAGAGGTGTGTGAATTGCAATCAC;IPDRatio=1.44
gi|68566501|gb|CP000077.1| Sulfolobus acidocaldarius DSM 639, complete genome	kinModCall	m4C	59771	59771	44	+	.	context=TTTTTTCCTTTGTAATTTTTCTGCCACGTCTCTTGCTAGCA;fracLow=0.235;coverage=148;IPDRatio=1.76;fracUp=0.581;frac=0.409;identificationQv=5
gi|68566501|gb|CP000077.1| Sulfolobus acidocaldarius DSM 639, complete genome	kinModCall	modified_base	59778	59778	21	-	.	coverage=148;context=GCCCATATGCTAGCAAGAGACGTGGCAGAAAAATTACAAAG;IPDRatio=1.51
gi|68566501|gb|CP000077.1| Sulfolobus acidocaldarius DSM 639, complete genome	kinModCall	modified_base	59779	59779	21	-	.	coverage=149;context=AGCCCATATGCTAGCAAGAGACGTGGCAGAAAAATTACAAA;IPDRatio=1.49
gi|68566501|gb|CP000077.1| Sulfolobus acidocaldarius DSM 639, complete genome	kinModCall	modified_base	59808	59808	24	+	.	coverage=146;context=AGCATATGGGCTTTTCTCTGATCCGTACCACCTAAAGCTAT;IPDRatio=1.46
gi|68566501|gb|CP000077.1| Sulfolobus acidocaldarius DSM 639, complete genome	kinModCall	modified_base	59811	59811	28	-	.	coverage=148;context=GACATAGCTTTAGGTGGTACGGATCAGAGAAAAGCCCATAT;IPDRatio=1.70
gi|68566501|gb|CP000077.1| Sulfolobus acidocaldarius DSM 639, complete genome	kinModCall	modified_base	59835	59835	46	+	.	context=CCACCTAAAGCTATGTCAAGATCCTGGAAGAATATGTCAGA;motif=AGATCC;coverage=141;IPDRatio=1.85;id=AGATCC
gi|68566501|gb|CP000077.1| Sulfolobus acidocaldarius DSM 639, complete genome	kinModCall	modified_base	59836	59836	83	-	.	context=TTCTGACATATTCTTCCAGGATCTTGACATAGCTTTAGGTG;motif=GGATCY;coverage=149;IPDRatio=2.46;id=GGATCY
gi|68566501|gb|CP000077.1| Sulfolobus acidocaldarius DSM 639, complete genome	kinModCall	.	59840	59840	3	+	.	context=TAAAGCTATGTCAAGATCCTGGAAGAATATGTCAGAAACTT;motif=GGNNBRNYD;coverage=145;IPDRatio=0.998;id=GGNNBRNYD
gi|68566501|gb|CP000077.1| Sulfolobus acidocaldarius DSM 639, complete genome	kinModCall	modified_base	59885	59885	22	+	.	coverage=145;context=TGCAGGATAAATTAATTTTGAGGTATCAAGCTCAGCTTCCT;IPDRatio=1.93
gi|68566501|gb|CP000077.1| Sulfolobus acidocaldarius DSM 639, complete genome	kinModCall	modified_base	60013	60013	26	+	.	coverage=140;context=CAATATTCTCCACTAAGTCTTCTGCGTAAACAACTTTCAAT;IPDRatio=1.56
gi|68566501|gb|CP000077.1| Sulfolobus acidocaldarius DSM 639, complete genome	kinModCall	modified_base	60096	60096	26	-	.	coverage=146;context=CTTGGAGGAGATCTAGAGAAAATAAAACTTGCGGGTAAATA;IPDRatio=1.45
gi|68566501|gb|CP000077.1| Sulfolobus acidocaldarius DSM 639, complete genome	kinModCall	modified_base	60141	60141	36	+	.	coverage=149;context=TCATTTATCATCGCATGCCAAGTTGCCACGAGAATTGACAT;IPDRatio=1.63
gi|68566501|gb|CP000077.1| Sulfolobus acidocaldarius DSM 639, complete genome	kinModCall	modified_base	60167	60167	26	-	.	coverage=138;context=AAGACTTAATCAAAGCCGGAGTAGACATGTCAATTCTCGTG;IPDRatio=1.47
gi|68566501|gb|CP000077.1| Sulfolobus acidocaldarius DSM 639, complete genome	kinModCall	.	60211	60211	11	-	.	context=TGGCTTATTTCACATCGGTTGGCTTATTTGGGCTCAGAAAC;motif=GGNNBRNYD;coverage=145;IPDRatio=1.234;id=GGNNBRNYD
gi|68566501|gb|CP000077.1| Sulfolobus acidocaldarius DSM 639, complete genome	kinModCall	.	60215	60215	2	-	.	context=CAAGTGGCTTATTTCACATCGGTTGGCTTATTTGGGCTCAG;motif=GGNNBRNYD;coverage=143;IPDRatio=0.968;id=GGNNBRNYD
gi|68566501|gb|CP000077.1| Sulfolobus acidocaldarius DSM 639, complete genome	kinModCall	.	60230	60230	16	-	.	context=ATATAGGCTTTGAACCAAGTGGCTTATTTCACATCGGTTGG;motif=GGNNBRNYD;coverage=147;IPDRatio=1.305;id=GGNNBRNYD
gi|68566501|gb|CP000077.1| Sulfolobus acidocaldarius DSM 639, complete genome	kinModCall	modified_base	60240	60240	22	-	.	coverage=141;context=TTAAAGGGTTATATAGGCTTTGAACCAAGTGGCTTATTTCA;IPDRatio=1.40
gi|68566501|gb|CP000077.1| Sulfolobus acidocaldarius DSM 639, complete genome	kinModCall	.	60367	60367	6	-	.	context=TTATGCCTTCATTTTTTAAGGGGATGCTTATTTGAACATAG;motif=GGNNBRNYD;coverage=137;IPDRatio=1.114;id=GGNNBRNYD
gi|68566501|gb|CP000077.1| Sulfolobus acidocaldarius DSM 639, complete genome	kinModCall	.	60381	60381	32	+	.	context=GCATCCCCTTAAAAAATGAAGGCATAACAAATAAAAAACCC;motif=GGNNBRNYD;coverage=151;IPDRatio=1.774;id=GGNNBRNYD
gi|68566501|gb|CP000077.1| Sulfolobus acidocaldarius DSM 639, complete genome	kinModCall	modified_base	60382	60382	21	+	.	coverage=104;context=CATCCCCTTAAAAAATGAAGGCATAACAAATAAAAAACCCT;IPDRatio=1.50
gi|68566501|gb|CP000077.1| Sulfolobus acidocaldarius DSM 639, complete genome	kinModCall	m4C	60383	60383	28	+	.	context=ATCCCCTTAAAAAATGAAGGCATAACAAATAAAAAACCCTA;fracLow=0.150;coverage=146;IPDRatio=1.54;fracUp=0.479;frac=0.310;identificationQv=4
gi|68566501|gb|CP000077.1| Sulfolobus acidocaldarius DSM 639, complete genome	kinModCall	.	60439	60439	2	+	.	context=CTTCAAGAATATTACAATCGGGTGCGATTTACCAAGTTTTT;motif=GGNNBRNYD;coverage=150;IPDRatio=0.944;id=GGNNBRNYD
gi|68566501|gb|CP000077.1| Sulfolobus acidocaldarius DSM 639, complete genome	kinModCall	modified_base	60468	60468	26	-	.	coverage=144;context=TGTAGATTTGATCGTATATGATCTAGAAGAAAAACTTGGTA;IPDRatio=1.43
gi|68566501|gb|CP000077.1| Sulfolobus acidocaldarius DSM 639, complete genome	kinModCall	modified_base	60496	60496	25	+	.	coverage=152;context=GATCAAATCTACATCAATTTCGTTCTGAATAATTTTCTCGA;IPDRatio=1.49
gi|68566501|gb|CP000077.1| Sulfolobus acidocaldarius DSM 639, complete genome	kinModCall	modified_base	60551	60551	24	+	.	coverage=152;context=AACTTGTAGAAATTAAAAAATTCCTTCTCATCCATCTCCTC;IPDRatio=1.48
gi|68566501|gb|CP000077.1| Sulfolobus acidocaldarius DSM 639, complete genome	kinModCall	modified_base	60553	60553	21	+	.	coverage=150;context=CTTGTAGAAATTAAAAAATTCCTTCTCATCCATCTCCTCTT;IPDRatio=1.41
gi|68566501|gb|CP000077.1| Sulfolobus acidocaldarius DSM 639, complete genome	kinModCall	modified_base	60562	60562	40	-	.	coverage=132;context=ATGATGACGAAGAGGAGATGGATGAGAAGGAATTTTTTAAT;IPDRatio=1.99
gi|68566501|gb|CP000077.1| Sulfolobus acidocaldarius DSM 639, complete genome	kinModCall	modified_base	60563	60563	42	-	.	coverage=149;context=GATGATGACGAAGAGGAGATGGATGAGAAGGAATTTTTTAA;IPDRatio=1.93
gi|68566501|gb|CP000077.1| Sulfolobus acidocaldarius DSM 639, complete genome	kinModCall	modified_base	60565	60565	21	+	.	coverage=147;context=AAAAAATTCCTTCTCATCCATCTCCTCTTCGTCATCATCAG;IPDRatio=1.40
gi|68566501|gb|CP000077.1| Sulfolobus acidocaldarius DSM 639, complete genome	kinModCall	modified_base	60577	60577	23	+	.	coverage=149;context=CTCATCCATCTCCTCTTCGTCATCATCAGTAAACGCAAATT;IPDRatio=1.55
gi|68566501|gb|CP000077.1| Sulfolobus acidocaldarius DSM 639, complete genome	kinModCall	modified_base	60583	60583	21	-	.	coverage=144;context=AGGTGAAATTTGCGTTTACTGATGATGACGAAGAGGAGATG;IPDRatio=1.42
gi|68566501|gb|CP000077.1| Sulfolobus acidocaldarius DSM 639, complete genome	kinModCall	modified_base	60592	60592	25	-	.	coverage=146;context=CTAATAATCAGGTGAAATTTGCGTTTACTGATGATGACGAA;IPDRatio=1.48
gi|68566501|gb|CP000077.1| Sulfolobus acidocaldarius DSM 639, complete genome	kinModCall	modified_base	60659	60659	22	-	.	coverage=143;context=GTTGATGAGTATCTAAAATCTATCATTAATACTAGCACTAG;IPDRatio=1.44
gi|68566501|gb|CP000077.1| Sulfolobus acidocaldarius DSM 639, complete genome	kinModCall	modified_base	60662	60662	26	+	.	coverage=146;context=GTGCTAGTATTAATGATAGATTTTAGATACTCATCAACTAT;IPDRatio=1.46
gi|68566501|gb|CP000077.1| Sulfolobus acidocaldarius DSM 639, complete genome	kinModCall	modified_base	60709	60709	24	-	.	coverage=140;context=TTTTCGAAAAGTTAGGATATTGCAATAACTCGTCATGTGTA;IPDRatio=1.51
gi|68566501|gb|CP000077.1| Sulfolobus acidocaldarius DSM 639, complete genome	kinModCall	modified_base	60724	60724	22	+	.	coverage=152;context=ATTGCAATATCCTAACTTTTCGAAAATAGAGAAGTAAGCGG;IPDRatio=1.48
gi|68566501|gb|CP000077.1| Sulfolobus acidocaldarius DSM 639, complete genome	kinModCall	modified_base	60748	60748	24	+	.	coverage=119;context=AATAGAGAAGTAAGCGGGTGGCATTCTGGTAACCCACTAAT;IPDRatio=1.54
gi|68566501|gb|CP000077.1| Sulfolobus acidocaldarius DSM 639, complete genome	kinModCall	modified_base	60755	60755	46	+	.	coverage=150;context=AAGTAAGCGGGTGGCATTCTGGTAACCCACTAATATTTACA;IPDRatio=1.96
gi|68566501|gb|CP000077.1| Sulfolobus acidocaldarius DSM 639, complete genome	kinModCall	.	60762	60762	6	-	.	context=CTTAGTATGTAAATATTAGTGGGTTACCAGAATGCCACCCG;motif=GGNNBRNYD;coverage=151;IPDRatio=1.123;id=GGNNBRNYD
gi|68566501|gb|CP000077.1| Sulfolobus acidocaldarius DSM 639, complete genome	kinModCall	modified_base	60811	60811	23	-	.	coverage=138;context=CTAGGAGTATATTAGTAAAGGGTATCGGAGAATAATAGCTT;IPDRatio=1.52
gi|68566501|gb|CP000077.1| Sulfolobus acidocaldarius DSM 639, complete genome	kinModCall	.	60837	60837	4	+	.	context=CTAATATACTCCTAGTTCTTGGTCCATCAAATTCTAAAAGA;motif=GGNNBRNYD;coverage=153;IPDRatio=1.041;id=GGNNBRNYD
gi|68566501|gb|CP000077.1| Sulfolobus acidocaldarius DSM 639, complete genome	kinModCall	modified_base	60859	60859	22	+	.	coverage=145;context=TCCATCAAATTCTAAAAGAATGACCCTTTGCCACGTCCCTA;IPDRatio=1.46
gi|68566501|gb|CP000077.1| Sulfolobus acidocaldarius DSM 639, complete genome	kinModCall	m6A	60866	60866	57	-	.	context=TTAGATTTAGGGACGTGGCAAAGGGTCATTCTTTTAGAATT;fracLow=0.302;coverage=153;IPDRatio=1.98;fracUp=0.568;frac=0.422;identificationQv=20
gi|68566501|gb|CP000077.1| Sulfolobus acidocaldarius DSM 639, complete genome	kinModCall	modified_base	60946	60946	22	+	.	coverage=154;context=TATGGAGGAAATAATGTGTGCATGTCCATTATTGTCAATGT;IPDRatio=1.43
gi|68566501|gb|CP000077.1| Sulfolobus acidocaldarius DSM 639, complete genome	kinModCall	.	60985	60985	6	-	.	context=AGAAACTTGTTCCACCTGATGGCACATTTGAACATAATAAC;motif=GGNNBRNYD;coverage=147;IPDRatio=1.1;id=GGNNBRNYD
gi|68566501|gb|CP000077.1| Sulfolobus acidocaldarius DSM 639, complete genome	kinModCall	.	60990	60990	12	+	.	context=TATGTTCAAATGTGCCATCAGGTGGAACAAGTTTCTTACCC;motif=GGNNBRNYD;coverage=150;IPDRatio=1.27;id=GGNNBRNYD
gi|68566501|gb|CP000077.1| Sulfolobus acidocaldarius DSM 639, complete genome	kinModCall	modified_base	60999	60999	23	+	.	coverage=146;context=ATGTGCCATCAGGTGGAACAAGTTTCTTACCCCATTCAAGA;IPDRatio=1.44
gi|68566501|gb|CP000077.1| Sulfolobus acidocaldarius DSM 639, complete genome	kinModCall	modified_base	61001	61001	21	-	.	coverage=148;context=TATCTTGAATGGGGTAAGAAACTTGTTCCACCTGATGGCAC;IPDRatio=1.43
gi|68566501|gb|CP000077.1| Sulfolobus acidocaldarius DSM 639, complete genome	kinModCall	modified_base	61009	61009	21	-	.	coverage=141;context=TGAAGGATTATCTTGAATGGGGTAAGAAACTTGTTCCACCT;IPDRatio=1.49
gi|68566501|gb|CP000077.1| Sulfolobus acidocaldarius DSM 639, complete genome	kinModCall	modified_base	61011	61011	34	-	.	coverage=146;context=AATGAAGGATTATCTTGAATGGGGTAAGAAACTTGTTCCAC;IPDRatio=1.81
gi|68566501|gb|CP000077.1| Sulfolobus acidocaldarius DSM 639, complete genome	kinModCall	modified_base	61013	61013	25	-	.	coverage=152;context=TTAATGAAGGATTATCTTGAATGGGGTAAGAAACTTGTTCC;IPDRatio=1.47
gi|68566501|gb|CP000077.1| Sulfolobus acidocaldarius DSM 639, complete genome	kinModCall	.	61025	61025	10	-	.	context=GCTGAAAGTGGTTTAATGAAGGATTATCTTGAATGGGGTAA;motif=GGNNBRNYD;coverage=147;IPDRatio=1.193;id=GGNNBRNYD
gi|68566501|gb|CP000077.1| Sulfolobus acidocaldarius DSM 639, complete genome	kinModCall	.	61036	61036	5	-	.	context=TCGTTAATGAGGCTGAAAGTGGTTTAATGAAGGATTATCTT;motif=GGNNBRNYD;coverage=151;IPDRatio=1.072;id=GGNNBRNYD
gi|68566501|gb|CP000077.1| Sulfolobus acidocaldarius DSM 639, complete genome	kinModCall	modified_base	61067	61067	33	+	.	coverage=146;context=TCATTAACGATTAATGCACATGTAGTATGTTTCACAAAAAC;IPDRatio=1.66
gi|68566501|gb|CP000077.1| Sulfolobus acidocaldarius DSM 639, complete genome	kinModCall	modified_base	61086	61086	24	-	.	coverage=150;context=CAAAGATGGGGTGGTATATGTTTTTGTGAAACATACTACAT;IPDRatio=1.49
gi|68566501|gb|CP000077.1| Sulfolobus acidocaldarius DSM 639, complete genome	kinModCall	modified_base	61094	61094	25	-	.	coverage=147;context=AAGGGAATCAAAGATGGGGTGGTATATGTTTTTGTGAAACA;IPDRatio=1.62
gi|68566501|gb|CP000077.1| Sulfolobus acidocaldarius DSM 639, complete genome	kinModCall	modified_base	61099	61099	37	-	.	context=ACATTAAGGGAATCAAAGATGGGGTGGTATATGTTTTTGTG;motif=GGNNBRNYD;coverage=147;IPDRatio=2.04;id=GGNNBRNYD
gi|68566501|gb|CP000077.1| Sulfolobus acidocaldarius DSM 639, complete genome	kinModCall	.	61240	61240	19	+	.	context=GAAATTATTATATTTCATGGATCTTGAAGGGATTGCTAGAA;motif=GGATCY;coverage=142;IPDRatio=1.432;id=GGATCY
gi|68566501|gb|CP000077.1| Sulfolobus acidocaldarius DSM 639, complete genome	kinModCall	.	61241	61241	7	-	.	context=TTTCTAGCAATCCCTTCAAGATCCATGAAATATAATAATTT;motif=AGATCC;coverage=149;IPDRatio=1.119;id=AGATCC
gi|68566501|gb|CP000077.1| Sulfolobus acidocaldarius DSM 639, complete genome	kinModCall	.	61249	61249	19	+	.	context=ATATTTCATGGATCTTGAAGGGATTGCTAGAAAATTAATTC;motif=GGNNBRNYD;coverage=128;IPDRatio=1.454;id=GGNNBRNYD
gi|68566501|gb|CP000077.1| Sulfolobus acidocaldarius DSM 639, complete genome	kinModCall	modified_base	61257	61257	38	-	.	coverage=143;context=TAGATCAGGAATTAATTTTCTAGCAATCCCTTCAAGATCCA;IPDRatio=1.73
gi|68566501|gb|CP000077.1| Sulfolobus acidocaldarius DSM 639, complete genome	kinModCall	modified_base	61275	61275	26	-	.	coverage=148;context=TTTCCGTCTAGCGCTCTCTAGATCAGGAATTAATTTTCTAG;IPDRatio=1.49
gi|68566501|gb|CP000077.1| Sulfolobus acidocaldarius DSM 639, complete genome	kinModCall	modified_base	61308	61308	40	+	.	coverage=151;context=GACGGAAAATAGAGGAGGAGATCTCGTTCTACAAGGATAAC;IPDRatio=1.85
gi|68566501|gb|CP000077.1| Sulfolobus acidocaldarius DSM 639, complete genome	kinModCall	modified_base	61309	61309	37	-	.	coverage=149;context=TGTTATCCTTGTAGAACGAGATCTCCTCCTCTATTTTCCGT;IPDRatio=1.72
gi|68566501|gb|CP000077.1| Sulfolobus acidocaldarius DSM 639, complete genome	kinModCall	modified_base	61318	61318	27	-	.	coverage=146;context=AAGGATACCTGTTATCCTTGTAGAACGAGATCTCCTCCTCT;IPDRatio=1.64
gi|68566501|gb|CP000077.1| Sulfolobus acidocaldarius DSM 639, complete genome	kinModCall	modified_base	61365	61365	22	+	.	coverage=147;context=AGGAATTGGTAGACGCAGTAGTTGAAGAGGCAAGGAGATCC;IPDRatio=1.41
gi|68566501|gb|CP000077.1| Sulfolobus acidocaldarius DSM 639, complete genome	kinModCall	m4C	61375	61375	69	+	.	context=AGACGCAGTAGTTGAAGAGGCAAGGAGATCCCTTGAGGCAG;fracLow=0.428;coverage=150;IPDRatio=2.18;fracUp=0.752;frac=0.571;identificationQv=28
gi|68566501|gb|CP000077.1| Sulfolobus acidocaldarius DSM 639, complete genome	kinModCall	modified_base	61382	61382	59	+	.	context=GTAGTTGAAGAGGCAAGGAGATCCCTTGAGGCAGAAAATAA;motif=AGATCC;coverage=150;IPDRatio=2.18;id=AGATCC
gi|68566501|gb|CP000077.1| Sulfolobus acidocaldarius DSM 639, complete genome	kinModCall	modified_base	61383	61383	23	+	.	coverage=151;context=TAGTTGAAGAGGCAAGGAGATCCCTTGAGGCAGAAAATAAA;IPDRatio=1.53
gi|68566501|gb|CP000077.1| Sulfolobus acidocaldarius DSM 639, complete genome	kinModCall	m6A	61383	61383	75	-	.	context=TTTATTTTCTGCCTCAAGGGATCTCCTTGCCTCTTCAACTA;fracLow=0.295;motif=GGATCY;coverage=143;IPDRatio=2.35;id=GGATCY;fracUp=0.553;frac=0.416;identificationQv=23
gi|68566501|gb|CP000077.1| Sulfolobus acidocaldarius DSM 639, complete genome	kinModCall	modified_base	61421	61421	22	-	.	coverage=138;context=GCTCTGACTCCCGTAACGGGATACTTAAGTAATTTATCTTT;IPDRatio=1.45
gi|68566501|gb|CP000077.1| Sulfolobus acidocaldarius DSM 639, complete genome	kinModCall	modified_base	61422	61422	26	-	.	coverage=96;context=TGCTCTGACTCCCGTAACGGGATACTTAAGTAATTTATCTT;IPDRatio=1.63
gi|68566501|gb|CP000077.1| Sulfolobus acidocaldarius DSM 639, complete genome	kinModCall	modified_base	61424	61424	53	-	.	context=CCTGCTCTGACTCCCGTAACGGGATACTTAAGTAATTTATC;motif=GGNNBRNYD;coverage=139;IPDRatio=2.28;id=GGNNBRNYD
gi|68566501|gb|CP000077.1| Sulfolobus acidocaldarius DSM 639, complete genome	kinModCall	.	61467	61467	16	+	.	context=AAGCAGGTCTTGGTTCTAGGGGTATAGGTGATCATATAGTT;motif=GGTATAVND;coverage=129;IPDRatio=1.363;id=GGTATAVND
gi|68566501|gb|CP000077.1| Sulfolobus acidocaldarius DSM 639, complete genome	kinModCall	modified_base	61550	61550	32	+	.	coverage=146;context=GACGCAAGAGTCACAGAAGAGGGGATACTTGCCTCAATAGA;IPDRatio=1.87
gi|68566501|gb|CP000077.1| Sulfolobus acidocaldarius DSM 639, complete genome	kinModCall	modified_base	61551	61551	21	+	.	context=ACGCAAGAGTCACAGAAGAGGGGATACTTGCCTCAATAGAC;motif=GGNNBRNYD;coverage=134;IPDRatio=1.57;id=GGNNBRNYD
gi|68566501|gb|CP000077.1| Sulfolobus acidocaldarius DSM 639, complete genome	kinModCall	modified_base	61590	61590	26	-	.	coverage=142;context=AGCAAGAAAAGGGAAATACGAAAGCCTAGAATGGATACCGT;IPDRatio=1.48
gi|68566501|gb|CP000077.1| Sulfolobus acidocaldarius DSM 639, complete genome	kinModCall	.	61659	61659	12	+	.	context=GAGATGTTATGGTGAAAGGTGGAAGACCAATAGGGATACTC;motif=GGNNBRNYD;coverage=152;IPDRatio=1.249;id=GGNNBRNYD
gi|68566501|gb|CP000077.1| Sulfolobus acidocaldarius DSM 639, complete genome	kinModCall	.	61713	61713	14	+	.	context=TATCTGATGATAGTGATGTAGGGATGTTATTGGACTTTGAG;motif=GGNNBRNYD;coverage=152;IPDRatio=1.314;id=GGNNBRNYD
gi|68566501|gb|CP000077.1| Sulfolobus acidocaldarius DSM 639, complete genome	kinModCall	modified_base	61729	61729	30	+	.	coverage=145;context=TGTAGGGATGTTATTGGACTTTGAGGCCGGTGTATTATCAG;IPDRatio=1.60
gi|68566501|gb|CP000077.1| Sulfolobus acidocaldarius DSM 639, complete genome	kinModCall	modified_base	61733	61733	26	+	.	coverage=146;context=GGGATGTTATTGGACTTTGAGGCCGGTGTATTATCAGTTGC;IPDRatio=1.69
gi|68566501|gb|CP000077.1| Sulfolobus acidocaldarius DSM 639, complete genome	kinModCall	m4C	61734	61734	165	-	.	context=TGCAACTGATAATACACCGGCCTCAAAGTCCAATAACATCC;fracLow=0.993;motif=GGCC;coverage=134;IPDRatio=3.76;id=GGCC;fracUp=1.000;frac=1.000;identificationQv=127
gi|68566501|gb|CP000077.1| Sulfolobus acidocaldarius DSM 639, complete genome	kinModCall	m4C	61735	61735	155	+	.	context=GATGTTATTGGACTTTGAGGCCGGTGTATTATCAGTTGCAG;fracLow=0.881;motif=GGCC;coverage=148;IPDRatio=3.65;id=GGCC;fracUp=1.000;frac=0.989;identificationQv=239
gi|68566501|gb|CP000077.1| Sulfolobus acidocaldarius DSM 639, complete genome	kinModCall	modified_base	61737	61737	40	+	.	context=TGTTATTGGACTTTGAGGCCGGTGTATTATCAGTTGCAGAG;motif=GGNNBRNYD;coverage=144;IPDRatio=1.87;id=GGNNBRNYD
gi|68566501|gb|CP000077.1| Sulfolobus acidocaldarius DSM 639, complete genome	kinModCall	modified_base	61739	61739	24	+	.	coverage=140;context=TTATTGGACTTTGAGGCCGGTGTATTATCAGTTGCAGAGTC;IPDRatio=1.58
gi|68566501|gb|CP000077.1| Sulfolobus acidocaldarius DSM 639, complete genome	kinModCall	modified_base	61739	61739	21	-	.	coverage=136;context=GACTCTGCAACTGATAATACACCGGCCTCAAAGTCCAATAA;IPDRatio=1.41
gi|68566501|gb|CP000077.1| Sulfolobus acidocaldarius DSM 639, complete genome	kinModCall	modified_base	61740	61740	27	+	.	coverage=142;context=TATTGGACTTTGAGGCCGGTGTATTATCAGTTGCAGAGTCG;IPDRatio=1.57
gi|68566501|gb|CP000077.1| Sulfolobus acidocaldarius DSM 639, complete genome	kinModCall	.	61771	61771	3	-	.	context=GTGTACTACCCGAGAGAATAGGCACATTAAGCGACTCTGCA;motif=GGNNBRNYD;coverage=130;IPDRatio=1.007;id=GGNNBRNYD
gi|68566501|gb|CP000077.1| Sulfolobus acidocaldarius DSM 639, complete genome	kinModCall	modified_base	61801	61801	33	+	.	coverage=140;context=GGGTAGTACACTAAGAATTGGGGGAGATCTTGTAATAGGTG;IPDRatio=1.68
gi|68566501|gb|CP000077.1| Sulfolobus acidocaldarius DSM 639, complete genome	kinModCall	.	61802	61802	8	+	.	context=GGTAGTACACTAAGAATTGGGGGAGATCTTGTAATAGGTGA;motif=GGNNBRNYD;coverage=141;IPDRatio=1.162;id=GGNNBRNYD
gi|68566501|gb|CP000077.1| Sulfolobus acidocaldarius DSM 639, complete genome	kinModCall	modified_base	61807	61807	30	+	.	coverage=146;context=TACACTAAGAATTGGGGGAGATCTTGTAATAGGTGAGAGAA;IPDRatio=1.60
gi|68566501|gb|CP000077.1| Sulfolobus acidocaldarius DSM 639, complete genome	kinModCall	modified_base	61808	61808	28	-	.	coverage=137;context=ATTCTCTCACCTATTACAAGATCTCCCCCAATTCTTAGTGT;IPDRatio=1.55
gi|68566501|gb|CP000077.1| Sulfolobus acidocaldarius DSM 639, complete genome	kinModCall	modified_base	61810	61810	28	+	.	coverage=148;context=ACTAAGAATTGGGGGAGATCTTGTAATAGGTGAGAGAATTA;IPDRatio=1.62
gi|68566501|gb|CP000077.1| Sulfolobus acidocaldarius DSM 639, complete genome	kinModCall	.	61833	61833	8	+	.	context=TAATAGGTGAGAGAATTAGTGGAGGAGTTGGTGCGATAGGT;motif=GGNNBRNYD;coverage=148;IPDRatio=1.141;id=GGNNBRNYD
gi|68566501|gb|CP000077.1| Sulfolobus acidocaldarius DSM 639, complete genome	kinModCall	.	61842	61842	5	+	.	context=AGAGAATTAGTGGAGGAGTTGGTGCGATAGGTGTGATACAT;motif=GGNNBRNYD;coverage=150;IPDRatio=1.091;id=GGNNBRNYD
gi|68566501|gb|CP000077.1| Sulfolobus acidocaldarius DSM 639, complete genome	kinModCall	modified_base	61843	61843	22	+	.	coverage=124;context=GAGAATTAGTGGAGGAGTTGGTGCGATAGGTGTGATACATA;IPDRatio=1.48
gi|68566501|gb|CP000077.1| Sulfolobus acidocaldarius DSM 639, complete genome	kinModCall	.	61851	61851	16	+	.	context=GTGGAGGAGTTGGTGCGATAGGTGTGATACATAAAAAGTAC;motif=GGNNBRNYD;coverage=148;IPDRatio=1.362;id=GGNNBRNYD
gi|68566501|gb|CP000077.1| Sulfolobus acidocaldarius DSM 639, complete genome	kinModCall	modified_base	61853	61853	24	+	.	coverage=147;context=GGAGGAGTTGGTGCGATAGGTGTGATACATAAAAAGTACTT;IPDRatio=1.51
gi|68566501|gb|CP000077.1| Sulfolobus acidocaldarius DSM 639, complete genome	kinModCall	modified_base	61911	61911	21	-	.	coverage=133;context=TCCTCCAGATCCCTCTGTCATTACAATATCCATATTCTGCT;IPDRatio=1.42
gi|68566501|gb|CP000077.1| Sulfolobus acidocaldarius DSM 639, complete genome	kinModCall	modified_base	61922	61922	60	+	.	context=GATATTGTAATGACAGAGGGATCTGGAGGAGGAACGATTGC;motif=GGATCY;coverage=155;IPDRatio=2.08;id=GGATCY
gi|68566501|gb|CP000077.1| Sulfolobus acidocaldarius DSM 639, complete genome	kinModCall	m6A	61923	61923	55	-	.	context=AGCAATCGTTCCTCCTCCAGATCCCTCTGTCATTACAATAT;fracLow=0.197;motif=AGATCC;coverage=138;IPDRatio=2.05;id=AGATCC;fracUp=0.417;frac=0.311;identificationQv=36
gi|68566501|gb|CP000077.1| Sulfolobus acidocaldarius DSM 639, complete genome	kinModCall	.	61929	61929	16	+	.	context=TAATGACAGAGGGATCTGGAGGAGGAACGATTGCTACAACT;motif=GGNNBRNYD;coverage=150;IPDRatio=1.329;id=GGNNBRNYD
gi|68566501|gb|CP000077.1| Sulfolobus acidocaldarius DSM 639, complete genome	kinModCall	.	61932	61932	1	+	.	context=TGACAGAGGGATCTGGAGGAGGAACGATTGCTACAACTGCA;motif=GGNNBRNYD;coverage=154;IPDRatio=0.9;id=GGNNBRNYD
gi|68566501|gb|CP000077.1| Sulfolobus acidocaldarius DSM 639, complete genome	kinModCall	modified_base	61972	61972	36	+	.	coverage=150;context=AATATATAATGGGTATTACGACGTGGTAAGAGAGACTATTT;IPDRatio=1.81
gi|68566501|gb|CP000077.1| Sulfolobus acidocaldarius DSM 639, complete genome	kinModCall	modified_base	61975	61975	30	+	.	coverage=150;context=ATATAATGGGTATTACGACGTGGTAAGAGAGACTATTTCTA;IPDRatio=1.77
gi|68566501|gb|CP000077.1| Sulfolobus acidocaldarius DSM 639, complete genome	kinModCall	modified_base	62031	62031	23	-	.	coverage=132;context=ATCTACTAAATCATACATTTCCTCAGAAACTATTTTACAGG;IPDRatio=1.46
gi|68566501|gb|CP000077.1| Sulfolobus acidocaldarius DSM 639, complete genome	kinModCall	modified_base	62037	62037	25	+	.	coverage=151;context=AAATAGTTTCTGAGGAAATGTATGATTTAGTAGATAGTATG;IPDRatio=1.53
gi|68566501|gb|CP000077.1| Sulfolobus acidocaldarius DSM 639, complete genome	kinModCall	modified_base	62076	62076	43	+	.	context=TGACTGACGTTACAAATGGCGGTATAAGGGCTACTGCAAAT;motif=GGTATAVND;coverage=147;IPDRatio=2.02;id=GGTATAVND
gi|68566501|gb|CP000077.1| Sulfolobus acidocaldarius DSM 639, complete genome	kinModCall	.	62083	62083	9	+	.	context=CGTTACAAATGGCGGTATAAGGGCTACTGCAAATGAGTTGC;motif=GGNNBRNYD;coverage=146;IPDRatio=1.169;id=GGNNBRNYD
gi|68566501|gb|CP000077.1| Sulfolobus acidocaldarius DSM 639, complete genome	kinModCall	modified_base	62084	62084	25	+	.	coverage=148;context=GTTACAAATGGCGGTATAAGGGCTACTGCAAATGAGTTGCC;IPDRatio=1.47
gi|68566501|gb|CP000077.1| Sulfolobus acidocaldarius DSM 639, complete genome	kinModCall	modified_base	62098	62098	33	+	.	coverage=150;context=TATAAGGGCTACTGCAAATGAGTTGCCTGAAAACTTATCAT;IPDRatio=1.66
gi|68566501|gb|CP000077.1| Sulfolobus acidocaldarius DSM 639, complete genome	kinModCall	modified_base	62165	62165	24	+	.	coverage=143;context=AGGCTGATAAACAGAAAAGTGTTAAATATGCTTAATGAACT;IPDRatio=1.47
gi|68566501|gb|CP000077.1| Sulfolobus acidocaldarius DSM 639, complete genome	kinModCall	.	62202	62202	19	+	.	context=AACTGCAGATAGATGTTTTCGGGCTATCTATAGACTCTATA;motif=GGNNBRNYD;coverage=147;IPDRatio=1.398;id=GGNNBRNYD
gi|68566501|gb|CP000077.1| Sulfolobus acidocaldarius DSM 639, complete genome	kinModCall	modified_base	62234	62234	26	-	.	coverage=128;context=ACAACTTCATTACCTATATCAGTGAAGATGAGTATAGAGTC;IPDRatio=1.54
gi|68566501|gb|CP000077.1| Sulfolobus acidocaldarius DSM 639, complete genome	kinModCall	modified_base	62340	62340	21	-	.	coverage=125;context=ATTCATGATTAGAGGTTTACCTTCACTAGTAATTAATGGCG;IPDRatio=1.42
gi|68566501|gb|CP000077.1| Sulfolobus acidocaldarius DSM 639, complete genome	kinModCall	modified_base	62347	62347	21	-	.	context=CTCTGAAATTCATGATTAGAGGTTTACCTTCACTAGTAATT;motif=GGNNBRNYD;coverage=130;IPDRatio=1.50;id=GGNNBRNYD
gi|68566501|gb|CP000077.1| Sulfolobus acidocaldarius DSM 639, complete genome	kinModCall	modified_base	62383	62383	24	-	.	coverage=124;context=TACCTATAACTCTTTTAACTGGTGTATAAGCAGACTCTCTG;IPDRatio=1.63
gi|68566501|gb|CP000077.1| Sulfolobus acidocaldarius DSM 639, complete genome	kinModCall	modified_base	62384	62384	21	-	.	coverage=126;context=TTACCTATAACTCTTTTAACTGGTGTATAAGCAGACTCTCT;IPDRatio=1.43
gi|68566501|gb|CP000077.1| Sulfolobus acidocaldarius DSM 639, complete genome	kinModCall	modified_base	62391	62391	27	+	.	coverage=140;context=CTGCTTATACACCAGTTAAAAGAGTTATAGGTAATTATTCT;IPDRatio=1.56
gi|68566501|gb|CP000077.1| Sulfolobus acidocaldarius DSM 639, complete genome	kinModCall	modified_base	62461	62461	28	+	.	coverage=144;context=TTTGGAAACATCCTTTGAGCAGGTGAAGGATAAGATGGAAA;IPDRatio=1.66
gi|68566501|gb|CP000077.1| Sulfolobus acidocaldarius DSM 639, complete genome	kinModCall	modified_base	62540	62540	46	+	.	coverage=143;context=TTTACAAGTAGATATTTATGTCTCAACAGCAGTTCAAGTAC;IPDRatio=1.85
gi|68566501|gb|CP000077.1| Sulfolobus acidocaldarius DSM 639, complete genome	kinModCall	.	62630	62630	17	+	.	context=ATGCCTTAGCCATGATTAAGGGTATAGGGTATAATACTGCT;motif=GGTATAVND;coverage=123;IPDRatio=1.441;id=GGTATAVND
gi|68566501|gb|CP000077.1| Sulfolobus acidocaldarius DSM 639, complete genome	kinModCall	modified_base	62637	62637	21	+	.	context=AGCCATGATTAAGGGTATAGGGTATAATACTGCTATGATAA;motif=GGNNBRNYD,GGTATAVND;coverage=121;IPDRatio=1.53;id=GGNNBRNYD,GGTATAVND
gi|68566501|gb|CP000077.1| Sulfolobus acidocaldarius DSM 639, complete genome	kinModCall	modified_base	62728	62728	21	+	.	coverage=121;context=GACGAGGACATAAAGAAGATTGAGAATTTGTTAAACAACAA;IPDRatio=1.45
gi|68566501|gb|CP000077.1| Sulfolobus acidocaldarius DSM 639, complete genome	kinModCall	modified_base	62737	62737	24	+	.	coverage=128;context=ATAAAGAAGATTGAGAATTTGTTAAACAACAAAATTATTCC;IPDRatio=1.47
gi|68566501|gb|CP000077.1| Sulfolobus acidocaldarius DSM 639, complete genome	kinModCall	.	62757	62757	3	-	.	context=AGATCCAGTTAGGGCTTTCCGGAATAATTTTGTTGTTTAAC;motif=GGNNBRNYD;coverage=115;IPDRatio=0.994;id=GGNNBRNYD
gi|68566501|gb|CP000077.1| Sulfolobus acidocaldarius DSM 639, complete genome	kinModCall	.	62774	62774	5	+	.	context=TTCCGGAAAGCCCTAACTGGATCTATAACAGACAGAAGGAT;motif=GGATCY;coverage=131;IPDRatio=1.086;id=GGATCY
gi|68566501|gb|CP000077.1| Sulfolobus acidocaldarius DSM 639, complete genome	kinModCall	.	62775	62775	7	-	.	context=AATCCTTCTGTCTGTTATAGATCCAGTTAGGGCTTTCCGGA;motif=AGATCC;coverage=115;IPDRatio=1.13;id=AGATCC
gi|68566501|gb|CP000077.1| Sulfolobus acidocaldarius DSM 639, complete genome	kinModCall	modified_base	62788	62788	37	+	.	coverage=127;context=AACTGGATCTATAACAGACAGAAGGATTACGAGTCAGGAGC;IPDRatio=1.65
gi|68566501|gb|CP000077.1| Sulfolobus acidocaldarius DSM 639, complete genome	kinModCall	modified_base	62862	62862	21	+	.	coverage=128;context=TTACGTTAGAAATGATATTGAGAGGGAGAGGAGAAGTAGGA;IPDRatio=1.44
gi|68566501|gb|CP000077.1| Sulfolobus acidocaldarius DSM 639, complete genome	kinModCall	.	62945	62945	5	+	.	context=GTCAGAGAACTAGAACTACTGGAAGAACTGGTGCCACCATA;motif=GGNNBRNYD;coverage=130;IPDRatio=1.07;id=GGNNBRNYD
gi|68566501|gb|CP000077.1| Sulfolobus acidocaldarius DSM 639, complete genome	kinModCall	modified_base	62965	62965	25	+	.	coverage=133;context=GGAAGAACTGGTGCCACCATAGGTGTAAGAAGAGCAAAAGC;IPDRatio=1.53
gi|68566501|gb|CP000077.1| Sulfolobus acidocaldarius DSM 639, complete genome	kinModCall	.	62994	62994	10	-	.	context=CTGGCTTTGCCTGCTGTTGAGGCTGACCAGCTTTTGCTCTT;motif=GGNNBRNYD;coverage=113;IPDRatio=1.255;id=GGNNBRNYD
gi|68566501|gb|CP000077.1| Sulfolobus acidocaldarius DSM 639, complete genome	kinModCall	.	63021	63021	4	-	.	context=TTGCTTCTCCACCCTCTGCGGGTCCAGCTGGCTTTGCCTGC;motif=GGNNBRNYD;coverage=111;IPDRatio=1.032;id=GGNNBRNYD
gi|68566501|gb|CP000077.1| Sulfolobus acidocaldarius DSM 639, complete genome	kinModCall	modified_base	63070	63070	30	+	.	coverage=126;context=ACTCTTAGGTGATTTAGATGGGAGATCCCAGAAAGAGTAAG;IPDRatio=1.62
gi|68566501|gb|CP000077.1| Sulfolobus acidocaldarius DSM 639, complete genome	kinModCall	modified_base	63074	63074	68	+	.	context=TTAGGTGATTTAGATGGGAGATCCCAGAAAGAGTAAGAAAA;motif=AGATCC;coverage=136;IPDRatio=2.52;id=AGATCC
gi|68566501|gb|CP000077.1| Sulfolobus acidocaldarius DSM 639, complete genome	kinModCall	m6A	63075	63075	63	-	.	context=TTTTTCTTACTCTTTCTGGGATCTCCCATCTAAATCACCTA;fracLow=0.290;motif=GGATCY;coverage=117;IPDRatio=2.36;id=GGATCY;fracUp=0.584;frac=0.450;identificationQv=22
gi|68566501|gb|CP000077.1| Sulfolobus acidocaldarius DSM 639, complete genome	kinModCall	.	63116	63116	5	-	.	context=CTAGGTTTATTTTTATCCAAGGATGGCTAGGACCCATCCAT;motif=GGNNBRNYD;coverage=112;IPDRatio=1.091;id=GGNNBRNYD
gi|68566501|gb|CP000077.1| Sulfolobus acidocaldarius DSM 639, complete genome	kinModCall	modified_base	63119	63119	23	+	.	coverage=142;context=GATGGGTCCTAGCCATCCTTGGATAAAAATAAACCTAGGTA;IPDRatio=1.46
gi|68566501|gb|CP000077.1| Sulfolobus acidocaldarius DSM 639, complete genome	kinModCall	.	63133	63133	8	-	.	context=TAGAATTTGCTCCTTACCTAGGTTTATTTTTATCCAAGGAT;motif=GGNNBRNYD;coverage=116;IPDRatio=1.167;id=GGNNBRNYD
gi|68566501|gb|CP000077.1| Sulfolobus acidocaldarius DSM 639, complete genome	kinModCall	modified_base	63159	63159	26	-	.	coverage=117;context=TTATTTCTAAGCCCGTATTTGCCTATTAGAATTTGCTCCTT;IPDRatio=1.79
gi|68566501|gb|CP000077.1| Sulfolobus acidocaldarius DSM 639, complete genome	kinModCall	m4C	63165	63165	44	+	.	context=CAAATTCTAATAGGCAAATACGGGCTTAGAAATAAGAAAGA;fracLow=0.328;coverage=144;IPDRatio=1.76;fracUp=0.764;frac=0.570;identificationQv=12
gi|68566501|gb|CP000077.1| Sulfolobus acidocaldarius DSM 639, complete genome	kinModCall	modified_base	63167	63167	34	+	.	coverage=134;context=AATTCTAATAGGCAAATACGGGCTTAGAAATAAGAAAGAAA;IPDRatio=1.88
gi|68566501|gb|CP000077.1| Sulfolobus acidocaldarius DSM 639, complete genome	kinModCall	modified_base	63302	63302	27	+	.	context=ATTGATACAGAAGCTCTATAGGATGGGTATACTAGAGAAGG;motif=GGNNBRNYD;coverage=137;IPDRatio=1.67;id=GGNNBRNYD
gi|68566501|gb|CP000077.1| Sulfolobus acidocaldarius DSM 639, complete genome	kinModCall	modified_base	63307	63307	59	+	.	context=TACAGAAGCTCTATAGGATGGGTATACTAGAGAAGGACAAC;motif=GGNNBRNYD,GGTATAVND;coverage=130;IPDRatio=3.15;id=GGNNBRNYD,GGTATAVND
gi|68566501|gb|CP000077.1| Sulfolobus acidocaldarius DSM 639, complete genome	kinModCall	modified_base	63309	63309	39	+	.	coverage=136;context=CAGAAGCTCTATAGGATGGGTATACTAGAGAAGGACAACTC;IPDRatio=2.09
gi|68566501|gb|CP000077.1| Sulfolobus acidocaldarius DSM 639, complete genome	kinModCall	modified_base	63387	63387	33	-	.	coverage=119;context=CCTTTCTTATATACAATAGTCTGTAGTCTTCTTTCAAGGTA;IPDRatio=1.71
gi|68566501|gb|CP000077.1| Sulfolobus acidocaldarius DSM 639, complete genome	kinModCall	m6A	63433	63433	26	+	.	context=CAAGGACAATATATCAGGCTAGGCAACTGATAACCCATGGT;fracLow=0.084;coverage=144;IPDRatio=1.49;fracUp=0.277;frac=0.177;identificationQv=8
gi|68566501|gb|CP000077.1| Sulfolobus acidocaldarius DSM 639, complete genome	kinModCall	.	63448	63448	18	-	.	context=ACTTATGGCTATATGACCATGGGTTATCAGTTGCCTAGCCT;motif=GGNNBRNYD;coverage=113;IPDRatio=1.487;id=GGNNBRNYD
gi|68566501|gb|CP000077.1| Sulfolobus acidocaldarius DSM 639, complete genome	kinModCall	modified_base	63453	63453	22	+	.	coverage=138;context=AGGCAACTGATAACCCATGGTCATATAGCCATAAGTGGTAG;IPDRatio=1.42
gi|68566501|gb|CP000077.1| Sulfolobus acidocaldarius DSM 639, complete genome	kinModCall	modified_base	63505	63505	41	+	.	coverage=143;context=CTCCAGGTTATGTAGTTTTGAGGGGAGAGGAGGATTTAATA;IPDRatio=1.77
gi|68566501|gb|CP000077.1| Sulfolobus acidocaldarius DSM 639, complete genome	kinModCall	.	63513	63513	6	+	.	context=TATGTAGTTTTGAGGGGAGAGGAGGATTTAATAGATTATTA;motif=GGNNBRNYD;coverage=142;IPDRatio=1.115;id=GGNNBRNYD
gi|68566501|gb|CP000077.1| Sulfolobus acidocaldarius DSM 639, complete genome	kinModCall	modified_base	63514	63514	24	+	.	coverage=124;context=ATGTAGTTTTGAGGGGAGAGGAGGATTTAATAGATTATTAT;IPDRatio=1.45
gi|68566501|gb|CP000077.1| Sulfolobus acidocaldarius DSM 639, complete genome	kinModCall	modified_base	63546	63546	26	+	.	coverage=145;context=GATTATTATCCAACTTCTCCTTTCAAGCAAAATCCACCATC;IPDRatio=1.50
gi|68566501|gb|CP000077.1| Sulfolobus acidocaldarius DSM 639, complete genome	kinModCall	modified_base	63552	63552	49	-	.	coverage=120;context=CCTTGTGATGGTGGATTTTGCTTGAAAGGAGAAGTTGGATA;IPDRatio=1.85
gi|68566501|gb|CP000077.1| Sulfolobus acidocaldarius DSM 639, complete genome	kinModCall	modified_base	63560	63560	26	-	.	coverage=113;context=TTACCTCACCTTGTGATGGTGGATTTTGCTTGAAAGGAGAA;IPDRatio=1.58
gi|68566501|gb|CP000077.1| Sulfolobus acidocaldarius DSM 639, complete genome	kinModCall	.	63563	63563	12	-	.	context=CATTTACCTCACCTTGTGATGGTGGATTTTGCTTGAAAGGA;motif=GGNNBRNYD;coverage=117;IPDRatio=1.277;id=GGNNBRNYD
gi|68566501|gb|CP000077.1| Sulfolobus acidocaldarius DSM 639, complete genome	kinModCall	modified_base	63570	63570	28	+	.	coverage=142;context=AAGCAAAATCCACCATCACAAGGTGAGGTAAATGTCGAGCA;IPDRatio=1.53
gi|68566501|gb|CP000077.1| Sulfolobus acidocaldarius DSM 639, complete genome	kinModCall	modified_base	63698	63698	53	+	.	context=TAATATCTAAGGCATCAGGTGGTATGGTAGTTAAGGCTGAT;motif=GGNNBRNYD;coverage=139;IPDRatio=2.46;id=GGNNBRNYD
gi|68566501|gb|CP000077.1| Sulfolobus acidocaldarius DSM 639, complete genome	kinModCall	.	63823	63823	1	+	.	context=CATATAAAGGTCAGAGCACAGGGTGGATACGGTTCCAAGAC;motif=GGNNBRNYD;coverage=140;IPDRatio=0.85;id=GGNNBRNYD
gi|68566501|gb|CP000077.1| Sulfolobus acidocaldarius DSM 639, complete genome	kinModCall	.	63864	63864	2	-	.	context=TTGCTAATGCCCTTATAGCCGGTTGAGCTCCAGGTCCAGGA;motif=GGNNBRNYD;coverage=121;IPDRatio=0.975;id=GGNNBRNYD
gi|68566501|gb|CP000077.1| Sulfolobus acidocaldarius DSM 639, complete genome	kinModCall	modified_base	63883	63883	21	-	.	coverage=115;context=CCAATTATAAATCCAGCTCTTGCTAATGCCCTTATAGCCGG;IPDRatio=1.53
gi|68566501|gb|CP000077.1| Sulfolobus acidocaldarius DSM 639, complete genome	kinModCall	.	63902	63902	8	+	.	context=CAAGAGCTGGATTTATAATTGGAAGAATTGAAGACGTTACG;motif=GGNNBRNYD;coverage=143;IPDRatio=1.16;id=GGNNBRNYD
gi|68566501|gb|CP000077.1| Sulfolobus acidocaldarius DSM 639, complete genome	kinModCall	modified_base	63905	63905	34	-	.	coverage=120;context=TGGCGTAACGTCTTCAATTCTTCCAATTATAAATCCAGCTC;IPDRatio=1.63
gi|68566501|gb|CP000077.1| Sulfolobus acidocaldarius DSM 639, complete genome	kinModCall	modified_base	63924	63924	56	-	.	context=TTATGGTATCATGAGGTAATGGCGTAACGTCTTCAATTCTT;motif=GGNNBRNYD;coverage=119;IPDRatio=3.92;id=GGNNBRNYD
gi|68566501|gb|CP000077.1| Sulfolobus acidocaldarius DSM 639, complete genome	kinModCall	.	63995	63995	4	-	.	context=TTCTTTCGATTAAAGAAATAGGCATAGCTTAACACGTTATA;motif=GGNNBRNYD;coverage=127;IPDRatio=1.05;id=GGNNBRNYD
gi|68566501|gb|CP000077.1| Sulfolobus acidocaldarius DSM 639, complete genome	kinModCall	modified_base	64030	64030	21	+	.	coverage=144;context=AAAGAAATGGATTAAGGCTTAGGTTAGTGCTAGAGAATTAT;IPDRatio=1.45
gi|68566501|gb|CP000077.1| Sulfolobus acidocaldarius DSM 639, complete genome	kinModCall	modified_base	64034	64034	21	+	.	coverage=134;context=AAATGGATTAAGGCTTAGGTTAGTGCTAGAGAATTATCCCC;IPDRatio=1.44
gi|68566501|gb|CP000077.1| Sulfolobus acidocaldarius DSM 639, complete genome	kinModCall	.	64053	64053	14	-	.	context=ATAGAGTTTACGAACTCAAGGGGATAATTCTCTAGCACTAA;motif=GGNNBRNYD;coverage=122;IPDRatio=1.335;id=GGNNBRNYD
gi|68566501|gb|CP000077.1| Sulfolobus acidocaldarius DSM 639, complete genome	kinModCall	modified_base	64082	64082	21	+	.	coverage=145;context=CGTAAACTCTATAAGGAGAGCATCAATTTTATATGTACCCG;IPDRatio=1.43
gi|68566501|gb|CP000077.1| Sulfolobus acidocaldarius DSM 639, complete genome	kinModCall	modified_base	64100	64100	40	-	.	coverage=122;context=CTTCATCCACAGCCATAACGGGTACATATAAAATTGATGCT;IPDRatio=2.12
gi|68566501|gb|CP000077.1| Sulfolobus acidocaldarius DSM 639, complete genome	kinModCall	.	64145	64145	6	-	.	context=CTAAAATCTCGTCATACAAAGGACTATTGTTTTCTATAAAA;motif=GGNNBRNYD;coverage=131;IPDRatio=1.092;id=GGNNBRNYD
gi|68566501|gb|CP000077.1| Sulfolobus acidocaldarius DSM 639, complete genome	kinModCall	modified_base	64171	64171	21	-	.	coverage=128;context=AAAAGGCACGAGTGCAAGTCTATGAGCTAAAATCTCGTCAT;IPDRatio=1.44
gi|68566501|gb|CP000077.1| Sulfolobus acidocaldarius DSM 639, complete genome	kinModCall	m4C	64226	64226	47	+	.	context=CTTAGAACATTATAGACCTCCAGAGGAGTGTGCGGAATGTA;fracLow=0.229;coverage=139;IPDRatio=1.82;fracUp=0.567;frac=0.395;identificationQv=8
gi|68566501|gb|CP000077.1| Sulfolobus acidocaldarius DSM 639, complete genome	kinModCall	modified_base	64255	64255	22	+	.	coverage=136;context=GTGCGGAATGTAAGGAAAATTGTGATGGTTGTTATAATAGA;IPDRatio=1.46
gi|68566501|gb|CP000077.1| Sulfolobus acidocaldarius DSM 639, complete genome	kinModCall	modified_base	64257	64257	33	+	.	coverage=141;context=GCGGAATGTAAGGAAAATTGTGATGGTTGTTATAATAGAGT;IPDRatio=1.62
gi|68566501|gb|CP000077.1| Sulfolobus acidocaldarius DSM 639, complete genome	kinModCall	modified_base	64267	64267	22	+	.	coverage=135;context=AGGAAAATTGTGATGGTTGTTATAATAGAGTATATCTTGAC;IPDRatio=1.49
gi|68566501|gb|CP000077.1| Sulfolobus acidocaldarius DSM 639, complete genome	kinModCall	modified_base	64275	64275	26	+	.	coverage=140;context=TGTGATGGTTGTTATAATAGAGTATATCTTGACGTGGAGGC;IPDRatio=1.57
gi|68566501|gb|CP000077.1| Sulfolobus acidocaldarius DSM 639, complete genome	kinModCall	modified_base	64290	64290	26	+	.	coverage=144;context=AATAGAGTATATCTTGACGTGGAGGCTAAAGATCAGCCTCT;IPDRatio=1.51
gi|68566501|gb|CP000077.1| Sulfolobus acidocaldarius DSM 639, complete genome	kinModCall	.	64307	64307	2	-	.	context=CTCTGGAGTAAATCATAAGAGGCTGATCTTTAGCCTCCACG;motif=GGNNBRNYD;coverage=133;IPDRatio=0.952;id=GGNNBRNYD
gi|68566501|gb|CP000077.1| Sulfolobus acidocaldarius DSM 639, complete genome	kinModCall	modified_base	64366	64366	35	+	.	coverage=135;context=AAATGATAACTCCTGTTTCGGGGGCAATCCCAATAGTATTG;IPDRatio=1.78
gi|68566501|gb|CP000077.1| Sulfolobus acidocaldarius DSM 639, complete genome	kinModCall	modified_base	64368	64368	21	+	.	coverage=113;context=ATGATAACTCCTGTTTCGGGGGCAATCCCAATAGTATTGTT;IPDRatio=1.69
gi|68566501|gb|CP000077.1| Sulfolobus acidocaldarius DSM 639, complete genome	kinModCall	modified_base	64518	64518	25	+	.	coverage=141;context=GTTACCGTATTAGGAAATTGTGAGAAGGCAGTGGAGGTTTG;IPDRatio=1.51
gi|68566501|gb|CP000077.1| Sulfolobus acidocaldarius DSM 639, complete genome	kinModCall	modified_base	64794	64794	41	+	.	coverage=135;context=GCTGGAAAGTAATGTCTCGTGGTAGTACTAACATAATGTTA;IPDRatio=2.23
gi|68566501|gb|CP000077.1| Sulfolobus acidocaldarius DSM 639, complete genome	kinModCall	modified_base	64796	64796	25	+	.	coverage=139;context=TGGAAAGTAATGTCTCGTGGTAGTACTAACATAATGTTAAG;IPDRatio=1.75
gi|68566501|gb|CP000077.1| Sulfolobus acidocaldarius DSM 639, complete genome	kinModCall	modified_base	64899	64899	29	+	.	coverage=141;context=TAGAGGCTCCAAGAAGAAAGAGGGCTTACATTAACATTTAT;IPDRatio=1.51
gi|68566501|gb|CP000077.1| Sulfolobus acidocaldarius DSM 639, complete genome	kinModCall	modified_base	64901	64901	26	+	.	coverage=125;context=GAGGCTCCAAGAAGAAAGAGGGCTTACATTAACATTTATAA;IPDRatio=1.68
gi|68566501|gb|CP000077.1| Sulfolobus acidocaldarius DSM 639, complete genome	kinModCall	modified_base	64906	64906	25	-	.	coverage=126;context=TGATTTTATAAATGTTAATGTAAGCCCTCTTTCTTCTTGGA;IPDRatio=1.43
gi|68566501|gb|CP000077.1| Sulfolobus acidocaldarius DSM 639, complete genome	kinModCall	modified_base	64930	64930	47	+	.	context=TAACATTTATAAAATCAATAGGTATAGTAAGGCAAATGATA;motif=GGNNBRNYD,GGTATAVND;coverage=136;IPDRatio=2.43;id=GGNNBRNYD,GGTATAVND
gi|68566501|gb|CP000077.1| Sulfolobus acidocaldarius DSM 639, complete genome	kinModCall	.	64999	64999	14	-	.	context=AGAGTGCCACTACTGTCACTGGATGATCAAGGTTTCCTACT;motif=GGNNBRNYD;coverage=127;IPDRatio=1.325;id=GGNNBRNYD
gi|68566501|gb|CP000077.1| Sulfolobus acidocaldarius DSM 639, complete genome	kinModCall	modified_base	65061	65061	21	-	.	coverage=123;context=ATACAAACTCATAACCTTACCTCCACTTCTTAATATCTTCT;IPDRatio=1.43
gi|68566501|gb|CP000077.1| Sulfolobus acidocaldarius DSM 639, complete genome	kinModCall	modified_base	65075	65075	21	+	.	coverage=139;context=AGTGGAGGTAAGGTTATGAGTTTGTATAAGGCTATACAGGA;IPDRatio=1.46
gi|68566501|gb|CP000077.1| Sulfolobus acidocaldarius DSM 639, complete genome	kinModCall	modified_base	65154	65154	21	+	.	coverage=141;context=AGCAATGAGTAGTCAGGAAGAGATAGTTATTGTAGACGCAA;IPDRatio=1.43
gi|68566501|gb|CP000077.1| Sulfolobus acidocaldarius DSM 639, complete genome	kinModCall	modified_base	65171	65171	24	-	.	coverage=125;context=TCCTAATATTTGGTTTGTTGCGTCTACAATAACTATCTCTT;IPDRatio=1.55
gi|68566501|gb|CP000077.1| Sulfolobus acidocaldarius DSM 639, complete genome	kinModCall	.	65180	65180	8	-	.	context=TGACATTCTTCCTAATATTTGGTTTGTTGCGTCTACAATAA;motif=GGNNBRNYD;coverage=125;IPDRatio=1.19;id=GGNNBRNYD
gi|68566501|gb|CP000077.1| Sulfolobus acidocaldarius DSM 639, complete genome	kinModCall	.	65189	65189	9	+	.	context=ACGCAACAAACCAAATATTAGGAAGAATGTCAACCCACATA;motif=GGNNBRNYD;coverage=138;IPDRatio=1.205;id=GGNNBRNYD
gi|68566501|gb|CP000077.1| Sulfolobus acidocaldarius DSM 639, complete genome	kinModCall	.	65204	65204	12	-	.	context=CTTCAATAACTTAGCTATGTGGGTTGACATTCTTCCTAATA;motif=GGNNBRNYD;coverage=125;IPDRatio=1.301;id=GGNNBRNYD
gi|68566501|gb|CP000077.1| Sulfolobus acidocaldarius DSM 639, complete genome	kinModCall	modified_base	65225	65225	25	+	.	coverage=139;context=ACATAGCTAAGTTATTGAAGTCAGGTAAGAAGGTCTATGTG;IPDRatio=1.45
gi|68566501|gb|CP000077.1| Sulfolobus acidocaldarius DSM 639, complete genome	kinModCall	modified_base	65248	65248	21	+	.	coverage=137;context=GGTAAGAAGGTCTATGTGGTGAATGCTGAAAAAGCGATAAT;IPDRatio=1.40
gi|68566501|gb|CP000077.1| Sulfolobus acidocaldarius DSM 639, complete genome	kinModCall	modified_base	65262	65262	36	+	.	coverage=144;context=TGTGGTGAATGCTGAAAAAGCGATAATAAGTGGTCCTAGAT;IPDRatio=1.88
gi|68566501|gb|CP000077.1| Sulfolobus acidocaldarius DSM 639, complete genome	kinModCall	.	65277	65277	2	-	.	context=CCTCTAGAACCCTAGATCTAGGACCACTTATTATCGCTTTT;motif=GGNNBRNYD;coverage=120;IPDRatio=0.951;id=GGNNBRNYD
gi|68566501|gb|CP000077.1| Sulfolobus acidocaldarius DSM 639, complete genome	kinModCall	modified_base	65321	65321	21	-	.	coverage=124;context=GTAAGGATTTTGCATAGTCTTTACAGTAAATAGAAGGGAGT;IPDRatio=1.43
gi|68566501|gb|CP000077.1| Sulfolobus acidocaldarius DSM 639, complete genome	kinModCall	.	65399	65399	12	+	.	context=TAGTGAAGAGAACAGTGAGAGGGATGCTTCCTAAAAATAAA;motif=GGNNBRNYD;coverage=138;IPDRatio=1.249;id=GGNNBRNYD
gi|68566501|gb|CP000077.1| Sulfolobus acidocaldarius DSM 639, complete genome	kinModCall	modified_base	65400	65400	46	+	.	coverage=132;context=AGTGAAGAGAACAGTGAGAGGGATGCTTCCTAAAAATAAAT;IPDRatio=1.87
gi|68566501|gb|CP000077.1| Sulfolobus acidocaldarius DSM 639, complete genome	kinModCall	modified_base	65423	65423	22	+	.	coverage=145;context=TGCTTCCTAAAAATAAATTAGGAAAGCAAATTTACAGGAAT;IPDRatio=1.44
gi|68566501|gb|CP000077.1| Sulfolobus acidocaldarius DSM 639, complete genome	kinModCall	.	65567	65567	5	+	.	context=CAGAGTTATCAAGATTATTAGGTGGGTTAAAGCAATGAGTC;motif=GGNNBRNYD;coverage=130;IPDRatio=1.091;id=GGNNBRNYD
gi|68566501|gb|CP000077.1| Sulfolobus acidocaldarius DSM 639, complete genome	kinModCall	.	65589	65589	14	+	.	context=TGGGTTAAAGCAATGAGTCAGGCTGAACAGAATTTTATGAT;motif=GGNNBRNYD;coverage=133;IPDRatio=1.409;id=GGNNBRNYD
gi|68566501|gb|CP000077.1| Sulfolobus acidocaldarius DSM 639, complete genome	kinModCall	.	65657	65657	1	-	.	context=CGAAAACTTTCCCATTACCAGGTTTGATGTAACAACTTGCT;motif=GGNNBRNYD;coverage=125;IPDRatio=0.914;id=GGNNBRNYD
gi|68566501|gb|CP000077.1| Sulfolobus acidocaldarius DSM 639, complete genome	kinModCall	.	65690	65690	5	-	.	context=CAATTGGTATAATTTCAATTGGAATATCGTTCACGAAAACT;motif=GGNNBRNYD;coverage=125;IPDRatio=1.079;id=GGNNBRNYD
gi|68566501|gb|CP000077.1| Sulfolobus acidocaldarius DSM 639, complete genome	kinModCall	.	65705	65705	18	-	.	context=TATATCTAACTACCTCAATTGGTATAATTTCAATTGGAATA;motif=GGTATAVND;coverage=122;IPDRatio=1.507;id=GGTATAVND
gi|68566501|gb|CP000077.1| Sulfolobus acidocaldarius DSM 639, complete genome	kinModCall	.	65705	65705	18	-	.	context=TATATCTAACTACCTCAATTGGTATAATTTCAATTGGAATA;motif=GGNNBRNYD;coverage=122;IPDRatio=1.507;id=GGNNBRNYD
gi|68566501|gb|CP000077.1| Sulfolobus acidocaldarius DSM 639, complete genome	kinModCall	modified_base	65731	65731	23	-	.	coverage=124;context=AGCCAAGACCAAAGGTTCCATTATTTTATATCTAACTACCT;IPDRatio=1.45
gi|68566501|gb|CP000077.1| Sulfolobus acidocaldarius DSM 639, complete genome	kinModCall	modified_base	65803	65803	31	+	.	context=GAATATACACACAAGGAGGAGGTATAATGGGTCAAGCTGAT;motif=GGNNBRNYD,GGTATAVND;coverage=127;IPDRatio=1.74;id=GGNNBRNYD,GGTATAVND
gi|68566501|gb|CP000077.1| Sulfolobus acidocaldarius DSM 639, complete genome	kinModCall	modified_base	65846	65846	33	+	.	coverage=122;context=TGCTAGAATGGCACTAGCTAGAGCATTGGTCAAATTTACGA;IPDRatio=1.62
gi|68566501|gb|CP000077.1| Sulfolobus acidocaldarius DSM 639, complete genome	kinModCall	modified_base	65865	65865	21	+	.	coverage=120;context=AGAGCATTGGTCAAATTTACGAATAGTAAGGAACTTGTAGA;IPDRatio=1.44
gi|68566501|gb|CP000077.1| Sulfolobus acidocaldarius DSM 639, complete genome	kinModCall	.	65930	65930	2	+	.	context=TATGCTAGCTGGAGACCCAAGGCAGACTGAGTCTGAAAAGT;motif=GGNNBRNYD;coverage=127;IPDRatio=0.97;id=GGNNBRNYD
gi|68566501|gb|CP000077.1| Sulfolobus acidocaldarius DSM 639, complete genome	kinModCall	modified_base	66034	66034	27	+	.	coverage=132;context=CGATTAGATGTTTTACATGTGGTGCAGTCGTGGCAGATAAG;IPDRatio=1.66
gi|68566501|gb|CP000077.1| Sulfolobus acidocaldarius DSM 639, complete genome	kinModCall	modified_base	66076	66076	31	+	.	coverage=102;context=GGGAGCCATTTAGTAATAGGGTAATGGGTGGAGAGGATCCT;IPDRatio=1.72
gi|68566501|gb|CP000077.1| Sulfolobus acidocaldarius DSM 639, complete genome	kinModCall	modified_base	66085	66085	25	+	.	coverage=129;context=TTAGTAATAGGGTAATGGGTGGAGAGGATCCTGAGAAAGTG;IPDRatio=1.51
gi|68566501|gb|CP000077.1| Sulfolobus acidocaldarius DSM 639, complete genome	kinModCall	modified_base	66092	66092	61	+	.	context=TAGGGTAATGGGTGGAGAGGATCCTGAGAAAGTGCTAACTG;motif=GGATCY;coverage=127;IPDRatio=2.25;id=GGATCY
gi|68566501|gb|CP000077.1| Sulfolobus acidocaldarius DSM 639, complete genome	kinModCall	modified_base	66092	66092	27	-	.	coverage=126;context=CAGTTAGCACTTTCTCAGGATCCTCTCCACCCATTACCCTA;IPDRatio=1.59
gi|68566501|gb|CP000077.1| Sulfolobus acidocaldarius DSM 639, complete genome	kinModCall	m6A	66093	66093	82	-	.	context=TCAGTTAGCACTTTCTCAGGATCCTCTCCACCCATTACCCT;fracLow=0.322;motif=GGATCY;coverage=121;IPDRatio=2.56;id=GGATCY;fracUp=0.612;frac=0.459;identificationQv=36
gi|68566501|gb|CP000077.1| Sulfolobus acidocaldarius DSM 639, complete genome	kinModCall	modified_base	66118	66118	31	+	.	coverage=127;context=AGAAAGTGCTAACTGAGCTTGGTGTAAATAGATATTGTTGT;IPDRatio=1.76
gi|68566501|gb|CP000077.1| Sulfolobus acidocaldarius DSM 639, complete genome	kinModCall	modified_base	66192	66192	21	-	.	coverage=134;context=TAAATCACCTAAATTGGTCTAGTATAATGTATAATTTCCCT;IPDRatio=1.66
gi|68566501|gb|CP000077.1| Sulfolobus acidocaldarius DSM 639, complete genome	kinModCall	.	66197	66197	20	-	.	context=ACATTTAAATCACCTAAATTGGTCTAGTATAATGTATAATT;motif=GGNNBRNYD;coverage=132;IPDRatio=1.529;id=GGNNBRNYD
gi|68566501|gb|CP000077.1| Sulfolobus acidocaldarius DSM 639, complete genome	kinModCall	.	66258	66258	12	+	.	context=GAATTAAGTGAGGAGGAGAAGGCTGAGCTTCAAAAGACAGA;motif=GGNNBRNYD;coverage=136;IPDRatio=1.25;id=GGNNBRNYD
gi|68566501|gb|CP000077.1| Sulfolobus acidocaldarius DSM 639, complete genome	kinModCall	.	66283	66283	13	+	.	context=AGCTTCAAAAGACAGAGAAAGGGACAGTAATAGAATTATTA;motif=GGNNBRNYD;coverage=133;IPDRatio=1.319;id=GGNNBRNYD
gi|68566501|gb|CP000077.1| Sulfolobus acidocaldarius DSM 639, complete genome	kinModCall	.	66374	66374	17	+	.	context=ATGTACTCGATATATGGAAAGGTTTATCTATAGGGTAAGAC;motif=GGNNBRNYD;coverage=129;IPDRatio=1.402;id=GGNNBRNYD
gi|68566501|gb|CP000077.1| Sulfolobus acidocaldarius DSM 639, complete genome	kinModCall	modified_base	66470	66470	23	-	.	coverage=139;context=TTAAAACAGCCTCAGGTCTGAACCTAGAAATAAACTTGGCT;IPDRatio=1.43
gi|68566501|gb|CP000077.1| Sulfolobus acidocaldarius DSM 639, complete genome	kinModCall	modified_base	66484	66484	22	+	.	coverage=128;context=CTAGGTTCAGACCTGAGGCTGTTTTAACGGTTGCTTCCAGA;IPDRatio=1.60
gi|68566501|gb|CP000077.1| Sulfolobus acidocaldarius DSM 639, complete genome	kinModCall	modified_base	66521	66521	51	-	.	coverage=136;context=CTTCACTAAATTTTTGAACAGGGGTAAAGGCATATGGTCTG;IPDRatio=2.33
gi|68566501|gb|CP000077.1| Sulfolobus acidocaldarius DSM 639, complete genome	kinModCall	modified_base	66547	66547	22	+	.	coverage=126;context=AAAAATTTAGTGAAGTCGTAAGGGGTAAGGAAATTAGTGGT;IPDRatio=1.60
gi|68566501|gb|CP000077.1| Sulfolobus acidocaldarius DSM 639, complete genome	kinModCall	modified_base	66548	66548	29	+	.	coverage=130;context=AAAATTTAGTGAAGTCGTAAGGGGTAAGGAAATTAGTGGTA;IPDRatio=1.82
gi|68566501|gb|CP000077.1| Sulfolobus acidocaldarius DSM 639, complete genome	kinModCall	m6A	66641	66641	52	+	.	context=TGAAGTATTGATAGTAACAGATCCTAGGACAGATTTGCAAG;fracLow=0.154;motif=AGATCC;coverage=130;IPDRatio=1.98;id=AGATCC;fracUp=0.365;frac=0.254;identificationQv=25
gi|68566501|gb|CP000077.1| Sulfolobus acidocaldarius DSM 639, complete genome	kinModCall	modified_base	66642	66642	60	-	.	context=GCTTGCAAATCTGTCCTAGGATCTGTTACTATCAATACTTC;motif=GGATCY;coverage=138;IPDRatio=2.05;id=GGATCY
gi|68566501|gb|CP000077.1| Sulfolobus acidocaldarius DSM 639, complete genome	kinModCall	modified_base	66685	66685	65	+	.	context=TAAAGGAAGCTTCTAAAGTTGGTATACCAATAGTAGCATTC;motif=GGNNBRNYD,GGTATAVND;coverage=127;IPDRatio=4.64;id=GGNNBRNYD,GGTATAVND
gi|68566501|gb|CP000077.1| Sulfolobus acidocaldarius DSM 639, complete genome	kinModCall	modified_base	66692	66692	51	-	.	context=TATCTGTGAATGCTACTATTGGTATACCAACTTTAGAAGCT;motif=GGNNBRNYD,GGTATAVND;coverage=135;IPDRatio=3.51;id=GGNNBRNYD,GGTATAVND
gi|68566501|gb|CP000077.1| Sulfolobus acidocaldarius DSM 639, complete genome	kinModCall	modified_base	66751	66751	31	-	.	coverage=141;context=CTTTCTACCCTTGTTGTTGGCAGGAATTATTACGTCAATAA;IPDRatio=1.59
gi|68566501|gb|CP000077.1| Sulfolobus acidocaldarius DSM 639, complete genome	kinModCall	modified_base	66833	66833	23	-	.	coverage=141;context=AAGGTATATCACCATCCAAAGGTATCTCTTTCCTTTCTCGC;IPDRatio=1.50
gi|68566501|gb|CP000077.1| Sulfolobus acidocaldarius DSM 639, complete genome	kinModCall	modified_base	66851	66851	29	-	.	context=CAAAATCCTCAACCCTTAAAGGTATATCACCATCCAAAGGT;motif=GGNNBRNYD;coverage=136;IPDRatio=1.70;id=GGNNBRNYD
gi|68566501|gb|CP000077.1| Sulfolobus acidocaldarius DSM 639, complete genome	kinModCall	modified_base	66901	66901	26	-	.	coverage=140;context=AGAAAGAACCTGCAACTGCAGGGATTCTTATCATTCTGTTA;IPDRatio=1.63
gi|68566501|gb|CP000077.1| Sulfolobus acidocaldarius DSM 639, complete genome	kinModCall	modified_base	66915	66915	34	+	.	coverage=129;context=GAATCCCTGCAGTTGCAGGTTCTTTCTATGAGGCAGATCCT;IPDRatio=1.62
gi|68566501|gb|CP000077.1| Sulfolobus acidocaldarius DSM 639, complete genome	kinModCall	modified_base	66925	66925	26	+	.	coverage=134;context=AGTTGCAGGTTCTTTCTATGAGGCAGATCCTGTTAGGTTAA;IPDRatio=1.54
gi|68566501|gb|CP000077.1| Sulfolobus acidocaldarius DSM 639, complete genome	kinModCall	modified_base	66931	66931	57	+	.	context=AGGTTCTTTCTATGAGGCAGATCCTGTTAGGTTAAGAAAAC;motif=AGATCC;coverage=130;IPDRatio=2.09;id=AGATCC
gi|68566501|gb|CP000077.1| Sulfolobus acidocaldarius DSM 639, complete genome	kinModCall	m6A	66932	66932	120	-	.	context=TGTTTTCTTAACCTAACAGGATCTGCCTCATAGAAAGAACC;fracLow=0.442;motif=GGATCY;coverage=148;IPDRatio=2.88;id=GGATCY;fracUp=0.677;frac=0.567;identificationQv=52
gi|68566501|gb|CP000077.1| Sulfolobus acidocaldarius DSM 639, complete genome	kinModCall	modified_base	67000	67000	30	-	.	coverage=141;context=GAGGCTTATTTTGAGGAACAGAGGGTAAACTTTTTGGACCC;IPDRatio=1.61
gi|68566501|gb|CP000077.1| Sulfolobus acidocaldarius DSM 639, complete genome	kinModCall	modified_base	67001	67001	24	-	.	coverage=151;context=GGAGGCTTATTTTGAGGAACAGAGGGTAAACTTTTTGGACC;IPDRatio=1.49
gi|68566501|gb|CP000077.1| Sulfolobus acidocaldarius DSM 639, complete genome	kinModCall	.	67018	67018	17	-	.	context=ATCTATTACTTCTCTGTGGAGGCTTATTTTGAGGAACAGAG;motif=GGNNBRNYD;coverage=152;IPDRatio=1.359;id=GGNNBRNYD
gi|68566501|gb|CP000077.1| Sulfolobus acidocaldarius DSM 639, complete genome	kinModCall	modified_base	67021	67021	21	-	.	coverage=148;context=AAAATCTATTACTTCTCTGTGGAGGCTTATTTTGAGGAACA;IPDRatio=1.43
gi|68566501|gb|CP000077.1| Sulfolobus acidocaldarius DSM 639, complete genome	kinModCall	modified_base	67035	67035	25	-	.	coverage=145;context=ATGAGGAACTACGAAAAATCTATTACTTCTCTGTGGAGGCT;IPDRatio=1.53
gi|68566501|gb|CP000077.1| Sulfolobus acidocaldarius DSM 639, complete genome	kinModCall	.	67078	67078	3	-	.	context=AGTATGCATGAGCAGCTACAGGACCACTATACATATAACCT;motif=GGNNBRNYD;coverage=142;IPDRatio=1.016;id=GGNNBRNYD
gi|68566501|gb|CP000077.1| Sulfolobus acidocaldarius DSM 639, complete genome	kinModCall	modified_base	67116	67116	22	+	.	coverage=133;context=ACTACCATCTCTCTTTAGAAGGTTCTCCAGATACAGTTATT;IPDRatio=1.49
gi|68566501|gb|CP000077.1| Sulfolobus acidocaldarius DSM 639, complete genome	kinModCall	modified_base	67156	67156	31	-	.	coverage=140;context=AAACATATGAACCTAAACCAGTGTGATTAGGTCCCAAAATA;IPDRatio=1.89
gi|68566501|gb|CP000077.1| Sulfolobus acidocaldarius DSM 639, complete genome	kinModCall	modified_base	67286	67286	36	+	.	context=ATTATTGATATTGACGAGAGGGCTCATCTATATGAGCATTC;motif=GGNNBRNYD;coverage=119;IPDRatio=1.97;id=GGNNBRNYD
gi|68566501|gb|CP000077.1| Sulfolobus acidocaldarius DSM 639, complete genome	kinModCall	modified_base	67391	67391	39	-	.	coverage=144;context=GCTAAACTTTCAGCAACATCTGGTGTTTGCATCATTATAAC;IPDRatio=1.76
gi|68566501|gb|CP000077.1| Sulfolobus acidocaldarius DSM 639, complete genome	kinModCall	modified_base	67458	67458	21	+	.	coverage=120;context=CAGGTAAGAAGGACATTGTAGTTTTAGCCAGTAGTGACCTC;IPDRatio=1.39
gi|68566501|gb|CP000077.1| Sulfolobus acidocaldarius DSM 639, complete genome	kinModCall	modified_base	67488	67488	33	+	.	coverage=132;context=GTAGTGACCTCAATCATTATGAGCCACATGATAAAACTATT;IPDRatio=1.53
gi|68566501|gb|CP000077.1| Sulfolobus acidocaldarius DSM 639, complete genome	kinModCall	.	67557	67557	5	+	.	context=TTCAAAAGCTAGACTATAAGGGGTTATTTAGGGTGGTAGAG;motif=GGNNBRNYD;coverage=128;IPDRatio=1.062;id=GGNNBRNYD
gi|68566501|gb|CP000077.1| Sulfolobus acidocaldarius DSM 639, complete genome	kinModCall	modified_base	67571	67571	23	+	.	coverage=131;context=TATAAGGGGTTATTTAGGGTGGTAGAGGAGAAGGATGTTAC;IPDRatio=1.55
gi|68566501|gb|CP000077.1| Sulfolobus acidocaldarius DSM 639, complete genome	kinModCall	modified_base	67610	67610	22	-	.	coverage=153;context=AATATCAGGACAGTCATTATAGGACCATAACCACATGCAGT;IPDRatio=1.39
gi|68566501|gb|CP000077.1| Sulfolobus acidocaldarius DSM 639, complete genome	kinModCall	modified_base	67666	67666	22	+	.	context=AAAGAAACCATACGTATTAAGGCATGCCACTTCAGGTGACA;motif=GGNNBRNYD;coverage=134;IPDRatio=1.53;id=GGNNBRNYD
[truncated: 61,056 more rows]
