# Supplementary material for: The DNA Methylome of the Hyperthermoacidophilic Crenarchaeon Sulfolobus acidocaldarius
Source: Front Microbiol. 2018 Feb 8;9:137. doi: 10.3389/fmicb.2018.00137 (PMC5809426; doi:10.3389/fmicb.2018.00137)
Supplement: Data sheet 3 — Synchronized S. acidocaldarius cells at T30 min. [file DataSheet3.XLSX]

## Sheet: Data sheet 3
##gff-version 3
##source ipdSummary.py v2.0
##source-commandline /apps/prod/smrtanalysis/install/smrtanalysis_2.3.0.140936/analysis/bin/ipdSummary.py -v -W /data/userdata/jobs/019/019153/data/base_mod_contig_ids.chunk001of001.txt --methylFraction --identify m6A,m4C --paramsPath /apps/prod/smrtanalysis/install/smrtanalysis_2.3.0.140936/analysis/etc/algorithm_parameters/2015-11/kineticsTools --numWorkers 8 --summary_h5 /data/userdata/jobs/01…
##sequence-region ref000001 1 2225959
gi|68566501|gb|CP000077.1| Sulfolobus acidocaldarius DSM 639, complete genome	kinModCall	modified_base	1	1	29	-	.	coverage=51;context=ATTACAGTCATTTAACTCCCCNNNNNNNNNNNNNNNNNNNN;IPDRatio=1.94
gi|68566501|gb|CP000077.1| Sulfolobus acidocaldarius DSM 639, complete genome	kinModCall	modified_base	29	29	28	-	.	coverage=88;context=TGTTACCTCAAACTATTTTGAAATAGGGATTACAGTCATTT;IPDRatio=1.70
gi|68566501|gb|CP000077.1| Sulfolobus acidocaldarius DSM 639, complete genome	kinModCall	modified_base	49	49	22	-	.	coverage=91;context=TTTACAATAATTTCCAATGGTGTTACCTCAAACTATTTTGA;IPDRatio=1.48
gi|68566501|gb|CP000077.1| Sulfolobus acidocaldarius DSM 639, complete genome	kinModCall	modified_base	80	80	21	-	.	coverage=93;context=ATGAATACATATGTTTCATACGTTATTTTAGTTTACAATAA;IPDRatio=1.53
gi|68566501|gb|CP000077.1| Sulfolobus acidocaldarius DSM 639, complete genome	kinModCall	.	168	168	9	+	.	context=GAATCCTAAGGTCTTCATAGATCCCCTTACCGTATTTAAGG;motif=AGATCC;coverage=86;IPDRatio=1.218;id=AGATCC
gi|68566501|gb|CP000077.1| Sulfolobus acidocaldarius DSM 639, complete genome	kinModCall	.	169	169	4	-	.	context=TCCTTAAATACGGTAAGGGGATCTATGAAGACCTTAGGATT;motif=GGATCY;coverage=99;IPDRatio=1.027;id=GGATCY
gi|68566501|gb|CP000077.1| Sulfolobus acidocaldarius DSM 639, complete genome	kinModCall	m4C	296	296	57	-	.	context=CATGGCAACGAAAGTTTTTCCGGTTCCGGTCAAACCGAGAA;fracLow=1.000;coverage=105;IPDRatio=2.23;fracUp=1.000;frac=1.000;identificationQv=8
gi|68566501|gb|CP000077.1| Sulfolobus acidocaldarius DSM 639, complete genome	kinModCall	modified_base	327	327	21	-	.	coverage=103;context=TCTTAACCTCCTGTATCTCGTTAAACATATACATGGCAACG;IPDRatio=1.44
gi|68566501|gb|CP000077.1| Sulfolobus acidocaldarius DSM 639, complete genome	kinModCall	modified_base	345	345	86	-	.	coverage=107;context=CATACTCACCGTCCTCCTTCTTAACCTCCTGTATCTCGTTA;IPDRatio=2.55
gi|68566501|gb|CP000077.1| Sulfolobus acidocaldarius DSM 639, complete genome	kinModCall	modified_base	346	346	22	-	.	coverage=109;context=CCATACTCACCGTCCTCCTTCTTAACCTCCTGTATCTCGTT;IPDRatio=1.44
gi|68566501|gb|CP000077.1| Sulfolobus acidocaldarius DSM 639, complete genome	kinModCall	modified_base	360	360	22	+	.	coverage=93;context=GGTTAAGAAGGAGGACGGTGAGTATGGTGTAGTGTCTCAGG;IPDRatio=1.62
gi|68566501|gb|CP000077.1| Sulfolobus acidocaldarius DSM 639, complete genome	kinModCall	modified_base	403	403	23	+	.	coverage=91;context=TATGTTAACTGTAGGGAGGTAGGTGGGACACCTCAGGCTGT;IPDRatio=1.55
gi|68566501|gb|CP000077.1| Sulfolobus acidocaldarius DSM 639, complete genome	kinModCall	modified_base	420	420	45	-	.	coverage=104;context=GAGTTATGGCTGATAAAACAGCCTGAGGTGTCCCACCTACC;IPDRatio=1.95
gi|68566501|gb|CP000077.1| Sulfolobus acidocaldarius DSM 639, complete genome	kinModCall	m4C	509	509	25	-	.	context=TTTCTTATCTACTAAATTTTCCTTAATTCTTTCTATGTACT;fracLow=0.244;coverage=114;IPDRatio=1.56;fracUp=0.712;frac=0.529;identificationQv=12
gi|68566501|gb|CP000077.1| Sulfolobus acidocaldarius DSM 639, complete genome	kinModCall	modified_base	516	516	28	+	.	coverage=83;context=AGAAAGAATTAAGGAAAATTTAGTAGATAAGAAAGCCTTAA;IPDRatio=1.73
gi|68566501|gb|CP000077.1| Sulfolobus acidocaldarius DSM 639, complete genome	kinModCall	modified_base	602	602	23	-	.	coverage=108;context=AATGTCAGCGTTTGCTCTTAGTAGTTGGTAAAGTACTATAT;IPDRatio=1.52
gi|68566501|gb|CP000077.1| Sulfolobus acidocaldarius DSM 639, complete genome	kinModCall	modified_base	612	612	27	-	.	coverage=111;context=TAATTACTGAAATGTCAGCGTTTGCTCTTAGTAGTTGGTAA;IPDRatio=1.56
gi|68566501|gb|CP000077.1| Sulfolobus acidocaldarius DSM 639, complete genome	kinModCall	m4C	673	673	40	-	.	context=CCTAGAGATGAAAGAACTCGCGGTTCCATATAATCACGGAT;fracLow=0.751;coverage=123;IPDRatio=2.03;fracUp=1.000;frac=1.000;identificationQv=20
gi|68566501|gb|CP000077.1| Sulfolobus acidocaldarius DSM 639, complete genome	kinModCall	modified_base	694	694	22	-	.	coverage=124;context=GGCTTAAAGAAAATTGTCGGACCTAGAGATGAAAGAACTCG;IPDRatio=1.45
gi|68566501|gb|CP000077.1| Sulfolobus acidocaldarius DSM 639, complete genome	kinModCall	modified_base	715	715	31	-	.	coverage=121;context=TTTAACTGTTCTGCATCATAGGGCTTAAAGAAAATTGTCGG;IPDRatio=1.65
gi|68566501|gb|CP000077.1| Sulfolobus acidocaldarius DSM 639, complete genome	kinModCall	modified_base	869	869	29	-	.	coverage=129;context=CCCTGAGGCTAACTGAGCAGCCCTAAATAGCAAATTAACTG;IPDRatio=1.61
gi|68566501|gb|CP000077.1| Sulfolobus acidocaldarius DSM 639, complete genome	kinModCall	modified_base	875	875	22	-	.	coverage=127;context=TCCTTCCCCTGAGGCTAACTGAGCAGCCCTAAATAGCAAAT;IPDRatio=1.49
gi|68566501|gb|CP000077.1| Sulfolobus acidocaldarius DSM 639, complete genome	kinModCall	modified_base	929	929	21	-	.	coverage=131;context=CCTCTCTTGCTCATATTCTATTATCGCCCTATCTACATGCT;IPDRatio=1.42
gi|68566501|gb|CP000077.1| Sulfolobus acidocaldarius DSM 639, complete genome	kinModCall	modified_base	941	941	27	-	.	coverage=125;context=TGCCTCTATTAGCCTCTCTTGCTCATATTCTATTATCGCCC;IPDRatio=1.52
gi|68566501|gb|CP000077.1| Sulfolobus acidocaldarius DSM 639, complete genome	kinModCall	modified_base	962	962	22	-	.	coverage=124;context=GTGAAATGGAAGGGCTTTTATTGCCTCTATTAGCCTCTCTT;IPDRatio=1.45
gi|68566501|gb|CP000077.1| Sulfolobus acidocaldarius DSM 639, complete genome	kinModCall	m6A	1050	1050	44	+	.	context=GGCACATAAGATTTACTCGGATCTGTGTAATGAGTACAAAC;fracLow=0.168;motif=GGATCY;coverage=105;IPDRatio=1.94;id=GGATCY;fracUp=0.441;frac=0.306;identificationQv=4
gi|68566501|gb|CP000077.1| Sulfolobus acidocaldarius DSM 639, complete genome	kinModCall	m6A	1051	1051	54	-	.	context=TGTTTGTACTCATTACACAGATCCGAGTAAATCTTATGTGC;fracLow=0.168;motif=AGATCC;coverage=131;IPDRatio=2.07;id=AGATCC;fracUp=0.409;frac=0.273;identificationQv=6
gi|68566501|gb|CP000077.1| Sulfolobus acidocaldarius DSM 639, complete genome	kinModCall	.	1127	1127	3	+	.	context=TATCTGAGCTTGATATGTTTGGTATAATAAAGGTTAAAATA;motif=GGTATAVND;coverage=105;IPDRatio=1.003;id=GGTATAVND
gi|68566501|gb|CP000077.1| Sulfolobus acidocaldarius DSM 639, complete genome	kinModCall	m4C	1302	1302	62	-	.	context=TCTAGTACTTTTACAATTTCCCATAACATGTAAACCGACCT;fracLow=0.917;coverage=130;IPDRatio=2.23;fracUp=1.000;frac=1.000;identificationQv=41
gi|68566501|gb|CP000077.1| Sulfolobus acidocaldarius DSM 639, complete genome	kinModCall	modified_base	1410	1410	23	+	.	coverage=117;context=GGTCATCTTGAGGAAAAGGTAGTGAAGGGTAAAAAGTATTA;IPDRatio=1.45
gi|68566501|gb|CP000077.1| Sulfolobus acidocaldarius DSM 639, complete genome	kinModCall	modified_base	1660	1660	22	-	.	coverage=134;context=GAAGGTTCTCTAACATATCAGGTTAGTTTATAATTTTATAA;IPDRatio=1.46
gi|68566501|gb|CP000077.1| Sulfolobus acidocaldarius DSM 639, complete genome	kinModCall	modified_base	1672	1672	21	-	.	coverage=137;context=TAATGCTAAATAGAAGGTTCTCTAACATATCAGGTTAGTTT;IPDRatio=1.41
gi|68566501|gb|CP000077.1| Sulfolobus acidocaldarius DSM 639, complete genome	kinModCall	m4C	1755	1755	49	-	.	context=TAGTATTATTGAAGGAATTGCGTTAATAATTTCTGTAGCTA;fracLow=0.544;coverage=144;IPDRatio=2.09;fracUp=0.986;frac=0.791;identificationQv=20
gi|68566501|gb|CP000077.1| Sulfolobus acidocaldarius DSM 639, complete genome	kinModCall	modified_base	1848	1848	26	-	.	coverage=142;context=AGTACTACTGGATACCAGCGACCTAAGTACTCTACCTACTA;IPDRatio=1.53
gi|68566501|gb|CP000077.1| Sulfolobus acidocaldarius DSM 639, complete genome	kinModCall	modified_base	1987	1987	21	+	.	coverage=126;context=AAATACATATATTTCTGCAATAGCCACATATCTACCCTATC;IPDRatio=1.43
gi|68566501|gb|CP000077.1| Sulfolobus acidocaldarius DSM 639, complete genome	kinModCall	modified_base	1991	1991	37	-	.	coverage=137;context=GCTAGATAGGGTAGATATGTGGCTATTGCAGAAATATATGT;IPDRatio=1.73
gi|68566501|gb|CP000077.1| Sulfolobus acidocaldarius DSM 639, complete genome	kinModCall	.	2037	2037	16	+	.	context=CAATTCTATTACTTACCCTAGGTATAACACTAATTAACATT;motif=GGTATAVND;coverage=122;IPDRatio=1.407;id=GGTATAVND
gi|68566501|gb|CP000077.1| Sulfolobus acidocaldarius DSM 639, complete genome	kinModCall	modified_base	2044	2044	22	-	.	coverage=121;context=CCAGTAGAATGTTAATTAGTGTTATACCTAGGGTAAGTAAT;IPDRatio=1.74
gi|68566501|gb|CP000077.1| Sulfolobus acidocaldarius DSM 639, complete genome	kinModCall	modified_base	2054	2054	21	-	.	coverage=128;context=GATATGTAGTCCAGTAGAATGTTAATTAGTGTTATACCTAG;IPDRatio=1.42
gi|68566501|gb|CP000077.1| Sulfolobus acidocaldarius DSM 639, complete genome	kinModCall	m6A	2187	2187	100	+	.	context=CTTTAGCTATTTTCCAATGGATCCCATTCATAAGTGCTTAT;fracLow=0.381;motif=GGATCY;coverage=125;IPDRatio=2.82;id=GGATCY;fracUp=0.679;frac=0.530;identificationQv=51
gi|68566501|gb|CP000077.1| Sulfolobus acidocaldarius DSM 639, complete genome	kinModCall	modified_base	2187	2187	25	-	.	coverage=136;context=ATAAGCACTTATGAATGGGATCCATTGGAAAATAGCTAAAG;IPDRatio=1.50
gi|68566501|gb|CP000077.1| Sulfolobus acidocaldarius DSM 639, complete genome	kinModCall	m6A	2188	2188	88	-	.	context=GATAAGCACTTATGAATGGGATCCATTGGAAAATAGCTAAA;fracLow=0.456;motif=GGATCY;coverage=136;IPDRatio=2.63;id=GGATCY;fracUp=0.757;frac=0.614;identificationQv=48
gi|68566501|gb|CP000077.1| Sulfolobus acidocaldarius DSM 639, complete genome	kinModCall	modified_base	2344	2344	40	-	.	coverage=128;context=CTGCAACTAGGATAAATATTGCGTAGAGAATAAACCTACCA;IPDRatio=1.76
gi|68566501|gb|CP000077.1| Sulfolobus acidocaldarius DSM 639, complete genome	kinModCall	modified_base	2355	2355	21	-	.	coverage=132;context=TATTATAGCTACTGCAACTAGGATAAATATTGCGTAGAGAA;IPDRatio=1.43
gi|68566501|gb|CP000077.1| Sulfolobus acidocaldarius DSM 639, complete genome	kinModCall	modified_base	2411	2411	26	+	.	coverage=127;context=AATGTAACTTCGATAATTCAGATCCTAGCATGGGGATTAGC;IPDRatio=1.40
gi|68566501|gb|CP000077.1| Sulfolobus acidocaldarius DSM 639, complete genome	kinModCall	m6A	2412	2412	70	+	.	context=ATGTAACTTCGATAATTCAGATCCTAGCATGGGGATTAGCA;fracLow=0.276;motif=AGATCC;coverage=133;IPDRatio=2.41;id=AGATCC;fracUp=0.499;frac=0.384;identificationQv=24
gi|68566501|gb|CP000077.1| Sulfolobus acidocaldarius DSM 639, complete genome	kinModCall	m6A	2413	2413	78	-	.	context=TTGCTAATCCCCATGCTAGGATCTGAATTATCGAAGTTACA;fracLow=0.235;motif=GGATCY;coverage=136;IPDRatio=2.38;id=GGATCY;fracUp=0.498;frac=0.361;identificationQv=16
gi|68566501|gb|CP000077.1| Sulfolobus acidocaldarius DSM 639, complete genome	kinModCall	modified_base	2486	2486	24	+	.	coverage=136;context=TATGCTATGGCTAAGAAATTGGCTTCAGAATTTAAGTGATG;IPDRatio=1.63
gi|68566501|gb|CP000077.1| Sulfolobus acidocaldarius DSM 639, complete genome	kinModCall	modified_base	2586	2586	28	-	.	coverage=144;context=GTTAATAGAGGTACAAAAGTAGGTGGAGAAGAAAAAATAAC;IPDRatio=1.50
gi|68566501|gb|CP000077.1| Sulfolobus acidocaldarius DSM 639, complete genome	kinModCall	modified_base	2639	2639	23	+	.	coverage=147;context=TATATTTTTATTTATAGTAACCTGACCATGGATTTTGATGT;IPDRatio=1.49
gi|68566501|gb|CP000077.1| Sulfolobus acidocaldarius DSM 639, complete genome	kinModCall	modified_base	2658	2658	30	+	.	coverage=145;context=ACCTGACCATGGATTTTGATGTCCAAGATCCTTCCAGGCAT;IPDRatio=1.61
gi|68566501|gb|CP000077.1| Sulfolobus acidocaldarius DSM 639, complete genome	kinModCall	m6A	2665	2665	78	+	.	context=CATGGATTTTGATGTCCAAGATCCTTCCAGGCATAACCCAA;fracLow=0.264;motif=AGATCC;coverage=149;IPDRatio=2.30;id=AGATCC;fracUp=0.503;frac=0.388;identificationQv=18
gi|68566501|gb|CP000077.1| Sulfolobus acidocaldarius DSM 639, complete genome	kinModCall	m6A	2666	2666	90	-	.	context=CTTGGGTTATGCCTGGAAGGATCTTGGACATCAAAATCCAT;fracLow=0.328;motif=GGATCY;coverage=144;IPDRatio=2.54;id=GGATCY;fracUp=0.571;frac=0.446;identificationQv=17
gi|68566501|gb|CP000077.1| Sulfolobus acidocaldarius DSM 639, complete genome	kinModCall	modified_base	2791	2791	30	+	.	coverage=153;context=TTATTATAAACTCAACAAATGGTAGGTCAACTTTTATAAGT;IPDRatio=1.73
gi|68566501|gb|CP000077.1| Sulfolobus acidocaldarius DSM 639, complete genome	kinModCall	modified_base	2793	2793	25	+	.	coverage=152;context=ATTATAAACTCAACAAATGGTAGGTCAACTTTTATAAGTCC;IPDRatio=1.68
gi|68566501|gb|CP000077.1| Sulfolobus acidocaldarius DSM 639, complete genome	kinModCall	modified_base	2960	2960	24	+	.	coverage=134;context=TGAGGCATAATAATTCTCAGGATCCTCATAGTAAAAAATAG;IPDRatio=1.42
gi|68566501|gb|CP000077.1| Sulfolobus acidocaldarius DSM 639, complete genome	kinModCall	m6A	2961	2961	130	+	.	context=GAGGCATAATAATTCTCAGGATCCTCATAGTAAAAAATAGT;fracLow=0.441;motif=GGATCY;coverage=162;IPDRatio=2.69;id=GGATCY;fracUp=0.727;frac=0.590;identificationQv=62
gi|68566501|gb|CP000077.1| Sulfolobus acidocaldarius DSM 639, complete genome	kinModCall	modified_base	2962	2962	21	+	.	coverage=162;context=AGGCATAATAATTCTCAGGATCCTCATAGTAAAAAATAGTA;IPDRatio=1.40
gi|68566501|gb|CP000077.1| Sulfolobus acidocaldarius DSM 639, complete genome	kinModCall	m6A	2962	2962	86	-	.	context=TACTATTTTTTACTATGAGGATCCTGAGAATTATTATGCCT;fracLow=0.256;motif=GGATCY;coverage=150;IPDRatio=2.37;id=GGATCY;fracUp=0.508;frac=0.380;identificationQv=23
gi|68566501|gb|CP000077.1| Sulfolobus acidocaldarius DSM 639, complete genome	kinModCall	modified_base	3065	3065	29	-	.	coverage=143;context=TCCTAAAACTAGAAGAAAAAGGAGTAAGAATGAGTGAAAAA;IPDRatio=1.77
gi|68566501|gb|CP000077.1| Sulfolobus acidocaldarius DSM 639, complete genome	kinModCall	modified_base	3083	3083	23	+	.	coverage=156;context=TCCTTTTTCTTCTAGTTTTAGGATTTGACTCAAGTAAAGCT;IPDRatio=1.40
gi|68566501|gb|CP000077.1| Sulfolobus acidocaldarius DSM 639, complete genome	kinModCall	modified_base	3092	3092	21	-	.	coverage=148;context=AGTTGTCACAGCTTTACTTGAGTCAAATCCTAAAACTAGAA;IPDRatio=1.38
gi|68566501|gb|CP000077.1| Sulfolobus acidocaldarius DSM 639, complete genome	kinModCall	modified_base	3101	3101	24	-	.	coverage=149;context=ACTAAAGGAAGTTGTCACAGCTTTACTTGAGTCAAATCCTA;IPDRatio=1.45
gi|68566501|gb|CP000077.1| Sulfolobus acidocaldarius DSM 639, complete genome	kinModCall	modified_base	3152	3152	63	-	.	coverage=142;context=TTTGTTTTGCTTTGTAGCAATGGTAAACGAAAAAATGAACA;IPDRatio=2.09
gi|68566501|gb|CP000077.1| Sulfolobus acidocaldarius DSM 639, complete genome	kinModCall	modified_base	3161	3161	44	-	.	coverage=144;context=GATAAAGAGTTTGTTTTGCTTTGTAGCAATGGTAAACGAAA;IPDRatio=2.18
gi|68566501|gb|CP000077.1| Sulfolobus acidocaldarius DSM 639, complete genome	kinModCall	modified_base	3162	3162	27	-	.	coverage=145;context=GGATAAAGAGTTTGTTTTGCTTTGTAGCAATGGTAAACGAA;IPDRatio=1.67
gi|68566501|gb|CP000077.1| Sulfolobus acidocaldarius DSM 639, complete genome	kinModCall	modified_base	3255	3255	30	-	.	coverage=150;context=TATCTTTAAAAGCTCTCACAAGTGGTCAGACTAGATTCGTC;IPDRatio=1.55
gi|68566501|gb|CP000077.1| Sulfolobus acidocaldarius DSM 639, complete genome	kinModCall	modified_base	3258	3258	26	+	.	coverage=159;context=GAATCTAGTCTGACCACTTGTGAGAGCTTTTAAAGATAACT;IPDRatio=1.48
gi|68566501|gb|CP000077.1| Sulfolobus acidocaldarius DSM 639, complete genome	kinModCall	modified_base	3279	3279	33	+	.	coverage=157;context=GAGAGCTTTTAAAGATAACTTATTAATAGTCAAAATTTCAC;IPDRatio=1.57
gi|68566501|gb|CP000077.1| Sulfolobus acidocaldarius DSM 639, complete genome	kinModCall	modified_base	3359	3359	21	+	.	coverage=162;context=GTTTTACTAACTTAACTTCCTGGCACTCATTATTTACTTCA;IPDRatio=1.42
gi|68566501|gb|CP000077.1| Sulfolobus acidocaldarius DSM 639, complete genome	kinModCall	modified_base	3366	3366	25	-	.	coverage=148;context=ATGAAGTTGAAGTAAATAATGAGTGCCAGGAAGTTAAGTTA;IPDRatio=1.56
gi|68566501|gb|CP000077.1| Sulfolobus acidocaldarius DSM 639, complete genome	kinModCall	modified_base	3579	3579	31	-	.	coverage=138;context=AAGTTCTGTTGATTCCAAAGGGTCCAACACTACTATCTCTT;IPDRatio=1.75
gi|68566501|gb|CP000077.1| Sulfolobus acidocaldarius DSM 639, complete genome	kinModCall	modified_base	3700	3700	35	-	.	coverage=151;context=TTCGTAGAAAACTGCAACAAGGATTATTTATCTCAAAAGTT;IPDRatio=1.81
gi|68566501|gb|CP000077.1| Sulfolobus acidocaldarius DSM 639, complete genome	kinModCall	.	3807	3807	10	-	.	context=CTTGAATTTTATTCCAATCAGGTATAATTTTTTATATATCT;motif=GGTATAVND;coverage=150;IPDRatio=1.225;id=GGTATAVND
gi|68566501|gb|CP000077.1| Sulfolobus acidocaldarius DSM 639, complete genome	kinModCall	modified_base	3894	3894	26	-	.	coverage=146;context=AGATATCACTTAGAATTACTAGAAAAATTTGGATTTGTAAA;IPDRatio=1.49
gi|68566501|gb|CP000077.1| Sulfolobus acidocaldarius DSM 639, complete genome	kinModCall	modified_base	3959	3959	23	+	.	coverage=157;context=CTCTTTAGACAGTTCGTAAGCAGTTTTTGGTTTCTCTGATA;IPDRatio=1.47
gi|68566501|gb|CP000077.1| Sulfolobus acidocaldarius DSM 639, complete genome	kinModCall	modified_base	4009	4009	35	-	.	coverage=150;context=ACTCATGTCACTCCCTGGTTGGGATACTAGGAGGAAAATAT;IPDRatio=1.80
gi|68566501|gb|CP000077.1| Sulfolobus acidocaldarius DSM 639, complete genome	kinModCall	modified_base	4262	4262	21	+	.	context=ATAGAAGAATAAGCGAAAGAGGTATAGGTAGAAAATATTTA;motif=GGTATAVND;coverage=150;IPDRatio=1.46;id=GGTATAVND
gi|68566501|gb|CP000077.1| Sulfolobus acidocaldarius DSM 639, complete genome	kinModCall	modified_base	4275	4275	21	-	.	coverage=154;context=ATACTATGTATGATAAATATTTTCTACCTATACCTCTTTCG;IPDRatio=1.44
gi|68566501|gb|CP000077.1| Sulfolobus acidocaldarius DSM 639, complete genome	kinModCall	.	4319	4319	7	+	.	context=GTGCTGATAATCCAATGGCAGGTATAAGAAAAATTGGTGAT;motif=GGTATAVND;coverage=156;IPDRatio=1.138;id=GGTATAVND
gi|68566501|gb|CP000077.1| Sulfolobus acidocaldarius DSM 639, complete genome	kinModCall	modified_base	4332	4332	27	+	.	coverage=154;context=AATGGCAGGTATAAGAAAAATTGGTGATAATAAAGAGAGGA;IPDRatio=1.68
gi|68566501|gb|CP000077.1| Sulfolobus acidocaldarius DSM 639, complete genome	kinModCall	modified_base	4333	4333	59	+	.	coverage=145;context=ATGGCAGGTATAAGAAAAATTGGTGATAATAAAGAGAGGAT;IPDRatio=2.30
gi|68566501|gb|CP000077.1| Sulfolobus acidocaldarius DSM 639, complete genome	kinModCall	modified_base	4334	4334	46	+	.	coverage=150;context=TGGCAGGTATAAGAAAAATTGGTGATAATAAAGAGAGGATA;IPDRatio=1.81
gi|68566501|gb|CP000077.1| Sulfolobus acidocaldarius DSM 639, complete genome	kinModCall	modified_base	4415	4415	22	-	.	coverage=163;context=AATCATATATTGGAATATGCAGTTACTCAAAAGATCTAATT;IPDRatio=1.42
gi|68566501|gb|CP000077.1| Sulfolobus acidocaldarius DSM 639, complete genome	kinModCall	modified_base	4437	4437	22	+	.	coverage=153;context=CATATTCCAATATATGATTAAGTTTCTAACTAAAAAAGATT;IPDRatio=1.40
gi|68566501|gb|CP000077.1| Sulfolobus acidocaldarius DSM 639, complete genome	kinModCall	modified_base	4475	4475	36	-	.	coverage=165;context=ACATATTTCAACGTTTCATGACGTATTAAGAGAACTTTAAT;IPDRatio=1.68
gi|68566501|gb|CP000077.1| Sulfolobus acidocaldarius DSM 639, complete genome	kinModCall	m4C	4526	4526	51	+	.	context=TACTGAAAAATCTATTTTTCCTATTCTCATTAATGTTAATT;fracLow=0.670;coverage=144;IPDRatio=1.86;fracUp=1.000;frac=0.893;identificationQv=5
gi|68566501|gb|CP000077.1| Sulfolobus acidocaldarius DSM 639, complete genome	kinModCall	modified_base	4598	4598	24	-	.	coverage=112;context=TATGGCTGTATCCCCTCTGGGCGAAATTAAAGCAAAGGCGA;IPDRatio=1.53
gi|68566501|gb|CP000077.1| Sulfolobus acidocaldarius DSM 639, complete genome	kinModCall	modified_base	4627	4627	23	-	.	coverage=148;context=CAGGAGGAAGAGTATTTTTGGGGTGGCTCTATGGCTGTATC;IPDRatio=1.66
gi|68566501|gb|CP000077.1| Sulfolobus acidocaldarius DSM 639, complete genome	kinModCall	modified_base	4628	4628	31	-	.	coverage=153;context=CCAGGAGGAAGAGTATTTTTGGGGTGGCTCTATGGCTGTAT;IPDRatio=1.79
gi|68566501|gb|CP000077.1| Sulfolobus acidocaldarius DSM 639, complete genome	kinModCall	m4C	4762	4762	51	-	.	context=TTCATACCCTCTGCTTCACCCATGAGAAGATTGACATCACA;fracLow=1.000;coverage=144;IPDRatio=1.94;fracUp=1.000;frac=1.000;identificationQv=29
gi|68566501|gb|CP000077.1| Sulfolobus acidocaldarius DSM 639, complete genome	kinModCall	m4C	4795	4795	35	+	.	context=GGTATGAAAATGGCATCTGCCCCTAACATGGTTAATGCTTC;fracLow=0.525;coverage=156;IPDRatio=1.88;fracUp=1.000;frac=0.778;identificationQv=14
gi|68566501|gb|CP000077.1| Sulfolobus acidocaldarius DSM 639, complete genome	kinModCall	modified_base	4840	4840	23	-	.	coverage=158;context=TTCGGTGTAATTGTATGTGAGGATGCGTGGCATTATGAGCC;IPDRatio=1.55
gi|68566501|gb|CP000077.1| Sulfolobus acidocaldarius DSM 639, complete genome	kinModCall	modified_base	5019	5019	21	-	.	coverage=159;context=TTATAAAAGAAGTGAGACCAGGGATATTAAGAAATACGGCA;IPDRatio=1.48
gi|68566501|gb|CP000077.1| Sulfolobus acidocaldarius DSM 639, complete genome	kinModCall	modified_base	5072	5072	21	-	.	coverage=162;context=AAATGCTCTAAACAAAATTGCGGAAAATGCAAGAGGTTGTA;IPDRatio=1.41
gi|68566501|gb|CP000077.1| Sulfolobus acidocaldarius DSM 639, complete genome	kinModCall	modified_base	5134	5134	22	-	.	coverage=161;context=GAACTATCTCTAACAGGTTACGTGCTTAAAGATTTGGTTTA;IPDRatio=1.42
gi|68566501|gb|CP000077.1| Sulfolobus acidocaldarius DSM 639, complete genome	kinModCall	modified_base	5184	5184	25	+	.	coverage=160;context=TACACATTCTGCACTAGAAGTTTGTAGTATCTCTAAATGCT;IPDRatio=1.58
gi|68566501|gb|CP000077.1| Sulfolobus acidocaldarius DSM 639, complete genome	kinModCall	modified_base	5308	5308	21	-	.	coverage=144;context=TGAGATATTTAGACTAAGTGGAAGATCAATAAATTCAGACT;IPDRatio=1.48
gi|68566501|gb|CP000077.1| Sulfolobus acidocaldarius DSM 639, complete genome	kinModCall	modified_base	5410	5410	35	-	.	coverage=166;context=GAGGAGTGAGAATGAAATTTCAGCGTTAGTAAATGTTCCAA;IPDRatio=1.67
gi|68566501|gb|CP000077.1| Sulfolobus acidocaldarius DSM 639, complete genome	kinModCall	modified_base	5443	5443	23	-	.	coverage=163;context=AGATTCAATATTGTACCTCAGGTTCGAGGAAATGAGGAGTG;IPDRatio=1.42
gi|68566501|gb|CP000077.1| Sulfolobus acidocaldarius DSM 639, complete genome	kinModCall	modified_base	5447	5447	28	+	.	coverage=153;context=CCTCATTTCCTCGAACCTGAGGTACAATATTGAATCTATAG;IPDRatio=1.61
gi|68566501|gb|CP000077.1| Sulfolobus acidocaldarius DSM 639, complete genome	kinModCall	modified_base	5530	5530	27	+	.	coverage=152;context=CCCACAAGGCAGGAGAGGGAGGCTTCTTTACAATATCCTCT;IPDRatio=1.64
gi|68566501|gb|CP000077.1| Sulfolobus acidocaldarius DSM 639, complete genome	kinModCall	modified_base	5553	5553	26	+	.	coverage=151;context=TTCTTTACAATATCCTCTGGTACTCCCAAATATCTACCAAG;IPDRatio=1.48
gi|68566501|gb|CP000077.1| Sulfolobus acidocaldarius DSM 639, complete genome	kinModCall	modified_base	5556	5556	21	-	.	coverage=156;context=ATGCTTGGTAGATATTTGGGAGTACCAGAGGATATTGTAAA;IPDRatio=1.54
gi|68566501|gb|CP000077.1| Sulfolobus acidocaldarius DSM 639, complete genome	kinModCall	modified_base	5557	5557	31	-	.	coverage=132;context=AATGCTTGGTAGATATTTGGGAGTACCAGAGGATATTGTAA;IPDRatio=2.39
gi|68566501|gb|CP000077.1| Sulfolobus acidocaldarius DSM 639, complete genome	kinModCall	modified_base	5558	5558	63	-	.	coverage=155;context=GAATGCTTGGTAGATATTTGGGAGTACCAGAGGATATTGTA;IPDRatio=3.81
gi|68566501|gb|CP000077.1| Sulfolobus acidocaldarius DSM 639, complete genome	kinModCall	modified_base	5559	5559	24	-	.	coverage=151;context=AGAATGCTTGGTAGATATTTGGGAGTACCAGAGGATATTGT;IPDRatio=1.53
gi|68566501|gb|CP000077.1| Sulfolobus acidocaldarius DSM 639, complete genome	kinModCall	modified_base	5570	5570	26	-	.	coverage=160;context=AAACCCAAGTAAGAATGCTTGGTAGATATTTGGGAGTACCA;IPDRatio=1.51
gi|68566501|gb|CP000077.1| Sulfolobus acidocaldarius DSM 639, complete genome	kinModCall	modified_base	5583	5583	26	+	.	coverage=150;context=TATCTACCAAGCATTCTTACTTGGGTTTTATATAAGTCACC;IPDRatio=1.41
gi|68566501|gb|CP000077.1| Sulfolobus acidocaldarius DSM 639, complete genome	kinModCall	modified_base	5621	5621	95	-	.	coverage=147;context=CCAAATACGGGGACGGTGGAGTAGACATACTTCCCCTAGGT;IPDRatio=2.67
gi|68566501|gb|CP000077.1| Sulfolobus acidocaldarius DSM 639, complete genome	kinModCall	modified_base	5622	5622	33	-	.	coverage=155;context=ACCAAATACGGGGACGGTGGAGTAGACATACTTCCCCTAGG;IPDRatio=1.76
gi|68566501|gb|CP000077.1| Sulfolobus acidocaldarius DSM 639, complete genome	kinModCall	modified_base	5645	5645	21	+	.	coverage=148;context=ACCGTCCCCGTATTTGGTGAAATAACCCAGCATAAGTTCAC;IPDRatio=1.38
gi|68566501|gb|CP000077.1| Sulfolobus acidocaldarius DSM 639, complete genome	kinModCall	modified_base	5651	5651	21	+	.	coverage=145;context=CCCGTATTTGGTGAAATAACCCAGCATAAGTTCACTTTTGT;IPDRatio=1.40
gi|68566501|gb|CP000077.1| Sulfolobus acidocaldarius DSM 639, complete genome	kinModCall	modified_base	5656	5656	23	-	.	coverage=152;context=GGGGGACAAAAGTGAACTTATGCTGGGTTATTTCACCAAAT;IPDRatio=1.41
gi|68566501|gb|CP000077.1| Sulfolobus acidocaldarius DSM 639, complete genome	kinModCall	modified_base	5696	5696	21	+	.	coverage=140;context=CGTACCCACAACTAAGTAGTTGAATTTTTGGGCAAAAGCAT;IPDRatio=1.46
gi|68566501|gb|CP000077.1| Sulfolobus acidocaldarius DSM 639, complete genome	kinModCall	modified_base	5709	5709	23	-	.	coverage=145;context=ATGATCTTGTTATATGCTTTTGCCCAAAAATTCAACTACTT;IPDRatio=1.49
gi|68566501|gb|CP000077.1| Sulfolobus acidocaldarius DSM 639, complete genome	kinModCall	modified_base	5710	5710	33	-	.	coverage=156;context=AATGATCTTGTTATATGCTTTTGCCCAAAAATTCAACTACT;IPDRatio=1.52
gi|68566501|gb|CP000077.1| Sulfolobus acidocaldarius DSM 639, complete genome	kinModCall	modified_base	5712	5712	26	-	.	coverage=156;context=AGAATGATCTTGTTATATGCTTTTGCCCAAAAATTCAACTA;IPDRatio=1.46
gi|68566501|gb|CP000077.1| Sulfolobus acidocaldarius DSM 639, complete genome	kinModCall	modified_base	5723	5723	28	-	.	coverage=156;context=AAGCAAGAAGTAGAATGATCTTGTTATATGCTTTTGCCCAA;IPDRatio=1.51
gi|68566501|gb|CP000077.1| Sulfolobus acidocaldarius DSM 639, complete genome	kinModCall	modified_base	5734	5734	28	-	.	coverage=154;context=GGGCAACATAAAAGCAAGAAGTAGAATGATCTTGTTATATG;IPDRatio=1.53
gi|68566501|gb|CP000077.1| Sulfolobus acidocaldarius DSM 639, complete genome	kinModCall	modified_base	5753	5753	25	-	.	coverage=144;context=CTAATGATAAAATTATTTCGGGCAACATAAAAGCAAGAAGT;IPDRatio=1.56
gi|68566501|gb|CP000077.1| Sulfolobus acidocaldarius DSM 639, complete genome	kinModCall	modified_base	5754	5754	29	-	.	coverage=149;context=ACTAATGATAAAATTATTTCGGGCAACATAAAAGCAAGAAG;IPDRatio=1.67
gi|68566501|gb|CP000077.1| Sulfolobus acidocaldarius DSM 639, complete genome	kinModCall	modified_base	5808	5808	23	+	.	context=CTAAATTGATCCACTATTGGATCTATGTTTATGATCGTGTA;motif=GGATCY;coverage=147;IPDRatio=1.48;id=GGATCY
gi|68566501|gb|CP000077.1| Sulfolobus acidocaldarius DSM 639, complete genome	kinModCall	.	5809	5809	3	-	.	context=GTACACGATCATAAACATAGATCCAATAGTGGATCAATTTA;motif=AGATCC;coverage=156;IPDRatio=0.977;id=AGATCC
gi|68566501|gb|CP000077.1| Sulfolobus acidocaldarius DSM 639, complete genome	kinModCall	modified_base	5825	5825	23	+	.	coverage=144;context=TGGATCTATGTTTATGATCGTGTACTTTGATTCAGTAGCAT;IPDRatio=1.53
gi|68566501|gb|CP000077.1| Sulfolobus acidocaldarius DSM 639, complete genome	kinModCall	modified_base	5921	5921	25	-	.	coverage=162;context=CTAAAGCAACTGAAAATTTTCATGTACTATTAATGCCTTCA;IPDRatio=1.51
gi|68566501|gb|CP000077.1| Sulfolobus acidocaldarius DSM 639, complete genome	kinModCall	modified_base	5975	5975	22	-	.	coverage=149;context=GTATAATTGGATTAAGTGGAGGTATAGACTCCTCTGTTGCT;IPDRatio=1.46
gi|68566501|gb|CP000077.1| Sulfolobus acidocaldarius DSM 639, complete genome	kinModCall	modified_base	5996	5996	26	-	.	context=ATAACAGTGGAAAGAGCGGAGGTATAATTGGATTAAGTGGA;motif=GGTATAVND;coverage=158;IPDRatio=1.58;id=GGTATAVND
gi|68566501|gb|CP000077.1| Sulfolobus acidocaldarius DSM 639, complete genome	kinModCall	modified_base	6027	6027	26	-	.	coverage=156;context=TACTTAGTCAAGAGAATTAAGGATTACATCAATAACAGTGG;IPDRatio=1.45
gi|68566501|gb|CP000077.1| Sulfolobus acidocaldarius DSM 639, complete genome	kinModCall	modified_base	6072	6072	26	+	.	coverage=153;context=GTAACTAAAGGGAAATTAAGTGTTAATTTTTCCCTTACATA;IPDRatio=1.49
gi|68566501|gb|CP000077.1| Sulfolobus acidocaldarius DSM 639, complete genome	kinModCall	m4C	6096	6096	21	+	.	context=AATTTTTCCCTTACATATTCCGGCATCATCAATTTATAATC;fracLow=0.976;coverage=147;IPDRatio=1.60;fracUp=1.000;frac=0.993;identificationQv=5
gi|68566501|gb|CP000077.1| Sulfolobus acidocaldarius DSM 639, complete genome	kinModCall	modified_base	6120	6120	24	-	.	coverage=152;context=TATACTGTTAATAGCACTCAGTAGGATTATAAATTGATGAT;IPDRatio=1.44
gi|68566501|gb|CP000077.1| Sulfolobus acidocaldarius DSM 639, complete genome	kinModCall	modified_base	6173	6173	29	-	.	coverage=153;context=TAAATTCCACACCATTTACAGTGCAAGTATATTCAGAATAC;IPDRatio=1.51
gi|68566501|gb|CP000077.1| Sulfolobus acidocaldarius DSM 639, complete genome	kinModCall	m4C	6246	6246	36	+	.	context=ACCAGAGCACTAGAGTTTGGCGGGATAACAGTCTCAGTTGA;fracLow=0.231;coverage=144;IPDRatio=1.69;fracUp=0.553;frac=0.384;identificationQv=3
gi|68566501|gb|CP000077.1| Sulfolobus acidocaldarius DSM 639, complete genome	kinModCall	modified_base	6247	6247	48	+	.	coverage=141;context=CCAGAGCACTAGAGTTTGGCGGGATAACAGTCTCAGTTGAA;IPDRatio=3.20
gi|68566501|gb|CP000077.1| Sulfolobus acidocaldarius DSM 639, complete genome	kinModCall	modified_base	6255	6255	22	-	.	coverage=146;context=GTATGGAATTCAACTGAGACTGTTATCCCGCCAAACTCTAG;IPDRatio=1.42
gi|68566501|gb|CP000077.1| Sulfolobus acidocaldarius DSM 639, complete genome	kinModCall	.	6292	6292	12	+	.	context=ATACCATGTTTAGATTGTTAGGTATAGATACTCTAACTAAT;motif=GGTATAVND;coverage=144;IPDRatio=1.297;id=GGTATAVND
gi|68566501|gb|CP000077.1| Sulfolobus acidocaldarius DSM 639, complete genome	kinModCall	modified_base	6373	6373	23	+	.	coverage=134;context=TTATTAAAGCAGTATATGGTGGGGTATTCTGCAAGGTGTAT;IPDRatio=1.53
gi|68566501|gb|CP000077.1| Sulfolobus acidocaldarius DSM 639, complete genome	kinModCall	modified_base	6375	6375	24	+	.	coverage=123;context=ATTAAAGCAGTATATGGTGGGGTATTCTGCAAGGTGTATAC;IPDRatio=1.54
gi|68566501|gb|CP000077.1| Sulfolobus acidocaldarius DSM 639, complete genome	kinModCall	modified_base	6505	6505	21	-	.	coverage=153;context=CCCAACAATCAAACTTAACTTTAAGAAAAAAATCGTATTGC;IPDRatio=1.37
gi|68566501|gb|CP000077.1| Sulfolobus acidocaldarius DSM 639, complete genome	kinModCall	modified_base	6526	6526	22	-	.	coverage=150;context=GTTTAGAACTCAGTATAAGCTCCCAACAATCAAACTTAACT;IPDRatio=1.50
gi|68566501|gb|CP000077.1| Sulfolobus acidocaldarius DSM 639, complete genome	kinModCall	modified_base	6557	6557	22	+	.	coverage=139;context=AGTTCTAAACAGGGAAGTGAAGATCAACGGTATCCACATAA;IPDRatio=1.44
gi|68566501|gb|CP000077.1| Sulfolobus acidocaldarius DSM 639, complete genome	kinModCall	modified_base	6606	6606	22	+	.	coverage=145;context=TCCGTTAGTGTCCTCCACAGAAACCATGAGATGATGAGTGG;IPDRatio=1.40
gi|68566501|gb|CP000077.1| Sulfolobus acidocaldarius DSM 639, complete genome	kinModCall	modified_base	6677	6677	21	+	.	coverage=144;context=AAAGAGTTGGTAATATAAGTATGTTAAGAATATGGCTACTA;IPDRatio=1.43
gi|68566501|gb|CP000077.1| Sulfolobus acidocaldarius DSM 639, complete genome	kinModCall	modified_base	6983	6983	27	+	.	coverage=149;context=CCATGATAGTTGGGAAAATGATATGGCTAAGGCTAAGCTAA;IPDRatio=1.49
gi|68566501|gb|CP000077.1| Sulfolobus acidocaldarius DSM 639, complete genome	kinModCall	modified_base	6984	6984	24	+	.	coverage=143;context=CATGATAGTTGGGAAAATGATATGGCTAAGGCTAAGCTAAT;IPDRatio=1.44
gi|68566501|gb|CP000077.1| Sulfolobus acidocaldarius DSM 639, complete genome	kinModCall	modified_base	7146	7146	21	-	.	coverage=147;context=TACAAAATTGGTAAAGAAAAGGACGATCCATTTGCACTTTT;IPDRatio=1.43
gi|68566501|gb|CP000077.1| Sulfolobus acidocaldarius DSM 639, complete genome	kinModCall	modified_base	7226	7226	38	-	.	coverage=147;context=TAATAAAGGCGTTTAACTTACCTGGTTACGTTTTAAATGCT;IPDRatio=1.65
gi|68566501|gb|CP000077.1| Sulfolobus acidocaldarius DSM 639, complete genome	kinModCall	modified_base	7246	7246	31	-	.	coverage=143;context=TTATATCCCCATTTATCTTCTAATAAAGGCGTTTAACTTAC;IPDRatio=1.59
gi|68566501|gb|CP000077.1| Sulfolobus acidocaldarius DSM 639, complete genome	kinModCall	modified_base	7310	7310	27	-	.	coverage=139;context=CAACTTATACCTTATCTGGAGGTGTAGCAAGTAACTTCATC;IPDRatio=1.65
gi|68566501|gb|CP000077.1| Sulfolobus acidocaldarius DSM 639, complete genome	kinModCall	modified_base	7320	7320	23	+	.	context=CTTGCTACACCTCCAGATAAGGTATAAGTTGGTTGGACTGT;motif=GGTATAVND;coverage=140;IPDRatio=1.60;id=GGTATAVND
gi|68566501|gb|CP000077.1| Sulfolobus acidocaldarius DSM 639, complete genome	kinModCall	modified_base	7367	7367	22	-	.	coverage=150;context=ACTTTTTCCAGGGCAAAAATCCTTACGAGATGGTATATGGA;IPDRatio=1.44
gi|68566501|gb|CP000077.1| Sulfolobus acidocaldarius DSM 639, complete genome	kinModCall	modified_base	7375	7375	26	+	.	coverage=144;context=CCATCTCGTAAGGATTTTTGCCCTGGAAAAAGTTGTTCAAT;IPDRatio=1.53
gi|68566501|gb|CP000077.1| Sulfolobus acidocaldarius DSM 639, complete genome	kinModCall	modified_base	7515	7515	27	+	.	coverage=136;context=TCTATTCTCTCCATTTTCCTTTGTGGGCTTAATATTTCAGG;IPDRatio=1.52
gi|68566501|gb|CP000077.1| Sulfolobus acidocaldarius DSM 639, complete genome	kinModCall	modified_base	7516	7516	27	+	.	coverage=135;context=CTATTCTCTCCATTTTCCTTTGTGGGCTTAATATTTCAGGA;IPDRatio=1.63
gi|68566501|gb|CP000077.1| Sulfolobus acidocaldarius DSM 639, complete genome	kinModCall	modified_base	7522	7522	30	-	.	coverage=143;context=CATATATCCTGAAATATTAAGCCCACAAAGGAAAATGGAGA;IPDRatio=1.55
gi|68566501|gb|CP000077.1| Sulfolobus acidocaldarius DSM 639, complete genome	kinModCall	modified_base	7523	7523	22	-	.	coverage=143;context=CCATATATCCTGAAATATTAAGCCCACAAAGGAAAATGGAG;IPDRatio=1.51
gi|68566501|gb|CP000077.1| Sulfolobus acidocaldarius DSM 639, complete genome	kinModCall	modified_base	7814	7814	44	-	.	coverage=153;context=TCAATAAAGTTTGATGATGGTGTGATCTATGAAGTAACGAT;IPDRatio=2.04
gi|68566501|gb|CP000077.1| Sulfolobus acidocaldarius DSM 639, complete genome	kinModCall	modified_base	8043	8043	21	-	.	coverage=144;context=AGAGGCTTGGCTTGCTAGAGTAGACGCTAGAAGTGGAATCA;IPDRatio=1.36
gi|68566501|gb|CP000077.1| Sulfolobus acidocaldarius DSM 639, complete genome	kinModCall	modified_base	8076	8076	22	-	.	coverage=145;context=GGGCTTTAAAATTAAAAGCGTCCTATCAGGCAAAGAGGCTT;IPDRatio=1.51
gi|68566501|gb|CP000077.1| Sulfolobus acidocaldarius DSM 639, complete genome	kinModCall	modified_base	8207	8207	34	-	.	coverage=146;context=ATATACATAACAGGCAAACCAGGCATAGGGAAGACAACACT;IPDRatio=1.59
gi|68566501|gb|CP000077.1| Sulfolobus acidocaldarius DSM 639, complete genome	kinModCall	modified_base	8313	8313	47	+	.	coverage=136;context=TTTAAGATTTAGAGATTTTTGGTTTATTAGTTTGTAATGCA;IPDRatio=2.11
gi|68566501|gb|CP000077.1| Sulfolobus acidocaldarius DSM 639, complete genome	kinModCall	m4C	8331	8331	35	-	.	context=GATTTGTAGTATAAAAAATGCATTACAAACTAATAAACCAA;fracLow=0.520;coverage=140;IPDRatio=1.79;fracUp=0.974;frac=0.731;identificationQv=8
gi|68566501|gb|CP000077.1| Sulfolobus acidocaldarius DSM 639, complete genome	kinModCall	modified_base	8371	8371	29	+	.	coverage=144;context=CTGAAGAGTAAGAAATATGGCTAACGGAGTTTACATGTACG;IPDRatio=1.52
gi|68566501|gb|CP000077.1| Sulfolobus acidocaldarius DSM 639, complete genome	kinModCall	modified_base	8480	8480	22	-	.	coverage=140;context=ACAAGATCATTCTTACTACGAGCCTCTAATTCTTCTATTCT;IPDRatio=1.35
gi|68566501|gb|CP000077.1| Sulfolobus acidocaldarius DSM 639, complete genome	kinModCall	modified_base	8481	8481	25	-	.	coverage=140;context=AACAAGATCATTCTTACTACGAGCCTCTAATTCTTCTATTC;IPDRatio=1.47
gi|68566501|gb|CP000077.1| Sulfolobus acidocaldarius DSM 639, complete genome	kinModCall	modified_base	8544	8544	21	-	.	coverage=144;context=AAAGTCTGATACCCAATATAAAAGATGACCATCGTATCGCA;IPDRatio=1.38
gi|68566501|gb|CP000077.1| Sulfolobus acidocaldarius DSM 639, complete genome	kinModCall	modified_base	8571	8571	35	+	.	coverage=143;context=GGGTATCAGACTTTGATACGTCTAAACTAAATAACCTCAGA;IPDRatio=1.64
gi|68566501|gb|CP000077.1| Sulfolobus acidocaldarius DSM 639, complete genome	kinModCall	modified_base	8586	8586	22	-	.	coverage=136;context=AGAAATCAGGGAATATCTGAGGTTATTTAGTTTAGACGTAT;IPDRatio=1.45
gi|68566501|gb|CP000077.1| Sulfolobus acidocaldarius DSM 639, complete genome	kinModCall	modified_base	8616	8616	24	-	.	coverage=131;context=AAGCTTCTCCTCTAAAAATCCTTCCCCTGAAGAAATCAGGG;IPDRatio=1.51
gi|68566501|gb|CP000077.1| Sulfolobus acidocaldarius DSM 639, complete genome	kinModCall	modified_base	8666	8666	25	-	.	coverage=137;context=TCAGCTGAACCACCAATATAAGGTGATGGTTTAAAATACGA;IPDRatio=1.60
gi|68566501|gb|CP000077.1| Sulfolobus acidocaldarius DSM 639, complete genome	kinModCall	modified_base	8725	8725	24	+	.	coverage=141;context=TAGACTAGAACCTCTCAGGTATTTTATAGCATACCCAATGA;IPDRatio=1.47
gi|68566501|gb|CP000077.1| Sulfolobus acidocaldarius DSM 639, complete genome	kinModCall	modified_base	8727	8727	26	+	.	coverage=143;context=GACTAGAACCTCTCAGGTATTTTATAGCATACCCAATGAAA;IPDRatio=1.57
gi|68566501|gb|CP000077.1| Sulfolobus acidocaldarius DSM 639, complete genome	kinModCall	modified_base	8755	8755	26	-	.	coverage=143;context=AAGGTAGTAAATACCATTCAGGAGATTTTTTCATTGGGTAT;IPDRatio=1.51
gi|68566501|gb|CP000077.1| Sulfolobus acidocaldarius DSM 639, complete genome	kinModCall	modified_base	8771	8771	26	-	.	coverage=148;context=TCTTTACGTTCTTCGAAAGGTAGTAAATACCATTCAGGAGA;IPDRatio=1.50
gi|68566501|gb|CP000077.1| Sulfolobus acidocaldarius DSM 639, complete genome	kinModCall	modified_base	8807	8807	25	+	.	coverage=148;context=AAAGAGATAATGGATGAGCATATAGAGATAGCAAAGACCCA;IPDRatio=1.51
gi|68566501|gb|CP000077.1| Sulfolobus acidocaldarius DSM 639, complete genome	kinModCall	modified_base	8830	8830	27	-	.	coverage=152;context=ACCTGATTCCCTGATTATCAGGATGGGTCTTTGCTATCTCT;IPDRatio=1.49
gi|68566501|gb|CP000077.1| Sulfolobus acidocaldarius DSM 639, complete genome	kinModCall	modified_base	8841	8841	33	-	.	coverage=153;context=AGTGGTATATGACCTGATTCCCTGATTATCAGGATGGGTCT;IPDRatio=1.79
gi|68566501|gb|CP000077.1| Sulfolobus acidocaldarius DSM 639, complete genome	kinModCall	modified_base	8972	8972	25	+	.	coverage=138;context=GAGGCAAAGGCAAGAAAGTGGGTTGTTTCAGAGGAGCCTAT;IPDRatio=1.53
gi|68566501|gb|CP000077.1| Sulfolobus acidocaldarius DSM 639, complete genome	kinModCall	modified_base	9009	9009	21	+	.	coverage=140;context=CTATCCTTGTAGGAGAGATCGGATCTCTTGATATTTTCTTG;IPDRatio=1.40
gi|68566501|gb|CP000077.1| Sulfolobus acidocaldarius DSM 639, complete genome	kinModCall	modified_base	9011	9011	29	+	.	context=ATCCTTGTAGGAGAGATCGGATCTCTTGATATTTTCTTGAA;motif=GGATCY;coverage=148;IPDRatio=1.61;id=GGATCY
gi|68566501|gb|CP000077.1| Sulfolobus acidocaldarius DSM 639, complete genome	kinModCall	modified_base	9012	9012	32	-	.	context=TTTCAAGAAAATATCAAGAGATCCGATCTCTCCTACAAGGA;motif=AGATCC;coverage=145;IPDRatio=1.62;id=AGATCC
gi|68566501|gb|CP000077.1| Sulfolobus acidocaldarius DSM 639, complete genome	kinModCall	m4C	9060	9060	53	+	.	context=GAGGCTGAGAATAGTTTTTCCGTCCTCTATTTTTCCTTCAT;fracLow=0.602;coverage=149;IPDRatio=1.85;fracUp=1.000;frac=0.866;identificationQv=25
gi|68566501|gb|CP000077.1| Sulfolobus acidocaldarius DSM 639, complete genome	kinModCall	modified_base	9082	9082	24	+	.	coverage=147;context=TCCTCTATTTTTCCTTCATCTATCATTTTAATTGCTTCATC;IPDRatio=1.47
gi|68566501|gb|CP000077.1| Sulfolobus acidocaldarius DSM 639, complete genome	kinModCall	modified_base	9092	9092	23	+	.	coverage=144;context=TTCCTTCATCTATCATTTTAATTGCTTCATCAATCGTTAAT;IPDRatio=1.41
gi|68566501|gb|CP000077.1| Sulfolobus acidocaldarius DSM 639, complete genome	kinModCall	modified_base	9217	9217	26	+	.	coverage=155;context=GTTGCTATTCCAGGGGAGACATAGAATTTTAAAACCTTGAA;IPDRatio=1.48
gi|68566501|gb|CP000077.1| Sulfolobus acidocaldarius DSM 639, complete genome	kinModCall	modified_base	9218	9218	22	+	.	coverage=154;context=TTGCTATTCCAGGGGAGACATAGAATTTTAAAACCTTGAAT;IPDRatio=1.47
gi|68566501|gb|CP000077.1| Sulfolobus acidocaldarius DSM 639, complete genome	kinModCall	modified_base	9292	9292	26	+	.	context=AACTCTCTTCTTGCAGTTAGATCCTCACTTTCCCCTTCCTC;motif=AGATCC;coverage=153;IPDRatio=1.50;id=AGATCC
gi|68566501|gb|CP000077.1| Sulfolobus acidocaldarius DSM 639, complete genome	kinModCall	modified_base	9293	9293	50	-	.	context=AGAGGAAGGGGAAAGTGAGGATCTAACTGCAAGAAGAGAGT;motif=GGATCY;coverage=158;IPDRatio=1.90;id=GGATCY
gi|68566501|gb|CP000077.1| Sulfolobus acidocaldarius DSM 639, complete genome	kinModCall	modified_base	9295	9295	23	-	.	coverage=150;context=ATAGAGGAAGGGGAAAGTGAGGATCTAACTGCAAGAAGAGA;IPDRatio=1.53
gi|68566501|gb|CP000077.1| Sulfolobus acidocaldarius DSM 639, complete genome	kinModCall	modified_base	9334	9334	29	+	.	coverage=154;context=ATTGTTCCAGCAGGAAACTCATATAACCACTTTCCTAATAT;IPDRatio=1.58
gi|68566501|gb|CP000077.1| Sulfolobus acidocaldarius DSM 639, complete genome	kinModCall	modified_base	9401	9401	35	+	.	coverage=136;context=TCCTCTCTGGTCCTAAAAAGGGAGCAATGACTACTGAGCCT;IPDRatio=1.80
gi|68566501|gb|CP000077.1| Sulfolobus acidocaldarius DSM 639, complete genome	kinModCall	modified_base	9402	9402	33	+	.	coverage=106;context=CCTCTCTGGTCCTAAAAAGGGAGCAATGACTACTGAGCCTC;IPDRatio=1.90
gi|68566501|gb|CP000077.1| Sulfolobus acidocaldarius DSM 639, complete genome	kinModCall	modified_base	9424	9424	25	-	.	coverage=148;context=GAGAAAGCATTTGTGAGACATAGAGGCTCAGTAGTCATTGC;IPDRatio=1.45
gi|68566501|gb|CP000077.1| Sulfolobus acidocaldarius DSM 639, complete genome	kinModCall	modified_base	9610	9610	23	-	.	coverage=155;context=CATTAATATTTTCAATAGCTTTTATAGTGTTAGGAGTTGTC;IPDRatio=1.52
gi|68566501|gb|CP000077.1| Sulfolobus acidocaldarius DSM 639, complete genome	kinModCall	modified_base	9623	9623	46	+	.	coverage=145;context=ACTATAAAAGCTATTGAAAATATTAATGTTAAAGTAAGTGC;IPDRatio=1.77
gi|68566501|gb|CP000077.1| Sulfolobus acidocaldarius DSM 639, complete genome	kinModCall	m4C	9644	9644	38	+	.	context=ATTAATGTTAAAGTAAGTGCCCCTACATTTAAAACATCACT;fracLow=0.427;coverage=157;IPDRatio=1.65;fracUp=0.826;frac=0.630;identificationQv=11
gi|68566501|gb|CP000077.1| Sulfolobus acidocaldarius DSM 639, complete genome	kinModCall	modified_base	9646	9646	24	-	.	coverage=161;context=TAAGTGATGTTTTAAATGTAGGGGCACTTACTTTAACATTA;IPDRatio=1.53
gi|68566501|gb|CP000077.1| Sulfolobus acidocaldarius DSM 639, complete genome	kinModCall	modified_base	9686	9686	29	+	.	coverage=155;context=ATCTTAATTATTCCGAATACTTCTAAAGGTATTTCTACAGC;IPDRatio=1.51
gi|68566501|gb|CP000077.1| Sulfolobus acidocaldarius DSM 639, complete genome	kinModCall	modified_base	9771	9771	23	-	.	coverage=134;context=TTATTTATTTATAGGTGGAGGAGTGGCTAAAGTATCTATAC;IPDRatio=1.44
gi|68566501|gb|CP000077.1| Sulfolobus acidocaldarius DSM 639, complete genome	kinModCall	modified_base	9808	9808	22	+	.	coverage=148;context=ATAATCATCAAAGGGAAGAAGTGGAATTACAGAAAGGATGA;IPDRatio=1.43
gi|68566501|gb|CP000077.1| Sulfolobus acidocaldarius DSM 639, complete genome	kinModCall	modified_base	9823	9823	27	+	.	coverage=152;context=AAGAAGTGGAATTACAGAAAGGATGAATAATAATATTTTAA;IPDRatio=1.69
gi|68566501|gb|CP000077.1| Sulfolobus acidocaldarius DSM 639, complete genome	kinModCall	modified_base	9845	9845	21	-	.	coverage=153;context=AAGTTTTCTCGCTCTAGATATTTTAAAATATTATTATTCAT;IPDRatio=1.39
gi|68566501|gb|CP000077.1| Sulfolobus acidocaldarius DSM 639, complete genome	kinModCall	modified_base	9851	9851	36	+	.	coverage=158;context=AATAATATTTTAAAATATCTAGAGCGAGAAAACTTACTTAG;IPDRatio=1.64
gi|68566501|gb|CP000077.1| Sulfolobus acidocaldarius DSM 639, complete genome	kinModCall	modified_base	9925	9925	21	+	.	coverage=156;context=TCTTAAAACAAATCCTAAAGCATAAGTGAGCGTTTTAGCTA;IPDRatio=1.42
gi|68566501|gb|CP000077.1| Sulfolobus acidocaldarius DSM 639, complete genome	kinModCall	modified_base	9935	9935	23	-	.	coverage=155;context=GGGGCAGCTTTAGCTAAAACGCTCACTTATGCTTTAGGATT;IPDRatio=1.44
gi|68566501|gb|CP000077.1| Sulfolobus acidocaldarius DSM 639, complete genome	kinModCall	modified_base	9946	9946	35	-	.	coverage=154;context=TTTCGGGTTTAGGGGCAGCTTTAGCTAAAACGCTCACTTAT;IPDRatio=1.58
gi|68566501|gb|CP000077.1| Sulfolobus acidocaldarius DSM 639, complete genome	kinModCall	modified_base	9948	9948	22	-	.	coverage=157;context=TATTTCGGGTTTAGGGGCAGCTTTAGCTAAAACGCTCACTT;IPDRatio=1.37
gi|68566501|gb|CP000077.1| Sulfolobus acidocaldarius DSM 639, complete genome	kinModCall	modified_base	9961	9961	28	-	.	coverage=146;context=TTATAGCAATAGTTATTTCGGGTTTAGGGGCAGCTTTAGCT;IPDRatio=1.53
gi|68566501|gb|CP000077.1| Sulfolobus acidocaldarius DSM 639, complete genome	kinModCall	modified_base	9976	9976	26	+	.	coverage=159;context=TAAACCCGAAATAACTATTGCTATAACAAAATTTTCTATGT;IPDRatio=1.78
gi|68566501|gb|CP000077.1| Sulfolobus acidocaldarius DSM 639, complete genome	kinModCall	modified_base	9983	9983	29	-	.	coverage=144;context=GGGATAAACATAGAAAATTTTGTTATAGCAATAGTTATTTC;IPDRatio=1.58
gi|68566501|gb|CP000077.1| Sulfolobus acidocaldarius DSM 639, complete genome	kinModCall	modified_base	10039	10039	22	-	.	coverage=150;context=TCCCGTTCCTTGGTGCTCCTTATACATTGATAGCAACATAT;IPDRatio=1.51
gi|68566501|gb|CP000077.1| Sulfolobus acidocaldarius DSM 639, complete genome	kinModCall	modified_base	10041	10041	31	+	.	coverage=163;context=ATGTTGCTATCAATGTATAAGGAGCACCAAGGAACGGGAGA;IPDRatio=1.72
gi|68566501|gb|CP000077.1| Sulfolobus acidocaldarius DSM 639, complete genome	kinModCall	modified_base	10056	10056	37	+	.	coverage=162;context=TATAAGGAGCACCAAGGAACGGGAGAGCATTTGAGGCTAAA;IPDRatio=1.99
gi|68566501|gb|CP000077.1| Sulfolobus acidocaldarius DSM 639, complete genome	kinModCall	modified_base	10118	10118	27	+	.	coverage=155;context=GCCTCTAATAGATAATTATCGATATGCATCATTGATGCTCA;IPDRatio=1.47
gi|68566501|gb|CP000077.1| Sulfolobus acidocaldarius DSM 639, complete genome	kinModCall	modified_base	10131	10131	31	+	.	coverage=158;context=AATTATCGATATGCATCATTGATGCTCAACTTAACATTATT;IPDRatio=1.72
gi|68566501|gb|CP000077.1| Sulfolobus acidocaldarius DSM 639, complete genome	kinModCall	modified_base	10134	10134	23	+	.	coverage=163;context=TATCGATATGCATCATTGATGCTCAACTTAACATTATTAGT;IPDRatio=1.45
gi|68566501|gb|CP000077.1| Sulfolobus acidocaldarius DSM 639, complete genome	kinModCall	modified_base	10136	10136	23	+	.	coverage=165;context=TCGATATGCATCATTGATGCTCAACTTAACATTATTAGTGT;IPDRatio=1.34
gi|68566501|gb|CP000077.1| Sulfolobus acidocaldarius DSM 639, complete genome	kinModCall	modified_base	10229	10229	27	+	.	coverage=149;context=TATACTTAGGACCTGCAGGTGTTCCCCATAGCGCAAAGAAG;IPDRatio=1.47
gi|68566501|gb|CP000077.1| Sulfolobus acidocaldarius DSM 639, complete genome	kinModCall	modified_base	10333	10333	28	+	.	coverage=164;context=TTTGTTCAAGGAGTGAAAATGAGTAAGGAGACAGCAGAAGA;IPDRatio=1.58
gi|68566501|gb|CP000077.1| Sulfolobus acidocaldarius DSM 639, complete genome	kinModCall	modified_base	10334	10334	23	+	.	coverage=168;context=TTGTTCAAGGAGTGAAAATGAGTAAGGAGACAGCAGAAGAA;IPDRatio=1.51
gi|68566501|gb|CP000077.1| Sulfolobus acidocaldarius DSM 639, complete genome	kinModCall	modified_base	10358	10358	39	+	.	coverage=160;context=AGGAGACAGCAGAAGAAGTAGGTAGAGTAGCGAAGGAGTTA;IPDRatio=1.84
gi|68566501|gb|CP000077.1| Sulfolobus acidocaldarius DSM 639, complete genome	kinModCall	modified_base	10379	10379	25	+	.	coverage=157;context=GTAGAGTAGCGAAGGAGTTAGGGGTAAGATTATCAGTGCAC;IPDRatio=1.61
gi|68566501|gb|CP000077.1| Sulfolobus acidocaldarius DSM 639, complete genome	kinModCall	modified_base	10381	10381	22	+	.	coverage=151;context=AGAGTAGCGAAGGAGTTAGGGGTAAGATTATCAGTGCACGC;IPDRatio=1.48
gi|68566501|gb|CP000077.1| Sulfolobus acidocaldarius DSM 639, complete genome	kinModCall	modified_base	10506	10506	21	+	.	coverage=159;context=AGAGAGCATGGGTGCAGATGCTATAGCTATTCACATAGCGT;IPDRatio=1.50
gi|68566501|gb|CP000077.1| Sulfolobus acidocaldarius DSM 639, complete genome	kinModCall	modified_base	10532	10532	30	+	.	coverage=162;context=CTATTCACATAGCGTTTTACGGTAAAATGAAACCAGAGGAA;IPDRatio=1.75
gi|68566501|gb|CP000077.1| Sulfolobus acidocaldarius DSM 639, complete genome	kinModCall	modified_base	10631	10631	35	+	.	coverage=162;context=GAATCAAAAACGTAAAATTTGGCGTAGAGACTATGGCTAAG;IPDRatio=1.83
gi|68566501|gb|CP000077.1| Sulfolobus acidocaldarius DSM 639, complete genome	kinModCall	modified_base	10751	10751	32	+	.	coverage=153;context=CACATACCTTTGGAAGATTGGGTGGTAAGATAGATTATGAG;IPDRatio=1.61
gi|68566501|gb|CP000077.1| Sulfolobus acidocaldarius DSM 639, complete genome	kinModCall	modified_base	10752	10752	28	+	.	coverage=132;context=ACATACCTTTGGAAGATTGGGTGGTAAGATAGATTATGAGG;IPDRatio=1.81
gi|68566501|gb|CP000077.1| Sulfolobus acidocaldarius DSM 639, complete genome	kinModCall	modified_base	10753	10753	26	+	.	coverage=158;context=CATACCTTTGGAAGATTGGGTGGTAAGATAGATTATGAGGA;IPDRatio=1.52
gi|68566501|gb|CP000077.1| Sulfolobus acidocaldarius DSM 639, complete genome	kinModCall	modified_base	10822	10822	21	-	.	coverage=156;context=AAAATTAATGACTCAAAATGGGAATTTATATGAATTAAGTT;IPDRatio=1.42
gi|68566501|gb|CP000077.1| Sulfolobus acidocaldarius DSM 639, complete genome	kinModCall	m4C	10833	10833	40	+	.	context=TATAAATTCCCATTTTGAGTCATTAATTTTTAAAAACGGTA;fracLow=0.320;coverage=166;IPDRatio=1.71;fracUp=0.690;frac=0.522;identificationQv=6
gi|68566501|gb|CP000077.1| Sulfolobus acidocaldarius DSM 639, complete genome	kinModCall	modified_base	10854	10854	21	+	.	coverage=155;context=ATTAATTTTTAAAAACGGTAAGTATATTGATGAACATATAC;IPDRatio=1.49
gi|68566501|gb|CP000077.1| Sulfolobus acidocaldarius DSM 639, complete genome	kinModCall	modified_base	10891	10891	25	-	.	coverage=166;context=GCTAAAGGTTCAAAAGGAGGAGTATTGTTATCTATAGGTAT;IPDRatio=1.57
gi|68566501|gb|CP000077.1| Sulfolobus acidocaldarius DSM 639, complete genome	kinModCall	modified_base	10893	10893	31	-	.	coverage=167;context=TAGCTAAAGGTTCAAAAGGAGGAGTATTGTTATCTATAGGT;IPDRatio=1.63
gi|68566501|gb|CP000077.1| Sulfolobus acidocaldarius DSM 639, complete genome	kinModCall	modified_base	10998	10998	24	+	.	coverage=158;context=AGATGCGCTTAAGATGAAAAAGGTATTGGAAGATCTGGGGT;IPDRatio=1.52
gi|68566501|gb|CP000077.1| Sulfolobus acidocaldarius DSM 639, complete genome	kinModCall	modified_base	10999	10999	28	+	.	coverage=154;context=GATGCGCTTAAGATGAAAAAGGTATTGGAAGATCTGGGGTA;IPDRatio=1.65
gi|68566501|gb|CP000077.1| Sulfolobus acidocaldarius DSM 639, complete genome	kinModCall	.	11016	11016	10	+	.	context=AAAGGTATTGGAAGATCTGGGGTATAAGTTTGAATAAGGAC;motif=GGTATAVND;coverage=148;IPDRatio=1.234;id=GGTATAVND
gi|68566501|gb|CP000077.1| Sulfolobus acidocaldarius DSM 639, complete genome	kinModCall	modified_base	11092	11092	22	+	.	coverage=148;context=CTCAGAAAAGAATAATTTTCGTATAGACAAAGAAGTCGCTC;IPDRatio=1.41
gi|68566501|gb|CP000077.1| Sulfolobus acidocaldarius DSM 639, complete genome	kinModCall	modified_base	11161	11161	37	+	.	coverage=120;context=TCCATTTTTTGTTGTTACGGGAAGGGAGAAGAAGTTTATAG;IPDRatio=1.69
gi|68566501|gb|CP000077.1| Sulfolobus acidocaldarius DSM 639, complete genome	kinModCall	modified_base	11164	11164	23	+	.	coverage=158;context=ATTTTTTGTTGTTACGGGAAGGGAGAAGAAGTTTATAGATA;IPDRatio=1.49
gi|68566501|gb|CP000077.1| Sulfolobus acidocaldarius DSM 639, complete genome	kinModCall	m4C	11193	11193	41	+	.	context=AGTTTATAGATATTCTAGCCCCTGAACTTAAACCTACTGGT;fracLow=0.687;coverage=161;IPDRatio=1.85;fracUp=1.000;frac=0.945;identificationQv=8
gi|68566501|gb|CP000077.1| Sulfolobus acidocaldarius DSM 639, complete genome	kinModCall	modified_base	11213	11213	28	+	.	coverage=155;context=CCTGAACTTAAACCTACTGGTTGGATATTAGAAAATGGAGC;IPDRatio=1.53
gi|68566501|gb|CP000077.1| Sulfolobus acidocaldarius DSM 639, complete genome	kinModCall	modified_base	11215	11215	29	+	.	coverage=160;context=TGAACTTAAACCTACTGGTTGGATATTAGAAAATGGAGCTT;IPDRatio=1.55
gi|68566501|gb|CP000077.1| Sulfolobus acidocaldarius DSM 639, complete genome	kinModCall	modified_base	11229	11229	24	+	.	coverage=160;context=CTGGTTGGATATTAGAAAATGGAGCTTTAATGTACGTTAAT;IPDRatio=1.46
gi|68566501|gb|CP000077.1| Sulfolobus acidocaldarius DSM 639, complete genome	kinModCall	modified_base	11243	11243	27	+	.	coverage=163;context=GAAAATGGAGCTTTAATGTACGTTAATGGTGAGTTAATTTA;IPDRatio=1.49
gi|68566501|gb|CP000077.1| Sulfolobus acidocaldarius DSM 639, complete genome	kinModCall	modified_base	11254	11254	24	+	.	coverage=164;context=TTTAATGTACGTTAATGGTGAGTTAATTTACAATATTCAAC;IPDRatio=1.44
gi|68566501|gb|CP000077.1| Sulfolobus acidocaldarius DSM 639, complete genome	kinModCall	modified_base	11272	11272	21	-	.	coverage=151;context=GTGTATCAAACCAAGAAGGTTGAATATTGTAAATTAACTCA;IPDRatio=1.44
gi|68566501|gb|CP000077.1| Sulfolobus acidocaldarius DSM 639, complete genome	kinModCall	modified_base	11285	11285	31	+	.	coverage=142;context=AATATTCAACCTTCTTGGTTTGATACACGAAAAAACATAAT;IPDRatio=1.57
gi|68566501|gb|CP000077.1| Sulfolobus acidocaldarius DSM 639, complete genome	kinModCall	modified_base	11309	11309	21	-	.	coverage=161;context=ATATTGTAATTATCAAGGATTTTAATTATGTTTTTTCGTGT;IPDRatio=1.40
gi|68566501|gb|CP000077.1| Sulfolobus acidocaldarius DSM 639, complete genome	kinModCall	modified_base	11315	11315	27	+	.	coverage=139;context=AAAAACATAATTAAAATCCTTGATAATTACAATATTTCTTA;IPDRatio=1.51
gi|68566501|gb|CP000077.1| Sulfolobus acidocaldarius DSM 639, complete genome	kinModCall	m6A	11407	11407	33	+	.	context=TGTTCTAAATTCGATTAAGGACGCAACAGTTGAATGGAATA;fracLow=0.266;coverage=159;IPDRatio=1.72;fracUp=0.568;frac=0.419;identificationQv=4
gi|68566501|gb|CP000077.1| Sulfolobus acidocaldarius DSM 639, complete genome	kinModCall	modified_base	11491	11491	39	+	.	coverage=160;context=TGCTGTAATCCAACTTCGAGAGAGACTTGGTTATAGAGGCA;IPDRatio=1.63
gi|68566501|gb|CP000077.1| Sulfolobus acidocaldarius DSM 639, complete genome	kinModCall	modified_base	11512	11512	21	+	.	coverage=150;context=GAGACTTGGTTATAGAGGCAAGATAGTTGCAATTGGGGACA;IPDRatio=1.44
gi|68566501|gb|CP000077.1| Sulfolobus acidocaldarius DSM 639, complete genome	kinModCall	modified_base	11542	11542	26	+	.	coverage=168;context=AATTGGGGACAGTGAAAACGATATTTCAATGTTTAGAGTTG;IPDRatio=1.51
gi|68566501|gb|CP000077.1| Sulfolobus acidocaldarius DSM 639, complete genome	kinModCall	modified_base	11558	11558	24	-	.	coverage=173;context=CTAACCCTAATGTCTGCAACTCTAAACATTGAAATATCGTT;IPDRatio=1.44
gi|68566501|gb|CP000077.1| Sulfolobus acidocaldarius DSM 639, complete genome	kinModCall	modified_base	11646	11646	25	+	.	coverage=156;context=TAGAAAAAGAGGATGGGGAGGGAGTAAAAGAATTCTTGTTA;IPDRatio=1.56
gi|68566501|gb|CP000077.1| Sulfolobus acidocaldarius DSM 639, complete genome	kinModCall	modified_base	11687	11687	25	+	.	coverage=154;context=AAGGTATTAAAAGGAGAAATTATTCTTATAAAATAAGTAGA;IPDRatio=1.47
gi|68566501|gb|CP000077.1| Sulfolobus acidocaldarius DSM 639, complete genome	kinModCall	modified_base	11725	11725	21	+	.	coverage=163;context=AGACATCTACCTGGAATTCATGAAAATTTTTTGTATGCCAT;IPDRatio=1.35
gi|68566501|gb|CP000077.1| Sulfolobus acidocaldarius DSM 639, complete genome	kinModCall	modified_base	11743	11743	23	-	.	coverage=174;context=AATGAAGCCCTACTATCCATGGCATACAAAAAATTTTCATG;IPDRatio=1.51
gi|68566501|gb|CP000077.1| Sulfolobus acidocaldarius DSM 639, complete genome	kinModCall	modified_base	11796	11796	25	-	.	coverage=170;context=AGGATATCTAAAGAATATGGTTTTCAGTATGAAATGCTGAC;IPDRatio=1.50
gi|68566501|gb|CP000077.1| Sulfolobus acidocaldarius DSM 639, complete genome	kinModCall	modified_base	11848	11848	21	-	.	coverage=163;context=AACAGTTTATTCAATTCATAAGTCAAATCCAAAAACACAAC;IPDRatio=1.48
gi|68566501|gb|CP000077.1| Sulfolobus acidocaldarius DSM 639, complete genome	kinModCall	modified_base	11857	11857	32	-	.	coverage=171;context=TATTTCTACAACAGTTTATTCAATTCATAAGTCAAATCCAA;IPDRatio=1.58
gi|68566501|gb|CP000077.1| Sulfolobus acidocaldarius DSM 639, complete genome	kinModCall	m4C	12018	12018	46	+	.	context=AACTCAGGATTATCGAATTCCCTCAATAAGCTTTTCGCCTC;fracLow=0.497;coverage=161;IPDRatio=1.73;fracUp=0.970;frac=0.752;identificationQv=6
gi|68566501|gb|CP000077.1| Sulfolobus acidocaldarius DSM 639, complete genome	kinModCall	modified_base	12045	12045	43	+	.	coverage=162;context=AAGCTTTTCGCCTCCATAATGGCTTCCCTATCGAGTTCAAT;IPDRatio=2.07
gi|68566501|gb|CP000077.1| Sulfolobus acidocaldarius DSM 639, complete genome	kinModCall	modified_base	12096	12096	24	+	.	coverage=158;context=TTTCCTCTCAGTACAGTCACACCTAAGCAGAATTTTCCTGT;IPDRatio=1.46
gi|68566501|gb|CP000077.1| Sulfolobus acidocaldarius DSM 639, complete genome	kinModCall	modified_base	12238	12238	32	+	.	coverage=159;context=CTAATTGGTACTTAGGATTTGGATGATTTTTAACTTTTTCT;IPDRatio=1.63
gi|68566501|gb|CP000077.1| Sulfolobus acidocaldarius DSM 639, complete genome	kinModCall	modified_base	12239	12239	28	+	.	coverage=150;context=TAATTGGTACTTAGGATTTGGATGATTTTTAACTTTTTCTA;IPDRatio=1.66
gi|68566501|gb|CP000077.1| Sulfolobus acidocaldarius DSM 639, complete genome	kinModCall	modified_base	12267	12267	22	+	.	coverage=162;context=TTAACTTTTTCTAGAAATATTTCTAATTGTTTCTTACTATT;IPDRatio=1.41
gi|68566501|gb|CP000077.1| Sulfolobus acidocaldarius DSM 639, complete genome	kinModCall	modified_base	12331	12331	24	+	.	coverage=160;context=TTTCACCCTATTAGCTTTTACGTCCTCATAAAAACCGAATC;IPDRatio=1.45
gi|68566501|gb|CP000077.1| Sulfolobus acidocaldarius DSM 639, complete genome	kinModCall	modified_base	12381	12381	26	-	.	coverage=161;context=GGATTACATTGGGGCACTACGAGCAGGAATTAATCCTGTAT;IPDRatio=1.51
gi|68566501|gb|CP000077.1| Sulfolobus acidocaldarius DSM 639, complete genome	kinModCall	modified_base	12385	12385	21	+	.	coverage=158;context=AGGATTAATTCCTGCTCGTAGTGCCCCAATGTAATCCACTT;IPDRatio=1.40
gi|68566501|gb|CP000077.1| Sulfolobus acidocaldarius DSM 639, complete genome	kinModCall	modified_base	12389	12389	27	-	.	coverage=149;context=TATGAAGTGGATTACATTGGGGCACTACGAGCAGGAATTAA;IPDRatio=1.68
gi|68566501|gb|CP000077.1| Sulfolobus acidocaldarius DSM 639, complete genome	kinModCall	modified_base	12503	12503	42	+	.	coverage=160;context=AAAACGCCTAGATCACAAGAGGCATACATATCATCTATATA;IPDRatio=1.94
gi|68566501|gb|CP000077.1| Sulfolobus acidocaldarius DSM 639, complete genome	kinModCall	modified_base	12587	12587	21	-	.	coverage=153;context=AAAGAAATGGGCTATAAATTGATATTAATCACAAACGCTAC;IPDRatio=1.41
gi|68566501|gb|CP000077.1| Sulfolobus acidocaldarius DSM 639, complete genome	kinModCall	modified_base	12647	12647	24	-	.	coverage=165;context=AATCTACTATCAGATGTATGGGAGTTATACGAAGATGCCTT;IPDRatio=1.39
gi|68566501|gb|CP000077.1| Sulfolobus acidocaldarius DSM 639, complete genome	kinModCall	modified_base	12747	12747	22	-	.	coverage=163;context=TCCTACAATTGGCGGATTAAGTGAAATAAACTACTATGAAC;IPDRatio=1.44
gi|68566501|gb|CP000077.1| Sulfolobus acidocaldarius DSM 639, complete genome	kinModCall	modified_base	12767	12767	49	+	.	context=CTTAATCCGCCAATTGTAGGATCTGGAAAATGCTTTTTGCC;motif=GGATCY;coverage=164;IPDRatio=1.83;id=GGATCY
gi|68566501|gb|CP000077.1| Sulfolobus acidocaldarius DSM 639, complete genome	kinModCall	m6A	12768	12768	45	-	.	context=AGGCAAAAAGCATTTTCCAGATCCTACAATTGGCGGATTAA;fracLow=0.107;motif=AGATCC;coverage=171;IPDRatio=1.77;id=AGATCC;fracUp=0.278;frac=0.196;identificationQv=4
gi|68566501|gb|CP000077.1| Sulfolobus acidocaldarius DSM 639, complete genome	kinModCall	modified_base	12844	12844	22	-	.	coverage=148;context=CTATATTTCAATTTCTTAAAGATAAAGGATATAATATCTCT;IPDRatio=1.42
gi|68566501|gb|CP000077.1| Sulfolobus acidocaldarius DSM 639, complete genome	kinModCall	modified_base	12874	12874	26	-	.	coverage=158;context=TTGTCAGTTTTAGTCCAAAATTTCATCAACCTATATTTCAA;IPDRatio=1.48
gi|68566501|gb|CP000077.1| Sulfolobus acidocaldarius DSM 639, complete genome	kinModCall	modified_base	12959	12959	23	+	.	coverage=148;context=ACTTAATTGTAAATTTTGGCGGTTCTATGTTTTCACTCTTA;IPDRatio=1.57
gi|68566501|gb|CP000077.1| Sulfolobus acidocaldarius DSM 639, complete genome	kinModCall	modified_base	13121	13121	23	-	.	coverage=156;context=AGGGATAAAAAAGGAAAAAGAAGTTTATGAAAACCTTTACC;IPDRatio=1.44
gi|68566501|gb|CP000077.1| Sulfolobus acidocaldarius DSM 639, complete genome	kinModCall	modified_base	13210	13210	23	-	.	coverage=167;context=TTTGAGTTCCTTACGACGAGAGAGAAGATTGTACTACTGTT;IPDRatio=1.41
gi|68566501|gb|CP000077.1| Sulfolobus acidocaldarius DSM 639, complete genome	kinModCall	modified_base	13321	13321	21	-	.	coverage=160;context=AGGTGTAGGAGCAGGCGGGTCATCAATTATTGCATTATCAA;IPDRatio=1.40
gi|68566501|gb|CP000077.1| Sulfolobus acidocaldarius DSM 639, complete genome	kinModCall	modified_base	13340	13340	22	-	.	coverage=156;context=AAGAAGGGTTCGTTAAGGAAGGTGTAGGAGCAGGCGGGTCA;IPDRatio=1.44
gi|68566501|gb|CP000077.1| Sulfolobus acidocaldarius DSM 639, complete genome	kinModCall	modified_base	13427	13427	32	-	.	coverage=159;context=TCTCCATATCTAGACAAGTCGGAGTACCAGTTATGGCATCA;IPDRatio=1.99
gi|68566501|gb|CP000077.1| Sulfolobus acidocaldarius DSM 639, complete genome	kinModCall	m4C	13527	13527	27	+	.	context=ATTATCTTCTTGTCAATTTCCTTGATTATAGCTGCAGCTGC;fracLow=0.630;coverage=157;IPDRatio=1.56;fracUp=1.000;frac=0.978;identificationQv=3
gi|68566501|gb|CP000077.1| Sulfolobus acidocaldarius DSM 639, complete genome	kinModCall	modified_base	13546	13546	25	-	.	coverage=165;context=AGGAGGTACACAGATGACTGCAGCTGCAGCTATAATCAAGG;IPDRatio=1.50
gi|68566501|gb|CP000077.1| Sulfolobus acidocaldarius DSM 639, complete genome	kinModCall	modified_base	13547	13547	32	+	.	coverage=163;context=CTTGATTATAGCTGCAGCTGCAGTCATCTGTGTACCTCCTG;IPDRatio=1.54
gi|68566501|gb|CP000077.1| Sulfolobus acidocaldarius DSM 639, complete genome	kinModCall	modified_base	13576	13576	22	-	.	coverage=156;context=AATTGGATTTAGGAAAAGAGTGTTATTAGCAGGAGGTACAC;IPDRatio=1.40
gi|68566501|gb|CP000077.1| Sulfolobus acidocaldarius DSM 639, complete genome	kinModCall	modified_base	13622	13622	34	+	.	coverage=159;context=TCCAGCCACGCTGATTAACATGGGATCAGAAACTTTACTTA;IPDRatio=1.59
gi|68566501|gb|CP000077.1| Sulfolobus acidocaldarius DSM 639, complete genome	kinModCall	modified_base	13643	13643	21	+	.	coverage=162;context=GGGATCAGAAACTTTACTTATTTTGCCCAGAAAGTCACTAG;IPDRatio=1.36
gi|68566501|gb|CP000077.1| Sulfolobus acidocaldarius DSM 639, complete genome	kinModCall	.	13689	13689	14	-	.	context=AAAGACTTAAAAAGAAAAGTGGTATACGAAGCCATAAAAGA;motif=GGTATAVND;coverage=161;IPDRatio=1.321;id=GGTATAVND
gi|68566501|gb|CP000077.1| Sulfolobus acidocaldarius DSM 639, complete genome	kinModCall	modified_base	13766	13766	23	+	.	coverage=157;context=TGCGTCATATCCTAGACTTAGGAGTACAGCCATAGCTGTGG;IPDRatio=1.47
gi|68566501|gb|CP000077.1| Sulfolobus acidocaldarius DSM 639, complete genome	kinModCall	modified_base	13787	13787	27	+	.	coverage=158;context=GAGTACAGCCATAGCTGTGGTGGTGCCTGCGGGTATTGATT;IPDRatio=1.50
gi|68566501|gb|CP000077.1| Sulfolobus acidocaldarius DSM 639, complete genome	kinModCall	modified_base	13812	13812	21	+	.	coverage=163;context=CCTGCGGGTATTGATTCACCAATCACTAAGAAGTCATAGGA;IPDRatio=1.39
gi|68566501|gb|CP000077.1| Sulfolobus acidocaldarius DSM 639, complete genome	kinModCall	modified_base	13830	13830	38	+	.	coverage=157;context=CCAATCACTAAGAAGTCATAGGAGTTTGCCAATTCTTCTCC;IPDRatio=1.63
gi|68566501|gb|CP000077.1| Sulfolobus acidocaldarius DSM 639, complete genome	kinModCall	modified_base	13851	13851	21	-	.	coverage=154;context=TTAGAAAATTCTATCATATTGGGAGAAGAATTGGCAAACTC;IPDRatio=1.43
gi|68566501|gb|CP000077.1| Sulfolobus acidocaldarius DSM 639, complete genome	kinModCall	modified_base	13909	13909	25	+	.	coverage=152;context=CTCTGGTAAGGGAGAATTTCCTAATATCTCCCCCTGGTTCT;IPDRatio=1.46
gi|68566501|gb|CP000077.1| Sulfolobus acidocaldarius DSM 639, complete genome	kinModCall	modified_base	13923	13923	22	+	.	coverage=152;context=AATTTCCTAATATCTCCCCCTGGTTCTCCCCCTACATCTAT;IPDRatio=1.41
gi|68566501|gb|CP000077.1| Sulfolobus acidocaldarius DSM 639, complete genome	kinModCall	modified_base	13956	13956	21	+	.	coverage=130;context=ACATCTATAAAGGGTATTTTTGGTTTTACCCTAGAACCTGC;IPDRatio=1.45
gi|68566501|gb|CP000077.1| Sulfolobus acidocaldarius DSM 639, complete genome	kinModCall	m4C	13976	13976	26	+	.	context=TGGTTTTACCCTAGAACCTGCGTTAACCACTAACTTTGTAG;fracLow=0.302;coverage=147;IPDRatio=1.51;fracUp=0.669;frac=0.484;identificationQv=5
gi|68566501|gb|CP000077.1| Sulfolobus acidocaldarius DSM 639, complete genome	kinModCall	modified_base	13985	13985	25	+	.	coverage=146;context=CCTAGAACCTGCGTTAACCACTAACTTTGTAGCATTTACAA;IPDRatio=1.48
gi|68566501|gb|CP000077.1| Sulfolobus acidocaldarius DSM 639, complete genome	kinModCall	modified_base	13990	13990	23	-	.	coverage=142;context=GAAACTTGTAAATGCTACAAAGTTAGTGGTTAACGCAGGTT;IPDRatio=1.40
gi|68566501|gb|CP000077.1| Sulfolobus acidocaldarius DSM 639, complete genome	kinModCall	modified_base	14041	14041	34	+	.	coverage=144;context=TACTGATTATTGCTGGTGTTGGTATTCCAGTTGGTGTTACA;IPDRatio=1.77
gi|68566501|gb|CP000077.1| Sulfolobus acidocaldarius DSM 639, complete genome	kinModCall	modified_base	14120	14120	44	+	.	coverage=127;context=GAATTCTGCATCTGCTGCAGGAGTAAAGTGCGTTAATTCAG;IPDRatio=1.80
gi|68566501|gb|CP000077.1| Sulfolobus acidocaldarius DSM 639, complete genome	kinModCall	modified_base	14125	14125	30	-	.	coverage=144;context=TACACCTGAATTAACGCACTTTACTCCTGCAGCAGATGCAG;IPDRatio=1.47
gi|68566501|gb|CP000077.1| Sulfolobus acidocaldarius DSM 639, complete genome	kinModCall	modified_base	14139	14139	26	+	.	coverage=145;context=GGAGTAAAGTGCGTTAATTCAGGTGTAGCCCCAGCAACAGT;IPDRatio=1.50
gi|68566501|gb|CP000077.1| Sulfolobus acidocaldarius DSM 639, complete genome	kinModCall	m4C	14150	14150	36	+	.	context=CGTTAATTCAGGTGTAGCCCCAGCAACAGTAATTCCTGGAA;fracLow=1.000;coverage=134;IPDRatio=2.08;fracUp=1.000;frac=1.000;identificationQv=17
gi|68566501|gb|CP000077.1| Sulfolobus acidocaldarius DSM 639, complete genome	kinModCall	modified_base	14157	14157	21	-	.	coverage=141;context=AGTCTTATTCCAGGAATTACTGTTGCTGGGGCTACACCTGA;IPDRatio=1.42
gi|68566501|gb|CP000077.1| Sulfolobus acidocaldarius DSM 639, complete genome	kinModCall	modified_base	14167	14167	22	-	.	coverage=126;context=AACTGACGTTAGTCTTATTCCAGGAATTACTGTTGCTGGGG;IPDRatio=1.49
gi|68566501|gb|CP000077.1| Sulfolobus acidocaldarius DSM 639, complete genome	kinModCall	modified_base	14180	14180	26	+	.	coverage=149;context=AATTCCTGGAATAAGACTAACGTCAGTTGTTGCTATAACTA;IPDRatio=1.51
gi|68566501|gb|CP000077.1| Sulfolobus acidocaldarius DSM 639, complete genome	kinModCall	modified_base	14314	14314	25	+	.	coverage=129;context=CTTAAGGCATGGAAAAATTTTGGGAATATTATAAAGTTATT;IPDRatio=1.50
gi|68566501|gb|CP000077.1| Sulfolobus acidocaldarius DSM 639, complete genome	kinModCall	modified_base	14341	14341	29	+	.	coverage=143;context=ATTATAAAGTTATTGAAAAAGGTACACTAATTAGTTTTGAA;IPDRatio=1.69
gi|68566501|gb|CP000077.1| Sulfolobus acidocaldarius DSM 639, complete genome	kinModCall	modified_base	14421	14421	23	-	.	coverage=142;context=GCTGATGATTCAATTAATTTGTATAAGAACTTTATAGCTTC;IPDRatio=1.48
gi|68566501|gb|CP000077.1| Sulfolobus acidocaldarius DSM 639, complete genome	kinModCall	modified_base	14821	14821	31	+	.	coverage=145;context=TACAGGAGATTCTTTTGATCTAGCATTAAAGGCAATGAATA;IPDRatio=1.63
gi|68566501|gb|CP000077.1| Sulfolobus acidocaldarius DSM 639, complete genome	kinModCall	modified_base	14830	14830	41	+	.	coverage=137;context=TTCTTTTGATCTAGCATTAAAGGCAATGAATACTAACGCGG;IPDRatio=1.70
gi|68566501|gb|CP000077.1| Sulfolobus acidocaldarius DSM 639, complete genome	kinModCall	m4C	14847	14847	31	-	.	context=AGCGAATACTATTATATCCGCGTTAGTATTCATTGCCTTTA;fracLow=0.541;coverage=150;IPDRatio=1.82;fracUp=1.000;frac=0.791;identificationQv=5
gi|68566501|gb|CP000077.1| Sulfolobus acidocaldarius DSM 639, complete genome	kinModCall	modified_base	14882	14882	35	+	.	coverage=141;context=TTCGCTGGTGTTTACTTTATGGTAGAGCAGGCTGCTGCATT;IPDRatio=1.88
gi|68566501|gb|CP000077.1| Sulfolobus acidocaldarius DSM 639, complete genome	kinModCall	modified_base	14892	14892	27	+	.	coverage=134;context=TTTACTTTATGGTAGAGCAGGCTGCTGCATTAAATCCAGAT;IPDRatio=1.52
gi|68566501|gb|CP000077.1| Sulfolobus acidocaldarius DSM 639, complete genome	kinModCall	modified_base	14893	14893	25	+	.	coverage=142;context=TTACTTTATGGTAGAGCAGGCTGCTGCATTAAATCCAGATA;IPDRatio=1.55
gi|68566501|gb|CP000077.1| Sulfolobus acidocaldarius DSM 639, complete genome	kinModCall	modified_base	14895	14895	24	+	.	coverage=142;context=ACTTTATGGTAGAGCAGGCTGCTGCATTAAATCCAGATAAG;IPDRatio=1.51
gi|68566501|gb|CP000077.1| Sulfolobus acidocaldarius DSM 639, complete genome	kinModCall	modified_base	14942	14942	29	+	.	coverage=133;context=CTATCACCAGAGCCTAATGCCGGTTGTTCTCTATCAGACTC;IPDRatio=1.61
gi|68566501|gb|CP000077.1| Sulfolobus acidocaldarius DSM 639, complete genome	kinModCall	modified_base	14943	14943	27	+	.	coverage=138;context=TATCACCAGAGCCTAATGCCGGTTGTTCTCTATCAGACTCA;IPDRatio=1.58
gi|68566501|gb|CP000077.1| Sulfolobus acidocaldarius DSM 639, complete genome	kinModCall	modified_base	15230	15230	24	-	.	context=GCCAACTCTACTAATTGTTTGGTATAATTTGCATGTACTAT;motif=GGTATAVND;coverage=136;IPDRatio=1.64;id=GGTATAVND
gi|68566501|gb|CP000077.1| Sulfolobus acidocaldarius DSM 639, complete genome	kinModCall	modified_base	15271	15271	24	+	.	coverage=138;context=TAGGAAAAGATATCCGAACGCTATTCTTATGGCGCATCCGG;IPDRatio=1.59
gi|68566501|gb|CP000077.1| Sulfolobus acidocaldarius DSM 639, complete genome	kinModCall	modified_base	15332	15332	35	+	.	context=GAAGCAGCAGATTATGTGGGATCTACTAATCAGATGGTCAA;motif=GGATCY;coverage=135;IPDRatio=1.75;id=GGATCY
gi|68566501|gb|CP000077.1| Sulfolobus acidocaldarius DSM 639, complete genome	kinModCall	modified_base	15333	15333	34	-	.	context=TTTGACCATCTGATTAGTAGATCCCACATAATCTGCTGCTT;motif=AGATCC;coverage=134;IPDRatio=1.67;id=AGATCC
gi|68566501|gb|CP000077.1| Sulfolobus acidocaldarius DSM 639, complete genome	kinModCall	modified_base	15359	15359	31	+	.	coverage=131;context=AATCAGATGGTCAAATTTGCGAAGGATAGCCCACAGAGAGA;IPDRatio=1.57
gi|68566501|gb|CP000077.1| Sulfolobus acidocaldarius DSM 639, complete genome	kinModCall	modified_base	15415	15415	26	+	.	coverage=144;context=AGAATTAGGAATGATAAACGCATTAAAGCTAAAAGTTCCAG;IPDRatio=1.52
gi|68566501|gb|CP000077.1| Sulfolobus acidocaldarius DSM 639, complete genome	kinModCall	modified_base	15474	15474	25	+	.	coverage=141;context=TAGTTACAACAGAAGCTTGCGGATGTGCAAGATGTCCTTAT;IPDRatio=1.64
gi|68566501|gb|CP000077.1| Sulfolobus acidocaldarius DSM 639, complete genome	kinModCall	modified_base	15512	15512	22	+	.	coverage=142;context=TATATGGCTATGGTAAACTTGGAGAATATTAAGAGATCGTT;IPDRatio=1.50
gi|68566501|gb|CP000077.1| Sulfolobus acidocaldarius DSM 639, complete genome	kinModCall	modified_base	15696	15696	31	-	.	coverage=136;context=TTGTTTCTGCCCGAGGAGAAGGGATAAGAATATCTACTCAT;IPDRatio=1.83
gi|68566501|gb|CP000077.1| Sulfolobus acidocaldarius DSM 639, complete genome	kinModCall	modified_base	15920	15920	23	-	.	coverage=102;context=CGATATAGCAGCTAATCTGGGATTAGCCAAGTCTTGTGAAA;IPDRatio=1.53
gi|68566501|gb|CP000077.1| Sulfolobus acidocaldarius DSM 639, complete genome	kinModCall	modified_base	16021	16021	25	-	.	coverage=121;context=CCACCATTCTATGGATGGAAGAGTACTAAGAATTATTTAGA;IPDRatio=1.69
gi|68566501|gb|CP000077.1| Sulfolobus acidocaldarius DSM 639, complete genome	kinModCall	.	16109	16109	13	-	.	context=AGATTTCGCAGTAGCTGGAGGGTATAAGTGGTTAATGAGTC;motif=GGTATAVND;coverage=114;IPDRatio=1.361;id=GGTATAVND
gi|68566501|gb|CP000077.1| Sulfolobus acidocaldarius DSM 639, complete genome	kinModCall	modified_base	16131	16131	23	+	.	coverage=120;context=TCCAGCTACTGCGAAATCTACACCAAGGTCTTTTACATCAA;IPDRatio=1.55
gi|68566501|gb|CP000077.1| Sulfolobus acidocaldarius DSM 639, complete genome	kinModCall	modified_base	16163	16163	28	+	.	coverage=121;context=TTACATCAACCTTTATAGCTCCTGCACTCTGAATTATGTCT;IPDRatio=1.54
gi|68566501|gb|CP000077.1| Sulfolobus acidocaldarius DSM 639, complete genome	kinModCall	modified_base	16164	16164	22	+	.	coverage=114;context=TACATCAACCTTTATAGCTCCTGCACTCTGAATTATGTCTA;IPDRatio=1.50
gi|68566501|gb|CP000077.1| Sulfolobus acidocaldarius DSM 639, complete genome	kinModCall	modified_base	16178	16178	22	-	.	coverage=120;context=AGGATTTACCCTTTTAGACATAATTCAGAGTGCAGGAGCTA;IPDRatio=1.42
gi|68566501|gb|CP000077.1| Sulfolobus acidocaldarius DSM 639, complete genome	kinModCall	.	16312	16312	13	+	.	context=GTGTCTATTGCGGAAAGCAGATCCTCTTCTATTGTATCTGG;motif=AGATCC;coverage=121;IPDRatio=1.293;id=AGATCC
gi|68566501|gb|CP000077.1| Sulfolobus acidocaldarius DSM 639, complete genome	kinModCall	modified_base	16313	16313	33	-	.	context=ACCAGATACAATAGAAGAGGATCTGCTTTCCGCAATAGACA;motif=GGATCY;coverage=119;IPDRatio=1.73;id=GGATCY
gi|68566501|gb|CP000077.1| Sulfolobus acidocaldarius DSM 639, complete genome	kinModCall	modified_base	16352	16352	28	-	.	coverage=121;context=TGAAAAGAAAGGAGTTAAAATTAAACTAGTAAAAACAAAAC;IPDRatio=1.53
gi|68566501|gb|CP000077.1| Sulfolobus acidocaldarius DSM 639, complete genome	kinModCall	modified_base	16424	16424	36	-	.	coverage=124;context=CATAAAGGAAGGAGAAAATATAGTAACTGATAATTTAGAAT;IPDRatio=1.71
gi|68566501|gb|CP000077.1| Sulfolobus acidocaldarius DSM 639, complete genome	kinModCall	modified_base	16470	16470	23	-	.	coverage=91;context=TACCAAACACCAGCTTTGGGGTTAATGTTATCTCATTTGGT;IPDRatio=1.65
gi|68566501|gb|CP000077.1| Sulfolobus acidocaldarius DSM 639, complete genome	kinModCall	.	16548	16548	20	+	.	context=ACCAATGTTTTTTCTTATATGGTATAATTCATCTGATTCTT;motif=GGTATAVND;coverage=116;IPDRatio=1.547;id=GGTATAVND
gi|68566501|gb|CP000077.1| Sulfolobus acidocaldarius DSM 639, complete genome	kinModCall	modified_base	16643	16643	39	+	.	coverage=115;context=CTTCAAAGTAAACAGGTAGTGGGGTAGGAGATATAGCGGCA;IPDRatio=2.30
gi|68566501|gb|CP000077.1| Sulfolobus acidocaldarius DSM 639, complete genome	kinModCall	modified_base	16645	16645	22	+	.	coverage=103;context=TCAAAGTAAACAGGTAGTGGGGTAGGAGATATAGCGGCATG;IPDRatio=1.68
gi|68566501|gb|CP000077.1| Sulfolobus acidocaldarius DSM 639, complete genome	kinModCall	modified_base	16671	16671	24	+	.	coverage=118;context=AGATATAGCGGCATGGTTAAGGTATGTCATTCTTTTTGTTA;IPDRatio=1.65
gi|68566501|gb|CP000077.1| Sulfolobus acidocaldarius DSM 639, complete genome	kinModCall	modified_base	16981	16981	31	-	.	coverage=110;context=TTAAAGACGTTGCAGTAGTCGGAGTACCTGATGAAGTTAAA;IPDRatio=2.27
gi|68566501|gb|CP000077.1| Sulfolobus acidocaldarius DSM 639, complete genome	kinModCall	modified_base	16992	16992	22	-	.	coverage=114;context=AATAGATGGTGTTAAAGACGTTGCAGTAGTCGGAGTACCTG;IPDRatio=1.57
gi|68566501|gb|CP000077.1| Sulfolobus acidocaldarius DSM 639, complete genome	kinModCall	modified_base	17050	17050	22	+	.	coverage=109;context=TACCTCTCCACTTGTTATTCTATGACCTGCTACTTTTATCA;IPDRatio=1.51
gi|68566501|gb|CP000077.1| Sulfolobus acidocaldarius DSM 639, complete genome	kinModCall	modified_base	17078	17078	23	-	.	coverage=110;context=GTGAAGATAGTGGGTAGAGCGGATGATATGATAAAAGTAGC;IPDRatio=1.52
gi|68566501|gb|CP000077.1| Sulfolobus acidocaldarius DSM 639, complete genome	kinModCall	modified_base	17081	17081	21	+	.	coverage=107;context=ACTTTTATCATATCATCCGCTCTACCCACTATCTTCACATA;IPDRatio=1.43
gi|68566501|gb|CP000077.1| Sulfolobus acidocaldarius DSM 639, complete genome	kinModCall	modified_base	17099	17099	35	-	.	coverage=107;context=GCAATACTTGAAGGAAATTATGTGAAGATAGTGGGTAGAGC;IPDRatio=1.72
gi|68566501|gb|CP000077.1| Sulfolobus acidocaldarius DSM 639, complete genome	kinModCall	modified_base	17121	17121	21	+	.	coverage=103;context=AATTTCCTTCAAGTATTGCAACATCTCCTGTGTCATGATAT;IPDRatio=1.44
gi|68566501|gb|CP000077.1| Sulfolobus acidocaldarius DSM 639, complete genome	kinModCall	modified_base	17179	17179	40	-	.	coverage=103;context=AATTCACAGGAATTTTAAATGATGAAGAGAGATTTTTGTCA;IPDRatio=1.79
gi|68566501|gb|CP000077.1| Sulfolobus acidocaldarius DSM 639, complete genome	kinModCall	modified_base	17180	17180	24	-	.	coverage=111;context=CAATTCACAGGAATTTTAAATGATGAAGAGAGATTTTTGTC;IPDRatio=1.61
gi|68566501|gb|CP000077.1| Sulfolobus acidocaldarius DSM 639, complete genome	kinModCall	modified_base	17212	17212	24	+	.	coverage=85;context=TGTGAATTGAGTAGGAAAAGGCGTTTTACATACTAAGTAAC;IPDRatio=1.67
gi|68566501|gb|CP000077.1| Sulfolobus acidocaldarius DSM 639, complete genome	kinModCall	modified_base	17213	17213	27	+	.	coverage=108;context=GTGAATTGAGTAGGAAAAGGCGTTTTACATACTAAGTAACC;IPDRatio=1.63
gi|68566501|gb|CP000077.1| Sulfolobus acidocaldarius DSM 639, complete genome	kinModCall	m6A	17251	17251	55	+	.	context=ACCTGGATTTCCTCTTACGGATCTTCCATCTTCGTCTAAAG;fracLow=0.215;motif=GGATCY;coverage=109;IPDRatio=2.08;id=GGATCY;fracUp=0.495;frac=0.353;identificationQv=9
gi|68566501|gb|CP000077.1| Sulfolobus acidocaldarius DSM 639, complete genome	kinModCall	modified_base	17251	17251	25	-	.	coverage=114;context=CTTTAGACGAAGATGGAAGATCCGTAAGAGGAAATCCAGGT;IPDRatio=1.54
gi|68566501|gb|CP000077.1| Sulfolobus acidocaldarius DSM 639, complete genome	kinModCall	modified_base	17252	17252	44	-	.	context=ACTTTAGACGAAGATGGAAGATCCGTAAGAGGAAATCCAGG;motif=AGATCC;coverage=114;IPDRatio=2.06;id=AGATCC
gi|68566501|gb|CP000077.1| Sulfolobus acidocaldarius DSM 639, complete genome	kinModCall	modified_base	17283	17283	22	-	.	coverage=109;context=CGGTGTTCCGTTCCCTGGAGCTGTAGTAGATACTTTAGACG;IPDRatio=1.53
gi|68566501|gb|CP000077.1| Sulfolobus acidocaldarius DSM 639, complete genome	kinModCall	modified_base	17294	17294	22	-	.	coverage=94;context=CCAGGTTATGCCGGTGTTCCGTTCCCTGGAGCTGTAGTAGA;IPDRatio=1.43
gi|68566501|gb|CP000077.1| Sulfolobus acidocaldarius DSM 639, complete genome	kinModCall	modified_base	17296	17296	26	+	.	coverage=93;context=TACTACAGCTCCAGGGAACGGAACACCGGCATAACCTGGTT;IPDRatio=1.55
gi|68566501|gb|CP000077.1| Sulfolobus acidocaldarius DSM 639, complete genome	kinModCall	modified_base	17300	17300	21	-	.	coverage=107;context=GCAAAACCAGGTTATGCCGGTGTTCCGTTCCCTGGAGCTGT;IPDRatio=1.62
gi|68566501|gb|CP000077.1| Sulfolobus acidocaldarius DSM 639, complete genome	kinModCall	m4C	17303	17303	28	-	.	context=GAAGCAAAACCAGGTTATGCCGGTGTTCCGTTCCCTGGAGC;fracLow=0.453;coverage=103;IPDRatio=1.61;fracUp=1.000;frac=0.767;identificationQv=13
gi|68566501|gb|CP000077.1| Sulfolobus acidocaldarius DSM 639, complete genome	kinModCall	modified_base	17312	17312	24	+	.	coverage=112;context=AACGGAACACCGGCATAACCTGGTTTTGCTTCGACGTCGTC;IPDRatio=1.54
gi|68566501|gb|CP000077.1| Sulfolobus acidocaldarius DSM 639, complete genome	kinModCall	modified_base	17343	17343	21	+	.	coverage=110;context=CGACGTCGTCTAGGCTATACGGTGTTCCTATTATATATCCT;IPDRatio=1.67
gi|68566501|gb|CP000077.1| Sulfolobus acidocaldarius DSM 639, complete genome	kinModCall	modified_base	17367	17367	22	-	.	coverage=110;context=TGATGTTTATGGACAAACGGAGTTAGGATATATAATAGGAA;IPDRatio=1.49
gi|68566501|gb|CP000077.1| Sulfolobus acidocaldarius DSM 639, complete genome	kinModCall	modified_base	17590	17590	31	-	.	coverage=106;context=CTACATTCGGATTTATGGAGGGAGCACCAGATAATCCCACA;IPDRatio=1.76
gi|68566501|gb|CP000077.1| Sulfolobus acidocaldarius DSM 639, complete genome	kinModCall	modified_base	17652	17652	24	-	.	coverage=103;context=TACTGCAGATGTTGGCTGGATAACCTTTTCAAGGGTTATGT;IPDRatio=1.49
gi|68566501|gb|CP000077.1| Sulfolobus acidocaldarius DSM 639, complete genome	kinModCall	modified_base	17659	17659	37	-	.	coverage=106;context=TATTTACTACTGCAGATGTTGGCTGGATAACCTTTTCAAGG;IPDRatio=2.20
gi|68566501|gb|CP000077.1| Sulfolobus acidocaldarius DSM 639, complete genome	kinModCall	modified_base	17721	17721	29	+	.	coverage=106;context=CAAATAGTATGTCAAAAACTGTGTAATCTCCAACCATCCAT;IPDRatio=1.63
gi|68566501|gb|CP000077.1| Sulfolobus acidocaldarius DSM 639, complete genome	kinModCall	modified_base	17739	17739	27	-	.	coverage=110;context=GATCCTACCCCATGGCTCATGGATGGTTGGAGATTACACAG;IPDRatio=1.67
gi|68566501|gb|CP000077.1| Sulfolobus acidocaldarius DSM 639, complete genome	kinModCall	modified_base	17753	17753	25	+	.	coverage=108;context=ACCATCCATGAGCCATGGGGTAGGATCACTCCCTTAGGCTT;IPDRatio=1.59
gi|68566501|gb|CP000077.1| Sulfolobus acidocaldarius DSM 639, complete genome	kinModCall	modified_base	17956	17956	27	+	.	coverage=110;context=TCTTCTCACAGTATATTTACTGGTAACTATAATGTCTGGAT;IPDRatio=1.73
gi|68566501|gb|CP000077.1| Sulfolobus acidocaldarius DSM 639, complete genome	kinModCall	modified_base	17984	17984	25	+	.	coverage=107;context=ATAATGTCTGGATTGAAATCTTGCAATCTACTATTTACAGC;IPDRatio=1.55
gi|68566501|gb|CP000077.1| Sulfolobus acidocaldarius DSM 639, complete genome	kinModCall	modified_base	17984	17984	23	-	.	coverage=114;context=GCTGTAAATAGTAGATTGCAAGATTTCAATCCAGACATTAT;IPDRatio=1.47
gi|68566501|gb|CP000077.1| Sulfolobus acidocaldarius DSM 639, complete genome	kinModCall	modified_base	18167	18167	22	-	.	coverage=118;context=AGATTTGAAGAATTAAAAAGAGTTGTCCAATCCATATCATC;IPDRatio=1.53
gi|68566501|gb|CP000077.1| Sulfolobus acidocaldarius DSM 639, complete genome	kinModCall	.	18297	18297	15	-	.	context=ACAACAGAAGGACAAATATAGGTATAGCTGGTTCGTAAATG;motif=GGTATAVND;coverage=118;IPDRatio=1.409;id=GGTATAVND
gi|68566501|gb|CP000077.1| Sulfolobus acidocaldarius DSM 639, complete genome	kinModCall	modified_base	18327	18327	21	+	.	coverage=103;context=CCTTCTGTTGTAGAACCTTTTCCCAAGGTGTAAACCATGTT;IPDRatio=1.55
gi|68566501|gb|CP000077.1| Sulfolobus acidocaldarius DSM 639, complete genome	kinModCall	modified_base	18400	18400	39	+	.	coverage=110;context=TGGCTTCTCTAGGGCTAGTTGGTAGAGTGTAAAATAATCCA;IPDRatio=2.10
gi|68566501|gb|CP000077.1| Sulfolobus acidocaldarius DSM 639, complete genome	kinModCall	modified_base	18401	18401	30	+	.	coverage=94;context=GGCTTCTCTAGGGCTAGTTGGTAGAGTGTAAAATAATCCAT;IPDRatio=1.77
gi|68566501|gb|CP000077.1| Sulfolobus acidocaldarius DSM 639, complete genome	kinModCall	modified_base	18419	18419	22	-	.	coverage=122;context=TCAATGACTAACTAATAAATGGATTATTTTACACTCTACCA;IPDRatio=1.53
gi|68566501|gb|CP000077.1| Sulfolobus acidocaldarius DSM 639, complete genome	kinModCall	modified_base	18455	18455	50	+	.	coverage=115;context=ATTGACTAACCTTTATTACTTTATGACCACATATTTCACAT;IPDRatio=1.89
gi|68566501|gb|CP000077.1| Sulfolobus acidocaldarius DSM 639, complete genome	kinModCall	modified_base	18510	18510	28	-	.	coverage=118;context=ATTATATATATAAATGTGAAGGATGTGGAAAAACTTACATG;IPDRatio=1.60
gi|68566501|gb|CP000077.1| Sulfolobus acidocaldarius DSM 639, complete genome	kinModCall	modified_base	18560	18560	25	-	.	coverage=113;context=TATTAAATATTATTCTGTGAAGTTAAATATAAAAATAAGCA;IPDRatio=1.48
gi|68566501|gb|CP000077.1| Sulfolobus acidocaldarius DSM 639, complete genome	kinModCall	modified_base	18612	18612	21	-	.	coverage=114;context=GTTTAGTAGTTACAGATGACTTATCATTACAAAATCTACTC;IPDRatio=1.44
gi|68566501|gb|CP000077.1| Sulfolobus acidocaldarius DSM 639, complete genome	kinModCall	modified_base	18662	18662	21	-	.	coverage=115;context=TTCTAGAACTGACATATCTGTAGCAGCTTTAGCTTTAGATT;IPDRatio=1.46
gi|68566501|gb|CP000077.1| Sulfolobus acidocaldarius DSM 639, complete genome	kinModCall	modified_base	18708	18708	22	+	.	coverage=116;context=TATATCATTAATTTTATTCAGGGTTTTAGTCACAGTTAAAA;IPDRatio=1.45
gi|68566501|gb|CP000077.1| Sulfolobus acidocaldarius DSM 639, complete genome	kinModCall	modified_base	18796	18796	22	+	.	coverage=124;context=GCAAGTTCTAAGAGACTAGCTGATTTGAAATCCTTAACTTC;IPDRatio=1.46
gi|68566501|gb|CP000077.1| Sulfolobus acidocaldarius DSM 639, complete genome	kinModCall	modified_base	18870	18870	29	-	.	coverage=119;context=TCGATACAGCAGGCTTTTTAGCCGGTTTAGAGAATCTTTAT;IPDRatio=1.58
gi|68566501|gb|CP000077.1| Sulfolobus acidocaldarius DSM 639, complete genome	kinModCall	modified_base	18878	18878	28	+	.	coverage=126;context=TCTCTAAACCGGCTAAAAAGCCTGCTGTATCGAACACAATA;IPDRatio=1.59
gi|68566501|gb|CP000077.1| Sulfolobus acidocaldarius DSM 639, complete genome	kinModCall	modified_base	18986	18986	22	-	.	coverage=124;context=GGATATCTTAAAACTAATGAGGATGATGCAATAACTATCAA;IPDRatio=1.45
gi|68566501|gb|CP000077.1| Sulfolobus acidocaldarius DSM 639, complete genome	kinModCall	modified_base	18988	18988	24	+	.	coverage=125;context=GATAGTTATTGCATCATCCTCATTAGTTTTAAGATATCCTA;IPDRatio=1.49
gi|68566501|gb|CP000077.1| Sulfolobus acidocaldarius DSM 639, complete genome	kinModCall	modified_base	19018	19018	23	+	.	coverage=113;context=AAGATATCCTACTGTTTCACCATCAACTACTATTCTGACAC;IPDRatio=1.47
gi|68566501|gb|CP000077.1| Sulfolobus acidocaldarius DSM 639, complete genome	kinModCall	modified_base	19028	19028	21	-	.	coverage=125;context=AGACCACAAAGTGTCAGAATAGTAGTTGATGGTGAAACAGT;IPDRatio=1.43
gi|68566501|gb|CP000077.1| Sulfolobus acidocaldarius DSM 639, complete genome	kinModCall	modified_base	19098	19098	29	+	.	coverage=121;context=CTTCGTTGTCAGGTAAAATTAGTGCTCTAATGTCAGGTGTT;IPDRatio=1.57
gi|68566501|gb|CP000077.1| Sulfolobus acidocaldarius DSM 639, complete genome	kinModCall	modified_base	19129	19129	27	-	.	coverage=120;context=ACGCTATCAATGTTTCATTTTTAAACTGTCTAACACCTGAC;IPDRatio=1.55
gi|68566501|gb|CP000077.1| Sulfolobus acidocaldarius DSM 639, complete genome	kinModCall	modified_base	19170	19170	21	-	.	coverage=121;context=GGGTTATGCAGCAAATAGGATTGTTGTGCATAGAAAAGTGA;IPDRatio=1.54
gi|68566501|gb|CP000077.1| Sulfolobus acidocaldarius DSM 639, complete genome	kinModCall	modified_base	19191	19191	21	-	.	coverage=122;context=CACCCAGGGAAGTTGGGCATGGGGTTATGCAGCAAATAGGA;IPDRatio=1.47
gi|68566501|gb|CP000077.1| Sulfolobus acidocaldarius DSM 639, complete genome	kinModCall	modified_base	19204	19204	25	+	.	coverage=123;context=ATAACCCCATGCCCAACTTCCCTGGGTGGTGGAAACTAGTA;IPDRatio=1.52
gi|68566501|gb|CP000077.1| Sulfolobus acidocaldarius DSM 639, complete genome	kinModCall	modified_base	19228	19228	30	-	.	coverage=128;context=AAATTATTTTTGAAGGCGACGGAATACTAGTTTCCACCACC;IPDRatio=1.82
gi|68566501|gb|CP000077.1| Sulfolobus acidocaldarius DSM 639, complete genome	kinModCall	modified_base	19241	19241	25	-	.	coverage=133;context=TTTGAATCCAACAAAATTATTTTTGAAGGCGACGGAATACT;IPDRatio=1.51
gi|68566501|gb|CP000077.1| Sulfolobus acidocaldarius DSM 639, complete genome	kinModCall	modified_base	19321	19321	27	+	.	coverage=132;context=TATTGCAATATCATTAAATGCGATGTCCTTTACATACTTCG;IPDRatio=1.55
gi|68566501|gb|CP000077.1| Sulfolobus acidocaldarius DSM 639, complete genome	kinModCall	modified_base	19352	19352	21	-	.	coverage=128;context=GTAGAGGAATATAAGTTGCTAGAGGCTAAATCGAAGTATGT;IPDRatio=1.43
gi|68566501|gb|CP000077.1| Sulfolobus acidocaldarius DSM 639, complete genome	kinModCall	modified_base	19384	19384	21	-	.	coverage=129;context=TGTTATTGAAGCTAAAAAACAGAGACTATAAAGTAGAGGAA;IPDRatio=1.45
gi|68566501|gb|CP000077.1| Sulfolobus acidocaldarius DSM 639, complete genome	kinModCall	modified_base	19452	19452	22	-	.	coverage=102;context=CATAATTGGTATAAAAAGCGGAAGAAGATCTGCCCTATTTG;IPDRatio=1.55
gi|68566501|gb|CP000077.1| Sulfolobus acidocaldarius DSM 639, complete genome	kinModCall	modified_base	19453	19453	28	-	.	coverage=127;context=CCATAATTGGTATAAAAAGCGGAAGAAGATCTGCCCTATTT;IPDRatio=1.74
gi|68566501|gb|CP000077.1| Sulfolobus acidocaldarius DSM 639, complete genome	kinModCall	modified_base	19462	19462	22	+	.	coverage=127;context=AGATCTTCTTCCGCTTTTTATACCAATTATGGGTTTTCCTA;IPDRatio=1.47
gi|68566501|gb|CP000077.1| Sulfolobus acidocaldarius DSM 639, complete genome	kinModCall	.	19465	19465	14	-	.	context=AATTAGGAAAACCCATAATTGGTATAAAAAGCGGAAGAAGA;motif=GGTATAVND;coverage=122;IPDRatio=1.372;id=GGTATAVND
gi|68566501|gb|CP000077.1| Sulfolobus acidocaldarius DSM 639, complete genome	kinModCall	modified_base	19669	19669	21	-	.	coverage=122;context=ACTAATGTAATTATTTTAAAATCTAACTCAGGGTAAGTTAA;IPDRatio=1.43
gi|68566501|gb|CP000077.1| Sulfolobus acidocaldarius DSM 639, complete genome	kinModCall	m4C	19727	19727	47	+	.	context=CGTTAACTAGTTCTATTTCTCCGTAATGATTAATTAACCTT;fracLow=0.514;coverage=124;IPDRatio=2.01;fracUp=0.986;frac=0.781;identificationQv=25
gi|68566501|gb|CP000077.1| Sulfolobus acidocaldarius DSM 639, complete genome	kinModCall	modified_base	19762	19762	56	-	.	coverage=125;context=AAATACAAGGGAACAAAACAGCGTATCTATAAAATAAGGTT;IPDRatio=2.55
gi|68566501|gb|CP000077.1| Sulfolobus acidocaldarius DSM 639, complete genome	kinModCall	modified_base	19794	19794	21	-	.	coverage=115;context=CAACAATATTAACTACAGGTTGGTTAACACTAAAATACAAG;IPDRatio=1.59
gi|68566501|gb|CP000077.1| Sulfolobus acidocaldarius DSM 639, complete genome	kinModCall	modified_base	19909	19909	23	+	.	coverage=121;context=GCGTACTCTATTGCAGCTTTGGTTATTTTCCTAGAATATAC;IPDRatio=1.48
gi|68566501|gb|CP000077.1| Sulfolobus acidocaldarius DSM 639, complete genome	kinModCall	modified_base	19919	19919	22	-	.	coverage=129;context=GATGTGGTTCGTATATTCTAGGAAAATAACCAAAGCTGCAA;IPDRatio=1.47
gi|68566501|gb|CP000077.1| Sulfolobus acidocaldarius DSM 639, complete genome	kinModCall	modified_base	19959	19959	25	-	.	coverage=126;context=TACTGCCAATATATATTATTGGATTAATGATACTTGTACAG;IPDRatio=1.62
gi|68566501|gb|CP000077.1| Sulfolobus acidocaldarius DSM 639, complete genome	kinModCall	modified_base	19979	19979	30	-	.	coverage=124;context=TGAAAACTTCATCCTATTGCTACTGCCAATATATATTATTG;IPDRatio=1.58
gi|68566501|gb|CP000077.1| Sulfolobus acidocaldarius DSM 639, complete genome	kinModCall	modified_base	19991	19991	21	-	.	coverage=122;context=ACATTTGCTCACTGAAAACTTCATCCTATTGCTACTGCCAA;IPDRatio=1.44
gi|68566501|gb|CP000077.1| Sulfolobus acidocaldarius DSM 639, complete genome	kinModCall	modified_base	20003	20003	21	-	.	coverage=130;context=TGATTGGGAAATACATTTGCTCACTGAAAACTTCATCCTAT;IPDRatio=1.39
gi|68566501|gb|CP000077.1| Sulfolobus acidocaldarius DSM 639, complete genome	kinModCall	modified_base	20006	20006	24	-	.	coverage=113;context=ACTTGATTGGGAAATACATTTGCTCACTGAAAACTTCATCC;IPDRatio=1.53
gi|68566501|gb|CP000077.1| Sulfolobus acidocaldarius DSM 639, complete genome	kinModCall	modified_base	20009	20009	21	-	.	coverage=131;context=TAAACTTGATTGGGAAATACATTTGCTCACTGAAAACTTCA;IPDRatio=1.43
gi|68566501|gb|CP000077.1| Sulfolobus acidocaldarius DSM 639, complete genome	kinModCall	modified_base	20063	20063	21	-	.	coverage=128;context=AGTCCCCGGATTTTGATTGTGGCTTATACTATTTAAACTTT;IPDRatio=1.59
gi|68566501|gb|CP000077.1| Sulfolobus acidocaldarius DSM 639, complete genome	kinModCall	modified_base	20103	20103	24	+	.	coverage=120;context=TACTTTGACGGAATATGACATGGTTATTATAGGCGGTGGTC;IPDRatio=1.50
gi|68566501|gb|CP000077.1| Sulfolobus acidocaldarius DSM 639, complete genome	kinModCall	m4C	20261	20261	37	-	.	context=TAAATCATAAGCTAAAATTCCGGGATAACCACCTACATCAT;fracLow=0.315;coverage=118;IPDRatio=1.79;fracUp=0.820;frac=0.571;identificationQv=8
gi|68566501|gb|CP000077.1| Sulfolobus acidocaldarius DSM 639, complete genome	kinModCall	modified_base	20268	20268	23	+	.	coverage=115;context=AGGTGGTTATCCCGGAATTTTAGCTTATGATTTAGCGCAAA;IPDRatio=1.49
gi|68566501|gb|CP000077.1| Sulfolobus acidocaldarius DSM 639, complete genome	kinModCall	modified_base	20373	20373	22	+	.	coverage=122;context=TGAAAGAACTCCAGATAATATGTGGATTATAAAAACCGATA;IPDRatio=1.45
gi|68566501|gb|CP000077.1| Sulfolobus acidocaldarius DSM 639, complete genome	kinModCall	modified_base	20503	20503	22	-	.	coverage=121;context=TTTCTTCTCACGGTGTAGTATACTCCTTTATTCTCGTACTC;IPDRatio=1.49
gi|68566501|gb|CP000077.1| Sulfolobus acidocaldarius DSM 639, complete genome	kinModCall	modified_base	20510	20510	27	-	.	coverage=128;context=ATCCCTCTTTCTTCTCACGGTGTAGTATACTCCTTTATTCT;IPDRatio=1.72
gi|68566501|gb|CP000077.1| Sulfolobus acidocaldarius DSM 639, complete genome	kinModCall	modified_base	20526	20526	22	+	.	coverage=133;context=CTACACCGTGAGAAGAAAGAGGGATTTTGAGGGAAAAAGAA;IPDRatio=1.56
gi|68566501|gb|CP000077.1| Sulfolobus acidocaldarius DSM 639, complete genome	kinModCall	modified_base	20558	20558	26	+	.	coverage=129;context=GAAAAAGAATACTAATAGTAGGAGGAGGAGATTCTGCAGTA;IPDRatio=1.47
gi|68566501|gb|CP000077.1| Sulfolobus acidocaldarius DSM 639, complete genome	kinModCall	modified_base	20707	20707	25	+	.	coverage=120;context=ACAGTTTATACTTGGCATGAGTTGAAGGAAGTAAAGGGGGA;IPDRatio=1.49
gi|68566501|gb|CP000077.1| Sulfolobus acidocaldarius DSM 639, complete genome	kinModCall	modified_base	20776	20776	32	+	.	coverage=132;context=TTTGATAATAGGACAAAGGAGGAGAAAACGCTAGATGTTGA;IPDRatio=1.67
gi|68566501|gb|CP000077.1| Sulfolobus acidocaldarius DSM 639, complete genome	kinModCall	m4C	20799	20799	36	+	.	context=GAAAACGCTAGATGTTGACGCTGTAATAATAAGTATTGGAC;fracLow=0.546;coverage=133;IPDRatio=2.00;fracUp=1.000;frac=0.802;identificationQv=4
gi|68566501|gb|CP000077.1| Sulfolobus acidocaldarius DSM 639, complete genome	kinModCall	modified_base	20851	20851	45	+	.	coverage=125;context=CTAGGAAATATGGTCAAATGGGGTCTAAACATGAAAGGAAG;IPDRatio=2.24
gi|68566501|gb|CP000077.1| Sulfolobus acidocaldarius DSM 639, complete genome	kinModCall	modified_base	20871	20871	28	+	.	coverage=133;context=GGGTCTAAACATGAAAGGAAGGAGCATTACGGTAAATGGTA;IPDRatio=1.69
gi|68566501|gb|CP000077.1| Sulfolobus acidocaldarius DSM 639, complete genome	kinModCall	modified_base	20948	20948	23	+	.	coverage=121;context=GTGATATCGTAGAGCAAGAGGGTACACCAAAACTTGCCTTA;IPDRatio=1.55
gi|68566501|gb|CP000077.1| Sulfolobus acidocaldarius DSM 639, complete genome	kinModCall	modified_base	20955	20955	24	-	.	coverage=124;context=TAGCTATTAAGGCAAGTTTTGGTGTACCCTCTTGCTCTACG;IPDRatio=1.63
gi|68566501|gb|CP000077.1| Sulfolobus acidocaldarius DSM 639, complete genome	kinModCall	modified_base	20993	20993	30	-	.	coverage=127;context=AGCTACACTCACAGCTATAGCGGCTTGAGCAAATCCTGTAG;IPDRatio=1.60
gi|68566501|gb|CP000077.1| Sulfolobus acidocaldarius DSM 639, complete genome	kinModCall	modified_base	21149	21149	34	-	.	coverage=126;context=TATAATACACTTTAAAAAATGGATTTACATGTATCTGCTTT;IPDRatio=1.81
gi|68566501|gb|CP000077.1| Sulfolobus acidocaldarius DSM 639, complete genome	kinModCall	modified_base	21209	21209	22	+	.	coverage=128;context=ACCTGTTTATGAGGAAATTTCAGGGTATGATATTATCGAAT;IPDRatio=1.40
gi|68566501|gb|CP000077.1| Sulfolobus acidocaldarius DSM 639, complete genome	kinModCall	modified_base	21443	21443	22	+	.	coverage=131;context=AGTAAATCAGATAGAATTTGCAGGGGGAGAAAATAAAACTC;IPDRatio=1.47
gi|68566501|gb|CP000077.1| Sulfolobus acidocaldarius DSM 639, complete genome	kinModCall	modified_base	21527	21527	21	+	.	coverage=122;context=AAATAAGGTTTATGTAAACCCATCAATGTCAAACGAAAGGC;IPDRatio=1.48
gi|68566501|gb|CP000077.1| Sulfolobus acidocaldarius DSM 639, complete genome	kinModCall	modified_base	21557	21557	30	+	.	coverage=135;context=AAACGAAAGGCAGAAGATCGTTAACGAGATAGAATGTGGTA;IPDRatio=1.57
gi|68566501|gb|CP000077.1| Sulfolobus acidocaldarius DSM 639, complete genome	kinModCall	modified_base	21568	21568	21	+	.	coverage=130;context=AGAAGATCGTTAACGAGATAGAATGTGGTAAAATAGTTGAC;IPDRatio=1.40
gi|68566501|gb|CP000077.1| Sulfolobus acidocaldarius DSM 639, complete genome	kinModCall	modified_base	21613	21613	22	-	.	coverage=131;context=TTTTCTTGCCAAATGGATTGCAATAGCGCCATAACCTGTAA;IPDRatio=1.51
gi|68566501|gb|CP000077.1| Sulfolobus acidocaldarius DSM 639, complete genome	kinModCall	modified_base	21636	21636	29	+	.	coverage=121;context=ATCCATTTGGCAAGAAAATGTGGGTATATAGTTGCTGGAGA;IPDRatio=1.74
gi|68566501|gb|CP000077.1| Sulfolobus acidocaldarius DSM 639, complete genome	kinModCall	modified_base	21638	21638	25	+	.	coverage=128;context=CCATTTGGCAAGAAAATGTGGGTATATAGTTGCTGGAGATC;IPDRatio=1.64
gi|68566501|gb|CP000077.1| Sulfolobus acidocaldarius DSM 639, complete genome	kinModCall	modified_base	21669	21669	24	+	.	coverage=138;context=GCTGGAGATCTAAACTTAGAAGGTCTATTACTTTTGAAAGA;IPDRatio=1.43
gi|68566501|gb|CP000077.1| Sulfolobus acidocaldarius DSM 639, complete genome	kinModCall	modified_base	21762	21762	25	+	.	coverage=141;context=GCTAAGTATCTACCATTTAGAGATAAGACATTCGATTTAGG;IPDRatio=1.50
gi|68566501|gb|CP000077.1| Sulfolobus acidocaldarius DSM 639, complete genome	kinModCall	modified_base	21772	21772	22	+	.	coverage=137;context=TACCATTTAGAGATAAGACATTCGATTTAGGAATTGCTGAT;IPDRatio=1.45
gi|68566501|gb|CP000077.1| Sulfolobus acidocaldarius DSM 639, complete genome	kinModCall	modified_base	21783	21783	21	+	.	coverage=140;context=GATAAGACATTCGATTTAGGAATTGCTGATAATCCGACTAT;IPDRatio=1.40
gi|68566501|gb|CP000077.1| Sulfolobus acidocaldarius DSM 639, complete genome	kinModCall	modified_base	21790	21790	21	-	.	coverage=132;context=ACTAACTATAGTCGGATTATCAGCAATTCCTAAATCGAATG;IPDRatio=1.48
gi|68566501|gb|CP000077.1| Sulfolobus acidocaldarius DSM 639, complete genome	kinModCall	modified_base	21913	21913	23	+	.	coverage=115;context=TTATAGGATTAGCTAACTGGGTTAAGGTTAATGACTACTCT;IPDRatio=1.71
gi|68566501|gb|CP000077.1| Sulfolobus acidocaldarius DSM 639, complete genome	kinModCall	m6A	21938	21938	97	+	.	context=GGTTAATGACTACTCTAAGGATCTCTTCATCTTTAAGGGGA;fracLow=0.363;motif=GGATCY;coverage=139;IPDRatio=2.95;id=GGATCY;fracUp=0.616;frac=0.493;identificationQv=39
gi|68566501|gb|CP000077.1| Sulfolobus acidocaldarius DSM 639, complete genome	kinModCall	modified_base	21938	21938	22	-	.	coverage=133;context=TCCCCTTAAAGATGAAGAGATCCTTAGAGTAGTCATTAACC;IPDRatio=1.47
gi|68566501|gb|CP000077.1| Sulfolobus acidocaldarius DSM 639, complete genome	kinModCall	modified_base	21939	21939	62	-	.	context=CTCCCCTTAAAGATGAAGAGATCCTTAGAGTAGTCATTAAC;motif=AGATCC;coverage=132;IPDRatio=2.04;id=AGATCC
gi|68566501|gb|CP000077.1| Sulfolobus acidocaldarius DSM 639, complete genome	kinModCall	modified_base	21943	21943	23	-	.	coverage=128;context=GATTCTCCCCTTAAAGATGAAGAGATCCTTAGAGTAGTCAT;IPDRatio=1.45
gi|68566501|gb|CP000077.1| Sulfolobus acidocaldarius DSM 639, complete genome	kinModCall	modified_base	21955	21955	28	+	.	coverage=135;context=AGGATCTCTTCATCTTTAAGGGGAGAATCAGATGTCAGTAA;IPDRatio=1.59
gi|68566501|gb|CP000077.1| Sulfolobus acidocaldarius DSM 639, complete genome	kinModCall	modified_base	21955	21955	24	-	.	coverage=131;context=TTACTGACATCTGATTCTCCCCTTAAAGATGAAGAGATCCT;IPDRatio=1.53
gi|68566501|gb|CP000077.1| Sulfolobus acidocaldarius DSM 639, complete genome	kinModCall	modified_base	21985	21985	28	-	.	coverage=130;context=AGAACAGACCAGAGCAATATGGTAGCTATATTACTGACATC;IPDRatio=1.66
gi|68566501|gb|CP000077.1| Sulfolobus acidocaldarius DSM 639, complete genome	kinModCall	modified_base	22143	22143	25	+	.	coverage=133;context=TTTTAATTTAGACGATCCCCTTCCACGTATAATATCTGTAA;IPDRatio=1.47
gi|68566501|gb|CP000077.1| Sulfolobus acidocaldarius DSM 639, complete genome	kinModCall	modified_base	22463	22463	34	+	.	coverage=144;context=ACCTTATCAGCAACTTCTTTAGCGAACGACTTTCTATCTTC;IPDRatio=1.63
gi|68566501|gb|CP000077.1| Sulfolobus acidocaldarius DSM 639, complete genome	kinModCall	modified_base	22662	22662	22	+	.	coverage=142;context=ACCCATCCACATAATAAACATGTTCTTATAACAACTTTATT;IPDRatio=1.47
gi|68566501|gb|CP000077.1| Sulfolobus acidocaldarius DSM 639, complete genome	kinModCall	modified_base	22667	22667	31	+	.	coverage=143;context=TCCACATAATAAACATGTTCTTATAACAACTTTATTTTTTA;IPDRatio=2.23
gi|68566501|gb|CP000077.1| Sulfolobus acidocaldarius DSM 639, complete genome	kinModCall	modified_base	22677	22677	21	-	.	coverage=128;context=AGAAGGAGAATAAAAAATAAAGTTGTTATAAGAACATGTTT;IPDRatio=1.48
gi|68566501|gb|CP000077.1| Sulfolobus acidocaldarius DSM 639, complete genome	kinModCall	modified_base	22880	22880	21	-	.	coverage=134;context=ATGTAAAACCCTACAAGAGGAGGTCATTAGAACTCATTGAG;IPDRatio=1.44
gi|68566501|gb|CP000077.1| Sulfolobus acidocaldarius DSM 639, complete genome	kinModCall	modified_base	22890	22890	21	+	.	coverage=136;context=TCTAATGACCTCCTCTTGTAGGGTTTTACATTTTTTACCTT;IPDRatio=1.43
gi|68566501|gb|CP000077.1| Sulfolobus acidocaldarius DSM 639, complete genome	kinModCall	modified_base	22978	22978	27	+	.	coverage=137;context=TTCTGCGTTAGAACTTGTTCCCCGAGAGATCGTATCCCACC;IPDRatio=1.55
gi|68566501|gb|CP000077.1| Sulfolobus acidocaldarius DSM 639, complete genome	kinModCall	modified_base	22989	22989	22	-	.	coverage=130;context=TACAACAGCAGGGTGGGATACGATCTCTCGGGGAACAAGTT;IPDRatio=1.42
gi|68566501|gb|CP000077.1| Sulfolobus acidocaldarius DSM 639, complete genome	kinModCall	modified_base	22990	22990	25	+	.	coverage=132;context=ACTTGTTCCCCGAGAGATCGTATCCCACCCTGCTGTTGTAA;IPDRatio=1.77
gi|68566501|gb|CP000077.1| Sulfolobus acidocaldarius DSM 639, complete genome	kinModCall	modified_base	22998	22998	32	-	.	coverage=119;context=AGCATTTTTTACAACAGCAGGGTGGGATACGATCTCTCGGG;IPDRatio=1.83
gi|68566501|gb|CP000077.1| Sulfolobus acidocaldarius DSM 639, complete genome	kinModCall	m4C	23017	23017	46	+	.	context=CCCTGCTGTTGTAAAAAATGCTGTAAGAAGGGGTAAAAAGG;fracLow=0.397;coverage=135;IPDRatio=1.79;fracUp=0.778;frac=0.571;identificationQv=17
gi|68566501|gb|CP000077.1| Sulfolobus acidocaldarius DSM 639, complete genome	kinModCall	modified_base	23018	23018	24	-	.	coverage=129;context=GCCTTTTTACCCCTTCTTACAGCATTTTTTACAACAGCAGG;IPDRatio=1.50
gi|68566501|gb|CP000077.1| Sulfolobus acidocaldarius DSM 639, complete genome	kinModCall	modified_base	23027	23027	22	+	.	coverage=124;context=GTAAAAAATGCTGTAAGAAGGGGTAAAAAGGCAGAAAATAC;IPDRatio=1.58
gi|68566501|gb|CP000077.1| Sulfolobus acidocaldarius DSM 639, complete genome	kinModCall	modified_base	23054	23054	22	-	.	coverage=128;context=TTATAATGCAATGAAATATCAAGTAAGGTATTTTCTGCCTT;IPDRatio=1.46
gi|68566501|gb|CP000077.1| Sulfolobus acidocaldarius DSM 639, complete genome	kinModCall	modified_base	23090	23090	28	+	.	coverage=133;context=TATAAAGCTATGAAAAACTTAGAGAATGCGAATAAGAGGGG;IPDRatio=1.54
gi|68566501|gb|CP000077.1| Sulfolobus acidocaldarius DSM 639, complete genome	kinModCall	modified_base	23097	23097	32	-	.	coverage=122;context=TGGTCTTCCCCTCTTATTCGCATTCTCTAAGTTTTTCATAG;IPDRatio=1.63
gi|68566501|gb|CP000077.1| Sulfolobus acidocaldarius DSM 639, complete genome	kinModCall	modified_base	23099	23099	21	+	.	coverage=127;context=ATGAAAAACTTAGAGAATGCGAATAAGAGGGGAAGACCAGA;IPDRatio=1.42
gi|68566501|gb|CP000077.1| Sulfolobus acidocaldarius DSM 639, complete genome	kinModCall	modified_base	23109	23109	22	+	.	coverage=115;context=TAGAGAATGCGAATAAGAGGGGAAGACCAGATATAGTTCAT;IPDRatio=1.54
gi|68566501|gb|CP000077.1| Sulfolobus acidocaldarius DSM 639, complete genome	kinModCall	m4C	23134	23134	37	+	.	context=ACCAGATATAGTTCATTTCGCATTGTTGTTATTTTTAACCC;fracLow=0.538;coverage=130;IPDRatio=1.69;fracUp=1.000;frac=0.876;identificationQv=3
gi|68566501|gb|CP000077.1| Sulfolobus acidocaldarius DSM 639, complete genome	kinModCall	modified_base	23213	23213	21	+	.	coverage=133;context=ATTGACGGTAAAATAATATTCGTTGATAGGCAAATGAGACC;IPDRatio=1.40
gi|68566501|gb|CP000077.1| Sulfolobus acidocaldarius DSM 639, complete genome	kinModCall	modified_base	23214	23214	24	+	.	coverage=122;context=TTGACGGTAAAATAATATTCGTTGATAGGCAAATGAGACCA;IPDRatio=1.48
gi|68566501|gb|CP000077.1| Sulfolobus acidocaldarius DSM 639, complete genome	kinModCall	modified_base	23256	23256	32	+	.	coverage=129;context=CTAAAAACTACAACAGGTTTGTAGGATTAATGGAACAGTTA;IPDRatio=1.56
gi|68566501|gb|CP000077.1| Sulfolobus acidocaldarius DSM 639, complete genome	kinModCall	modified_base	23328	23328	22	+	.	coverage=135;context=ATAGGACTCTAATGGAAATTACTAACCTTAAATTAAAGGAT;IPDRatio=1.37
gi|68566501|gb|CP000077.1| Sulfolobus acidocaldarius DSM 639, complete genome	kinModCall	.	23347	23347	2	+	.	context=TACTAACCTTAAATTAAAGGATCTCTCTAGAAAATACTCCT;motif=GGATCY;coverage=133;IPDRatio=0.956;id=GGATCY
gi|68566501|gb|CP000077.1| Sulfolobus acidocaldarius DSM 639, complete genome	kinModCall	.	23348	23348	6	-	.	context=GAGGAGTATTTTCTAGAGAGATCCTTTAATTTAAGGTTAGT;motif=AGATCC;coverage=125;IPDRatio=1.1;id=AGATCC
gi|68566501|gb|CP000077.1| Sulfolobus acidocaldarius DSM 639, complete genome	kinModCall	modified_base	23392	23392	59	+	.	coverage=115;context=AATAGTGTTAAGTGAAAGTGGAAGAAAAGTAAATCCTGCTG;IPDRatio=2.01
gi|68566501|gb|CP000077.1| Sulfolobus acidocaldarius DSM 639, complete genome	kinModCall	modified_base	23440	23440	29	+	.	coverage=134;context=CAAACTCATGCACGAAAATGTGCTATTTGGGGTAGGCGCAT;IPDRatio=1.54
gi|68566501|gb|CP000077.1| Sulfolobus acidocaldarius DSM 639, complete genome	kinModCall	modified_base	23462	23462	21	+	.	coverage=132;context=CTATTTGGGGTAGGCGCATTTGCTCATGGGGATTTTTCATC;IPDRatio=1.43
gi|68566501|gb|CP000077.1| Sulfolobus acidocaldarius DSM 639, complete genome	kinModCall	modified_base	23520	23520	29	-	.	coverage=131;context=AGTTTCTAAAACATTTTTACTTATTGAAAGAAAATCGCTAG;IPDRatio=1.54
gi|68566501|gb|CP000077.1| Sulfolobus acidocaldarius DSM 639, complete genome	kinModCall	modified_base	23598	23598	27	+	.	coverage=134;context=GGTTCCTTAGCTGATAGTAATGCTATCTTATAGACTATTAT;IPDRatio=1.64
gi|68566501|gb|CP000077.1| Sulfolobus acidocaldarius DSM 639, complete genome	kinModCall	modified_base	23756	23756	29	+	.	coverage=141;context=TATTACTATTCCGTCCTCGTCCTGTTTGAGAAATACATCCT;IPDRatio=1.54
gi|68566501|gb|CP000077.1| Sulfolobus acidocaldarius DSM 639, complete genome	kinModCall	modified_base	23891	23891	23	+	.	coverage=137;context=TGCTGATTCGCATATCTCTGTAACTCTATTCGAATCATGTT;IPDRatio=1.47
gi|68566501|gb|CP000077.1| Sulfolobus acidocaldarius DSM 639, complete genome	kinModCall	modified_base	23936	23936	25	-	.	coverage=126;context=CAGTGACCACGTGGTATCTTGAAAATCTAATAAGGATAGCA;IPDRatio=1.43
gi|68566501|gb|CP000077.1| Sulfolobus acidocaldarius DSM 639, complete genome	kinModCall	modified_base	23938	23938	23	+	.	coverage=135;context=CTATCCTTATTAGATTTTCAAGATACCACGTGGTCACTGGT;IPDRatio=1.51
gi|68566501|gb|CP000077.1| Sulfolobus acidocaldarius DSM 639, complete genome	kinModCall	modified_base	23978	23978	21	-	.	coverage=122;context=TAATTGAGTACTATAAAATAGTTAAAGACTTAGAGCTTATA;IPDRatio=1.39
gi|68566501|gb|CP000077.1| Sulfolobus acidocaldarius DSM 639, complete genome	kinModCall	modified_base	23992	23992	21	-	.	coverage=125;context=AACGTTGTTATCTTTAATTGAGTACTATAAAATAGTTAAAG;IPDRatio=1.52
gi|68566501|gb|CP000077.1| Sulfolobus acidocaldarius DSM 639, complete genome	kinModCall	modified_base	24136	24136	25	-	.	coverage=130;context=ATTGGGAAGAATAAATATAGCGGCAGATGAAAAGCTAGTGA;IPDRatio=1.55
gi|68566501|gb|CP000077.1| Sulfolobus acidocaldarius DSM 639, complete genome	kinModCall	modified_base	24219	24219	21	+	.	coverage=139;context=CTTTTCTTTACCAACGAACGTGTTATCTAGGAGTAAAAAAT;IPDRatio=1.41
gi|68566501|gb|CP000077.1| Sulfolobus acidocaldarius DSM 639, complete genome	kinModCall	modified_base	24253	24253	22	+	.	coverage=143;context=AAAAAATATTATATCAAAGACTATAAATAAAATGAAAACTA;IPDRatio=1.44
gi|68566501|gb|CP000077.1| Sulfolobus acidocaldarius DSM 639, complete genome	kinModCall	modified_base	24259	24259	29	-	.	coverage=124;context=TTATAATAGTTTTCATTTTATTTATAGTCTTTGATATAATA;IPDRatio=1.71
gi|68566501|gb|CP000077.1| Sulfolobus acidocaldarius DSM 639, complete genome	kinModCall	modified_base	24362	24362	21	-	.	coverage=128;context=TAGAAATAAAATATTATGAGCAATGACAAAGAATATTCAAT;IPDRatio=1.43
gi|68566501|gb|CP000077.1| Sulfolobus acidocaldarius DSM 639, complete genome	kinModCall	modified_base	24386	24386	42	+	.	coverage=127;context=ATAATATTTTATTTCTATCGGTAAAATTTAAAATTTCCTAC;IPDRatio=1.76
gi|68566501|gb|CP000077.1| Sulfolobus acidocaldarius DSM 639, complete genome	kinModCall	modified_base	24387	24387	29	+	.	coverage=137;context=TAATATTTTATTTCTATCGGTAAAATTTAAAATTTCCTACA;IPDRatio=1.57
gi|68566501|gb|CP000077.1| Sulfolobus acidocaldarius DSM 639, complete genome	kinModCall	modified_base	24404	24404	21	-	.	coverage=128;context=CAAAAATTTATAATGACTGTAGGAAATTTTAAATTTTACCG;IPDRatio=1.46
gi|68566501|gb|CP000077.1| Sulfolobus acidocaldarius DSM 639, complete genome	kinModCall	m4C	24406	24406	49	+	.	context=GTAAAATTTAAAATTTCCTACAGTCATTATAAATTTTTGGT;fracLow=0.319;coverage=141;IPDRatio=1.81;fracUp=0.741;frac=0.561;identificationQv=5
gi|68566501|gb|CP000077.1| Sulfolobus acidocaldarius DSM 639, complete genome	kinModCall	modified_base	24419	24419	22	+	.	coverage=139;context=TTTCCTACAGTCATTATAAATTTTTGGTTTAAGTACAGGTC;IPDRatio=1.43
gi|68566501|gb|CP000077.1| Sulfolobus acidocaldarius DSM 639, complete genome	kinModCall	modified_base	24443	24443	35	-	.	coverage=126;context=TACTTTTACATTAATTTCGTTTAGGACCTGTACTTAAACCA;IPDRatio=1.64
gi|68566501|gb|CP000077.1| Sulfolobus acidocaldarius DSM 639, complete genome	kinModCall	m4C	24510	24510	59	+	.	context=TATTATAACGAAATCTCATTCAGTAATTTTGACAATTAAGT;fracLow=0.963;coverage=146;IPDRatio=2.09;fracUp=1.000;frac=1.000;identificationQv=42
gi|68566501|gb|CP000077.1| Sulfolobus acidocaldarius DSM 639, complete genome	kinModCall	modified_base	24528	24528	39	+	.	coverage=141;context=TTCAGTAATTTTGACAATTAAGTTATTAGGTCCCCTATGAT;IPDRatio=1.69
gi|68566501|gb|CP000077.1| Sulfolobus acidocaldarius DSM 639, complete genome	kinModCall	modified_base	24551	24551	26	+	.	coverage=143;context=TATTAGGTCCCCTATGATCAGGAGCTAAATTATCCATCTGT;IPDRatio=1.50
gi|68566501|gb|CP000077.1| Sulfolobus acidocaldarius DSM 639, complete genome	kinModCall	modified_base	24556	24556	28	-	.	coverage=131;context=AAAATACAGATGGATAATTTAGCTCCTGATCATAGGGGACC;IPDRatio=1.48
gi|68566501|gb|CP000077.1| Sulfolobus acidocaldarius DSM 639, complete genome	kinModCall	modified_base	24567	24567	23	-	.	coverage=131;context=ACGAAATAGTTAAAATACAGATGGATAATTTAGCTCCTGAT;IPDRatio=1.47
gi|68566501|gb|CP000077.1| Sulfolobus acidocaldarius DSM 639, complete genome	kinModCall	modified_base	24612	24612	23	+	.	coverage=146;context=CAAATTTTTGAAAATTTCATGGCTACCATCATCCTTAAGGT;IPDRatio=1.44
gi|68566501|gb|CP000077.1| Sulfolobus acidocaldarius DSM 639, complete genome	kinModCall	modified_base	24618	24618	24	-	.	coverage=123;context=TTAAAGACCTTAAGGATGATGGTAGCCATGAAATTTTCAAA;IPDRatio=1.46
gi|68566501|gb|CP000077.1| Sulfolobus acidocaldarius DSM 639, complete genome	kinModCall	modified_base	24650	24650	25	-	.	coverage=128;context=ATTCCTAGAGGTTAATGATAAGAGATTATTGGTTAAAGACC;IPDRatio=1.52
gi|68566501|gb|CP000077.1| Sulfolobus acidocaldarius DSM 639, complete genome	kinModCall	modified_base	24664	24664	30	+	.	coverage=145;context=AATCTCTTATCATTAACCTCTAGGAATGATAAAAGACCTTT;IPDRatio=1.57
gi|68566501|gb|CP000077.1| Sulfolobus acidocaldarius DSM 639, complete genome	kinModCall	modified_base	24827	24827	23	+	.	coverage=142;context=TCTTTTCTGATATATTTAGATTTGTAAGGACATAATCTTGA;IPDRatio=1.50
gi|68566501|gb|CP000077.1| Sulfolobus acidocaldarius DSM 639, complete genome	kinModCall	modified_base	24828	24828	23	+	.	coverage=142;context=CTTTTCTGATATATTTAGATTTGTAAGGACATAATCTTGAG;IPDRatio=1.47
gi|68566501|gb|CP000077.1| Sulfolobus acidocaldarius DSM 639, complete genome	kinModCall	modified_base	24888	24888	25	-	.	coverage=134;context=AGGTATTTTCGGACTTTAGCGGGGATGAAAAGCCCTTATCT;IPDRatio=1.71
gi|68566501|gb|CP000077.1| Sulfolobus acidocaldarius DSM 639, complete genome	kinModCall	modified_base	24919	24919	25	+	.	coverage=143;context=GAAAATACCTCGACAATTTGTGGAAAATTAAGTGAAAAAAG;IPDRatio=1.48
gi|68566501|gb|CP000077.1| Sulfolobus acidocaldarius DSM 639, complete genome	kinModCall	modified_base	24929	24929	39	+	.	coverage=138;context=CGACAATTTGTGGAAAATTAAGTGAAAAAAGAGTTAAGAAC;IPDRatio=1.70
gi|68566501|gb|CP000077.1| Sulfolobus acidocaldarius DSM 639, complete genome	kinModCall	m6A	24940	24940	72	+	.	context=GGAAAATTAAGTGAAAAAAGAGTTAAGAACCCATCTGCATT;fracLow=0.309;coverage=144;IPDRatio=2.08;fracUp=0.551;frac=0.428;identificationQv=46
gi|68566501|gb|CP000077.1| Sulfolobus acidocaldarius DSM 639, complete genome	kinModCall	modified_base	24947	24947	27	-	.	coverage=130;context=CTCAACTAATGCAGATGGGTTCTTAACTCTTTTTTCACTTA;IPDRatio=1.55
gi|68566501|gb|CP000077.1| Sulfolobus acidocaldarius DSM 639, complete genome	kinModCall	modified_base	24967	24967	28	-	.	coverage=135;context=CTACTAGCGCAAATCTCTTCCTCAACTAATGCAGATGGGTT;IPDRatio=1.47
gi|68566501|gb|CP000077.1| Sulfolobus acidocaldarius DSM 639, complete genome	kinModCall	modified_base	24968	24968	21	-	.	coverage=136;context=GCTACTAGCGCAAATCTCTTCCTCAACTAATGCAGATGGGT;IPDRatio=1.45
gi|68566501|gb|CP000077.1| Sulfolobus acidocaldarius DSM 639, complete genome	kinModCall	m4C	24979	24979	59	+	.	context=TTAGTTGAGGAAGAGATTTGCGCTAGTAGCATCTGATCCCC;fracLow=0.585;coverage=144;IPDRatio=2.25;fracUp=1.000;frac=0.794;identificationQv=23
gi|68566501|gb|CP000077.1| Sulfolobus acidocaldarius DSM 639, complete genome	kinModCall	modified_base	24982	24982	22	+	.	coverage=143;context=GTTGAGGAAGAGATTTGCGCTAGTAGCATCTGATCCCCTAA;IPDRatio=1.63
gi|68566501|gb|CP000077.1| Sulfolobus acidocaldarius DSM 639, complete genome	kinModCall	modified_base	24998	24998	25	-	.	coverage=124;context=GGACGATGTAACAATCTTAGGGGATCAGATGCTACTAGCGC;IPDRatio=1.58
gi|68566501|gb|CP000077.1| Sulfolobus acidocaldarius DSM 639, complete genome	kinModCall	modified_base	25026	25026	22	-	.	coverage=129;context=TAAACTATCCTCCAGCCCTGTTAAATTTGGACGATGTAACA;IPDRatio=1.44
gi|68566501|gb|CP000077.1| Sulfolobus acidocaldarius DSM 639, complete genome	kinModCall	modified_base	25029	25029	27	+	.	coverage=140;context=TACATCGTCCAAATTTAACAGGGCTGGAGGATAGTTTACTA;IPDRatio=1.55
gi|68566501|gb|CP000077.1| Sulfolobus acidocaldarius DSM 639, complete genome	kinModCall	modified_base	25071	25071	36	+	.	coverage=139;context=TATTATTTCTTTAGAAAATTTTTCAAGAGCATTTCTGAGGA;IPDRatio=1.64
gi|68566501|gb|CP000077.1| Sulfolobus acidocaldarius DSM 639, complete genome	kinModCall	modified_base	25121	25121	21	+	.	coverage=141;context=TGACTTTATCAGAAAAAGTTGATGGATAGCTGATGGTCAGC;IPDRatio=1.47
gi|68566501|gb|CP000077.1| Sulfolobus acidocaldarius DSM 639, complete genome	kinModCall	modified_base	25151	25151	30	+	.	coverage=141;context=TGATGGTCAGCTTATTTTTAGCGTACATAATATATTTATGT;IPDRatio=1.63
gi|68566501|gb|CP000077.1| Sulfolobus acidocaldarius DSM 639, complete genome	kinModCall	modified_base	25505	25505	23	+	.	coverage=140;context=TATTAAATCCAAAATCGAAAGGGTTAATTGAAATAAACTCC;IPDRatio=1.47
gi|68566501|gb|CP000077.1| Sulfolobus acidocaldarius DSM 639, complete genome	kinModCall	modified_base	25554	25554	31	+	.	coverage=145;context=TGGATTAAACGTCAAAAACTGTTGCATTATTGATGTGTAAA;IPDRatio=1.67
gi|68566501|gb|CP000077.1| Sulfolobus acidocaldarius DSM 639, complete genome	kinModCall	modified_base	25555	25555	36	+	.	coverage=142;context=GGATTAAACGTCAAAAACTGTTGCATTATTGATGTGTAAAA;IPDRatio=1.71
gi|68566501|gb|CP000077.1| Sulfolobus acidocaldarius DSM 639, complete genome	kinModCall	modified_base	25607	25607	40	+	.	coverage=147;context=AAAAATGTTTGTTTTGGTCATGGAAATTTTTTCAAATCAAA;IPDRatio=1.81
gi|68566501|gb|CP000077.1| Sulfolobus acidocaldarius DSM 639, complete genome	kinModCall	modified_base	25693	25693	21	-	.	coverage=135;context=CCACTTCCAGAGGTTAAAAGAGGTTTAGAGAAATTCTATTC;IPDRatio=1.44
gi|68566501|gb|CP000077.1| Sulfolobus acidocaldarius DSM 639, complete genome	kinModCall	modified_base	25736	25736	22	+	.	coverage=144;context=CATTATACTCCTGTATGTCAGCCCATATGGTTTTTCTTATA;IPDRatio=1.42
gi|68566501|gb|CP000077.1| Sulfolobus acidocaldarius DSM 639, complete genome	kinModCall	modified_base	25864	25864	29	-	.	coverage=133;context=TTAGCTATGAAGTTTAAGGAGGCTTATGTGAAAAGTAAGCA;IPDRatio=1.68
gi|68566501|gb|CP000077.1| Sulfolobus acidocaldarius DSM 639, complete genome	kinModCall	modified_base	25890	25890	22	-	.	coverage=135;context=TAATCAGTAAGGACATTGGCAGAGAATTAGCTATGAAGTTT;IPDRatio=1.42
gi|68566501|gb|CP000077.1| Sulfolobus acidocaldarius DSM 639, complete genome	kinModCall	m6A	25960	25960	38	+	.	context=CCTGCTAACTGTTTCCATAGATCCCACATACTTATTATTCT;fracLow=0.096;motif=AGATCC;coverage=140;IPDRatio=1.69;id=AGATCC;fracUp=0.301;frac=0.195;identificationQv=6
gi|68566501|gb|CP000077.1| Sulfolobus acidocaldarius DSM 639, complete genome	kinModCall	modified_base	25961	25961	55	-	.	context=CAGAATAATAAGTATGTGGGATCTATGGAAACAGTTAGCAG;motif=GGATCY;coverage=130;IPDRatio=2.03;id=GGATCY
gi|68566501|gb|CP000077.1| Sulfolobus acidocaldarius DSM 639, complete genome	kinModCall	modified_base	26108	26108	21	+	.	coverage=141;context=TCTTTATTATAACCAGTTTCCTGTACTTACCAATAAGGAGT;IPDRatio=1.64
gi|68566501|gb|CP000077.1| Sulfolobus acidocaldarius DSM 639, complete genome	kinModCall	modified_base	26175	26175	23	-	.	coverage=143;context=TAGATGAAATAAAAAACTCCAGGTTAATAGTGCATGGTCAT;IPDRatio=1.55
gi|68566501|gb|CP000077.1| Sulfolobus acidocaldarius DSM 639, complete genome	kinModCall	modified_base	26359	26359	35	-	.	coverage=141;context=GAAATAATCTCTACAGTTCAAGATACTAATGAAAAAGTACT;IPDRatio=1.69
gi|68566501|gb|CP000077.1| Sulfolobus acidocaldarius DSM 639, complete genome	kinModCall	modified_base	26516	26516	31	+	.	coverage=164;context=AATAAGTGATCTAAAAAATGCTTGTTTCAATTGGTTCCAAG;IPDRatio=1.53
gi|68566501|gb|CP000077.1| Sulfolobus acidocaldarius DSM 639, complete genome	kinModCall	modified_base	26527	26527	31	+	.	coverage=155;context=TAAAAAATGCTTGTTTCAATTGGTTCCAAGAATAAGGTAAA;IPDRatio=1.54
gi|68566501|gb|CP000077.1| Sulfolobus acidocaldarius DSM 639, complete genome	kinModCall	modified_base	26711	26711	28	+	.	context=AAGAAACTGATTCTGATATAGGTATAGGAATAGAAGGGGGA;motif=GGTATAVND;coverage=163;IPDRatio=1.67;id=GGTATAVND
gi|68566501|gb|CP000077.1| Sulfolobus acidocaldarius DSM 639, complete genome	kinModCall	modified_base	26729	26729	30	+	.	coverage=142;context=TAGGTATAGGAATAGAAGGGGGAGTATTTAGCTACGAGAAT;IPDRatio=1.68
gi|68566501|gb|CP000077.1| Sulfolobus acidocaldarius DSM 639, complete genome	kinModCall	modified_base	26970	26970	22	-	.	coverage=151;context=CAGCTATTACTGGCTGTACATAAAGCTCTTTTCTATTGATG;IPDRatio=1.39
gi|68566501|gb|CP000077.1| Sulfolobus acidocaldarius DSM 639, complete genome	kinModCall	modified_base	27132	27132	22	+	.	coverage=161;context=AGCTAAGTAGACACCGTGTTCCTCATGTACATTTTCTTTAG;IPDRatio=1.43
gi|68566501|gb|CP000077.1| Sulfolobus acidocaldarius DSM 639, complete genome	kinModCall	modified_base	27403	27403	35	+	.	coverage=159;context=TCTATCCCTATCTCCCCGTAGGTAGGGTTAGTAATAGGTAT;IPDRatio=1.74
gi|68566501|gb|CP000077.1| Sulfolobus acidocaldarius DSM 639, complete genome	kinModCall	modified_base	27539	27539	30	+	.	coverage=161;context=TACTTAGCCATGCTTGAGCAGGATGTTTATTAAGTGTCCTA;IPDRatio=1.54
gi|68566501|gb|CP000077.1| Sulfolobus acidocaldarius DSM 639, complete genome	kinModCall	modified_base	27558	27558	25	+	.	coverage=166;context=AGGATGTTTATTAAGTGTCCTATTAACAACCACTCCTCTGT;IPDRatio=1.58
gi|68566501|gb|CP000077.1| Sulfolobus acidocaldarius DSM 639, complete genome	kinModCall	modified_base	27572	27572	26	-	.	coverage=114;context=CTTTAATGACATTAACAGAGGAGTGGTTGTTAATAGGACAC;IPDRatio=1.52
gi|68566501|gb|CP000077.1| Sulfolobus acidocaldarius DSM 639, complete genome	kinModCall	modified_base	27573	27573	29	-	.	coverage=151;context=TCTTTAATGACATTAACAGAGGAGTGGTTGTTAATAGGACA;IPDRatio=1.63
gi|68566501|gb|CP000077.1| Sulfolobus acidocaldarius DSM 639, complete genome	kinModCall	modified_base	27631	27631	27	+	.	coverage=167;context=GGTTGACACTTCATAAAACTGGAGTAGCTTAAACTGTCAAT;IPDRatio=1.56
gi|68566501|gb|CP000077.1| Sulfolobus acidocaldarius DSM 639, complete genome	kinModCall	modified_base	27637	27637	22	-	.	coverage=151;context=ATTGGGATTGACAGTTTAAGCTACTCCAGTTTTATGAAGTG;IPDRatio=1.37
gi|68566501|gb|CP000077.1| Sulfolobus acidocaldarius DSM 639, complete genome	kinModCall	m4C	27728	27728	41	-	.	context=AGTTGACACAATAGTGGGTGCAGTTCCTAGAGATACTATCG;fracLow=0.359;coverage=149;IPDRatio=1.68;fracUp=0.783;frac=0.590;identificationQv=13
gi|68566501|gb|CP000077.1| Sulfolobus acidocaldarius DSM 639, complete genome	kinModCall	modified_base	27755	27755	21	-	.	coverage=122;context=AGTGCTCATATTTAAAAATGGTAAGGTAGTTGACACAATAG;IPDRatio=1.40
gi|68566501|gb|CP000077.1| Sulfolobus acidocaldarius DSM 639, complete genome	kinModCall	modified_base	27772	27772	24	-	.	coverage=145;context=ATAATGAGCTTACCCACAGTGCTCATATTTAAAAATGGTAA;IPDRatio=1.44
gi|68566501|gb|CP000077.1| Sulfolobus acidocaldarius DSM 639, complete genome	kinModCall	modified_base	27775	27775	36	+	.	coverage=160;context=CCATTTTTAAATATGAGCACTGTGGGTAAGCTCATTATACC;IPDRatio=1.60
gi|68566501|gb|CP000077.1| Sulfolobus acidocaldarius DSM 639, complete genome	kinModCall	.	27795	27795	8	-	.	context=GTGATATAGCCAACCAATTTGGTATAATGAGCTTACCCACA;motif=GGTATAVND;coverage=150;IPDRatio=1.181;id=GGTATAVND
gi|68566501|gb|CP000077.1| Sulfolobus acidocaldarius DSM 639, complete genome	kinModCall	modified_base	27834	27834	26	-	.	coverage=148;context=CTCAAATAGGCTTTGGAAAAGTAAATGCTGATGAAAATAGT;IPDRatio=1.43
gi|68566501|gb|CP000077.1| Sulfolobus acidocaldarius DSM 639, complete genome	kinModCall	modified_base	27864	27864	42	-	.	coverage=146;context=CAATAATTGAGGAATTGGCGTCTGAGTATACTCAAATAGGC;IPDRatio=1.88
gi|68566501|gb|CP000077.1| Sulfolobus acidocaldarius DSM 639, complete genome	kinModCall	modified_base	27883	27883	23	-	.	coverage=145;context=CCATGCTTTGTCCTCTCCCCAATAATTGAGGAATTGGCGTC;IPDRatio=1.43
gi|68566501|gb|CP000077.1| Sulfolobus acidocaldarius DSM 639, complete genome	kinModCall	modified_base	27887	27887	22	+	.	coverage=118;context=CCAATTCCTCAATTATTGGGGAGAGGACAAAGCATGGAGCA;IPDRatio=1.61
gi|68566501|gb|CP000077.1| Sulfolobus acidocaldarius DSM 639, complete genome	kinModCall	modified_base	27915	27915	23	-	.	coverage=139;context=CTGTGGTGGATTTTTGGGCTGAATGGTGTGCTCCATGCTTT;IPDRatio=1.45
gi|68566501|gb|CP000077.1| Sulfolobus acidocaldarius DSM 639, complete genome	kinModCall	modified_base	27919	27919	22	-	.	coverage=125;context=ATAGCTGTGGTGGATTTTTGGGCTGAATGGTGTGCTCCATG;IPDRatio=1.55
gi|68566501|gb|CP000077.1| Sulfolobus acidocaldarius DSM 639, complete genome	kinModCall	modified_base	27920	27920	31	-	.	coverage=143;context=AATAGCTGTGGTGGATTTTTGGGCTGAATGGTGTGCTCCAT;IPDRatio=1.73
gi|68566501|gb|CP000077.1| Sulfolobus acidocaldarius DSM 639, complete genome	kinModCall	modified_base	27934	27934	23	+	.	coverage=159;context=TCAGCCCAAAAATCCACCACAGCTATTTTATGAGATTCTAC;IPDRatio=1.43
gi|68566501|gb|CP000077.1| Sulfolobus acidocaldarius DSM 639, complete genome	kinModCall	m4C	27935	27935	29	-	.	context=TGTAGAATCTCATAAAATAGCTGTGGTGGATTTTTGGGCTG;fracLow=0.163;coverage=146;IPDRatio=1.52;fracUp=0.507;frac=0.344;identificationQv=4
gi|68566501|gb|CP000077.1| Sulfolobus acidocaldarius DSM 639, complete genome	kinModCall	modified_base	28009	28009	28	-	.	coverage=142;context=ACCTATTAACTAATTATGCCTGAGACCAAGAGCAGTCCTGT;IPDRatio=1.54
gi|68566501|gb|CP000077.1| Sulfolobus acidocaldarius DSM 639, complete genome	kinModCall	m6A	28129	28129	77	+	.	context=AATTGTAGTTTCAACAAGGGATCCTGTCGGAGAAACTATTA;fracLow=0.210;motif=GGATCY;coverage=159;IPDRatio=2.18;id=GGATCY;fracUp=0.445;frac=0.336;identificationQv=37
gi|68566501|gb|CP000077.1| Sulfolobus acidocaldarius DSM 639, complete genome	kinModCall	m6A	28130	28130	122	-	.	context=TTAATAGTTTCTCCGACAGGATCCCTTGTTGAAACTACAAT;fracLow=0.451;motif=GGATCY;coverage=152;IPDRatio=3.07;id=GGATCY;fracUp=0.742;frac=0.589;identificationQv=99
gi|68566501|gb|CP000077.1| Sulfolobus acidocaldarius DSM 639, complete genome	kinModCall	.	28159	28159	6	+	.	context=AGAAACTATTAAAAAATTAGGGTATAAATTTGAGGAAATTG;motif=GGTATAVND;coverage=157;IPDRatio=1.114;id=GGTATAVND
gi|68566501|gb|CP000077.1| Sulfolobus acidocaldarius DSM 639, complete genome	kinModCall	modified_base	28260	28260	27	-	.	coverage=137;context=ATAATGAACCGTAAGTGCTGGGGTCTTAGACGAACTCTGAT;IPDRatio=1.68
gi|68566501|gb|CP000077.1| Sulfolobus acidocaldarius DSM 639, complete genome	kinModCall	modified_base	28263	28263	21	-	.	coverage=140;context=TGGATAATGAACCGTAAGTGCTGGGGTCTTAGACGAACTCT;IPDRatio=1.55
gi|68566501|gb|CP000077.1| Sulfolobus acidocaldarius DSM 639, complete genome	kinModCall	modified_base	28300	28300	30	-	.	coverage=149;context=CCGGTTCTCCGCCTAACACCTGAGAGCTTGGATTTCCTGGA;IPDRatio=1.63
gi|68566501|gb|CP000077.1| Sulfolobus acidocaldarius DSM 639, complete genome	kinModCall	m6A	28328	28328	94	+	.	context=GGCGGAGAACCGGAAAAATTAGGGGTTGCATTTCCTAGGTT;fracLow=0.328;coverage=164;IPDRatio=2.54;fracUp=0.547;frac=0.444;identificationQv=50
gi|68566501|gb|CP000077.1| Sulfolobus acidocaldarius DSM 639, complete genome	kinModCall	modified_base	28409	28409	35	+	.	coverage=158;context=CCAGTACAGAAAACTTTAGAGGCTACTCATCACGGACCTAC;IPDRatio=1.60
gi|68566501|gb|CP000077.1| Sulfolobus acidocaldarius DSM 639, complete genome	kinModCall	modified_base	28483	28483	29	+	.	coverage=148;context=TGGGAGTGATCCTACCTATTGGGGTAACGAGAAGATAGTAA;IPDRatio=2.04
gi|68566501|gb|CP000077.1| Sulfolobus acidocaldarius DSM 639, complete genome	kinModCall	modified_base	28615	28615	22	-	.	coverage=131;context=CAATGCAAACTTTTTCTCCTAGCTTAGAGAAATATGGAGCG;IPDRatio=1.54
gi|68566501|gb|CP000077.1| Sulfolobus acidocaldarius DSM 639, complete genome	kinModCall	modified_base	28646	28646	22	+	.	coverage=142;context=GTTTGCATTGGTCATATAATTTCCAAGTATTATTTGGCTTC;IPDRatio=1.45
gi|68566501|gb|CP000077.1| Sulfolobus acidocaldarius DSM 639, complete genome	kinModCall	modified_base	28679	28679	31	-	.	coverage=127;context=TCCACAGTCTGGATTATCGTGGTATCTTTAATTGAAGCCAA;IPDRatio=1.73
gi|68566501|gb|CP000077.1| Sulfolobus acidocaldarius DSM 639, complete genome	kinModCall	modified_base	28852	28852	27	-	.	coverage=130;context=TCAAAATGTAAAAGATTGTAGGTTAGTTTCTATTGGTGCCT;IPDRatio=1.57
gi|68566501|gb|CP000077.1| Sulfolobus acidocaldarius DSM 639, complete genome	kinModCall	modified_base	28934	28934	24	+	.	coverage=137;context=TACACCTAGTCCTGAAAATTCATCAAGATCTAGAATGTAAG;IPDRatio=1.51
gi|68566501|gb|CP000077.1| Sulfolobus acidocaldarius DSM 639, complete genome	kinModCall	modified_base	28966	28966	25	+	.	coverage=123;context=GAATGTAAGTGATTAGAGATTTTATAGGATCATGATGTGAT;IPDRatio=1.67
gi|68566501|gb|CP000077.1| Sulfolobus acidocaldarius DSM 639, complete genome	kinModCall	modified_base	28969	28969	27	+	.	coverage=135;context=TGTAAGTGATTAGAGATTTTATAGGATCATGATGTGATACA;IPDRatio=1.49
gi|68566501|gb|CP000077.1| Sulfolobus acidocaldarius DSM 639, complete genome	kinModCall	modified_base	28970	28970	25	+	.	coverage=135;context=GTAAGTGATTAGAGATTTTATAGGATCATGATGTGATACAA;IPDRatio=1.49
gi|68566501|gb|CP000077.1| Sulfolobus acidocaldarius DSM 639, complete genome	kinModCall	modified_base	29058	29058	29	-	.	coverage=117;context=CCTAAAGATTTAGAATCATGGGATGAATTAACTAAAAGGAT;IPDRatio=1.78
gi|68566501|gb|CP000077.1| Sulfolobus acidocaldarius DSM 639, complete genome	kinModCall	modified_base	29081	29081	41	+	.	coverage=124;context=TGATTCTAAATCTTTAGGTGTGTTAGATCTATTTTCGGCAA;IPDRatio=1.86
gi|68566501|gb|CP000077.1| Sulfolobus acidocaldarius DSM 639, complete genome	kinModCall	modified_base	29116	29116	28	-	.	coverage=126;context=CAAGAAGGTAAATATGATTGAGTTAATGAAAAAAATTGCCG;IPDRatio=1.58
gi|68566501|gb|CP000077.1| Sulfolobus acidocaldarius DSM 639, complete genome	kinModCall	modified_base	29117	29117	21	-	.	coverage=123;context=ACAAGAAGGTAAATATGATTGAGTTAATGAAAAAAATTGCC;IPDRatio=1.53
gi|68566501|gb|CP000077.1| Sulfolobus acidocaldarius DSM 639, complete genome	kinModCall	modified_base	29283	29283	28	+	.	coverage=136;context=AAATTAAGGAATATAATTTTCCTAACTTCATCTACTGCTCT;IPDRatio=1.55
gi|68566501|gb|CP000077.1| Sulfolobus acidocaldarius DSM 639, complete genome	kinModCall	modified_base	29328	29328	21	+	.	coverage=134;context=GCCTGTCTTTGTCCTTCATCTGTTAATGGGTAAGAGTTTAT;IPDRatio=1.44
gi|68566501|gb|CP000077.1| Sulfolobus acidocaldarius DSM 639, complete genome	kinModCall	modified_base	29335	29335	33	+	.	coverage=134;context=TTTGTCCTTCATCTGTTAATGGGTAAGAGTTTATATCATCA;IPDRatio=1.75
gi|68566501|gb|CP000077.1| Sulfolobus acidocaldarius DSM 639, complete genome	kinModCall	modified_base	29378	29378	40	+	.	coverage=137;context=TAGTATTTGTTGTGTATTTGCGTTCGACTGTGCATGCCTTA;IPDRatio=1.83
gi|68566501|gb|CP000077.1| Sulfolobus acidocaldarius DSM 639, complete genome	kinModCall	modified_base	29433	29433	30	+	.	coverage=133;context=GTCATAGTTAAGACTATATGTGGTTACTTTTAAAATAAATT;IPDRatio=1.62
gi|68566501|gb|CP000077.1| Sulfolobus acidocaldarius DSM 639, complete genome	kinModCall	modified_base	29715	29715	25	-	.	coverage=130;context=TCTATTACTATTAATGAGCCTATGTTATGTTTTTTCATTTC;IPDRatio=1.48
gi|68566501|gb|CP000077.1| Sulfolobus acidocaldarius DSM 639, complete genome	kinModCall	.	29755	29755	17	+	.	context=ATAATAGGGGTAAGGTCTCAGGTATAATAACCGAGAGAGAT;motif=GGTATAVND;coverage=136;IPDRatio=1.422;id=GGTATAVND
gi|68566501|gb|CP000077.1| Sulfolobus acidocaldarius DSM 639, complete genome	kinModCall	modified_base	29963	29963	44	+	.	context=AGGGATTCTAAGTATAAGGGATCTAGCAAGAACATTAATTG;motif=GGATCY;coverage=141;IPDRatio=1.86;id=GGATCY
gi|68566501|gb|CP000077.1| Sulfolobus acidocaldarius DSM 639, complete genome	kinModCall	modified_base	29964	29964	23	-	.	context=TCAATTAATGTTCTTGCTAGATCCCTTATACTTAGAATCCC;motif=AGATCC;coverage=128;IPDRatio=1.54;id=AGATCC
gi|68566501|gb|CP000077.1| Sulfolobus acidocaldarius DSM 639, complete genome	kinModCall	m4C	30294	30294	44	+	.	context=TCTTTTTAAACCAACAAAATCGGGATTAGCTGTTGCATTAT;fracLow=0.557;coverage=142;IPDRatio=1.76;fracUp=1.000;frac=0.778;identificationQv=18
gi|68566501|gb|CP000077.1| Sulfolobus acidocaldarius DSM 639, complete genome	kinModCall	modified_base	30296	30296	27	+	.	coverage=129;context=TTTTTAAACCAACAAAATCGGGATTAGCTGTTGCATTATGG;IPDRatio=1.56
gi|68566501|gb|CP000077.1| Sulfolobus acidocaldarius DSM 639, complete genome	kinModCall	modified_base	30297	30297	23	+	.	coverage=97;context=TTTTAAACCAACAAAATCGGGATTAGCTGTTGCATTATGGT;IPDRatio=1.57
gi|68566501|gb|CP000077.1| Sulfolobus acidocaldarius DSM 639, complete genome	kinModCall	modified_base	30328	30328	24	+	.	coverage=139;context=GCATTATGGTTAAAGCAAAAGGCTGAAGAGTTAGGAATGAT;IPDRatio=1.64
gi|68566501|gb|CP000077.1| Sulfolobus acidocaldarius DSM 639, complete genome	kinModCall	modified_base	30336	30336	27	+	.	coverage=141;context=GTTAAAGCAAAAGGCTGAAGAGTTAGGAATGATAGCATCAG;IPDRatio=1.51
gi|68566501|gb|CP000077.1| Sulfolobus acidocaldarius DSM 639, complete genome	kinModCall	modified_base	30387	30387	28	-	.	coverage=133;context=CCGCTTCTTCAACGTCTGGCGGTACATCAGAGATCTCCGTG;IPDRatio=1.70
gi|68566501|gb|CP000077.1| Sulfolobus acidocaldarius DSM 639, complete genome	kinModCall	modified_base	30453	30453	28	+	.	coverage=145;context=TATGAGAGAACTGGAAGTTCCCTGGTCTCCAAAAGTCGTTC;IPDRatio=1.54
gi|68566501|gb|CP000077.1| Sulfolobus acidocaldarius DSM 639, complete genome	kinModCall	modified_base	30517	30517	27	+	.	coverage=143;context=CACTCTTTGTGATTATTACATAGTCCACTATTCCATTCAGG;IPDRatio=1.52
gi|68566501|gb|CP000077.1| Sulfolobus acidocaldarius DSM 639, complete genome	kinModCall	modified_base	30587	30587	26	+	.	coverage=145;context=GTCGAATGTCATAAATGACTCATCAATTATGAAGAATGGCG;IPDRatio=1.50
gi|68566501|gb|CP000077.1| Sulfolobus acidocaldarius DSM 639, complete genome	kinModCall	modified_base	30621	30621	29	-	.	coverage=138;context=CTTATTCTAGTAGGGCTGAAGGAATACTTCAAAGCGCCATT;IPDRatio=1.71
gi|68566501|gb|CP000077.1| Sulfolobus acidocaldarius DSM 639, complete genome	kinModCall	modified_base	30627	30627	22	+	.	coverage=143;context=GCTTTGAAGTATTCCTTCAGCCCTACTAGAATAAGTATTAA;IPDRatio=1.59
gi|68566501|gb|CP000077.1| Sulfolobus acidocaldarius DSM 639, complete genome	kinModCall	modified_base	30650	30650	25	+	.	coverage=140;context=TACTAGAATAAGTATTAAAGCTAACGTGGTTTTTTCTGATG;IPDRatio=1.48
gi|68566501|gb|CP000077.1| Sulfolobus acidocaldarius DSM 639, complete genome	kinModCall	modified_base	30771	30771	24	+	.	coverage=137;context=TTGAACTCTAATTCTTTCAATATACTATTCGATAATGTCTC;IPDRatio=1.48
gi|68566501|gb|CP000077.1| Sulfolobus acidocaldarius DSM 639, complete genome	kinModCall	modified_base	31171	31171	22	-	.	coverage=134;context=GAAAAAAATGAGAAGAAGCGAGTTATTACAGAAAGTAAAAG;IPDRatio=1.45
gi|68566501|gb|CP000077.1| Sulfolobus acidocaldarius DSM 639, complete genome	kinModCall	m4C	31200	31200	33	-	.	context=AAGAATGACATCATAAACAACATCAACAAGAAAAAAATGAG;fracLow=0.638;coverage=135;IPDRatio=1.68;fracUp=1.000;frac=0.895;identificationQv=28
gi|68566501|gb|CP000077.1| Sulfolobus acidocaldarius DSM 639, complete genome	kinModCall	modified_base	31205	31205	21	+	.	coverage=129;context=TTTTTTCTTGTTGATGTTGTTTATGATGTCATTCTTTGTAC;IPDRatio=1.43
gi|68566501|gb|CP000077.1| Sulfolobus acidocaldarius DSM 639, complete genome	kinModCall	modified_base	31225	31225	28	+	.	coverage=137;context=TTATGATGTCATTCTTTGTACGGTCTAATTCATTAATATCC;IPDRatio=1.56
gi|68566501|gb|CP000077.1| Sulfolobus acidocaldarius DSM 639, complete genome	kinModCall	modified_base	31579	31579	22	-	.	coverage=128;context=AAAGATAACAAGACAGAATAGAATAGTTGAAATAAGGGAAC;IPDRatio=1.40
gi|68566501|gb|CP000077.1| Sulfolobus acidocaldarius DSM 639, complete genome	kinModCall	modified_base	31638	31638	25	-	.	coverage=135;context=GAAATTGAAAGGCTCGAAAAGGAAAAGGAAAATGTGACGGT;IPDRatio=1.50
gi|68566501|gb|CP000077.1| Sulfolobus acidocaldarius DSM 639, complete genome	kinModCall	modified_base	31640	31640	22	-	.	coverage=139;context=TGGAAATTGAAAGGCTCGAAAAGGAAAAGGAAAATGTGACG;IPDRatio=1.40
gi|68566501|gb|CP000077.1| Sulfolobus acidocaldarius DSM 639, complete genome	kinModCall	modified_base	31696	31696	23	-	.	coverage=134;context=TTTGAGAACTTATGACGATATAAAGAAAATTGCTAATGAAT;IPDRatio=1.47
gi|68566501|gb|CP000077.1| Sulfolobus acidocaldarius DSM 639, complete genome	kinModCall	modified_base	31722	31722	22	-	.	coverage=138;context=GAGGTAAAGAGCAACTACAACAATCTTTTGAGAACTTATGA;IPDRatio=1.44
gi|68566501|gb|CP000077.1| Sulfolobus acidocaldarius DSM 639, complete genome	kinModCall	modified_base	31762	31762	24	-	.	coverage=133;context=GTTAAAGCGAAGAAGAGAGAGTCTGATCATGAAATTGGAAG;IPDRatio=1.50
gi|68566501|gb|CP000077.1| Sulfolobus acidocaldarius DSM 639, complete genome	kinModCall	modified_base	31814	31814	28	-	.	coverage=128;context=CAGGAGACGAAAATATAGAGTGGTTTATATCTTCGACATCA;IPDRatio=1.58
gi|68566501|gb|CP000077.1| Sulfolobus acidocaldarius DSM 639, complete genome	kinModCall	modified_base	31854	31854	23	-	.	coverage=129;context=TACTTCTCACCTGAAAACCCATTGATAGCCAGGATAATAAC;IPDRatio=1.44
gi|68566501|gb|CP000077.1| Sulfolobus acidocaldarius DSM 639, complete genome	kinModCall	modified_base	31867	31867	21	-	.	coverage=126;context=AACATTACTATCATACTTCTCACCTGAAAACCCATTGATAG;IPDRatio=1.53
gi|68566501|gb|CP000077.1| Sulfolobus acidocaldarius DSM 639, complete genome	kinModCall	modified_base	31894	31894	21	-	.	coverage=124;context=GAATTTAATAGCCGATGACAAGAACGCAACATTACTATCAT;IPDRatio=1.43
gi|68566501|gb|CP000077.1| Sulfolobus acidocaldarius DSM 639, complete genome	kinModCall	modified_base	31899	31899	23	-	.	coverage=128;context=GAAAAGAATTTAATAGCCGATGACAAGAACGCAACATTACT;IPDRatio=1.43
gi|68566501|gb|CP000077.1| Sulfolobus acidocaldarius DSM 639, complete genome	kinModCall	modified_base	31902	31902	22	+	.	coverage=124;context=AATGTTGCGTTCTTGTCATCGGCTATTAAATTCTTTTCTTC;IPDRatio=1.48
gi|68566501|gb|CP000077.1| Sulfolobus acidocaldarius DSM 639, complete genome	kinModCall	modified_base	31905	31905	27	-	.	coverage=129;context=TTAGAAGAAAAGAATTTAATAGCCGATGACAAGAACGCAAC;IPDRatio=1.49
gi|68566501|gb|CP000077.1| Sulfolobus acidocaldarius DSM 639, complete genome	kinModCall	modified_base	31960	31960	26	-	.	coverage=126;context=TGAAATGGACGGCAAGAAATATTTTAGAAGGCTAAAGAGAA;IPDRatio=1.53
gi|68566501|gb|CP000077.1| Sulfolobus acidocaldarius DSM 639, complete genome	kinModCall	modified_base	31980	31980	24	-	.	coverage=114;context=GATGAAGGTTTTGTAGAGATTGAAATGGACGGCAAGAAATA;IPDRatio=1.45
gi|68566501|gb|CP000077.1| Sulfolobus acidocaldarius DSM 639, complete genome	kinModCall	modified_base	31987	31987	21	-	.	coverage=118;context=ATTTAGTGATGAAGGTTTTGTAGAGATTGAAATGGACGGCA;IPDRatio=1.47
gi|68566501|gb|CP000077.1| Sulfolobus acidocaldarius DSM 639, complete genome	kinModCall	modified_base	31999	31999	21	-	.	coverage=116;context=TCTTTTGAATGTATTTAGTGATGAAGGTTTTGTAGAGATTG;IPDRatio=1.55
gi|68566501|gb|CP000077.1| Sulfolobus acidocaldarius DSM 639, complete genome	kinModCall	modified_base	32006	32006	26	-	.	coverage=117;context=CTGAGGATCTTTTGAATGTATTTAGTGATGAAGGTTTTGTA;IPDRatio=1.46
gi|68566501|gb|CP000077.1| Sulfolobus acidocaldarius DSM 639, complete genome	kinModCall	modified_base	32019	32019	46	+	.	context=TCACTAAATACATTCAAAAGATCCTCAGCTGTAATTTCGTT;motif=AGATCC;coverage=123;IPDRatio=1.85;id=AGATCC
gi|68566501|gb|CP000077.1| Sulfolobus acidocaldarius DSM 639, complete genome	kinModCall	modified_base	32019	32019	25	-	.	coverage=119;context=AACGAAATTACAGCTGAGGATCTTTTGAATGTATTTAGTGA;IPDRatio=1.60
gi|68566501|gb|CP000077.1| Sulfolobus acidocaldarius DSM 639, complete genome	kinModCall	m6A	32020	32020	83	-	.	context=CAACGAAATTACAGCTGAGGATCTTTTGAATGTATTTAGTG;fracLow=0.346;motif=GGATCY;coverage=117;IPDRatio=3.05;id=GGATCY;fracUp=0.620;frac=0.457;identificationQv=13
gi|68566501|gb|CP000077.1| Sulfolobus acidocaldarius DSM 639, complete genome	kinModCall	modified_base	32027	32027	60	-	.	coverage=115;context=TATTGACCAACGAAATTACAGCTGAGGATCTTTTGAATGTA;IPDRatio=2.13
gi|68566501|gb|CP000077.1| Sulfolobus acidocaldarius DSM 639, complete genome	kinModCall	modified_base	32036	32036	24	+	.	coverage=124;context=AAGATCCTCAGCTGTAATTTCGTTGGTCAATAAGGATACTA;IPDRatio=1.61
gi|68566501|gb|CP000077.1| Sulfolobus acidocaldarius DSM 639, complete genome	kinModCall	m4C	32059	32059	27	-	.	context=TAAAACCTCACTGTCGAAAGCCCTAGTATCCTTATTGACCA;fracLow=0.392;coverage=117;IPDRatio=1.63;fracUp=0.876;frac=0.636;identificationQv=8
gi|68566501|gb|CP000077.1| Sulfolobus acidocaldarius DSM 639, complete genome	kinModCall	modified_base	32130	32130	23	-	.	coverage=115;context=GGTATAAATAGAGAGCTAGTATTATCGCTAGAGAAAGGCAT;IPDRatio=1.47
gi|68566501|gb|CP000077.1| Sulfolobus acidocaldarius DSM 639, complete genome	kinModCall	modified_base	32150	32150	25	-	.	context=TTAGAATATTAAATATTGGTGGTATAAATAGAGAGCTAGTA;motif=GGTATAVND;coverage=116;IPDRatio=1.72;id=GGTATAVND
gi|68566501|gb|CP000077.1| Sulfolobus acidocaldarius DSM 639, complete genome	kinModCall	modified_base	32327	32327	23	+	.	coverage=125;context=CTCCATGTCAAAAGTTAGGGAGTTATGAATGATATTCACTT;IPDRatio=1.47
gi|68566501|gb|CP000077.1| Sulfolobus acidocaldarius DSM 639, complete genome	kinModCall	modified_base	32476	32476	31	+	.	coverage=124;context=CAGATTTTTTTGAAGTAAAAGGAGTCACAATAGTAGCAGGT;IPDRatio=1.80
gi|68566501|gb|CP000077.1| Sulfolobus acidocaldarius DSM 639, complete genome	kinModCall	modified_base	32496	32496	21	+	.	coverage=124;context=GGAGTCACAATAGTAGCAGGTAACGTGAAATTTGAGAATGA;IPDRatio=1.48
gi|68566501|gb|CP000077.1| Sulfolobus acidocaldarius DSM 639, complete genome	kinModCall	modified_base	32514	32514	25	+	.	coverage=122;context=GGTAACGTGAAATTTGAGAATGAAATTAGAAATGCCCTATT;IPDRatio=1.52
gi|68566501|gb|CP000077.1| Sulfolobus acidocaldarius DSM 639, complete genome	kinModCall	modified_base	32528	32528	23	+	.	coverage=124;context=TGAGAATGAAATTAGAAATGCCCTATTTACCTTAGAGTATT;IPDRatio=1.56
gi|68566501|gb|CP000077.1| Sulfolobus acidocaldarius DSM 639, complete genome	kinModCall	modified_base	32539	32539	21	+	.	coverage=124;context=TTAGAAATGCCCTATTTACCTTAGAGTATTCTGGACTATCC;IPDRatio=1.50
gi|68566501|gb|CP000077.1| Sulfolobus acidocaldarius DSM 639, complete genome	kinModCall	modified_base	32609	32609	21	+	.	coverage=124;context=ACCAATTTTGGGTAAGTGGCGGACGGTGGAGGAAGTTCATG;IPDRatio=1.56
gi|68566501|gb|CP000077.1| Sulfolobus acidocaldarius DSM 639, complete genome	kinModCall	modified_base	32610	32610	47	+	.	coverage=109;context=CCAATTTTGGGTAAGTGGCGGACGGTGGAGGAAGTTCATGG;IPDRatio=1.87
gi|68566501|gb|CP000077.1| Sulfolobus acidocaldarius DSM 639, complete genome	kinModCall	modified_base	32661	32661	24	+	.	coverage=124;context=ATGGGTGACTGGAAGATTTCTGAGCCCACTAAAAAACCAGA;IPDRatio=1.45
gi|68566501|gb|CP000077.1| Sulfolobus acidocaldarius DSM 639, complete genome	kinModCall	modified_base	32663	32663	21	+	.	coverage=127;context=GGGTGACTGGAAGATTTCTGAGCCCACTAAAAAACCAGAGA;IPDRatio=1.56
gi|68566501|gb|CP000077.1| Sulfolobus acidocaldarius DSM 639, complete genome	kinModCall	modified_base	32664	32664	26	+	.	coverage=124;context=GGTGACTGGAAGATTTCTGAGCCCACTAAAAAACCAGAGAG;IPDRatio=1.59
gi|68566501|gb|CP000077.1| Sulfolobus acidocaldarius DSM 639, complete genome	kinModCall	modified_base	32683	32683	35	+	.	coverage=127;context=AGCCCACTAAAAAACCAGAGAGTGAGCATGCTATAGATGCC;IPDRatio=1.76
gi|68566501|gb|CP000077.1| Sulfolobus acidocaldarius DSM 639, complete genome	kinModCall	modified_base	32777	32777	26	+	.	coverage=127;context=ACCTTTAACAAATCTGGCTCTTGCATATCTAAAAGACCATG;IPDRatio=1.48
gi|68566501|gb|CP000077.1| Sulfolobus acidocaldarius DSM 639, complete genome	kinModCall	modified_base	32822	32822	27	+	.	coverage=120;context=GGTGAAAAGAATTAGGAAGGTTTGGATAATGGGTGGGGCAT;IPDRatio=1.53
gi|68566501|gb|CP000077.1| Sulfolobus acidocaldarius DSM 639, complete genome	kinModCall	modified_base	32832	32832	34	+	.	coverage=126;context=ATTAGGAAGGTTTGGATAATGGGTGGGGCATTTTCCAAGGG;IPDRatio=1.67
gi|68566501|gb|CP000077.1| Sulfolobus acidocaldarius DSM 639, complete genome	kinModCall	modified_base	32836	32836	27	+	.	coverage=125;context=GGAAGGTTTGGATAATGGGTGGGGCATTTTCCAAGGGCAAT;IPDRatio=1.56
gi|68566501|gb|CP000077.1| Sulfolobus acidocaldarius DSM 639, complete genome	kinModCall	modified_base	32838	32838	32	+	.	coverage=116;context=AAGGTTTGGATAATGGGTGGGGCATTTTCCAAGGGCAATAC;IPDRatio=1.87
gi|68566501|gb|CP000077.1| Sulfolobus acidocaldarius DSM 639, complete genome	kinModCall	m4C	32839	32839	35	-	.	context=AGTATTGCCCTTGGAAAATGCCCCACCCATTATCCAAACCT;fracLow=0.279;coverage=123;IPDRatio=1.81;fracUp=0.675;frac=0.474;identificationQv=4
gi|68566501|gb|CP000077.1| Sulfolobus acidocaldarius DSM 639, complete genome	kinModCall	modified_base	32864	32864	24	-	.	coverage=113;context=AGAAGTTAAACTCTGCTAGGGGAGTAGTATTGCCCTTGGAA;IPDRatio=1.63
gi|68566501|gb|CP000077.1| Sulfolobus acidocaldarius DSM 639, complete genome	kinModCall	modified_base	32881	32881	24	+	.	coverage=130;context=CTCCCCTAGCAGAGTTTAACTTCTGGGTTGATCCTGAGGCT;IPDRatio=1.41
gi|68566501|gb|CP000077.1| Sulfolobus acidocaldarius DSM 639, complete genome	kinModCall	modified_base	32958	32958	23	-	.	coverage=109;context=TAAATTGTTGCAGACTCCTCTGTTACTTCCCAGGGTACCAC;IPDRatio=1.49
gi|68566501|gb|CP000077.1| Sulfolobus acidocaldarius DSM 639, complete genome	kinModCall	modified_base	32963	32963	29	+	.	coverage=124;context=ACCCTGGGAAGTAACAGAGGAGTCTGCAACAATTTATGACA;IPDRatio=1.60
gi|68566501|gb|CP000077.1| Sulfolobus acidocaldarius DSM 639, complete genome	kinModCall	modified_base	32971	32971	31	-	.	coverage=112;context=CCATTCATTGTCATAAATTGTTGCAGACTCCTCTGTTACTT;IPDRatio=1.62
gi|68566501|gb|CP000077.1| Sulfolobus acidocaldarius DSM 639, complete genome	kinModCall	modified_base	32976	32976	24	+	.	coverage=125;context=ACAGAGGAGTCTGCAACAATTTATGACAATGAATGGGAAAA;IPDRatio=1.52
gi|68566501|gb|CP000077.1| Sulfolobus acidocaldarius DSM 639, complete genome	kinModCall	modified_base	33007	33007	21	+	.	coverage=117;context=AATGGGAAAAAATTGAAAAATTGGGAAATAGAAGGTCGGAG;IPDRatio=1.39
gi|68566501|gb|CP000077.1| Sulfolobus acidocaldarius DSM 639, complete genome	kinModCall	modified_base	33019	33019	41	+	.	coverage=118;context=TTGAAAAATTGGGAAATAGAAGGTCGGAGTTTTTTATAAAT;IPDRatio=1.76
gi|68566501|gb|CP000077.1| Sulfolobus acidocaldarius DSM 639, complete genome	kinModCall	m4C	33055	33055	38	+	.	context=TAAATGTAAACAGGGTTTTGCGGGAATATTCCAAATCTGTG;fracLow=0.976;coverage=117;IPDRatio=2.17;fracUp=0.993;frac=0.984;identificationQv=7
gi|68566501|gb|CP000077.1| Sulfolobus acidocaldarius DSM 639, complete genome	kinModCall	m6A	33078	33078	65	+	.	context=GAATATTCCAAATCTGTGGGATCTAAAGGGAGTGTTCATCC;fracLow=0.247;motif=GGATCY;coverage=123;IPDRatio=2.34;id=GGATCY;fracUp=0.529;frac=0.397;identificationQv=8
gi|68566501|gb|CP000077.1| Sulfolobus acidocaldarius DSM 639, complete genome	kinModCall	m6A	33079	33079	49	-	.	context=TGGATGAACACTCCCTTTAGATCCCACAGATTTGGAATATT;fracLow=0.207;motif=AGATCC;coverage=108;IPDRatio=2.30;id=AGATCC;fracUp=0.452;frac=0.344;identificationQv=20
gi|68566501|gb|CP000077.1| Sulfolobus acidocaldarius DSM 639, complete genome	kinModCall	m6A	33081	33081	24	-	.	context=TCTGGATGAACACTCCCTTTAGATCCCACAGATTTGGAATA;fracLow=0.171;coverage=109;IPDRatio=1.54;fracUp=0.429;frac=0.286;identificationQv=21
gi|68566501|gb|CP000077.1| Sulfolobus acidocaldarius DSM 639, complete genome	kinModCall	modified_base	33086	33086	21	+	.	coverage=118;context=CAAATCTGTGGGATCTAAAGGGAGTGTTCATCCAGACTCTT;IPDRatio=1.52
gi|68566501|gb|CP000077.1| Sulfolobus acidocaldarius DSM 639, complete genome	kinModCall	modified_base	33087	33087	21	+	.	coverage=86;context=AAATCTGTGGGATCTAAAGGGAGTGTTCATCCAGACTCTTT;IPDRatio=1.49
gi|68566501|gb|CP000077.1| Sulfolobus acidocaldarius DSM 639, complete genome	kinModCall	m6A	33192	33192	26	+	.	context=GAGACATGTTCCGATTCAAGAGGGGCTATGCTAGTTGATTG;fracLow=0.079;coverage=119;IPDRatio=1.53;fracUp=0.381;frac=0.228;identificationQv=14
gi|68566501|gb|CP000077.1| Sulfolobus acidocaldarius DSM 639, complete genome	kinModCall	modified_base	33304	33304	26	+	.	coverage=110;context=ACCTTTTTGATTATCTTTCCCGAGCTTAGAACAATTCGCTA;IPDRatio=1.58
gi|68566501|gb|CP000077.1| Sulfolobus acidocaldarius DSM 639, complete genome	kinModCall	m4C	33325	33325	39	+	.	context=GAGCTTAGAACAATTCGCTACAGTGACTATGTTTAGGCTTT;fracLow=0.287;coverage=120;IPDRatio=1.80;fracUp=0.665;frac=0.466;identificationQv=3
gi|68566501|gb|CP000077.1| Sulfolobus acidocaldarius DSM 639, complete genome	kinModCall	m4C	33341	33341	23	-	.	context=AAAGGAATTGATGTGAAAAGCCTAAACATAGTCACTGTAGC;fracLow=0.256;coverage=115;IPDRatio=1.50;fracUp=0.643;frac=0.448;identificationQv=4
gi|68566501|gb|CP000077.1| Sulfolobus acidocaldarius DSM 639, complete genome	kinModCall	modified_base	33383	33383	26	-	.	coverage=111;context=GTCGATATTAATCTTGACCAGGTATATAAACAATTAATTGA;IPDRatio=1.75
gi|68566501|gb|CP000077.1| Sulfolobus acidocaldarius DSM 639, complete genome	kinModCall	modified_base	33422	33422	44	+	.	context=ACGTCAATTATTGTATTTAGATCCTCACAATAAACATTTAC;motif=AGATCC;coverage=119;IPDRatio=1.97;id=AGATCC
gi|68566501|gb|CP000077.1| Sulfolobus acidocaldarius DSM 639, complete genome	kinModCall	m6A	33423	33423	72	-	.	context=CGTAAATGTTTATTGTGAGGATCTAAATACAATAATTGACG;fracLow=0.289;motif=GGATCY;coverage=111;IPDRatio=2.22;id=GGATCY;fracUp=0.608;frac=0.452;identificationQv=20
gi|68566501|gb|CP000077.1| Sulfolobus acidocaldarius DSM 639, complete genome	kinModCall	m6A	33447	33447	44	+	.	context=CACAATAAACATTTACGTGCAGGTCCCTCTTCATTTCGTAC;fracLow=0.337;coverage=119;IPDRatio=1.89;fracUp=0.692;frac=0.517;identificationQv=6
gi|68566501|gb|CP000077.1| Sulfolobus acidocaldarius DSM 639, complete genome	kinModCall	modified_base	33479	33479	43	+	.	coverage=119;context=ATTTCGTACCAAGTAACTCCTCCTACCTCAAAGGAGTTCAA;IPDRatio=1.91
gi|68566501|gb|CP000077.1| Sulfolobus acidocaldarius DSM 639, complete genome	kinModCall	modified_base	33546	33546	24	-	.	coverage=104;context=AATAGAACCGACAATAAGCTTATCGACAGTTTACAATACGT;IPDRatio=1.57
gi|68566501|gb|CP000077.1| Sulfolobus acidocaldarius DSM 639, complete genome	kinModCall	modified_base	33579	33579	38	+	.	coverage=116;context=GTTCTATTTTTTTCAATTCGTTGTAAATCTGCTCTCCATTG;IPDRatio=1.78
gi|68566501|gb|CP000077.1| Sulfolobus acidocaldarius DSM 639, complete genome	kinModCall	modified_base	33649	33649	22	-	.	coverage=107;context=GAACACACGGATTGAAAGCGACCCCACAAAGAATATCAATA;IPDRatio=1.53
gi|68566501|gb|CP000077.1| Sulfolobus acidocaldarius DSM 639, complete genome	kinModCall	m4C	33715	33715	44	+	.	context=CATCGTGTTATATAGGAACTCCGTAGAATTTAAAATTATTT;fracLow=0.380;coverage=119;IPDRatio=1.82;fracUp=0.787;frac=0.570;identificationQv=29
gi|68566501|gb|CP000077.1| Sulfolobus acidocaldarius DSM 639, complete genome	kinModCall	modified_base	33741	33741	23	-	.	coverage=113;context=TAAAATAATTCTGAGTACCGAGAAAAAAATAATTTTAAATT;IPDRatio=1.53
gi|68566501|gb|CP000077.1| Sulfolobus acidocaldarius DSM 639, complete genome	kinModCall	modified_base	33806	33806	26	+	.	coverage=117;context=GTTTATTGGATAATATTTTATTTCAATATAATACTCTATGT;IPDRatio=1.52
gi|68566501|gb|CP000077.1| Sulfolobus acidocaldarius DSM 639, complete genome	kinModCall	modified_base	33881	33881	34	-	.	coverage=115;context=CCTAGATTATATCAGTTGTTTTTATATATAAAAAATCATGA;IPDRatio=1.80
gi|68566501|gb|CP000077.1| Sulfolobus acidocaldarius DSM 639, complete genome	kinModCall	modified_base	33910	33910	30	+	.	coverage=123;context=ATATAATCTAGGAGATACATAGAATATATATTAAATATTGA;IPDRatio=1.78
gi|68566501|gb|CP000077.1| Sulfolobus acidocaldarius DSM 639, complete genome	kinModCall	modified_base	33962	33962	22	+	.	coverage=114;context=AATATATTTAATTTAACTTTTTGTTTATTAAAAAATCTAAA;IPDRatio=1.51
gi|68566501|gb|CP000077.1| Sulfolobus acidocaldarius DSM 639, complete genome	kinModCall	modified_base	33990	33990	21	-	.	coverage=111;context=TTTTTTAGTATAGTGTATACTCATAGATTTTAGATTTTTTA;IPDRatio=1.43
gi|68566501|gb|CP000077.1| Sulfolobus acidocaldarius DSM 639, complete genome	kinModCall	m6A	34066	34066	40	+	.	context=ATCACATGAATATGGATTTAAGGTAAAAGCTATTTTTCAGG;fracLow=0.274;coverage=114;IPDRatio=1.86;fracUp=0.604;frac=0.408;identificationQv=4
gi|68566501|gb|CP000077.1| Sulfolobus acidocaldarius DSM 639, complete genome	kinModCall	modified_base	34073	34073	27	+	.	coverage=112;context=GAATATGGATTTAAGGTAAAAGCTATTTTTCAGGGAAGGAA;IPDRatio=1.64
gi|68566501|gb|CP000077.1| Sulfolobus acidocaldarius DSM 639, complete genome	kinModCall	modified_base	34075	34075	30	+	.	coverage=119;context=ATATGGATTTAAGGTAAAAGCTATTTTTCAGGGAAGGAATT;IPDRatio=1.58
gi|68566501|gb|CP000077.1| Sulfolobus acidocaldarius DSM 639, complete genome	kinModCall	modified_base	34076	34076	26	+	.	coverage=118;context=TATGGATTTAAGGTAAAAGCTATTTTTCAGGGAAGGAATTA;IPDRatio=1.63
gi|68566501|gb|CP000077.1| Sulfolobus acidocaldarius DSM 639, complete genome	kinModCall	modified_base	34084	34084	21	+	.	coverage=119;context=TAAGGTAAAAGCTATTTTTCAGGGAAGGAATTATTTTCCTT;IPDRatio=1.42
gi|68566501|gb|CP000077.1| Sulfolobus acidocaldarius DSM 639, complete genome	kinModCall	modified_base	34088	34088	38	+	.	coverage=123;context=GTAAAAGCTATTTTTCAGGGAAGGAATTATTTTCCTTAAAA;IPDRatio=1.76
gi|68566501|gb|CP000077.1| Sulfolobus acidocaldarius DSM 639, complete genome	kinModCall	modified_base	34097	34097	22	+	.	coverage=118;context=ATTTTTCAGGGAAGGAATTATTTTCCTTAAAAATTACTAAA;IPDRatio=1.40
gi|68566501|gb|CP000077.1| Sulfolobus acidocaldarius DSM 639, complete genome	kinModCall	modified_base	34132	34132	21	-	.	coverage=108;context=ACCATACCCTTTTTATTCTAGTTTTTGAATGAATATTTAGT;IPDRatio=1.44
gi|68566501|gb|CP000077.1| Sulfolobus acidocaldarius DSM 639, complete genome	kinModCall	modified_base	34145	34145	25	+	.	coverage=116;context=TCAAAAACTAGAATAAAAAGGGTATGGTGCTAAATTAAGTA;IPDRatio=1.60
gi|68566501|gb|CP000077.1| Sulfolobus acidocaldarius DSM 639, complete genome	kinModCall	modified_base	34175	34175	22	+	.	coverage=120;context=TAAATTAAGTATATTTTAAGTGTAGTATTTTGATAAAATAT;IPDRatio=1.37
gi|68566501|gb|CP000077.1| Sulfolobus acidocaldarius DSM 639, complete genome	kinModCall	modified_base	34177	34177	21	+	.	coverage=119;context=AATTAAGTATATTTTAAGTGTAGTATTTTGATAAAATATTT;IPDRatio=1.47
gi|68566501|gb|CP000077.1| Sulfolobus acidocaldarius DSM 639, complete genome	kinModCall	modified_base	34206	34206	27	+	.	coverage=118;context=GATAAAATATTTGTAATATTGGTATATAAGGCTGAGACGCG;IPDRatio=1.84
gi|68566501|gb|CP000077.1| Sulfolobus acidocaldarius DSM 639, complete genome	kinModCall	m4C	34248	34248	40	+	.	context=TATAATTATATTAGATGGAGCGGTTCAGAGAACTTTTAATT;fracLow=0.373;coverage=124;IPDRatio=1.76;fracUp=0.795;frac=0.583;identificationQv=19
gi|68566501|gb|CP000077.1| Sulfolobus acidocaldarius DSM 639, complete genome	kinModCall	modified_base	34256	34256	31	-	.	coverage=109;context=GACAGATCAATTAAAAGTTCTCTGAACCGCTCCATCTAATA;IPDRatio=1.61
gi|68566501|gb|CP000077.1| Sulfolobus acidocaldarius DSM 639, complete genome	kinModCall	modified_base	34275	34275	23	-	.	coverage=109;context=TTGTATTTTAGGTGAGACAGACAGATCAATTAAAAGTTCTC;IPDRatio=1.56
gi|68566501|gb|CP000077.1| Sulfolobus acidocaldarius DSM 639, complete genome	kinModCall	modified_base	34276	34276	22	+	.	coverage=123;context=AGAACTTTTAATTGATCTGTCTGTCTCACCTAAAATACAAA;IPDRatio=1.50
gi|68566501|gb|CP000077.1| Sulfolobus acidocaldarius DSM 639, complete genome	kinModCall	modified_base	34279	34279	25	+	.	coverage=124;context=ACTTTTAATTGATCTGTCTGTCTCACCTAAAATACAAAACT;IPDRatio=1.53
gi|68566501|gb|CP000077.1| Sulfolobus acidocaldarius DSM 639, complete genome	kinModCall	modified_base	34286	34286	23	-	.	coverage=111;context=TGCTCATAGTTTTGTATTTTAGGTGAGACAGACAGATCAAT;IPDRatio=1.52
gi|68566501|gb|CP000077.1| Sulfolobus acidocaldarius DSM 639, complete genome	kinModCall	modified_base	34299	34299	24	+	.	coverage=117;context=TCTCACCTAAAATACAAAACTATGAGCAAATAATTCAAGAA;IPDRatio=1.52
gi|68566501|gb|CP000077.1| Sulfolobus acidocaldarius DSM 639, complete genome	kinModCall	modified_base	34308	34308	31	-	.	coverage=105;context=CCTGTTTCCTTCTTGAATTATTTGCTCATAGTTTTGTATTT;IPDRatio=1.60
gi|68566501|gb|CP000077.1| Sulfolobus acidocaldarius DSM 639, complete genome	kinModCall	modified_base	34353	34353	28	+	.	coverage=120;context=AGTATTCTTGCGGTAACTTCTATGAAGGAAAATGCAGAAAA;IPDRatio=1.52
gi|68566501|gb|CP000077.1| Sulfolobus acidocaldarius DSM 639, complete genome	kinModCall	modified_base	34396	34396	27	+	.	coverage=113;context=TCTGGTAAATTCAGAAGCACCAGCATTATGGATTTCAAATA;IPDRatio=1.59
gi|68566501|gb|CP000077.1| Sulfolobus acidocaldarius DSM 639, complete genome	kinModCall	modified_base	34434	34434	30	-	.	coverage=100;context=ACATATATAACATAAAATTGGATGTGGGTCCATCTCGTTAT;IPDRatio=1.65
gi|68566501|gb|CP000077.1| Sulfolobus acidocaldarius DSM 639, complete genome	kinModCall	modified_base	34458	34458	24	-	.	coverage=109;context=ATCTTGTCTTAAAGAAAAATAGGGACATATATAACATAAAA;IPDRatio=1.54
gi|68566501|gb|CP000077.1| Sulfolobus acidocaldarius DSM 639, complete genome	kinModCall	modified_base	34486	34486	22	+	.	coverage=120;context=TTTAAGACAAGATGATAGTAGAAGGGTAGCCTTCGATCTGT;IPDRatio=1.46
gi|68566501|gb|CP000077.1| Sulfolobus acidocaldarius DSM 639, complete genome	kinModCall	modified_base	34555	34555	25	+	.	coverage=125;context=AGGAGAACAAATAGAGAAGGAGTTAATAATTATGGATCAGA;IPDRatio=1.50
gi|68566501|gb|CP000077.1| Sulfolobus acidocaldarius DSM 639, complete genome	kinModCall	modified_base	34652	34652	21	+	.	coverage=124;context=CACTTACTTGAGGAGACAAGATCTAAACTACGTATAAGTAA;IPDRatio=1.49
gi|68566501|gb|CP000077.1| Sulfolobus acidocaldarius DSM 639, complete genome	kinModCall	modified_base	34683	34683	24	-	.	coverage=108;context=TTATTTTTTAAACAGTATTTGGATCAACAATTTACTTATAC;IPDRatio=1.66
gi|68566501|gb|CP000077.1| Sulfolobus acidocaldarius DSM 639, complete genome	kinModCall	modified_base	34758	34758	37	+	.	coverage=131;context=CTACTTGCAGAGGCGATCCTGCCAAATAATTATTTGTGAAA;IPDRatio=1.73
gi|68566501|gb|CP000077.1| Sulfolobus acidocaldarius DSM 639, complete genome	kinModCall	m4C	34801	34801	98	-	.	context=GAAAAGACATAAGTTGGTGGCCTAGCCAATTTTATTAAGTA;fracLow=0.766;motif=GGCC;coverage=112;IPDRatio=2.73;id=GGCC;fracUp=1.000;frac=0.987;identificationQv=98
gi|68566501|gb|CP000077.1| Sulfolobus acidocaldarius DSM 639, complete genome	kinModCall	m4C	34802	34802	139	+	.	context=ACTTAATAAAATTGGCTAGGCCACCAACTTATGTCTTTTCT;fracLow=0.861;motif=GGCC;coverage=135;IPDRatio=4.01;id=GGCC;fracUp=1.000;frac=0.958;identificationQv=152
gi|68566501|gb|CP000077.1| Sulfolobus acidocaldarius DSM 639, complete genome	kinModCall	modified_base	34860	34860	23	+	.	coverage=130;context=TGTAAATTCTCTCTCTATCCTCTTTACCAACCCTCACATCC;IPDRatio=1.57
gi|68566501|gb|CP000077.1| Sulfolobus acidocaldarius DSM 639, complete genome	kinModCall	m4C	34960	34960	72	+	.	context=TAAATACTCAAATATTTTGTCGGCATTGAAGAAATCTAATC;fracLow=1.000;coverage=126;IPDRatio=2.38;fracUp=1.000;frac=1.000;identificationQv=17
gi|68566501|gb|CP000077.1| Sulfolobus acidocaldarius DSM 639, complete genome	kinModCall	modified_base	34990	34990	44	+	.	coverage=121;context=GAAATCTAATCTAAATAATCTTTCAGAAGGTTCTAATCTTA;IPDRatio=1.78
gi|68566501|gb|CP000077.1| Sulfolobus acidocaldarius DSM 639, complete genome	kinModCall	modified_base	35097	35097	29	-	.	coverage=110;context=GAATTGTGGTTATTCAAAGATTCTAGAAAAGAAAATAGATG;IPDRatio=1.57
gi|68566501|gb|CP000077.1| Sulfolobus acidocaldarius DSM 639, complete genome	kinModCall	modified_base	35131	35131	22	+	.	coverage=129;context=ACAATTCTGCGTGAACAACTCTAGAATAGTTATATCGGAAT;IPDRatio=1.54
gi|68566501|gb|CP000077.1| Sulfolobus acidocaldarius DSM 639, complete genome	kinModCall	modified_base	35172	35172	25	+	.	coverage=124;context=AAGCCTGTTTGAATAAATCACTAGACTTACTGTTCTTAGAG;IPDRatio=1.55
gi|68566501|gb|CP000077.1| Sulfolobus acidocaldarius DSM 639, complete genome	kinModCall	modified_base	35224	35224	31	+	.	coverage=124;context=TTTATCTTTATATCTTGATACTAGTTCAGATAAAACTAATT;IPDRatio=1.59
gi|68566501|gb|CP000077.1| Sulfolobus acidocaldarius DSM 639, complete genome	kinModCall	modified_base	35474	35474	23	+	.	coverage=127;context=AATAATTCTATTCTTTCCTTGGCGTAATTACCTGGACTAAA;IPDRatio=1.59
gi|68566501|gb|CP000077.1| Sulfolobus acidocaldarius DSM 639, complete genome	kinModCall	modified_base	35516	35516	28	-	.	coverage=106;context=ATAAACGAAATAAATAGTGAGGGTAAGGTATTAGTTCATAT;IPDRatio=1.79
gi|68566501|gb|CP000077.1| Sulfolobus acidocaldarius DSM 639, complete genome	kinModCall	modified_base	35528	35528	21	-	.	coverage=106;context=GTATTTGAAGGAATAAACGAAATAAATAGTGAGGGTAAGGT;IPDRatio=1.47
gi|68566501|gb|CP000077.1| Sulfolobus acidocaldarius DSM 639, complete genome	kinModCall	modified_base	35568	35568	23	-	.	coverage=104;context=GAGGCAAGGTGTCATATTTATAGTAAATGCTAAAGCGATAG;IPDRatio=1.48
gi|68566501|gb|CP000077.1| Sulfolobus acidocaldarius DSM 639, complete genome	kinModCall	modified_base	35587	35587	27	-	.	coverage=108;context=GTATGTGGGTTAAGGAAACGAGGCAAGGTGTCATATTTATA;IPDRatio=1.79
gi|68566501|gb|CP000077.1| Sulfolobus acidocaldarius DSM 639, complete genome	kinModCall	modified_base	35730	35730	22	-	.	coverage=103;context=AATGAAGGAGAAAATAATGAGGGATTCCTATACAATACACA;IPDRatio=1.67
gi|68566501|gb|CP000077.1| Sulfolobus acidocaldarius DSM 639, complete genome	kinModCall	modified_base	35919	35919	21	+	.	coverage=111;context=ATGGCACTTCGTATAACATCTATTAGTTCTTTTCTTCTATA;IPDRatio=1.47
gi|68566501|gb|CP000077.1| Sulfolobus acidocaldarius DSM 639, complete genome	kinModCall	modified_base	35959	35959	24	+	.	coverage=109;context=ACTCATCAAGATTTACAGTAGGTTCATCAAGTATTAATGTG;IPDRatio=1.61
gi|68566501|gb|CP000077.1| Sulfolobus acidocaldarius DSM 639, complete genome	kinModCall	modified_base	35984	35984	24	-	.	coverage=98;context=CAAAAGCTCTTATGAATCAATTTTCCACATTAATACTTGAT;IPDRatio=1.58
gi|68566501|gb|CP000077.1| Sulfolobus acidocaldarius DSM 639, complete genome	kinModCall	modified_base	36016	36016	31	-	.	coverage=102;context=TTCCATTGCGTTAGCATTGAGGTTAGCTATTGCAAAAGCTC;IPDRatio=1.72
gi|68566501|gb|CP000077.1| Sulfolobus acidocaldarius DSM 639, complete genome	kinModCall	modified_base	36287	36287	24	+	.	coverage=113;context=CCCTAGGTTTAACTTACTTTCCTCATTCATTTTATTTCTTA;IPDRatio=1.52
gi|68566501|gb|CP000077.1| Sulfolobus acidocaldarius DSM 639, complete genome	kinModCall	modified_base	36365	36365	31	-	.	coverage=98;context=CAGACAAAGGTAAAATAAAGGGAAGCTTAGAAGAAAAGATA;IPDRatio=1.78
gi|68566501|gb|CP000077.1| Sulfolobus acidocaldarius DSM 639, complete genome	kinModCall	modified_base	36383	36383	26	-	.	coverage=97;context=TTTTATCAGGTATTGAAGCAGACAAAGGTAAAATAAAGGGA;IPDRatio=1.59
gi|68566501|gb|CP000077.1| Sulfolobus acidocaldarius DSM 639, complete genome	kinModCall	m6A	36396	36396	36	-	.	context=AAACTTTCCAAGATTTTATCAGGTATTGAAGCAGACAAAGG;fracLow=0.251;coverage=104;IPDRatio=1.75;fracUp=0.591;frac=0.425;identificationQv=11
gi|68566501|gb|CP000077.1| Sulfolobus acidocaldarius DSM 639, complete genome	kinModCall	modified_base	36417	36417	38	+	.	coverage=108;context=GATAAAATCTTGGAAAGTTTGTCTATAATCTCTTCTAACTG;IPDRatio=1.80
gi|68566501|gb|CP000077.1| Sulfolobus acidocaldarius DSM 639, complete genome	kinModCall	modified_base	36425	36425	30	-	.	coverage=100;context=GGTATAAACAGTTAGAAGAGATTATAGACAAACTTTCCAAG;IPDRatio=1.79
gi|68566501|gb|CP000077.1| Sulfolobus acidocaldarius DSM 639, complete genome	kinModCall	modified_base	36443	36443	23	-	.	coverage=100;context=TTGGATACAGTGAAAAAAGGTATAAACAGTTAGAAGAGATT;IPDRatio=1.52
gi|68566501|gb|CP000077.1| Sulfolobus acidocaldarius DSM 639, complete genome	kinModCall	modified_base	36444	36444	24	-	.	coverage=82;context=CTTGGATACAGTGAAAAAAGGTATAAACAGTTAGAAGAGAT;IPDRatio=1.61
gi|68566501|gb|CP000077.1| Sulfolobus acidocaldarius DSM 639, complete genome	kinModCall	modified_base	36445	36445	23	-	.	coverage=103;context=ACTTGGATACAGTGAAAAAAGGTATAAACAGTTAGAAGAGA;IPDRatio=1.68
gi|68566501|gb|CP000077.1| Sulfolobus acidocaldarius DSM 639, complete genome	kinModCall	modified_base	36487	36487	23	-	.	coverage=101;context=GTTAAAGGAAGAAGAAGATGCGTTACTTAACCGTATCAGCG;IPDRatio=1.53
gi|68566501|gb|CP000077.1| Sulfolobus acidocaldarius DSM 639, complete genome	kinModCall	modified_base	36528	36528	21	-	.	coverage=100;context=GAAATTACAAGAATGAAAGGACTAAAGGAAGAGTATGAAAA;IPDRatio=1.52
gi|68566501|gb|CP000077.1| Sulfolobus acidocaldarius DSM 639, complete genome	kinModCall	modified_base	36564	36564	22	-	.	coverage=95;context=GAGAAACTTAAAATAGAGTATGAGAGGTTAAAGGAAGAAAT;IPDRatio=1.58
gi|68566501|gb|CP000077.1| Sulfolobus acidocaldarius DSM 639, complete genome	kinModCall	modified_base	36667	36667	33	+	.	coverage=113;context=GCAGAAATTGATATTTAGCCTTGTAATCATTATAACTCTTT;IPDRatio=1.81
gi|68566501|gb|CP000077.1| Sulfolobus acidocaldarius DSM 639, complete genome	kinModCall	modified_base	36833	36833	27	+	.	coverage=101;context=TGCTATATTCTCAAATTCTTGATGATATGATAAAAGTGAGA;IPDRatio=1.56
gi|68566501|gb|CP000077.1| Sulfolobus acidocaldarius DSM 639, complete genome	kinModCall	modified_base	36872	36872	24	-	.	coverage=93;context=GACTAGAGGAAGAGAAAAATAAGTTACAAAATGAAATCCTC;IPDRatio=1.49
gi|68566501|gb|CP000077.1| Sulfolobus acidocaldarius DSM 639, complete genome	kinModCall	modified_base	36908	36908	27	+	.	coverage=107;context=TAGTCGTTGTAACTCTTTGAGTTTAGCTTCATATATACCTT;IPDRatio=1.58
gi|68566501|gb|CP000077.1| Sulfolobus acidocaldarius DSM 639, complete genome	kinModCall	modified_base	36971	36971	27	+	.	coverage=106;context=CTCTAACTGTAATTTATTTCTAGTGGCTTCCAGCTCTTCTC;IPDRatio=1.59
gi|68566501|gb|CP000077.1| Sulfolobus acidocaldarius DSM 639, complete genome	kinModCall	modified_base	37009	37009	21	+	.	coverage=109;context=CTCTTTCTTTAATTAGAGAATTTATTCTAGCTTGAAGAGCA;IPDRatio=1.52
gi|68566501|gb|CP000077.1| Sulfolobus acidocaldarius DSM 639, complete genome	kinModCall	modified_base	37104	37104	23	+	.	coverage=111;context=GCTTTATGCTCACTATCTAAAGGTCTTCCACAAATGGGGCA;IPDRatio=1.50
gi|68566501|gb|CP000077.1| Sulfolobus acidocaldarius DSM 639, complete genome	kinModCall	modified_base	37121	37121	24	+	.	coverage=102;context=TAAAGGTCTTCCACAAATGGGGCATCTATCGTCTTCAATTG;IPDRatio=1.74
gi|68566501|gb|CP000077.1| Sulfolobus acidocaldarius DSM 639, complete genome	kinModCall	modified_base	37164	37164	31	+	.	coverage=110;context=TTTAAATTATTGTAAATCTTGAGTGTCTGTTCCTTTCTTCC;IPDRatio=1.62
gi|68566501|gb|CP000077.1| Sulfolobus acidocaldarius DSM 639, complete genome	kinModCall	modified_base	37166	37166	21	+	.	coverage=111;context=TAAATTATTGTAAATCTTGAGTGTCTGTTCCTTTCTTCCAT;IPDRatio=1.46
gi|68566501|gb|CP000077.1| Sulfolobus acidocaldarius DSM 639, complete genome	kinModCall	modified_base	37186	37186	21	-	.	coverage=92;context=GGACAGAAGAGGAGACCTAAATGGAAGAAAGGAACAGACAC;IPDRatio=1.53
gi|68566501|gb|CP000077.1| Sulfolobus acidocaldarius DSM 639, complete genome	kinModCall	modified_base	37187	37187	26	+	.	coverage=113;context=TGTCTGTTCCTTTCTTCCATTTAGGTCTCCTCTTCTGTCCA;IPDRatio=1.51
gi|68566501|gb|CP000077.1| Sulfolobus acidocaldarius DSM 639, complete genome	kinModCall	modified_base	37215	37215	21	-	.	coverage=88;context=CAAATAGACAATGAACTTAAGGGACTTTTGGACAGAAGAGG;IPDRatio=1.42
gi|68566501|gb|CP000077.1| Sulfolobus acidocaldarius DSM 639, complete genome	kinModCall	modified_base	37339	37339	30	-	.	coverage=82;context=AGAAAAGAGACTTACATACGTGCTAAAAAATATTGAAAGAC;IPDRatio=1.87
gi|68566501|gb|CP000077.1| Sulfolobus acidocaldarius DSM 639, complete genome	kinModCall	modified_base	37460	37460	49	-	.	coverage=90;context=TAAAAAGAAAGAAAGAGAAGTTGAAGAGAAAGAAAGAGTTA;IPDRatio=3.25
gi|68566501|gb|CP000077.1| Sulfolobus acidocaldarius DSM 639, complete genome	kinModCall	modified_base	37461	37461	77	-	.	coverage=93;context=CTAAAAAGAAAGAAAGAGAAGTTGAAGAGAAAGAAAGAGTT;IPDRatio=6.64
gi|68566501|gb|CP000077.1| Sulfolobus acidocaldarius DSM 639, complete genome	kinModCall	modified_base	37465	37465	25	-	.	coverage=96;context=TGACCTAAAAAGAAAGAAAGAGAAGTTGAAGAGAAAGAAAG;IPDRatio=1.69
gi|68566501|gb|CP000077.1| Sulfolobus acidocaldarius DSM 639, complete genome	kinModCall	modified_base	37498	37498	26	+	.	coverage=105;context=TTAGGTCATTTTCTACCACATTTATTTGGGATTTTAAAGAA;IPDRatio=1.48
gi|68566501|gb|CP000077.1| Sulfolobus acidocaldarius DSM 639, complete genome	kinModCall	modified_base	37539	37539	28	+	.	coverage=112;context=TCTATCTGAACAAGAATACTCTTAAAACTACTTATTGTGTT;IPDRatio=1.67
gi|68566501|gb|CP000077.1| Sulfolobus acidocaldarius DSM 639, complete genome	kinModCall	modified_base	37638	37638	23	-	.	coverage=94;context=GAGATCGCTTTAAGGCTAAAGGATTTTGAAGAAAAGGAAAA;IPDRatio=1.51
gi|68566501|gb|CP000077.1| Sulfolobus acidocaldarius DSM 639, complete genome	kinModCall	m4C	37652	37652	51	+	.	context=AAAATCCTTTAGCCTTAAAGCGATCTCTTCAATTTTTTTAT;fracLow=0.393;coverage=113;IPDRatio=1.99;fracUp=0.883;frac=0.651;identificationQv=15
gi|68566501|gb|CP000077.1| Sulfolobus acidocaldarius DSM 639, complete genome	kinModCall	modified_base	37673	37673	29	+	.	coverage=109;context=GATCTCTTCAATTTTTTTATTTACAACACTTAATTCCCCTG;IPDRatio=1.60
gi|68566501|gb|CP000077.1| Sulfolobus acidocaldarius DSM 639, complete genome	kinModCall	modified_base	37678	37678	25	-	.	coverage=94;context=CTTATCAGGGGAATTAAGTGTTGTAAATAAAAAAATTGAAG;IPDRatio=1.52
gi|68566501|gb|CP000077.1| Sulfolobus acidocaldarius DSM 639, complete genome	kinModCall	modified_base	37849	37849	23	+	.	coverage=104;context=TTAGTCTGTCTATTTCAGCTTCTTCCCTCTTTAGTATATCC;IPDRatio=1.50
gi|68566501|gb|CP000077.1| Sulfolobus acidocaldarius DSM 639, complete genome	kinModCall	modified_base	37870	37870	26	+	.	coverage=104;context=CTTCCCTCTTTAGTATATCCTTTATACTTTGTAAGCTTCTT;IPDRatio=1.76
gi|68566501|gb|CP000077.1| Sulfolobus acidocaldarius DSM 639, complete genome	kinModCall	modified_base	37885	37885	27	-	.	coverage=88;context=ATTAACCGATAGAATAAGAAGCTTACAAAGTATAAAGGATA;IPDRatio=1.58
gi|68566501|gb|CP000077.1| Sulfolobus acidocaldarius DSM 639, complete genome	kinModCall	modified_base	37993	37993	22	-	.	coverage=88;context=AGAAAGCGTATTTTCTGACTTTCCTGAGGTCATGAAAGAAT;IPDRatio=1.45
gi|68566501|gb|CP000077.1| Sulfolobus acidocaldarius DSM 639, complete genome	kinModCall	modified_base	38067	38067	38	+	.	coverage=102;context=AAAATTTTATGATCGAAGCCCAGGATCTCCTTTATCTTGTT;IPDRatio=1.82
gi|68566501|gb|CP000077.1| Sulfolobus acidocaldarius DSM 639, complete genome	kinModCall	modified_base	38071	38071	50	+	.	context=TTTTATGATCGAAGCCCAGGATCTCCTTTATCTTGTTATTA;motif=GGATCY;coverage=107;IPDRatio=2.09;id=GGATCY
gi|68566501|gb|CP000077.1| Sulfolobus acidocaldarius DSM 639, complete genome	kinModCall	modified_base	38072	38072	57	-	.	context=TTAATAACAAGATAAAGGAGATCCTGGGCTTCGATCATAAA;motif=AGATCC;coverage=90;IPDRatio=2.35;id=AGATCC
gi|68566501|gb|CP000077.1| Sulfolobus acidocaldarius DSM 639, complete genome	kinModCall	modified_base	38076	38076	21	-	.	coverage=91;context=ACTGTTAATAACAAGATAAAGGAGATCCTGGGCTTCGATCA;IPDRatio=1.55
gi|68566501|gb|CP000077.1| Sulfolobus acidocaldarius DSM 639, complete genome	kinModCall	modified_base	38105	38105	23	+	.	coverage=107;context=GTTATTAACAGTCGTAGATTGTCTAGCTAGTGTTATGATCT;IPDRatio=1.47
gi|68566501|gb|CP000077.1| Sulfolobus acidocaldarius DSM 639, complete genome	kinModCall	modified_base	38159	38159	21	+	.	coverage=109;context=CAAAGATATTGTGTCCCTGCTTGTCTCACCTACATTTCTAT;IPDRatio=1.45
gi|68566501|gb|CP000077.1| Sulfolobus acidocaldarius DSM 639, complete genome	kinModCall	m4C	38208	38208	26	-	.	context=GGACAAGTTTCAATAAAATTCGAGATCAATGGCGACACATA;fracLow=0.449;coverage=101;IPDRatio=1.60;fracUp=1.000;frac=0.895;identificationQv=5
gi|68566501|gb|CP000077.1| Sulfolobus acidocaldarius DSM 639, complete genome	kinModCall	modified_base	38304	38304	21	+	.	coverage=114;context=CTCTTGAACAATCCAAATAGTATCCCGTCTATTATCGAACT;IPDRatio=1.53
gi|68566501|gb|CP000077.1| Sulfolobus acidocaldarius DSM 639, complete genome	kinModCall	modified_base	38309	38309	25	-	.	coverage=99;context=GAAAAAGTTCGATAATAGACGGGATACTATTTGGATTGTTC;IPDRatio=1.77
gi|68566501|gb|CP000077.1| Sulfolobus acidocaldarius DSM 639, complete genome	kinModCall	modified_base	38330	38330	34	+	.	coverage=114;context=GTCTATTATCGAACTTTTTCCGGCACCATTGTTTCCAATTA;IPDRatio=2.10
gi|68566501|gb|CP000077.1| Sulfolobus acidocaldarius DSM 639, complete genome	kinModCall	modified_base	38367	38367	23	-	.	coverage=97;context=GATACTACAGTTAAGTTTGAGGGCAGTATAAATGTCATAAT;IPDRatio=1.60
gi|68566501|gb|CP000077.1| Sulfolobus acidocaldarius DSM 639, complete genome	kinModCall	modified_base	38370	38370	22	-	.	coverage=96;context=GAAGATACTACAGTTAAGTTTGAGGGCAGTATAAATGTCAT;IPDRatio=1.52
gi|68566501|gb|CP000077.1| Sulfolobus acidocaldarius DSM 639, complete genome	kinModCall	modified_base	38468	38468	21	+	.	coverage=118;context=GCAAATTTTTTCAAAAGTTCTTCTACCTTTTTCTCGTCCTC;IPDRatio=1.42
gi|68566501|gb|CP000077.1| Sulfolobus acidocaldarius DSM 639, complete genome	kinModCall	modified_base	38473	38473	23	-	.	coverage=85;context=ACGAAGAGGACGAGAAAAAGGTAGAAGAACTTTTGAAAAAA;IPDRatio=1.58
gi|68566501|gb|CP000077.1| Sulfolobus acidocaldarius DSM 639, complete genome	kinModCall	modified_base	38482	38482	21	+	.	coverage=117;context=AAGTTCTTCTACCTTTTTCTCGTCCTCTTCGTTTATAATAT;IPDRatio=1.40
gi|68566501|gb|CP000077.1| Sulfolobus acidocaldarius DSM 639, complete genome	kinModCall	modified_base	38596	38596	24	+	.	coverage=108;context=AGAGTATGTTGTTTTAAGTTTTGTCTTAAGGTTTTCCTCCT;IPDRatio=1.55
gi|68566501|gb|CP000077.1| Sulfolobus acidocaldarius DSM 639, complete genome	kinModCall	modified_base	38743	38743	25	+	.	coverage=101;context=TAGTTCTATATGTAGAATTGGTTTTTTGTCGTTTTTCACGT;IPDRatio=1.59
gi|68566501|gb|CP000077.1| Sulfolobus acidocaldarius DSM 639, complete genome	kinModCall	modified_base	38800	38800	28	-	.	coverage=100;context=TTAACGTGGACAAAATTGAACAGTCTATAGAAAGTGTCATA;IPDRatio=1.59
gi|68566501|gb|CP000077.1| Sulfolobus acidocaldarius DSM 639, complete genome	kinModCall	modified_base	38815	38815	27	+	.	coverage=121;context=AGACTGTTCAATTTTGTCCACGTTAATGTCTAGAACTAACT;IPDRatio=1.62
gi|68566501|gb|CP000077.1| Sulfolobus acidocaldarius DSM 639, complete genome	kinModCall	modified_base	38824	38824	31	+	.	coverage=120;context=AATTTTGTCCACGTTAATGTCTAGAACTAACTGATCTCTTA;IPDRatio=1.58
gi|68566501|gb|CP000077.1| Sulfolobus acidocaldarius DSM 639, complete genome	kinModCall	modified_base	38845	38845	26	+	.	coverage=118;context=TAGAACTAACTGATCTCTTATGTTGACGTTAATGTAGTTAA;IPDRatio=1.56
gi|68566501|gb|CP000077.1| Sulfolobus acidocaldarius DSM 639, complete genome	kinModCall	modified_base	38853	38853	25	+	.	coverage=116;context=ACTGATCTCTTATGTTGACGTTAATGTAGTTAATACTCGGT;IPDRatio=1.49
gi|68566501|gb|CP000077.1| Sulfolobus acidocaldarius DSM 639, complete genome	kinModCall	modified_base	38870	38870	22	-	.	coverage=98;context=GATATGTCAGGAGATTTACCGAGTATTAACTACATTAACGT;IPDRatio=1.56
gi|68566501|gb|CP000077.1| Sulfolobus acidocaldarius DSM 639, complete genome	kinModCall	modified_base	38903	38903	35	-	.	coverage=89;context=TATCAGAAGAGTAAAAAGGGGGCAACATTAATCGATATGTC;IPDRatio=3.11
gi|68566501|gb|CP000077.1| Sulfolobus acidocaldarius DSM 639, complete genome	kinModCall	modified_base	38905	38905	41	-	.	coverage=91;context=ATTATCAGAAGAGTAAAAAGGGGGCAACATTAATCGATATG;IPDRatio=4.42
gi|68566501|gb|CP000077.1| Sulfolobus acidocaldarius DSM 639, complete genome	kinModCall	modified_base	38967	38967	21	-	.	coverage=93;context=TGGAGGAGCTCTTATTGAAATAGCTGGTTCACCTGATATAA;IPDRatio=1.56
gi|68566501|gb|CP000077.1| Sulfolobus acidocaldarius DSM 639, complete genome	kinModCall	modified_base	39179	39179	21	+	.	coverage=117;context=TGTTCTTTCAAGTCATTAACAGATACATTTGAAATGTGAGA;IPDRatio=1.40
gi|68566501|gb|CP000077.1| Sulfolobus acidocaldarius DSM 639, complete genome	kinModCall	modified_base	39195	39195	26	+	.	coverage=116;context=TAACAGATACATTTGAAATGTGAGAAATTCCATATACTTCA;IPDRatio=1.52
gi|68566501|gb|CP000077.1| Sulfolobus acidocaldarius DSM 639, complete genome	kinModCall	modified_base	39292	39292	23	+	.	coverage=116;context=TTCTTCTAGTATTCGTTGTGGGTATATTTCTTCTTTTCTTT;IPDRatio=1.62
gi|68566501|gb|CP000077.1| Sulfolobus acidocaldarius DSM 639, complete genome	kinModCall	modified_base	39331	39331	21	+	.	coverage=116;context=TTTCGGGGAATCATGATCTCCTGCTATACATATAAAAGGAA;IPDRatio=1.49
gi|68566501|gb|CP000077.1| Sulfolobus acidocaldarius DSM 639, complete genome	kinModCall	modified_base	39340	39340	38	+	.	coverage=121;context=ATCATGATCTCCTGCTATACATATAAAAGGAATATTGTGGT;IPDRatio=1.66
gi|68566501|gb|CP000077.1| Sulfolobus acidocaldarius DSM 639, complete genome	kinModCall	modified_base	39435	39435	22	+	.	coverage=120;context=TATTCACGTCAAATAAATCTCCTGTATGAATTACTGCTTTA;IPDRatio=1.45
gi|68566501|gb|CP000077.1| Sulfolobus acidocaldarius DSM 639, complete genome	kinModCall	modified_base	39450	39450	50	-	.	coverage=110;context=AATTAATGAACATGTTAAAGCAGTAATTCATACAGGAGATT;IPDRatio=2.30
gi|68566501|gb|CP000077.1| Sulfolobus acidocaldarius DSM 639, complete genome	kinModCall	modified_base	39507	39507	21	+	.	coverage=119;context=GTGTAAATGTGTCATAAACATCTTTTTCCCTAGATTCAAGG;IPDRatio=1.42
gi|68566501|gb|CP000077.1| Sulfolobus acidocaldarius DSM 639, complete genome	kinModCall	modified_base	39528	39528	25	+	.	coverage=121;context=CTTTTTCCCTAGATTCAAGGTTGTACTGTCTTTTACCTAGA;IPDRatio=1.68
gi|68566501|gb|CP000077.1| Sulfolobus acidocaldarius DSM 639, complete genome	kinModCall	modified_base	39637	39637	28	-	.	coverage=96;context=CCAAATCTAACAGAAGAATGGAAGAGAGCTAAGGAAGAAGA;IPDRatio=1.60
gi|68566501|gb|CP000077.1| Sulfolobus acidocaldarius DSM 639, complete genome	kinModCall	modified_base	39894	39894	43	+	.	coverage=125;context=CTCGTCAAGACCTTTAGGTCTCTGACTAACGATTATTAGTC;IPDRatio=1.85
gi|68566501|gb|CP000077.1| Sulfolobus acidocaldarius DSM 639, complete genome	kinModCall	modified_base	39919	39919	27	-	.	coverage=115;context=AGAGAAGGAAGGAAGTTTGGTGTAGGACTAATAATCGTTAG;IPDRatio=1.86
gi|68566501|gb|CP000077.1| Sulfolobus acidocaldarius DSM 639, complete genome	kinModCall	modified_base	39921	39921	29	-	.	coverage=113;context=CGAGAGAAGGAAGGAAGTTTGGTGTAGGACTAATAATCGTT;IPDRatio=1.67
gi|68566501|gb|CP000077.1| Sulfolobus acidocaldarius DSM 639, complete genome	kinModCall	modified_base	39941	39941	25	-	.	coverage=116;context=GAAATGGGCTGGCAGAATAGCGAGAGAAGGAAGGAAGTTTG;IPDRatio=1.52
gi|68566501|gb|CP000077.1| Sulfolobus acidocaldarius DSM 639, complete genome	kinModCall	modified_base	40024	40024	21	+	.	coverage=106;context=TCCTCTACAACGGTTAGTATTGGGAATTTTAAACCAGAATC;IPDRatio=1.48
gi|68566501|gb|CP000077.1| Sulfolobus acidocaldarius DSM 639, complete genome	kinModCall	modified_base	40095	40095	24	+	.	coverage=116;context=TAGTATTCTTCTTAAATAATGGGCTACTATGGCGTCTATTG;IPDRatio=1.63
gi|68566501|gb|CP000077.1| Sulfolobus acidocaldarius DSM 639, complete genome	kinModCall	modified_base	40156	40156	22	+	.	coverage=122;context=AGATTTACAACGTTTATCTTGCCTAGTTTTATTTTGTTTAT;IPDRatio=1.45
gi|68566501|gb|CP000077.1| Sulfolobus acidocaldarius DSM 639, complete genome	kinModCall	modified_base	40191	40191	53	+	.	coverage=116;context=GTTTATGACATCACCAAATGTTATGTCAATAATATCTGAAT;IPDRatio=2.27
gi|68566501|gb|CP000077.1| Sulfolobus acidocaldarius DSM 639, complete genome	kinModCall	modified_base	40380	40380	24	-	.	coverage=119;context=GGAGGACTTTCAATCAATTGAAAGAAGAAATAAACAATGAA;IPDRatio=1.44
gi|68566501|gb|CP000077.1| Sulfolobus acidocaldarius DSM 639, complete genome	kinModCall	modified_base	40395	40395	43	+	.	coverage=128;context=TTCTTTCAATTGATTGAAAGTCCTCCTTATTATTCTGTATT;IPDRatio=1.75
gi|68566501|gb|CP000077.1| Sulfolobus acidocaldarius DSM 639, complete genome	kinModCall	modified_base	40447	40447	27	+	.	coverage=131;context=TTTTCCCTTATTTCAAGTAAGGTAGCGAATTCATTCACAGA;IPDRatio=1.69
gi|68566501|gb|CP000077.1| Sulfolobus acidocaldarius DSM 639, complete genome	kinModCall	.	40470	40470	9	+	.	context=AGCGAATTCATTCACAGACAGGTATAAGGGATTTAATTTTG;motif=GGTATAVND;coverage=132;IPDRatio=1.192;id=GGTATAVND
gi|68566501|gb|CP000077.1| Sulfolobus acidocaldarius DSM 639, complete genome	kinModCall	modified_base	40494	40494	22	+	.	coverage=132;context=TAAGGGATTTAATTTTGGCTCTATGATATTCAAATTGGGTA;IPDRatio=1.44
gi|68566501|gb|CP000077.1| Sulfolobus acidocaldarius DSM 639, complete genome	kinModCall	modified_base	40495	40495	23	+	.	coverage=125;context=AAGGGATTTAATTTTGGCTCTATGATATTCAAATTGGGTAG;IPDRatio=1.48
gi|68566501|gb|CP000077.1| Sulfolobus acidocaldarius DSM 639, complete genome	kinModCall	modified_base	40515	40515	28	+	.	coverage=127;context=TATGATATTCAAATTGGGTAGTGTACTATCGTAATACTCCC;IPDRatio=1.84
gi|68566501|gb|CP000077.1| Sulfolobus acidocaldarius DSM 639, complete genome	kinModCall	modified_base	40563	40563	21	-	.	coverage=117;context=AGAGGCTAGTCGAAATAGGAGGTTCTATCTTAATATTTGAC;IPDRatio=1.50
gi|68566501|gb|CP000077.1| Sulfolobus acidocaldarius DSM 639, complete genome	kinModCall	modified_base	40584	40584	25	+	.	coverage=128;context=TCCTATTTCGACTAGCCTCTGGGATAGTATGGCGACTGTAT;IPDRatio=1.62
gi|68566501|gb|CP000077.1| Sulfolobus acidocaldarius DSM 639, complete genome	kinModCall	m4C	40701	40701	25	+	.	context=ATTACTCCCTATTAATTTTCCTATTCTAACATCCCCTGCAG;fracLow=0.547;coverage=131;IPDRatio=1.59;fracUp=0.999;frac=0.878;identificationQv=3
gi|68566501|gb|CP000077.1| Sulfolobus acidocaldarius DSM 639, complete genome	kinModCall	modified_base	40737	40737	21	-	.	coverage=124;context=GACTAGCCTCTGATGAGGAGCTTTCAACTGTTTTTTCTGCA;IPDRatio=1.56
gi|68566501|gb|CP000077.1| Sulfolobus acidocaldarius DSM 639, complete genome	kinModCall	modified_base	40757	40757	21	+	.	coverage=133;context=GCTCCTCATCAGAGGCTAGTCTAACAGGTGTTCCAGCTACA;IPDRatio=1.43
gi|68566501|gb|CP000077.1| Sulfolobus acidocaldarius DSM 639, complete genome	kinModCall	modified_base	40758	40758	22	-	.	coverage=124;context=CTGTAGCTGGAACACCTGTTAGACTAGCCTCTGATGAGGAG;IPDRatio=1.38
gi|68566501|gb|CP000077.1| Sulfolobus acidocaldarius DSM 639, complete genome	kinModCall	modified_base	40764	40764	31	+	.	coverage=110;context=ATCAGAGGCTAGTCTAACAGGTGTTCCAGCTACAGGAGGTA;IPDRatio=1.68
gi|68566501|gb|CP000077.1| Sulfolobus acidocaldarius DSM 639, complete genome	kinModCall	modified_base	40795	40795	26	+	.	coverage=131;context=ACAGGAGGTAAATCTGGTTGTGTGAATTTTCCGTCTAATTT;IPDRatio=1.54
gi|68566501|gb|CP000077.1| Sulfolobus acidocaldarius DSM 639, complete genome	kinModCall	modified_base	40805	40805	25	+	.	coverage=130;context=AATCTGGTTGTGTGAATTTTCCGTCTAATTTACAAAGTAGT;IPDRatio=1.54
gi|68566501|gb|CP000077.1| Sulfolobus acidocaldarius DSM 639, complete genome	kinModCall	modified_base	40836	40836	21	+	.	coverage=126;context=ACAAAGTAGTTTGATTCTGGCTTTAATGAAAAATGGGATCT;IPDRatio=1.43
gi|68566501|gb|CP000077.1| Sulfolobus acidocaldarius DSM 639, complete genome	kinModCall	modified_base	40853	40853	39	+	.	context=TGGCTTTAATGAAAAATGGGATCTTATTTGCCTCCAGTTGT;motif=GGATCY;coverage=120;IPDRatio=1.84;id=GGATCY
gi|68566501|gb|CP000077.1| Sulfolobus acidocaldarius DSM 639, complete genome	kinModCall	modified_base	40854	40854	37	-	.	context=AACAACTGGAGGCAAATAAGATCCCATTTTTCATTAAAGCC;motif=AGATCC;coverage=120;IPDRatio=1.80;id=AGATCC
gi|68566501|gb|CP000077.1| Sulfolobus acidocaldarius DSM 639, complete genome	kinModCall	modified_base	40890	40890	26	-	.	coverage=114;context=ATAATTTGAATGATGTGAAATTTGTACAAAGAATAAAACAA;IPDRatio=1.47
gi|68566501|gb|CP000077.1| Sulfolobus acidocaldarius DSM 639, complete genome	kinModCall	modified_base	40922	40922	21	+	.	coverage=127;context=TCAAATTATCATCTAATAAAGGACTACCTGTATAAACATTA;IPDRatio=1.60
gi|68566501|gb|CP000077.1| Sulfolobus acidocaldarius DSM 639, complete genome	kinModCall	modified_base	40960	40960	21	+	.	coverage=125;context=TTAGTAATGAGTCCTAAAATTTTATCCCCATCATATTCAAG;IPDRatio=1.48
gi|68566501|gb|CP000077.1| Sulfolobus acidocaldarius DSM 639, complete genome	kinModCall	modified_base	41211	41211	24	+	.	coverage=126;context=TACAGTTTCTGCAATTTTTGCTTCTTCTTCAGCAAATGCGC;IPDRatio=1.49
gi|68566501|gb|CP000077.1| Sulfolobus acidocaldarius DSM 639, complete genome	kinModCall	modified_base	41220	41220	48	-	.	coverage=118;context=CAATGCTATGCGCATTTGCTGAAGAAGAAGCAAAAATTGCA;IPDRatio=1.88
gi|68566501|gb|CP000077.1| Sulfolobus acidocaldarius DSM 639, complete genome	kinModCall	modified_base	41279	41279	26	-	.	coverage=110;context=ATCCACATACAACAAAATAGCAATGACAGCAAAAGCAGAAG;IPDRatio=1.53
gi|68566501|gb|CP000077.1| Sulfolobus acidocaldarius DSM 639, complete genome	kinModCall	modified_base	41293	41293	23	+	.	coverage=118;context=GTCATTGCTATTTTGTTGTATGTGGATATGTGCTCCTCTCC;IPDRatio=1.49
gi|68566501|gb|CP000077.1| Sulfolobus acidocaldarius DSM 639, complete genome	kinModCall	modified_base	41342	41342	28	-	.	coverage=104;context=CACCGAATTAAAGGTAAAGAAGTTACTATCTGATTTCGCTA;IPDRatio=1.56
gi|68566501|gb|CP000077.1| Sulfolobus acidocaldarius DSM 639, complete genome	kinModCall	modified_base	41403	41403	27	-	.	coverage=119;context=CAATGCTATGCGCATTTGCTGAAGAAGAAGCAAAAATTGCA;IPDRatio=1.55
gi|68566501|gb|CP000077.1| Sulfolobus acidocaldarius DSM 639, complete genome	kinModCall	modified_base	41497	41497	21	-	.	coverage=124;context=GAAGAATTCTCAATAAAAGAGGGAGAGGAGCACATATCCAC;IPDRatio=1.51
gi|68566501|gb|CP000077.1| Sulfolobus acidocaldarius DSM 639, complete genome	kinModCall	modified_base	41558	41558	39	+	.	coverage=140;context=TGGATATCATAGGTATTCGTAATGAATAATCGGAAGGCAAA;IPDRatio=1.88
gi|68566501|gb|CP000077.1| Sulfolobus acidocaldarius DSM 639, complete genome	kinModCall	modified_base	41570	41570	32	+	.	coverage=124;context=GTATTCGTAATGAATAATCGGAAGGCAAATATATAAGCATT;IPDRatio=1.62
gi|68566501|gb|CP000077.1| Sulfolobus acidocaldarius DSM 639, complete genome	kinModCall	modified_base	41630	41630	51	+	.	coverage=136;context=TAAATATAATTAGCATTTTTGTATTTCAACAAAGTTTGAGA;IPDRatio=1.97
gi|68566501|gb|CP000077.1| Sulfolobus acidocaldarius DSM 639, complete genome	kinModCall	modified_base	41631	41631	25	+	.	coverage=142;context=AAATATAATTAGCATTTTTGTATTTCAACAAAGTTTGAGAT;IPDRatio=1.60
gi|68566501|gb|CP000077.1| Sulfolobus acidocaldarius DSM 639, complete genome	kinModCall	modified_base	41715	41715	26	-	.	coverage=127;context=GTATGAAGAGGCAAAGAAATTATACGAAAGAATTTTATATA;IPDRatio=1.54
gi|68566501|gb|CP000077.1| Sulfolobus acidocaldarius DSM 639, complete genome	kinModCall	modified_base	41732	41732	21	-	.	coverage=131;context=ACCAAATCAAAGGAGAAGTATGAAGAGGCAAAGAAATTATA;IPDRatio=1.40
gi|68566501|gb|CP000077.1| Sulfolobus acidocaldarius DSM 639, complete genome	kinModCall	modified_base	41786	41786	25	+	.	coverage=142;context=TTCCTTTCAGGAAGTTTTTCAGCTAATAGTTTTGAGAGCAT;IPDRatio=1.54
gi|68566501|gb|CP000077.1| Sulfolobus acidocaldarius DSM 639, complete genome	kinModCall	modified_base	41929	41929	23	+	.	coverage=154;context=TATCATTTTCTCTAATATTCCCCTAGCATGACCCAATTCAA;IPDRatio=1.56
gi|68566501|gb|CP000077.1| Sulfolobus acidocaldarius DSM 639, complete genome	kinModCall	modified_base	41955	41955	28	-	.	coverage=145;context=TGAAAAAATTAGGGAAAAAGCCTTAGTTGAATTGGGTCATG;IPDRatio=1.55
gi|68566501|gb|CP000077.1| Sulfolobus acidocaldarius DSM 639, complete genome	kinModCall	modified_base	42046	42046	23	-	.	coverage=149;context=TAAAAGAGCTTTTTATGGCTAACTCCGAAGACCATTTATTA;IPDRatio=1.42
gi|68566501|gb|CP000077.1| Sulfolobus acidocaldarius DSM 639, complete genome	kinModCall	modified_base	42080	42080	42	+	.	coverage=160;context=TCTTTTAATCCTATTTCAGTCTGTGTCCCCTTCATCACCTT;IPDRatio=1.79
gi|68566501|gb|CP000077.1| Sulfolobus acidocaldarius DSM 639, complete genome	kinModCall	modified_base	42186	42186	25	+	.	coverage=156;context=TGATGTCGTAACCCGAAACTGAATAAAAGTAAAATCCTTCC;IPDRatio=1.46
gi|68566501|gb|CP000077.1| Sulfolobus acidocaldarius DSM 639, complete genome	kinModCall	modified_base	42190	42190	22	-	.	coverage=139;context=GTAGGGAAGGATTTTACTTTTATTCAGTTTCGGGTTACGAC;IPDRatio=1.40
gi|68566501|gb|CP000077.1| Sulfolobus acidocaldarius DSM 639, complete genome	kinModCall	modified_base	42249	42249	35	-	.	coverage=116;context=CTTCGCTATTAATTTCAAGGGCTTTCATTCTTTTTGAGGTT;IPDRatio=1.75
gi|68566501|gb|CP000077.1| Sulfolobus acidocaldarius DSM 639, complete genome	kinModCall	m4C	42306	42306	89	+	.	context=ATTACTCTTGATGGAAAACGCAGGGAGAAGTGTAAAGGATG;fracLow=0.636;coverage=156;IPDRatio=2.38;fracUp=0.984;frac=0.805;identificationQv=46
gi|68566501|gb|CP000077.1| Sulfolobus acidocaldarius DSM 639, complete genome	kinModCall	modified_base	42340	42340	25	+	.	coverage=154;context=AAGGATGAAATAATGAAAAGACTGAATTTGGACTATTCTAA;IPDRatio=1.51
gi|68566501|gb|CP000077.1| Sulfolobus acidocaldarius DSM 639, complete genome	kinModCall	modified_base	42343	42343	24	-	.	coverage=143;context=TTTTTAGAATAGTCCAAATTCAGTCTTTTCATTATTTCATC;IPDRatio=1.43
gi|68566501|gb|CP000077.1| Sulfolobus acidocaldarius DSM 639, complete genome	kinModCall	modified_base	42371	42371	22	-	.	coverage=143;context=TCCACCAGTTCCTGCAAATACTACAACCTTTTTAGAATAGT;IPDRatio=1.40
gi|68566501|gb|CP000077.1| Sulfolobus acidocaldarius DSM 639, complete genome	kinModCall	modified_base	42397	42397	22	+	.	coverage=154;context=GCAGGAACTGGTGGAAAAGGAGGAGACGGATTAGTAGTAGC;IPDRatio=1.48
gi|68566501|gb|CP000077.1| Sulfolobus acidocaldarius DSM 639, complete genome	kinModCall	modified_base	42404	42404	22	+	.	coverage=147;context=CTGGTGGAAAAGGAGGAGACGGATTAGTAGTAGCAAGGCAC;IPDRatio=1.55
gi|68566501|gb|CP000077.1| Sulfolobus acidocaldarius DSM 639, complete genome	kinModCall	modified_base	42434	42434	40	+	.	coverage=125;context=TAGCAAGGCACCTTGCCTCGGAAGGGTCAGAGGTTCATGTT;IPDRatio=1.71
gi|68566501|gb|CP000077.1| Sulfolobus acidocaldarius DSM 639, complete genome	kinModCall	modified_base	42466	42466	22	-	.	coverage=141;context=GCGTCCGGATGTTTGTTCTCGCCTAAAAGTAAAACATGAAC;IPDRatio=1.43
gi|68566501|gb|CP000077.1| Sulfolobus acidocaldarius DSM 639, complete genome	kinModCall	modified_base	42609	42609	26	+	.	coverage=151;context=TATAGATGCCATGTTAGGCACGGGATTTTCTGGTAAAGTTA;IPDRatio=1.50
gi|68566501|gb|CP000077.1| Sulfolobus acidocaldarius DSM 639, complete genome	kinModCall	modified_base	42619	42619	32	+	.	coverage=147;context=ATGTTAGGCACGGGATTTTCTGGTAAAGTTAGAGAACCATT;IPDRatio=1.64
gi|68566501|gb|CP000077.1| Sulfolobus acidocaldarius DSM 639, complete genome	kinModCall	modified_base	42629	42629	28	+	.	coverage=151;context=CGGGATTTTCTGGTAAAGTTAGAGAACCATTTAGAACAGCT;IPDRatio=1.51
gi|68566501|gb|CP000077.1| Sulfolobus acidocaldarius DSM 639, complete genome	kinModCall	modified_base	42699	42699	41	-	.	coverage=127;context=CGTCTGCATTTATCCCAGAGGGTATATCTATAGAAACCTTA;IPDRatio=2.14
gi|68566501|gb|CP000077.1| Sulfolobus acidocaldarius DSM 639, complete genome	kinModCall	modified_base	42861	42861	22	-	.	coverage=128;context=CATTGACAATGACATCACCGGGACCAACATATATTTCAGCC;IPDRatio=1.58
gi|68566501|gb|CP000077.1| Sulfolobus acidocaldarius DSM 639, complete genome	kinModCall	modified_base	42862	42862	22	+	.	coverage=130;context=GCTGAAATATATGTTGGTCCCGGTGATGTCATTGTCAATGT;IPDRatio=1.73
gi|68566501|gb|CP000077.1| Sulfolobus acidocaldarius DSM 639, complete genome	kinModCall	modified_base	43149	43149	29	+	.	coverage=140;context=ATGGATTGATAAAGCTGACGTCGTAGTTGTAGGACCTGGTA;IPDRatio=1.56
gi|68566501|gb|CP000077.1| Sulfolobus acidocaldarius DSM 639, complete genome	kinModCall	modified_base	43157	43157	21	+	.	coverage=135;context=ATAAAGCTGACGTCGTAGTTGTAGGACCTGGTATGGGACAA;IPDRatio=1.41
gi|68566501|gb|CP000077.1| Sulfolobus acidocaldarius DSM 639, complete genome	kinModCall	modified_base	43252	43252	21	+	.	coverage=132;context=AATAAACCTTCAGTCATAGATGCTGATGCGTTAAAATCAGT;IPDRatio=1.36
gi|68566501|gb|CP000077.1| Sulfolobus acidocaldarius DSM 639, complete genome	kinModCall	m6A	43309	43309	60	-	.	context=TTAAATTCTCCTGCATGAGGAGTTATTACTGCATTCGGGAA;fracLow=0.220;coverage=141;IPDRatio=1.99;fracUp=0.456;frac=0.334;identificationQv=30
gi|68566501|gb|CP000077.1| Sulfolobus acidocaldarius DSM 639, complete genome	kinModCall	modified_base	43534	43534	21	-	.	coverage=142;context=AGTTTTTGAGCCATAAATGAGGCAATTATTCCTGTCAATGT;IPDRatio=1.54
gi|68566501|gb|CP000077.1| Sulfolobus acidocaldarius DSM 639, complete genome	kinModCall	modified_base	43809	43809	21	+	.	coverage=156;context=TGCATTTCCTAGACCGCTCAATACCTCTATAATTTTTCCGT;IPDRatio=1.35
gi|68566501|gb|CP000077.1| Sulfolobus acidocaldarius DSM 639, complete genome	kinModCall	modified_base	43863	43863	38	-	.	coverage=161;context=TTCTAAACGAGAAAGGCTCAAGTGCTCAGAGAGTAACCTTT;IPDRatio=1.61
gi|68566501|gb|CP000077.1| Sulfolobus acidocaldarius DSM 639, complete genome	kinModCall	modified_base	43916	43916	25	-	.	coverage=166;context=CAGATTTCCTATAGTTTCTGACTCAAATAAACAAATAGCTA;IPDRatio=1.52
gi|68566501|gb|CP000077.1| Sulfolobus acidocaldarius DSM 639, complete genome	kinModCall	modified_base	43985	43985	26	+	.	coverage=162;context=GAGTTGAAACTGTATCAACACTAACACCTATAACTTCAGCA;IPDRatio=1.46
gi|68566501|gb|CP000077.1| Sulfolobus acidocaldarius DSM 639, complete genome	kinModCall	modified_base	43995	43995	23	+	.	coverage=155;context=TGTATCAACACTAACACCTATAACTTCAGCATTTAACTGTT;IPDRatio=1.43
gi|68566501|gb|CP000077.1| Sulfolobus acidocaldarius DSM 639, complete genome	kinModCall	modified_base	44028	44028	24	-	.	coverage=155;context=CCATAAAATTTGGACAACTTTATGACCAATTTAAACAGTTA;IPDRatio=1.56
gi|68566501|gb|CP000077.1| Sulfolobus acidocaldarius DSM 639, complete genome	kinModCall	modified_base	44029	44029	40	-	.	coverage=160;context=ACCATAAAATTTGGACAACTTTATGACCAATTTAAACAGTT;IPDRatio=1.66
gi|68566501|gb|CP000077.1| Sulfolobus acidocaldarius DSM 639, complete genome	kinModCall	modified_base	44040	44040	22	-	.	coverage=154;context=GTACTAGAGAGACCATAAAATTTGGACAACTTTATGACCAA;IPDRatio=1.45
gi|68566501|gb|CP000077.1| Sulfolobus acidocaldarius DSM 639, complete genome	kinModCall	modified_base	44046	44046	27	+	.	coverage=161;context=ATAAAGTTGTCCAAATTTTATGGTCTCTCTAGTACAACCAG;IPDRatio=1.51
gi|68566501|gb|CP000077.1| Sulfolobus acidocaldarius DSM 639, complete genome	kinModCall	modified_base	44062	44062	30	-	.	coverage=162;context=CCTAAGGCGTTTACACCTGGTTGTACTAGAGAGACCATAAA;IPDRatio=1.76
gi|68566501|gb|CP000077.1| Sulfolobus acidocaldarius DSM 639, complete genome	kinModCall	m4C	44076	44076	28	+	.	context=AGTACAACCAGGTGTAAACGCCTTAGGATAGAAATATAGTA;fracLow=0.422;coverage=159;IPDRatio=1.60;fracUp=0.816;frac=0.611;identificationQv=12
gi|68566501|gb|CP000077.1| Sulfolobus acidocaldarius DSM 639, complete genome	kinModCall	modified_base	44113	44113	29	-	.	coverage=159;context=TTGAAACTATCTTCATATAGAGGCAAATCTGTAGTTGTACT;IPDRatio=1.55
gi|68566501|gb|CP000077.1| Sulfolobus acidocaldarius DSM 639, complete genome	kinModCall	modified_base	44232	44232	21	+	.	coverage=159;context=ATATTCAGTTATGGTTTTTAACCTCTTTTTCGCTTATGCCT;IPDRatio=1.34
gi|68566501|gb|CP000077.1| Sulfolobus acidocaldarius DSM 639, complete genome	kinModCall	modified_base	44234	44234	22	-	.	coverage=164;context=TAAGGCATAAGCGAAAAAGAGGTTAAAAACCATAACTGAAT;IPDRatio=1.43
gi|68566501|gb|CP000077.1| Sulfolobus acidocaldarius DSM 639, complete genome	kinModCall	modified_base	44268	44268	22	+	.	coverage=146;context=TGCCTTACAAATGAGAAAAATACCTAGGACTATGTCAACAC;IPDRatio=1.40
gi|68566501|gb|CP000077.1| Sulfolobus acidocaldarius DSM 639, complete genome	kinModCall	modified_base	44271	44271	23	-	.	coverage=158;context=GCTGTGTTGACATAGTCCTAGGTATTTTTCTCATTTGTAAG;IPDRatio=1.49
gi|68566501|gb|CP000077.1| Sulfolobus acidocaldarius DSM 639, complete genome	kinModCall	modified_base	44282	44282	21	+	.	coverage=152;context=GAAAAATACCTAGGACTATGTCAACACAGCATCCTGATAAC;IPDRatio=1.47
gi|68566501|gb|CP000077.1| Sulfolobus acidocaldarius DSM 639, complete genome	kinModCall	modified_base	44290	44290	32	-	.	coverage=162;context=ACTTTTGCGTTATCAGGATGCTGTGTTGACATAGTCCTAGG;IPDRatio=1.57
gi|68566501|gb|CP000077.1| Sulfolobus acidocaldarius DSM 639, complete genome	kinModCall	modified_base	44382	44382	31	+	.	coverage=154;context=GGCATATTTGGCTTTCTCCAGGTATGGTGTGGAGGAGGTAA;IPDRatio=1.67
gi|68566501|gb|CP000077.1| Sulfolobus acidocaldarius DSM 639, complete genome	kinModCall	modified_base	44407	44407	24	+	.	coverage=151;context=GGTGTGGAGGAGGTAATGTGGGATGCTGAAGGTAAGGACGT;IPDRatio=1.46
gi|68566501|gb|CP000077.1| Sulfolobus acidocaldarius DSM 639, complete genome	kinModCall	m6A	44416	44416	43	+	.	context=GAGGTAATGTGGGATGCTGAAGGTAAGGACGTGGACACTCA;fracLow=0.275;coverage=148;IPDRatio=1.87;fracUp=0.582;frac=0.442;identificationQv=14
gi|68566501|gb|CP000077.1| Sulfolobus acidocaldarius DSM 639, complete genome	kinModCall	modified_base	44491	44491	22	+	.	coverage=156;context=TTTTTCAGACATAGGATATTAGGCAAGGATATTTTCCTGAC;IPDRatio=1.41
gi|68566501|gb|CP000077.1| Sulfolobus acidocaldarius DSM 639, complete genome	kinModCall	modified_base	44546	44546	23	-	.	coverage=160;context=TTCAGCAAAGACTTTTCTCTCAGCACCCTCTATTTTTGGAT;IPDRatio=1.43
gi|68566501|gb|CP000077.1| Sulfolobus acidocaldarius DSM 639, complete genome	kinModCall	modified_base	44567	44567	22	-	.	coverage=152;context=TATTGGTATAGTATTTAGCGTTTCAGCAAAGACTTTTCTCT;IPDRatio=1.48
gi|68566501|gb|CP000077.1| Sulfolobus acidocaldarius DSM 639, complete genome	kinModCall	modified_base	44583	44583	43	-	.	context=CAGCTAAGTCATATGTTATTGGTATAGTATTTAGCGTTTCA;motif=GGTATAVND;coverage=154;IPDRatio=2.08;id=GGTATAVND
gi|68566501|gb|CP000077.1| Sulfolobus acidocaldarius DSM 639, complete genome	kinModCall	m4C	44685	44685	59	+	.	context=TAGTTATGAAGAGTTAATTGCAGTCATCAAGTTTTATGAGA;fracLow=0.361;coverage=155;IPDRatio=1.97;fracUp=0.718;frac=0.551;identificationQv=15
gi|68566501|gb|CP000077.1| Sulfolobus acidocaldarius DSM 639, complete genome	kinModCall	modified_base	44774	44774	22	-	.	coverage=141;context=TTCGATCTTCTTAGGATTTGTCTCACCTATAATATCCTTTA;IPDRatio=1.48
gi|68566501|gb|CP000077.1| Sulfolobus acidocaldarius DSM 639, complete genome	kinModCall	modified_base	44875	44875	32	-	.	coverage=151;context=AAGAATACTCTCAGATATGGAGGTCTCTCTATTTCTATGTA;IPDRatio=1.75
gi|68566501|gb|CP000077.1| Sulfolobus acidocaldarius DSM 639, complete genome	kinModCall	m6A	44907	44907	74	+	.	context=AGTATTCTTAGCAAGATCAGATCCAGCTATGAATTACGGTT;fracLow=0.272;motif=AGATCC;coverage=149;IPDRatio=2.28;id=AGATCC;fracUp=0.505;frac=0.397;identificationQv=26
gi|68566501|gb|CP000077.1| Sulfolobus acidocaldarius DSM 639, complete genome	kinModCall	m6A	44908	44908	98	-	.	context=AAACCGTAATTCATAGCTGGATCTGATCTTGCTAAGAATAC;fracLow=0.353;motif=GGATCY;coverage=153;IPDRatio=2.73;id=GGATCY;fracUp=0.580;frac=0.468;identificationQv=26
gi|68566501|gb|CP000077.1| Sulfolobus acidocaldarius DSM 639, complete genome	kinModCall	modified_base	45023	45023	21	+	.	coverage=145;context=TATTTCCTTTACTTGGAGTCGGTTCTTTACCCTTCAGGGGT;IPDRatio=1.42
gi|68566501|gb|CP000077.1| Sulfolobus acidocaldarius DSM 639, complete genome	kinModCall	modified_base	45089	45089	21	+	.	coverage=146;context=ATACCTTGAATGAATATAGAGGCATATATACCTTTACTGTT;IPDRatio=1.59
gi|68566501|gb|CP000077.1| Sulfolobus acidocaldarius DSM 639, complete genome	kinModCall	modified_base	45144	45144	23	-	.	coverage=152;context=TCTTTATTGCACTGATCACAAGGTCATCTTCATAGTCATAT;IPDRatio=1.43
gi|68566501|gb|CP000077.1| Sulfolobus acidocaldarius DSM 639, complete genome	kinModCall	modified_base	45298	45298	25	+	.	coverage=141;context=TTAGCCGATGTTATAAACAAAGTGGCATTACTGCTTCCTAG;IPDRatio=1.58
gi|68566501|gb|CP000077.1| Sulfolobus acidocaldarius DSM 639, complete genome	kinModCall	modified_base	45425	45425	22	+	.	coverage=146;context=TTGGCTCTCTTTATACTATAGGTATTCCACCTGAGATTATA;IPDRatio=1.49
gi|68566501|gb|CP000077.1| Sulfolobus acidocaldarius DSM 639, complete genome	kinModCall	m6A	45470	45470	22	+	.	context=TTTCCTCTCTATCAAAAATGACTGATCAAGAACTTAATGCC;fracLow=0.298;coverage=146;IPDRatio=1.70;fracUp=0.610;frac=0.444;identificationQv=5
gi|68566501|gb|CP000077.1| Sulfolobus acidocaldarius DSM 639, complete genome	kinModCall	modified_base	45544	45544	23	+	.	coverage=149;context=CTGCAATTCGCAGCTCGTTTCGTTAACTTTGAAGCTCTTCA;IPDRatio=1.45
gi|68566501|gb|CP000077.1| Sulfolobus acidocaldarius DSM 639, complete genome	kinModCall	modified_base	45649	45649	52	+	.	coverage=148;context=TACGCAGAAAATAGTTTGGGAATTAGAATAGGCGAAAGTGA;IPDRatio=1.84
gi|68566501|gb|CP000077.1| Sulfolobus acidocaldarius DSM 639, complete genome	kinModCall	modified_base	45694	45694	27	-	.	coverage=148;context=AATAGTGCCAGGGTAGAGAGTAGAACGTGTTTTTTGCTCAT;IPDRatio=1.66
gi|68566501|gb|CP000077.1| Sulfolobus acidocaldarius DSM 639, complete genome	kinModCall	modified_base	45737	45737	22	+	.	coverage=127;context=CCATAAAAGAGGGTAAATTGGACGAGGCTAAAACGTATATA;IPDRatio=1.41
gi|68566501|gb|CP000077.1| Sulfolobus acidocaldarius DSM 639, complete genome	kinModCall	modified_base	45751	45751	29	+	.	coverage=142;context=AAATTGGACGAGGCTAAAACGTATATAAAAGAAATGGCTAT;IPDRatio=1.60
gi|68566501|gb|CP000077.1| Sulfolobus acidocaldarius DSM 639, complete genome	kinModCall	modified_base	45771	45771	24	+	.	coverage=139;context=GTATATAAAAGAAATGGCTATAGTAAGAAGAGCAATAGGAT;IPDRatio=1.47
gi|68566501|gb|CP000077.1| Sulfolobus acidocaldarius DSM 639, complete genome	kinModCall	modified_base	45819	45819	21	-	.	coverage=149;context=GTGGTCTTACCCGAATCTACGGGAATTAAACCACTTACTAG;IPDRatio=1.44
gi|68566501|gb|CP000077.1| Sulfolobus acidocaldarius DSM 639, complete genome	kinModCall	.	45923	45923	17	+	.	context=AGTTGCAGGTCATAATGCGTGGTATAGTTATTCTACACTAT;motif=GGTATAVND;coverage=140;IPDRatio=1.435;id=GGTATAVND
gi|68566501|gb|CP000077.1| Sulfolobus acidocaldarius DSM 639, complete genome	kinModCall	modified_base	46037	46037	26	+	.	coverage=147;context=AAATATGATAAATCCTTTTGCGGTTCTTCTTGCTCCTCCAG;IPDRatio=1.61
gi|68566501|gb|CP000077.1| Sulfolobus acidocaldarius DSM 639, complete genome	kinModCall	modified_base	46038	46038	28	+	.	coverage=143;context=AATATGATAAATCCTTTTGCGGTTCTTCTTGCTCCTCCAGA;IPDRatio=1.65
gi|68566501|gb|CP000077.1| Sulfolobus acidocaldarius DSM 639, complete genome	kinModCall	modified_base	46054	46054	22	-	.	coverage=138;context=CCCTAATTTTTCAAGATCTGGAGGAGCAAGAAGAACCGCAA;IPDRatio=1.46
gi|68566501|gb|CP000077.1| Sulfolobus acidocaldarius DSM 639, complete genome	kinModCall	modified_base	46069	46069	21	+	.	coverage=147;context=CTCCTCCAGATCTTGAAAAATTAGGGTATAATGTAAGACTC;IPDRatio=1.43
gi|68566501|gb|CP000077.1| Sulfolobus acidocaldarius DSM 639, complete genome	kinModCall	modified_base	46073	46073	29	+	.	context=TCCAGATCTTGAAAAATTAGGGTATAATGTAAGACTCTATA;motif=GGTATAVND;coverage=135;IPDRatio=1.74;id=GGTATAVND
gi|68566501|gb|CP000077.1| Sulfolobus acidocaldarius DSM 639, complete genome	kinModCall	modified_base	46188	46188	21	-	.	coverage=156;context=TTTTCTACGAGAGAATCGGTTACCAATTCACTAAACTTTTC;IPDRatio=1.42
gi|68566501|gb|CP000077.1| Sulfolobus acidocaldarius DSM 639, complete genome	kinModCall	modified_base	46309	46309	22	-	.	coverage=166;context=CTCCCGAGACAATATTTTCTGAGTAGATATATCAGAGATGT;IPDRatio=1.42
gi|68566501|gb|CP000077.1| Sulfolobus acidocaldarius DSM 639, complete genome	kinModCall	modified_base	46475	46475	34	-	.	coverage=167;context=AGGATCCCTGAATTAGCCAAGGCTGAGTAGCAAAGAGAGTA;IPDRatio=1.79
gi|68566501|gb|CP000077.1| Sulfolobus acidocaldarius DSM 639, complete genome	kinModCall	modified_base	46491	46491	76	+	.	context=CAGCCTTGGCTAATTCAGGGATCCTCATTTATTAGGTATGC;motif=GGATCY;coverage=156;IPDRatio=2.29;id=GGATCY
gi|68566501|gb|CP000077.1| Sulfolobus acidocaldarius DSM 639, complete genome	kinModCall	modified_base	46491	46491	26	-	.	coverage=169;context=GCATACCTAATAAATGAGGATCCCTGAATTAGCCAAGGCTG;IPDRatio=1.44
gi|68566501|gb|CP000077.1| Sulfolobus acidocaldarius DSM 639, complete genome	kinModCall	m6A	46492	46492	95	-	.	context=TGCATACCTAATAAATGAGGATCCCTGAATTAGCCAAGGCT;fracLow=0.299;motif=GGATCY;coverage=169;IPDRatio=2.57;id=GGATCY;fracUp=0.546;frac=0.418;identificationQv=35
gi|68566501|gb|CP000077.1| Sulfolobus acidocaldarius DSM 639, complete genome	kinModCall	modified_base	46500	46500	22	+	.	coverage=148;context=CTAATTCAGGGATCCTCATTTATTAGGTATGCAAAAGTGAG;IPDRatio=1.40
gi|68566501|gb|CP000077.1| Sulfolobus acidocaldarius DSM 639, complete genome	kinModCall	modified_base	46542	46542	24	+	.	coverage=143;context=AAAGTGTGGAAAACAGAGTTGGGTACATATAAACTGGAAAA;IPDRatio=1.94
gi|68566501|gb|CP000077.1| Sulfolobus acidocaldarius DSM 639, complete genome	kinModCall	modified_base	46543	46543	58	+	.	coverage=140;context=AAGTGTGGAAAACAGAGTTGGGTACATATAAACTGGAAAAC;IPDRatio=3.25
gi|68566501|gb|CP000077.1| Sulfolobus acidocaldarius DSM 639, complete genome	kinModCall	modified_base	46545	46545	22	-	.	coverage=167;context=CCGTTTTCCAGTTTATATGTACCCAACTCTGTTTTCCACAC;IPDRatio=1.43
gi|68566501|gb|CP000077.1| Sulfolobus acidocaldarius DSM 639, complete genome	kinModCall	modified_base	46546	46546	22	-	.	coverage=163;context=ACCGTTTTCCAGTTTATATGTACCCAACTCTGTTTTCCACA;IPDRatio=1.44
gi|68566501|gb|CP000077.1| Sulfolobus acidocaldarius DSM 639, complete genome	kinModCall	modified_base	46554	46554	32	-	.	coverage=155;context=TCCTCTAAACCGTTTTCCAGTTTATATGTACCCAACTCTGT;IPDRatio=1.59
gi|68566501|gb|CP000077.1| Sulfolobus acidocaldarius DSM 639, complete genome	kinModCall	modified_base	46557	46557	24	-	.	coverage=161;context=AAATCCTCTAAACCGTTTTCCAGTTTATATGTACCCAACTC;IPDRatio=1.46
gi|68566501|gb|CP000077.1| Sulfolobus acidocaldarius DSM 639, complete genome	kinModCall	modified_base	46563	46563	37	+	.	coverage=155;context=GGTACATATAAACTGGAAAACGGTTTAGAGGATTTTTTGTT;IPDRatio=1.68
gi|68566501|gb|CP000077.1| Sulfolobus acidocaldarius DSM 639, complete genome	kinModCall	modified_base	46564	46564	35	+	.	coverage=150;context=GTACATATAAACTGGAAAACGGTTTAGAGGATTTTTTGTTA;IPDRatio=1.83
gi|68566501|gb|CP000077.1| Sulfolobus acidocaldarius DSM 639, complete genome	kinModCall	modified_base	46569	46569	23	-	.	coverage=160;context=AAGCCTAACAAAAAATCCTCTAAACCGTTTTCCAGTTTATA;IPDRatio=1.41
gi|68566501|gb|CP000077.1| Sulfolobus acidocaldarius DSM 639, complete genome	kinModCall	modified_base	46615	46615	25	+	.	coverage=145;context=AAAAAGAGTAAGAAGTGGACTTATTCTCAGTAAAATTAAGC;IPDRatio=1.49
gi|68566501|gb|CP000077.1| Sulfolobus acidocaldarius DSM 639, complete genome	kinModCall	modified_base	46624	46624	28	+	.	coverage=148;context=AAGAAGTGGACTTATTCTCAGTAAAATTAAGCCTTCTGTTG;IPDRatio=1.46
gi|68566501|gb|CP000077.1| Sulfolobus acidocaldarius DSM 639, complete genome	kinModCall	modified_base	46635	46635	21	+	.	coverage=150;context=TTATTCTCAGTAAAATTAAGCCTTCTGTTGATTTTCTAATA;IPDRatio=1.44
gi|68566501|gb|CP000077.1| Sulfolobus acidocaldarius DSM 639, complete genome	kinModCall	modified_base	46692	46692	33	-	.	coverage=158;context=ATAAAAATCACAGAATTAAGCTTCTTATTGAGAAATATACA;IPDRatio=1.66
gi|68566501|gb|CP000077.1| Sulfolobus acidocaldarius DSM 639, complete genome	kinModCall	modified_base	46693	46693	21	-	.	coverage=154;context=AATAAAAATCACAGAATTAAGCTTCTTATTGAGAAATATAC;IPDRatio=1.37
gi|68566501|gb|CP000077.1| Sulfolobus acidocaldarius DSM 639, complete genome	kinModCall	modified_base	46703	46703	22	-	.	coverage=161;context=CGTAGAGTTAAATAAAAATCACAGAATTAAGCTTCTTATTG;IPDRatio=1.38
gi|68566501|gb|CP000077.1| Sulfolobus acidocaldarius DSM 639, complete genome	kinModCall	modified_base	46730	46730	34	-	.	coverage=158;context=CATTATACAGAATAAAAATGAGATAGACGTAGAGTTAAATA;IPDRatio=1.61
gi|68566501|gb|CP000077.1| Sulfolobus acidocaldarius DSM 639, complete genome	kinModCall	modified_base	46732	46732	35	-	.	coverage=156;context=TTCATTATACAGAATAAAAATGAGATAGACGTAGAGTTAAA;IPDRatio=1.56
gi|68566501|gb|CP000077.1| Sulfolobus acidocaldarius DSM 639, complete genome	kinModCall	m6A	46846	46846	47	-	.	context=GAACATCTGAGGTTCTTGATAGGTAATAGAAAGTTTGAATT;fracLow=0.347;coverage=159;IPDRatio=1.95;fracUp=0.663;frac=0.508;identificationQv=7
gi|68566501|gb|CP000077.1| Sulfolobus acidocaldarius DSM 639, complete genome	kinModCall	modified_base	46856	46856	25	-	.	coverage=151;context=CGCCTTTGATGAACATCTGAGGTTCTTGATAGGTAATAGAA;IPDRatio=1.49
gi|68566501|gb|CP000077.1| Sulfolobus acidocaldarius DSM 639, complete genome	kinModCall	.	46896	46896	20	-	.	context=CAATAGCAATTAAGGGAGTTGGTATAAGTGAACTCATTGAC;motif=GGTATAVND;coverage=160;IPDRatio=1.464;id=GGTATAVND
gi|68566501|gb|CP000077.1| Sulfolobus acidocaldarius DSM 639, complete genome	kinModCall	modified_base	47197	47197	24	-	.	coverage=166;context=TTAATGTTAGTGGAAGCTTTGGATGGATTAGGATTTGATAG;IPDRatio=1.52
gi|68566501|gb|CP000077.1| Sulfolobus acidocaldarius DSM 639, complete genome	kinModCall	modified_base	47235	47235	24	-	.	coverage=161;context=GATCCAGAGGATATTTAGGTGGTATATCTTCAGAAGCATTA;IPDRatio=1.55
gi|68566501|gb|CP000077.1| Sulfolobus acidocaldarius DSM 639, complete genome	kinModCall	m6A	47253	47253	120	+	.	context=ACCACCTAAATATCCTCTGGATCCTATACTTCTAATGAAAA;fracLow=0.381;motif=GGATCY;coverage=166;IPDRatio=2.67;id=GGATCY;fracUp=0.636;frac=0.497;identificationQv=43
gi|68566501|gb|CP000077.1| Sulfolobus acidocaldarius DSM 639, complete genome	kinModCall	modified_base	47253	47253	37	-	.	coverage=157;context=TTTTCATTAGAAGTATAGGATCCAGAGGATATTTAGGTGGT;IPDRatio=1.69
gi|68566501|gb|CP000077.1| Sulfolobus acidocaldarius DSM 639, complete genome	kinModCall	modified_base	47254	47254	83	+	.	coverage=159;context=CCACCTAAATATCCTCTGGATCCTATACTTCTAATGAAAAC;IPDRatio=2.01
gi|68566501|gb|CP000077.1| Sulfolobus acidocaldarius DSM 639, complete genome	kinModCall	m6A	47254	47254	141	-	.	context=GTTTTCATTAGAAGTATAGGATCCAGAGGATATTTAGGTGG;fracLow=0.495;motif=GGATCY;coverage=159;IPDRatio=2.84;id=GGATCY;fracUp=0.749;frac=0.634;identificationQv=96
gi|68566501|gb|CP000077.1| Sulfolobus acidocaldarius DSM 639, complete genome	kinModCall	.	47350	47350	4	+	.	context=AAACTAAATGGACTTGACGGATCTATTAGTATCACACCTAC;motif=GGATCY;coverage=166;IPDRatio=1.064;id=GGATCY
gi|68566501|gb|CP000077.1| Sulfolobus acidocaldarius DSM 639, complete genome	kinModCall	.	47351	47351	13	-	.	context=GGTAGGTGTGATACTAATAGATCCGTCAAGTCCATTTAGTT;motif=AGATCC;coverage=162;IPDRatio=1.238;id=AGATCC
gi|68566501|gb|CP000077.1| Sulfolobus acidocaldarius DSM 639, complete genome	kinModCall	modified_base	47374	47374	22	-	.	coverage=162;context=GAATATTTAAATAGAGGACATAGGGTAGGTGTGATACTAAT;IPDRatio=1.41
gi|68566501|gb|CP000077.1| Sulfolobus acidocaldarius DSM 639, complete genome	kinModCall	modified_base	47510	47510	31	+	.	coverage=157;context=CTAAGGCATCGAGACCCTCTGGGGTCAGGTATTCTATCTTA;IPDRatio=1.70
gi|68566501|gb|CP000077.1| Sulfolobus acidocaldarius DSM 639, complete genome	kinModCall	modified_base	47573	47573	30	-	.	coverage=160;context=AGTTTTGAGCCTGTTAGATGAGGCACTTAAGGGGAACCAGT;IPDRatio=1.64
gi|68566501|gb|CP000077.1| Sulfolobus acidocaldarius DSM 639, complete genome	kinModCall	modified_base	47651	47651	29	-	.	coverage=165;context=GAAGTATTTTTGCCTGGTTCAAGTCTTAAAGAAATAACTGA;IPDRatio=1.52
gi|68566501|gb|CP000077.1| Sulfolobus acidocaldarius DSM 639, complete genome	kinModCall	modified_base	47659	47659	25	-	.	coverage=166;context=GTGTAGATGAAGTATTTTTGCCTGGTTCAAGTCTTAAAGAA;IPDRatio=1.48
gi|68566501|gb|CP000077.1| Sulfolobus acidocaldarius DSM 639, complete genome	kinModCall	m4C	47735	47735	174	-	.	context=AAGAAACTAAATGACGTAGGCCTTGTAGTTGGAGGAGTTAT;fracLow=0.955;motif=GGCC;coverage=157;IPDRatio=3.39;id=GGCC;fracUp=1.000;frac=1.000;identificationQv=180
gi|68566501|gb|CP000077.1| Sulfolobus acidocaldarius DSM 639, complete genome	kinModCall	m4C	47736	47736	150	+	.	context=TAACTCCTCCAACTACAAGGCCTACGTCATTTAGTTTCTTG;fracLow=0.822;motif=GGCC;coverage=165;IPDRatio=3.29;id=GGCC;fracUp=1.000;frac=0.950;identificationQv=172
gi|68566501|gb|CP000077.1| Sulfolobus acidocaldarius DSM 639, complete genome	kinModCall	modified_base	47892	47892	23	-	.	coverage=149;context=AGATGCTGGCATGGAAGTTGTTTATACTGGTTTAAGACAAA;IPDRatio=1.52
gi|68566501|gb|CP000077.1| Sulfolobus acidocaldarius DSM 639, complete genome	kinModCall	m4C	47951	47951	111	-	.	context=GCTAAATTAGGATTAGACGGCCATGATAGGGGTGCTAAAGT;fracLow=0.884;motif=GGCC;coverage=156;IPDRatio=2.56;id=GGCC;fracUp=1.000;frac=0.992;identificationQv=125
gi|68566501|gb|CP000077.1| Sulfolobus acidocaldarius DSM 639, complete genome	kinModCall	m4C	47952	47952	202	+	.	context=CTTTAGCACCCCTATCATGGCCGTCTAATCCTAATTTAGCT;fracLow=0.911;motif=GGCC;coverage=164;IPDRatio=4.34;id=GGCC;fracUp=1.000;frac=1.000;identificationQv=209
gi|68566501|gb|CP000077.1| Sulfolobus acidocaldarius DSM 639, complete genome	kinModCall	m4C	48038	48038	158	-	.	context=CCGGGTTCAAATCCCGGCGGCCCCAGACTAAAAAATTTAAA;fracLow=0.978;motif=GGCC;coverage=159;IPDRatio=3.26;id=GGCC;fracUp=0.992;frac=0.982;identificationQv=154
gi|68566501|gb|CP000077.1| Sulfolobus acidocaldarius DSM 639, complete genome	kinModCall	m4C	48039	48039	210	+	.	context=TTAAATTTTTTAGTCTGGGGCCGCCGGGATTTGAACCCGGG;fracLow=0.861;motif=GGCC;coverage=168;IPDRatio=4.24;id=GGCC;fracUp=1.000;frac=0.965;identificationQv=195
gi|68566501|gb|CP000077.1| Sulfolobus acidocaldarius DSM 639, complete genome	kinModCall	m4C	48041	48041	55	-	.	context=GTCCCGGGTTCAAATCCCGGCGGCCCCAGACTAAAAAATTT;fracLow=0.820;coverage=162;IPDRatio=2.19;fracUp=0.996;frac=0.988;identificationQv=36
gi|68566501|gb|CP000077.1| Sulfolobus acidocaldarius DSM 639, complete genome	kinModCall	m4C	48069	48069	138	-	.	context=ACTAGGATGCCAGGCTTGGGCCCTGGTGGTCCCGGGTTCAA;fracLow=0.738;motif=GGCC;coverage=160;IPDRatio=3.09;id=GGCC;fracUp=1.000;frac=0.951;identificationQv=153
gi|68566501|gb|CP000077.1| Sulfolobus acidocaldarius DSM 639, complete genome	kinModCall	m4C	48070	48070	139	+	.	context=TGAACCCGGGACCACCAGGGCCCAAGCCTGGCATCCTAGTC;fracLow=0.633;motif=GGCC;coverage=168;IPDRatio=3.26;id=GGCC;fracUp=0.985;frac=0.836;identificationQv=121
gi|68566501|gb|CP000077.1| Sulfolobus acidocaldarius DSM 639, complete genome	kinModCall	modified_base	48070	48070	23	-	.	coverage=117;context=GACTAGGATGCCAGGCTTGGGCCCTGGTGGTCCCGGGTTCA;IPDRatio=1.64
gi|68566501|gb|CP000077.1| Sulfolobus acidocaldarius DSM 639, complete genome	kinModCall	modified_base	48103	48103	22	+	.	coverage=175;context=TCCTAGTCCAAGCTAGACTACGGCCCCTCACTATAACTAGC;IPDRatio=1.40
gi|68566501|gb|CP000077.1| Sulfolobus acidocaldarius DSM 639, complete genome	kinModCall	m4C	48105	48105	139	-	.	context=TAGCTAGTTATAGTGAGGGGCCGTAGTCTAGCTTGGACTAG;fracLow=0.696;motif=GGCC;coverage=165;IPDRatio=2.78;id=GGCC;fracUp=0.935;frac=0.820;identificationQv=166
gi|68566501|gb|CP000077.1| Sulfolobus acidocaldarius DSM 639, complete genome	kinModCall	m4C	48106	48106	182	+	.	context=TAGTCCAAGCTAGACTACGGCCCCTCACTATAACTAGCTAG;fracLow=0.909;motif=GGCC;coverage=175;IPDRatio=3.82;id=GGCC;fracUp=1.000;frac=1.000;identificationQv=163
gi|68566501|gb|CP000077.1| Sulfolobus acidocaldarius DSM 639, complete genome	kinModCall	modified_base	48324	48324	24	+	.	coverage=160;context=ATATAGGAAAAATAATTTGAGGTAGTCTCATAAGTATGACT;IPDRatio=1.57
gi|68566501|gb|CP000077.1| Sulfolobus acidocaldarius DSM 639, complete genome	kinModCall	modified_base	48489	48489	21	+	.	coverage=165;context=TTGGAGAGTAGGCAAAATGGTGTCCTTTACCTATGACGACA;IPDRatio=1.52
gi|68566501|gb|CP000077.1| Sulfolobus acidocaldarius DSM 639, complete genome	kinModCall	modified_base	48511	48511	28	+	.	coverage=167;context=TCCTTTACCTATGACGACAATGGTAAGACAGGTAGAGGAGC;IPDRatio=1.51
gi|68566501|gb|CP000077.1| Sulfolobus acidocaldarius DSM 639, complete genome	kinModCall	modified_base	48520	48520	21	+	.	coverage=163;context=TATGACGACAATGGTAAGACAGGTAGAGGAGCTGTAAGCGA;IPDRatio=1.40
gi|68566501|gb|CP000077.1| Sulfolobus acidocaldarius DSM 639, complete genome	kinModCall	modified_base	48889	48889	60	+	.	coverage=154;context=TTACTTGATCAGAGGGTTAAGGGGTACTAATGAACTTAGAG;IPDRatio=3.49
gi|68566501|gb|CP000077.1| Sulfolobus acidocaldarius DSM 639, complete genome	kinModCall	modified_base	48891	48891	36	+	.	coverage=135;context=ACTTGATCAGAGGGTTAAGGGGTACTAATGAACTTAGAGAC;IPDRatio=2.30
gi|68566501|gb|CP000077.1| Sulfolobus acidocaldarius DSM 639, complete genome	kinModCall	modified_base	48938	48938	24	+	.	coverage=166;context=AAAAAGGATAAGGAGTTTACGGAGTTGGTAGAATCGTATGT;IPDRatio=1.44
gi|68566501|gb|CP000077.1| Sulfolobus acidocaldarius DSM 639, complete genome	kinModCall	modified_base	49130	49130	26	-	.	coverage=159;context=TTTAGTTTCTAACCGAAACATTGTAGCATGAAAACAATTAC;IPDRatio=1.75
gi|68566501|gb|CP000077.1| Sulfolobus acidocaldarius DSM 639, complete genome	kinModCall	m4C	49162	49162	24	-	.	context=GGTTCAAGTCCCCGTGGGCCCATTATTTTTAGTTTAGTTTC;fracLow=0.366;coverage=151;IPDRatio=1.45;fracUp=0.937;frac=0.655;identificationQv=12
gi|68566501|gb|CP000077.1| Sulfolobus acidocaldarius DSM 639, complete genome	kinModCall	m4C	49164	49164	164	-	.	context=GGGGTTCAAGTCCCCGTGGGCCCATTATTTTTAGTTTAGTT;fracLow=0.789;motif=GGCC;coverage=164;IPDRatio=4.05;id=GGCC;fracUp=1.000;frac=0.966;identificationQv=167
gi|68566501|gb|CP000077.1| Sulfolobus acidocaldarius DSM 639, complete genome	kinModCall	m4C	49165	49165	164	+	.	context=ACTAAACTAAAAATAATGGGCCCACGGGGACTTGAACCCCG;fracLow=0.777;motif=GGCC;coverage=162;IPDRatio=3.26;id=GGCC;fracUp=1.000;frac=0.942;identificationQv=132
gi|68566501|gb|CP000077.1| Sulfolobus acidocaldarius DSM 639, complete genome	kinModCall	modified_base	49193	49193	28	+	.	coverage=159;context=GACTTGAACCCCGGACCACCGGGTCTCTCCTCCAGATCTAT;IPDRatio=1.55
gi|68566501|gb|CP000077.1| Sulfolobus acidocaldarius DSM 639, complete genome	kinModCall	modified_base	49276	49276	24	-	.	coverage=157;context=ATGGGCCCATAGCTCAGCCAGGTAGAGTGCCGGGCTCCAGA;IPDRatio=1.50
gi|68566501|gb|CP000077.1| Sulfolobus acidocaldarius DSM 639, complete genome	kinModCall	modified_base	49290	49290	24	+	.	coverage=154;context=CTCTACCTGGCTGAGCTATGGGCCCATTATCGATCATCTGT;IPDRatio=1.52
gi|68566501|gb|CP000077.1| Sulfolobus acidocaldarius DSM 639, complete genome	kinModCall	m4C	49291	49291	197	-	.	context=AACAGATGATCGATAATGGGCCCATAGCTCAGCCAGGTAGA;fracLow=0.884;motif=GGCC;coverage=164;IPDRatio=4.67;id=GGCC;fracUp=1.000;frac=1.000;identificationQv=170
gi|68566501|gb|CP000077.1| Sulfolobus acidocaldarius DSM 639, complete genome	kinModCall	m4C	49292	49292	183	+	.	context=CTACCTGGCTGAGCTATGGGCCCATTATCGATCATCTGTTG;fracLow=0.932;motif=GGCC;coverage=160;IPDRatio=3.72;id=GGCC;fracUp=1.000;frac=1.000;identificationQv=157
gi|68566501|gb|CP000077.1| Sulfolobus acidocaldarius DSM 639, complete genome	kinModCall	modified_base	49303	49303	22	+	.	coverage=158;context=AGCTATGGGCCCATTATCGATCATCTGTTGATTATAGTTTA;IPDRatio=1.44
gi|68566501|gb|CP000077.1| Sulfolobus acidocaldarius DSM 639, complete genome	kinModCall	modified_base	49308	49308	21	-	.	coverage=163;context=ACACTTAAACTATAATCAACAGATGATCGATAATGGGCCCA;IPDRatio=1.46
gi|68566501|gb|CP000077.1| Sulfolobus acidocaldarius DSM 639, complete genome	kinModCall	modified_base	49389	49389	26	+	.	coverage=146;context=TTAAAACTTAACTCTATGTTTCATATTATTGATTTAGCGTT;IPDRatio=1.46
gi|68566501|gb|CP000077.1| Sulfolobus acidocaldarius DSM 639, complete genome	kinModCall	modified_base	49416	49416	67	+	.	coverage=138;context=ATTGATTTAGCGTTGAAATGGGATGAACGACGAGTAAAAAT;IPDRatio=3.87
gi|68566501|gb|CP000077.1| Sulfolobus acidocaldarius DSM 639, complete genome	kinModCall	modified_base	49437	49437	34	+	.	coverage=152;context=GATGAACGACGAGTAAAAATAGTTGATGAGTTAAAGTCAAA;IPDRatio=1.58
gi|68566501|gb|CP000077.1| Sulfolobus acidocaldarius DSM 639, complete genome	kinModCall	modified_base	49438	49438	33	+	.	coverage=148;context=ATGAACGACGAGTAAAAATAGTTGATGAGTTAAAGTCAAAG;IPDRatio=1.56
gi|68566501|gb|CP000077.1| Sulfolobus acidocaldarius DSM 639, complete genome	kinModCall	modified_base	49443	49443	22	+	.	coverage=151;context=CGACGAGTAAAAATAGTTGATGAGTTAAAGTCAAAGGGAAT;IPDRatio=1.44
gi|68566501|gb|CP000077.1| Sulfolobus acidocaldarius DSM 639, complete genome	kinModCall	m4C	49444	49444	33	-	.	context=GATTCCCTTTGACTTTAACTCATCAACTATTTTTACTCGTC;fracLow=0.488;coverage=156;IPDRatio=1.65;fracUp=0.958;frac=0.711;identificationQv=8
gi|68566501|gb|CP000077.1| Sulfolobus acidocaldarius DSM 639, complete genome	kinModCall	modified_base	49456	49456	22	+	.	coverage=153;context=TAGTTGATGAGTTAAAGTCAAAGGGAATCAATCCATATCCT;IPDRatio=1.39
gi|68566501|gb|CP000077.1| Sulfolobus acidocaldarius DSM 639, complete genome	kinModCall	modified_base	49457	49457	25	+	.	coverage=142;context=AGTTGATGAGTTAAAGTCAAAGGGAATCAATCCATATCCTC;IPDRatio=1.48
gi|68566501|gb|CP000077.1| Sulfolobus acidocaldarius DSM 639, complete genome	kinModCall	modified_base	49460	49460	28	+	.	coverage=118;context=TGATGAGTTAAAGTCAAAGGGAATCAATCCATATCCTCATA;IPDRatio=1.58
gi|68566501|gb|CP000077.1| Sulfolobus acidocaldarius DSM 639, complete genome	kinModCall	modified_base	49463	49463	23	+	.	coverage=148;context=TGAGTTAAAGTCAAAGGGAATCAATCCATATCCTCATAAAT;IPDRatio=1.42
gi|68566501|gb|CP000077.1| Sulfolobus acidocaldarius DSM 639, complete genome	kinModCall	modified_base	49470	49470	29	+	.	coverage=153;context=AAGTCAAAGGGAATCAATCCATATCCTCATAAATACGATAT;IPDRatio=1.54
gi|68566501|gb|CP000077.1| Sulfolobus acidocaldarius DSM 639, complete genome	kinModCall	modified_base	49491	49491	23	+	.	coverage=154;context=TATCCTCATAAATACGATATAACTCACACCATCATAGACAT;IPDRatio=1.37
gi|68566501|gb|CP000077.1| Sulfolobus acidocaldarius DSM 639, complete genome	kinModCall	modified_base	49573	49573	21	+	.	coverage=150;context=CTTTTGATATATCAACTGCTGGTAGGGTTGCTAATATTAGG;IPDRatio=1.50
gi|68566501|gb|CP000077.1| Sulfolobus acidocaldarius DSM 639, complete genome	kinModCall	modified_base	49583	49583	25	+	.	coverage=145;context=ATCAACTGCTGGTAGGGTTGCTAATATTAGGAGACATGGCA;IPDRatio=1.48
gi|68566501|gb|CP000077.1| Sulfolobus acidocaldarius DSM 639, complete genome	kinModCall	modified_base	49613	49613	24	+	.	coverage=140;context=GAGACATGGCAAAATCTCGTTCGTAGATATATTTGATGAGG;IPDRatio=1.52
gi|68566501|gb|CP000077.1| Sulfolobus acidocaldarius DSM 639, complete genome	kinModCall	modified_base	49723	49723	21	-	.	coverage=150;context=GAGCAAGTCACCTTTAACACCTAATATGTCTCCTCTGTCTA;IPDRatio=1.38
gi|68566501|gb|CP000077.1| Sulfolobus acidocaldarius DSM 639, complete genome	kinModCall	modified_base	49784	49784	23	-	.	coverage=155;context=GGGACTTTGACAAGAGCACATAGTCCTTGATTCTAAGTGTT;IPDRatio=1.42
gi|68566501|gb|CP000077.1| Sulfolobus acidocaldarius DSM 639, complete genome	kinModCall	modified_base	49997	49997	30	+	.	coverage=133;context=CATATTACAACCTGTTTACGGAGGGGCACTGGCTAAACCGT;IPDRatio=1.60
gi|68566501|gb|CP000077.1| Sulfolobus acidocaldarius DSM 639, complete genome	kinModCall	modified_base	49999	49999	29	+	.	coverage=150;context=TATTACAACCTGTTTACGGAGGGGCACTGGCTAAACCGTTT;IPDRatio=1.68
gi|68566501|gb|CP000077.1| Sulfolobus acidocaldarius DSM 639, complete genome	kinModCall	modified_base	50052	50052	23	+	.	coverage=136;context=AACTACCTGAATGAAAACTGGTATCTGAGAATATCTTTAGA;IPDRatio=1.46
gi|68566501|gb|CP000077.1| Sulfolobus acidocaldarius DSM 639, complete genome	kinModCall	modified_base	50776	50776	25	+	.	coverage=137;context=ACGGTATGCCTCCTACAGGAGGATTAGGAATAGGTATAGAC;IPDRatio=1.59
gi|68566501|gb|CP000077.1| Sulfolobus acidocaldarius DSM 639, complete genome	kinModCall	modified_base	50914	50914	24	+	.	coverage=142;context=CAATATTGCTCCTATGAGGATTACAGTAAATACTGATTGTA;IPDRatio=1.44
gi|68566501|gb|CP000077.1| Sulfolobus acidocaldarius DSM 639, complete genome	kinModCall	modified_base	50919	50919	34	-	.	coverage=161;context=TCTTATACAATCAGTATTTACTGTAATCCTCATAGGAGCAA;IPDRatio=1.61
gi|68566501|gb|CP000077.1| Sulfolobus acidocaldarius DSM 639, complete genome	kinModCall	modified_base	51001	51001	29	-	.	coverage=156;context=GCGCCCCATTAATTATCACAGATGGAGGAAAAGTTTTCACA;IPDRatio=1.54
gi|68566501|gb|CP000077.1| Sulfolobus acidocaldarius DSM 639, complete genome	kinModCall	m4C	51018	51018	27	-	.	context=CCTTGCACTGCTAAACGGCGCCCCATTAATTATCACAGATG;fracLow=0.740;coverage=159;IPDRatio=1.70;fracUp=1.000;frac=1.000;identificationQv=19
gi|68566501|gb|CP000077.1| Sulfolobus acidocaldarius DSM 639, complete genome	kinModCall	modified_base	51022	51022	22	-	.	coverage=152;context=TCAGCCTTGCACTGCTAAACGGCGCCCCATTAATTATCACA;IPDRatio=1.56
gi|68566501|gb|CP000077.1| Sulfolobus acidocaldarius DSM 639, complete genome	kinModCall	modified_base	51234	51234	22	+	.	coverage=139;context=GATAATAAGATAATTGTTGAGGTACTTTTACCGCATTTCCA;IPDRatio=1.58
gi|68566501|gb|CP000077.1| Sulfolobus acidocaldarius DSM 639, complete genome	kinModCall	modified_base	51337	51337	30	-	.	coverage=155;context=TACCTGCAAACCTTTCGCAAGGTTTACTTATAGTAGGTGAA;IPDRatio=1.68
gi|68566501|gb|CP000077.1| Sulfolobus acidocaldarius DSM 639, complete genome	kinModCall	m4C	51340	51340	24	-	.	context=TTCTACCTGCAAACCTTTCGCAAGGTTTACTTATAGTAGGT;fracLow=0.375;coverage=155;IPDRatio=1.47;fracUp=0.794;frac=0.561;identificationQv=3
gi|68566501|gb|CP000077.1| Sulfolobus acidocaldarius DSM 639, complete genome	kinModCall	modified_base	51365	51365	23	+	.	coverage=143;context=AGGTTTGCAGGTAGAAAGTTGGCTAAGGGAAAGAATATGGC;IPDRatio=1.49
gi|68566501|gb|CP000077.1| Sulfolobus acidocaldarius DSM 639, complete genome	kinModCall	modified_base	51390	51390	21	-	.	coverage=150;context=AATAGCTGTAAATCTGATCTTAGCAGCCATATTCTTTCCCT;IPDRatio=1.40
gi|68566501|gb|CP000077.1| Sulfolobus acidocaldarius DSM 639, complete genome	kinModCall	modified_base	51404	51404	21	+	.	coverage=147;context=GCTGCTAAGATCAGATTTACAGCTATTCCAGCGGATATTAT;IPDRatio=1.48
gi|68566501|gb|CP000077.1| Sulfolobus acidocaldarius DSM 639, complete genome	kinModCall	modified_base	51412	51412	39	-	.	coverage=154;context=GACTTAAAATAATATCCGCTGGAATAGCTGTAAATCTGATC;IPDRatio=1.84
gi|68566501|gb|CP000077.1| Sulfolobus acidocaldarius DSM 639, complete genome	kinModCall	modified_base	51461	51461	23	-	.	coverage=152;context=TTTGTGGAGCCTGATGAAGAGGAGTTCAAATCTGCCAGCTC;IPDRatio=1.51
gi|68566501|gb|CP000077.1| Sulfolobus acidocaldarius DSM 639, complete genome	kinModCall	modified_base	51473	51473	21	-	.	coverage=146;context=TTTCCGGGAGCATTTGTGGAGCCTGATGAAGAGGAGTTCAA;IPDRatio=1.41
gi|68566501|gb|CP000077.1| Sulfolobus acidocaldarius DSM 639, complete genome	kinModCall	modified_base	51497	51497	25	+	.	coverage=144;context=ACAAATGCTCCCGGAAAGAAAATGAGAAGTAAAAGACCGCC;IPDRatio=1.43
gi|68566501|gb|CP000077.1| Sulfolobus acidocaldarius DSM 639, complete genome	kinModCall	modified_base	51522	51522	22	-	.	coverage=155;context=CTCTAACGGCATTAAGGTAAGGAGTGGCGGTCTTTTACTTC;IPDRatio=1.54
gi|68566501|gb|CP000077.1| Sulfolobus acidocaldarius DSM 639, complete genome	kinModCall	modified_base	51581	51581	21	+	.	coverage=148;context=GCTAATTCGTGTAGTGTGACAGAGATTCCAATTGCAAGGAG;IPDRatio=1.38
gi|68566501|gb|CP000077.1| Sulfolobus acidocaldarius DSM 639, complete genome	kinModCall	modified_base	51637	51637	31	-	.	context=CGTTACAGCCCATAATCCCGGGTATAACAGTTGGTTTAGAC;motif=GGTATAVND;coverage=152;IPDRatio=1.93;id=GGTATAVND
gi|68566501|gb|CP000077.1| Sulfolobus acidocaldarius DSM 639, complete genome	kinModCall	modified_base	51680	51680	21	+	.	coverage=148;context=ACTGTAGACCCTGAACTAGACGGGAATACAGAGTTCAGGAA;IPDRatio=1.43
gi|68566501|gb|CP000077.1| Sulfolobus acidocaldarius DSM 639, complete genome	kinModCall	modified_base	51763	51763	22	+	.	coverage=135;context=TCCAAGCACAACTGCAATTTTATCAAATATCTTGTACGCCC;IPDRatio=1.50
gi|68566501|gb|CP000077.1| Sulfolobus acidocaldarius DSM 639, complete genome	kinModCall	modified_base	51781	51781	30	-	.	coverage=131;context=CAAATTTTGCTAGGAAACGGGCGTACAAGATATTTGATAAA;IPDRatio=1.70
gi|68566501|gb|CP000077.1| Sulfolobus acidocaldarius DSM 639, complete genome	kinModCall	modified_base	51782	51782	46	-	.	coverage=160;context=CCAAATTTTGCTAGGAAACGGGCGTACAAGATATTTGATAA;IPDRatio=1.81
gi|68566501|gb|CP000077.1| Sulfolobus acidocaldarius DSM 639, complete genome	kinModCall	modified_base	51783	51783	27	+	.	coverage=136;context=TATCAAATATCTTGTACGCCCGTTTCCTAGCAAAATTTGGA;IPDRatio=1.53
gi|68566501|gb|CP000077.1| Sulfolobus acidocaldarius DSM 639, complete genome	kinModCall	modified_base	51783	51783	21	-	.	coverage=164;context=TCCAAATTTTGCTAGGAAACGGGCGTACAAGATATTTGATA;IPDRatio=1.47
gi|68566501|gb|CP000077.1| Sulfolobus acidocaldarius DSM 639, complete genome	kinModCall	modified_base	51790	51790	21	-	.	coverage=166;context=AATGGTTTCCAAATTTTGCTAGGAAACGGGCGTACAAGATA;IPDRatio=1.42
gi|68566501|gb|CP000077.1| Sulfolobus acidocaldarius DSM 639, complete genome	kinModCall	modified_base	51810	51810	24	-	.	coverage=164;context=GAAAAAACAGACAAGAAGTGAATGGTTTCCAAATTTTGCTA;IPDRatio=1.44
gi|68566501|gb|CP000077.1| Sulfolobus acidocaldarius DSM 639, complete genome	kinModCall	modified_base	51815	51815	25	+	.	coverage=131;context=AAATTTGGAAACCATTCACTTCTTGTCTGTTTTTTCCACAG;IPDRatio=1.49
gi|68566501|gb|CP000077.1| Sulfolobus acidocaldarius DSM 639, complete genome	kinModCall	modified_base	51823	51823	21	+	.	coverage=136;context=AAACCATTCACTTCTTGTCTGTTTTTTCCACAGTAACATGA;IPDRatio=1.40
gi|68566501|gb|CP000077.1| Sulfolobus acidocaldarius DSM 639, complete genome	kinModCall	modified_base	51903	51903	24	-	.	coverage=155;context=CTTAGGTATATTACTTTTCTGGCTAGTAATGTACACGTTTA;IPDRatio=1.46
gi|68566501|gb|CP000077.1| Sulfolobus acidocaldarius DSM 639, complete genome	kinModCall	modified_base	52112	52112	30	+	.	coverage=141;context=GGTTCTGTTGCCAGAGGCGACGTAAATAAGGAAAGTGATAT;IPDRatio=1.71
gi|68566501|gb|CP000077.1| Sulfolobus acidocaldarius DSM 639, complete genome	kinModCall	modified_base	52158	52158	23	-	.	coverage=157;context=TATTAAATCCAGACCCAGAATATTAGGATTAAATATCACAA;IPDRatio=1.41
gi|68566501|gb|CP000077.1| Sulfolobus acidocaldarius DSM 639, complete genome	kinModCall	modified_base	52169	52169	21	-	.	coverage=161;context=TGATCACAAGATATTAAATCCAGACCCAGAATATTAGGATT;IPDRatio=1.41
gi|68566501|gb|CP000077.1| Sulfolobus acidocaldarius DSM 639, complete genome	kinModCall	modified_base	52181	52181	29	+	.	coverage=139;context=CTGGGTCTGGATTTAATATCTTGTGATCATAAATTTATAGT;IPDRatio=1.54
gi|68566501|gb|CP000077.1| Sulfolobus acidocaldarius DSM 639, complete genome	kinModCall	modified_base	52182	52182	22	+	.	coverage=129;context=TGGGTCTGGATTTAATATCTTGTGATCATAAATTTATAGTG;IPDRatio=1.42
gi|68566501|gb|CP000077.1| Sulfolobus acidocaldarius DSM 639, complete genome	kinModCall	modified_base	52189	52189	30	-	.	coverage=162;context=TTGCTTGCACTATAAATTTATGATCACAAGATATTAAATCC;IPDRatio=1.57
gi|68566501|gb|CP000077.1| Sulfolobus acidocaldarius DSM 639, complete genome	kinModCall	modified_base	52194	52194	24	+	.	coverage=135;context=TAATATCTTGTGATCATAAATTTATAGTGCAAGCAACACCT;IPDRatio=1.55
gi|68566501|gb|CP000077.1| Sulfolobus acidocaldarius DSM 639, complete genome	kinModCall	modified_base	52211	52211	30	-	.	coverage=159;context=GCCTTAGGAGTGGAAAAAGGTGTTGCTTGCACTATAAATTT;IPDRatio=1.60
gi|68566501|gb|CP000077.1| Sulfolobus acidocaldarius DSM 639, complete genome	kinModCall	modified_base	52273	52273	24	+	.	coverage=138;context=GGAGAAGAAAGTCATTTCATTTCCATTATCCAAATTGACAA;IPDRatio=1.47
gi|68566501|gb|CP000077.1| Sulfolobus acidocaldarius DSM 639, complete genome	kinModCall	modified_base	52324	52324	25	+	.	coverage=120;context=TGAATTCTACTACTTTGGTGGATTATTGAGCAGAGATGAGA;IPDRatio=1.53
gi|68566501|gb|CP000077.1| Sulfolobus acidocaldarius DSM 639, complete genome	kinModCall	modified_base	52335	52335	28	+	.	coverage=139;context=ACTTTGGTGGATTATTGAGCAGAGATGAGATAATAAAGGAC;IPDRatio=1.50
gi|68566501|gb|CP000077.1| Sulfolobus acidocaldarius DSM 639, complete genome	kinModCall	modified_base	52352	52352	22	+	.	coverage=137;context=AGCAGAGATGAGATAATAAAGGACATTCGAGCTCCTGGTGT;IPDRatio=1.50
gi|68566501|gb|CP000077.1| Sulfolobus acidocaldarius DSM 639, complete genome	kinModCall	modified_base	52382	52382	30	-	.	coverage=157;context=GTGGGAATTATAATTGATAGCTTTTTATTAACACCAGGAGC;IPDRatio=1.59
gi|68566501|gb|CP000077.1| Sulfolobus acidocaldarius DSM 639, complete genome	kinModCall	modified_base	52383	52383	39	-	.	coverage=159;context=GGTGGGAATTATAATTGATAGCTTTTTATTAACACCAGGAG;IPDRatio=1.68
gi|68566501|gb|CP000077.1| Sulfolobus acidocaldarius DSM 639, complete genome	kinModCall	modified_base	52384	52384	24	+	.	coverage=140;context=TCCTGGTGTTAATAAAAAGCTATCAATTATAATTCCCACCA;IPDRatio=1.48
gi|68566501|gb|CP000077.1| Sulfolobus acidocaldarius DSM 639, complete genome	kinModCall	modified_base	52400	52400	22	-	.	coverage=157;context=TCAATGTGTCCCTCCTTGGTGGGAATTATAATTGATAGCTT;IPDRatio=1.46
gi|68566501|gb|CP000077.1| Sulfolobus acidocaldarius DSM 639, complete genome	kinModCall	modified_base	52407	52407	25	+	.	coverage=127;context=CAATTATAATTCCCACCAAGGAGGGACACATTGAACTTCCA;IPDRatio=1.49
gi|68566501|gb|CP000077.1| Sulfolobus acidocaldarius DSM 639, complete genome	kinModCall	modified_base	52460	52460	62	+	.	coverage=140;context=GAAGATTATGCTGTAAAAGTGATTAAGAATGTTTCAAAGGA;IPDRatio=2.06
gi|68566501|gb|CP000077.1| Sulfolobus acidocaldarius DSM 639, complete genome	kinModCall	modified_base	52643	52643	33	+	.	coverage=119;context=AGAGTGATAGATGCTAAGCGGTAAGGTAGGGAATAAATTAG;IPDRatio=1.67
gi|68566501|gb|CP000077.1| Sulfolobus acidocaldarius DSM 639, complete genome	kinModCall	modified_base	52647	52647	25	+	.	coverage=145;context=TGATAGATGCTAAGCGGTAAGGTAGGGAATAAATTAGTTAT;IPDRatio=1.55
gi|68566501|gb|CP000077.1| Sulfolobus acidocaldarius DSM 639, complete genome	kinModCall	modified_base	52663	52663	21	+	.	coverage=127;context=GTAAGGTAGGGAATAAATTAGTTATAGAGAGCATAGACGTA;IPDRatio=1.55
gi|68566501|gb|CP000077.1| Sulfolobus acidocaldarius DSM 639, complete genome	kinModCall	modified_base	52744	52744	31	+	.	coverage=140;context=ATGTAAATGGAAGGAAAGTTGGTAGGACGTTTTATTTTACT;IPDRatio=1.77
gi|68566501|gb|CP000077.1| Sulfolobus acidocaldarius DSM 639, complete genome	kinModCall	modified_base	52746	52746	21	+	.	coverage=139;context=GTAAATGGAAGGAAAGTTGGTAGGACGTTTTATTTTACTGG;IPDRatio=1.55
gi|68566501|gb|CP000077.1| Sulfolobus acidocaldarius DSM 639, complete genome	kinModCall	modified_base	52750	52750	36	-	.	coverage=154;context=CCTTCCAGTAAAATAAAACGTCCTACCAACTTTCCTTCCAT;IPDRatio=2.12
gi|68566501|gb|CP000077.1| Sulfolobus acidocaldarius DSM 639, complete genome	kinModCall	modified_base	52787	52787	26	+	.	coverage=139;context=AAGGGAGTATTATTTGCCTTGGATAGAAATAGATTATGACC;IPDRatio=1.51
gi|68566501|gb|CP000077.1| Sulfolobus acidocaldarius DSM 639, complete genome	kinModCall	modified_base	52844	52844	30	-	.	coverage=156;context=GTACATTGTAGATAAAATTGAATAAATCAACTTCCCCATCA;IPDRatio=1.54
gi|68566501|gb|CP000077.1| Sulfolobus acidocaldarius DSM 639, complete genome	kinModCall	modified_base	52845	52845	21	-	.	coverage=150;context=AGTACATTGTAGATAAAATTGAATAAATCAACTTCCCCATC;IPDRatio=1.40
gi|68566501|gb|CP000077.1| Sulfolobus acidocaldarius DSM 639, complete genome	kinModCall	modified_base	52891	52891	22	+	.	coverage=135;context=CTGGTGGTAAACTATTTGTAACTTACATAAGGGACAAGGAA;IPDRatio=1.42
gi|68566501|gb|CP000077.1| Sulfolobus acidocaldarius DSM 639, complete genome	kinModCall	modified_base	52964	52964	21	+	.	coverage=120;context=TGCCGATACACCGTTAGGTTTCTCTCTGCTAAAAGCAGGCT;IPDRatio=1.59
gi|68566501|gb|CP000077.1| Sulfolobus acidocaldarius DSM 639, complete genome	kinModCall	modified_base	53002	53002	23	+	.	coverage=136;context=GCTTCACGTGGTTTAAAAACTGGTATTTCCCTGAAGGAGGT;IPDRatio=1.49
gi|68566501|gb|CP000077.1| Sulfolobus acidocaldarius DSM 639, complete genome	kinModCall	modified_base	53025	53025	24	+	.	coverage=139;context=TATTTCCCTGAAGGAGGTAATGAAGGTGCTCCTAAGATTCA;IPDRatio=1.52
gi|68566501|gb|CP000077.1| Sulfolobus acidocaldarius DSM 639, complete genome	kinModCall	modified_base	53042	53042	21	+	.	coverage=137;context=TAATGAAGGTGCTCCTAAGATTCAAGCCAATAAGCCGTTAA;IPDRatio=1.42
gi|68566501|gb|CP000077.1| Sulfolobus acidocaldarius DSM 639, complete genome	kinModCall	modified_base	53057	53057	27	-	.	coverage=148;context=TCATATCTGTATCGTTTAACGGCTTATTGGCTTGAATCTTA;IPDRatio=1.74
gi|68566501|gb|CP000077.1| Sulfolobus acidocaldarius DSM 639, complete genome	kinModCall	modified_base	53116	53116	28	+	.	coverage=132;context=TATTAGATGAAGTTAAAAGGAATGAAGTAAAAGCTTTCATA;IPDRatio=1.55
gi|68566501|gb|CP000077.1| Sulfolobus acidocaldarius DSM 639, complete genome	kinModCall	modified_base	53229	53229	42	+	.	coverage=130;context=ATGTAGGATGGGGGGTAAGCTTGTAGTTTTTATCACAGGTG;IPDRatio=1.77
gi|68566501|gb|CP000077.1| Sulfolobus acidocaldarius DSM 639, complete genome	kinModCall	modified_base	53271	53271	28	+	.	coverage=131;context=ATGTGGGGATAATTGCTACTATTGTCCGGTAAGTGAACAGA;IPDRatio=1.46
gi|68566501|gb|CP000077.1| Sulfolobus acidocaldarius DSM 639, complete genome	kinModCall	modified_base	53302	53302	21	+	.	coverage=131;context=AGTGAACAGAGATTTGGGAAGGATAAGGCGTTTGCTAATGA;IPDRatio=1.41
gi|68566501|gb|CP000077.1| Sulfolobus acidocaldarius DSM 639, complete genome	kinModCall	modified_base	53372	53372	28	+	.	coverage=138;context=TTTATGAAGCCTACAGAATGAGGGCGTTAGGTGCAGGAATT;IPDRatio=1.59
gi|68566501|gb|CP000077.1| Sulfolobus acidocaldarius DSM 639, complete genome	kinModCall	modified_base	53373	53373	23	+	.	coverage=135;context=TTATGAAGCCTACAGAATGAGGGCGTTAGGTGCAGGAATTA;IPDRatio=1.50
gi|68566501|gb|CP000077.1| Sulfolobus acidocaldarius DSM 639, complete genome	kinModCall	m6A	53403	53403	116	+	.	context=TGCAGGAATTACAGGCGGAGATCCCTTGATAAGAATTGACA;fracLow=0.477;motif=AGATCC;coverage=139;IPDRatio=2.86;id=AGATCC;fracUp=0.746;frac=0.601;identificationQv=63
gi|68566501|gb|CP000077.1| Sulfolobus acidocaldarius DSM 639, complete genome	kinModCall	modified_base	53404	53404	50	-	.	context=TTGTCAATTCTTATCAAGGGATCTCCGCCTGTAATTCCTGC;motif=GGATCY;coverage=147;IPDRatio=1.88;id=GGATCY
gi|68566501|gb|CP000077.1| Sulfolobus acidocaldarius DSM 639, complete genome	kinModCall	modified_base	53408	53408	24	-	.	coverage=147;context=TACTTTGTCAATTCTTATCAAGGGATCTCCGCCTGTAATTC;IPDRatio=1.52
gi|68566501|gb|CP000077.1| Sulfolobus acidocaldarius DSM 639, complete genome	kinModCall	modified_base	53465	53465	27	+	.	coverage=136;context=AATTTAAGGACGAATTTGGTCAGGAATTCCACATTCACCTG;IPDRatio=1.53
gi|68566501|gb|CP000077.1| Sulfolobus acidocaldarius DSM 639, complete genome	kinModCall	modified_base	53495	53495	30	+	.	coverage=136;context=ACATTCACCTGTATACTAGTGGTAGATATGTAACTAAGGAT;IPDRatio=1.60
gi|68566501|gb|CP000077.1| Sulfolobus acidocaldarius DSM 639, complete genome	kinModCall	modified_base	53513	53513	21	-	.	coverage=150;context=TTCTAGTTCACTTAGAACATCCTTAGTTACATATCTACCAC;IPDRatio=1.39
gi|68566501|gb|CP000077.1| Sulfolobus acidocaldarius DSM 639, complete genome	kinModCall	modified_base	53631	53631	38	+	.	coverage=136;context=TAATTTCGATGTGGGAATAGAGGTTCCTGCAATACCAGGAC;IPDRatio=1.68
gi|68566501|gb|CP000077.1| Sulfolobus acidocaldarius DSM 639, complete genome	kinModCall	m4C	53691	53691	43	+	.	context=GTTGATATTATGGTCAAAAGCGATAGGAGTTAAGTTCGTTA;fracLow=0.820;coverage=139;IPDRatio=2.04;fracUp=1.000;frac=1.000;identificationQv=17
gi|68566501|gb|CP000077.1| Sulfolobus acidocaldarius DSM 639, complete genome	kinModCall	modified_base	53856	53856	21	+	.	coverage=142;context=ATTACATGAAGAGAAAATTGCACTCCACTACTGTAGCTCAG;IPDRatio=1.35
gi|68566501|gb|CP000077.1| Sulfolobus acidocaldarius DSM 639, complete genome	kinModCall	modified_base	54095	54095	31	+	.	coverage=111;context=TAAATGAGTACGTATTAGTGGAGGAGTATCCTGATTGGAGG;IPDRatio=1.68
gi|68566501|gb|CP000077.1| Sulfolobus acidocaldarius DSM 639, complete genome	kinModCall	modified_base	54253	54253	31	-	.	coverage=134;context=AAATTATTGATGAGCTCTTGAGGGATATTGAGAAAAAGAAG;IPDRatio=1.68
gi|68566501|gb|CP000077.1| Sulfolobus acidocaldarius DSM 639, complete genome	kinModCall	modified_base	54265	54265	25	-	.	coverage=127;context=ATACTGGTAGGGAAATTATTGATGAGCTCTTGAGGGATATT;IPDRatio=1.49
gi|68566501|gb|CP000077.1| Sulfolobus acidocaldarius DSM 639, complete genome	kinModCall	modified_base	54375	54375	21	-	.	coverage=110;context=AAATCTAGCTAAAAATACCGGATTAGTCGTATATGGCATAG;IPDRatio=1.53
gi|68566501|gb|CP000077.1| Sulfolobus acidocaldarius DSM 639, complete genome	kinModCall	.	54452	54452	19	-	.	context=AGAAGGGATATTATAGATCAGGTATACAGGGAATTTGAAAT;motif=GGTATAVND;coverage=127;IPDRatio=1.522;id=GGTATAVND
gi|68566501|gb|CP000077.1| Sulfolobus acidocaldarius DSM 639, complete genome	kinModCall	m4C	54774	54774	21	-	.	context=AAAAGGTAAACTACTAATTGCATTAGTGGACGTAGATGAAT;fracLow=0.272;coverage=129;IPDRatio=1.46;fracUp=0.775;frac=0.529;identificationQv=8
gi|68566501|gb|CP000077.1| Sulfolobus acidocaldarius DSM 639, complete genome	kinModCall	modified_base	54810	54810	21	-	.	coverage=122;context=TTATGAATTAGAGAAAATAAGAGAACAAGAGGAGAAAAAAG;IPDRatio=1.68
gi|68566501|gb|CP000077.1| Sulfolobus acidocaldarius DSM 639, complete genome	kinModCall	modified_base	54837	54837	42	-	.	coverage=132;context=GATCATAATAAAAGAACAATGGAGTAATTATGAATTAGAGA;IPDRatio=2.92
gi|68566501|gb|CP000077.1| Sulfolobus acidocaldarius DSM 639, complete genome	kinModCall	modified_base	54857	54857	21	-	.	coverage=118;context=TTAGATATTGGTGATGAAGTGATCATAATAAAAGAACAATG;IPDRatio=1.46
gi|68566501|gb|CP000077.1| Sulfolobus acidocaldarius DSM 639, complete genome	kinModCall	modified_base	54977	54977	21	-	.	coverage=131;context=ATAGAACTACAGGTGGAATATACGGAATTTCAAAATTTTAC;IPDRatio=1.40
gi|68566501|gb|CP000077.1| Sulfolobus acidocaldarius DSM 639, complete genome	kinModCall	modified_base	55014	55014	29	-	.	coverage=129;context=CAGTATGGGAAAAGACAGTAGGAGAATTCCAATGACTATAG;IPDRatio=1.57
gi|68566501|gb|CP000077.1| Sulfolobus acidocaldarius DSM 639, complete genome	kinModCall	modified_base	55056	55056	21	-	.	coverage=126;context=AAAAAAGGGAGATAGAATAGTCGCCAAGACCACCAGAGATA;IPDRatio=1.43
gi|68566501|gb|CP000077.1| Sulfolobus acidocaldarius DSM 639, complete genome	kinModCall	modified_base	55226	55226	24	-	.	coverage=129;context=AATTCTACATCATAAATTTCAGGTAAATCCTCCTCCCTAGC;IPDRatio=1.49
gi|68566501|gb|CP000077.1| Sulfolobus acidocaldarius DSM 639, complete genome	kinModCall	modified_base	55327	55327	25	-	.	coverage=127;context=CAATAACCTTATCACCGCTTTTAGCAACGATAAAGAGATCA;IPDRatio=1.76
gi|68566501|gb|CP000077.1| Sulfolobus acidocaldarius DSM 639, complete genome	kinModCall	modified_base	55359	55359	22	-	.	coverage=120;context=ATAACCAAATTGTATTATGCCTAGAATATACCCAATAACCT;IPDRatio=1.49
gi|68566501|gb|CP000077.1| Sulfolobus acidocaldarius DSM 639, complete genome	kinModCall	modified_base	55384	55384	23	+	.	coverage=92;context=AATACAATTTGGTTATAGGGGACATATAGTATCTATAGCGG;IPDRatio=1.54
gi|68566501|gb|CP000077.1| Sulfolobus acidocaldarius DSM 639, complete genome	kinModCall	modified_base	55417	55417	24	+	.	coverage=119;context=TATAGCGGTAAAAAAAGATAAGAGAGGAAGTGGTATTGGCA;IPDRatio=1.46
gi|68566501|gb|CP000077.1| Sulfolobus acidocaldarius DSM 639, complete genome	kinModCall	modified_base	55419	55419	21	-	.	coverage=130;context=AGTGCCAATACCACTTCCTCTCTTATCTTTTTTTACCGCTA;IPDRatio=1.48
gi|68566501|gb|CP000077.1| Sulfolobus acidocaldarius DSM 639, complete genome	kinModCall	modified_base	55441	55441	23	-	.	coverage=126;context=TTTCTAGTTCAGAGATAAGTTTAGTGCCAATACCACTTCCT;IPDRatio=1.51
gi|68566501|gb|CP000077.1| Sulfolobus acidocaldarius DSM 639, complete genome	kinModCall	modified_base	55449	55449	46	+	.	coverage=123;context=GTATTGGCACTAAACTTATCTCTGAACTAGAAAATAGGTTT;IPDRatio=1.86
gi|68566501|gb|CP000077.1| Sulfolobus acidocaldarius DSM 639, complete genome	kinModCall	modified_base	55464	55464	29	-	.	coverage=126;context=ATGATAAGCTAATTTAAACCTATTTTCTAGTTCAGAGATAA;IPDRatio=1.60
gi|68566501|gb|CP000077.1| Sulfolobus acidocaldarius DSM 639, complete genome	kinModCall	m6A	55494	55494	29	-	.	context=ATAATAAACTTCTAGGTACGAATGGATACAATGATAAGCTA;fracLow=0.225;coverage=125;IPDRatio=1.63;fracUp=0.560;frac=0.396;identificationQv=21
gi|68566501|gb|CP000077.1| Sulfolobus acidocaldarius DSM 639, complete genome	kinModCall	modified_base	55511	55511	24	+	.	coverage=120;context=CATTCGTACCTAGAAGTTTATTATAAAAATATATCTGCTAT;IPDRatio=1.53
gi|68566501|gb|CP000077.1| Sulfolobus acidocaldarius DSM 639, complete genome	kinModCall	modified_base	55516	55516	21	-	.	coverage=118;context=AATTGATAGCAGATATATTTTTATAATAAACTTCTAGGTAC;IPDRatio=1.54
gi|68566501|gb|CP000077.1| Sulfolobus acidocaldarius DSM 639, complete genome	kinModCall	m4C	55561	55561	50	+	.	context=TATAAAGAACGGTTATAAAGCAGTAAGGATTCAGAAGGACT;fracLow=1.000;coverage=121;IPDRatio=2.41;fracUp=1.000;frac=1.000;identificationQv=13
gi|68566501|gb|CP000077.1| Sulfolobus acidocaldarius DSM 639, complete genome	kinModCall	modified_base	55608	55608	22	-	.	coverage=124;context=GTATAGGCTCTTAATCATAATTATGGCATGCTTTTCTCTTC;IPDRatio=1.67
gi|68566501|gb|CP000077.1| Sulfolobus acidocaldarius DSM 639, complete genome	kinModCall	modified_base	55620	55620	26	-	.	coverage=123;context=ATTTTGATGATCGTATAGGCTCTTAATCATAATTATGGCAT;IPDRatio=1.53
gi|68566501|gb|CP000077.1| Sulfolobus acidocaldarius DSM 639, complete genome	kinModCall	modified_base	55650	55650	32	-	.	coverage=125;context=AGAAACTAAATAAAATATTTACTCAAAGCCATTTTGATGAT;IPDRatio=1.63
gi|68566501|gb|CP000077.1| Sulfolobus acidocaldarius DSM 639, complete genome	kinModCall	modified_base	55670	55670	25	-	.	coverage=123;context=TAACACACTGATTATCTACTAGAAACTAAATAAAATATTTA;IPDRatio=1.59
gi|68566501|gb|CP000077.1| Sulfolobus acidocaldarius DSM 639, complete genome	kinModCall	modified_base	55692	55692	21	-	.	coverage=118;context=AGTCTAATACAAAGAAATCCTCTAACACACTGATTATCTAC;IPDRatio=1.49
gi|68566501|gb|CP000077.1| Sulfolobus acidocaldarius DSM 639, complete genome	kinModCall	modified_base	55711	55711	32	-	.	coverage=120;context=TCAACAACATCATATGAAAAGTCTAATACAAAGAAATCCTC;IPDRatio=1.60
gi|68566501|gb|CP000077.1| Sulfolobus acidocaldarius DSM 639, complete genome	kinModCall	modified_base	55772	55772	42	+	.	coverage=110;context=TTTGGTCTATAGATAGACGAGGTAACAGAGTTACACTAGTA;IPDRatio=4.07
gi|68566501|gb|CP000077.1| Sulfolobus acidocaldarius DSM 639, complete genome	kinModCall	modified_base	55781	55781	29	+	.	coverage=105;context=TAGATAGACGAGGTAACAGAGTTACACTAGTAGAGAAGAAC;IPDRatio=1.70
gi|68566501|gb|CP000077.1| Sulfolobus acidocaldarius DSM 639, complete genome	kinModCall	modified_base	55884	55884	31	-	.	coverage=115;context=TATTGGTTATAGGAGAGGAGGGCTTACTTAGTTTCTTTATC;IPDRatio=1.84
gi|68566501|gb|CP000077.1| Sulfolobus acidocaldarius DSM 639, complete genome	kinModCall	modified_base	55909	55909	21	-	.	coverage=121;context=TACCTTCGATCAGTCTCAATTTCTATATTGGTTATAGGAGA;IPDRatio=1.44
gi|68566501|gb|CP000077.1| Sulfolobus acidocaldarius DSM 639, complete genome	kinModCall	modified_base	56060	56060	21	+	.	coverage=125;context=CTGACATAAGATTTTACATGAGATATTCAATAGACAAGGGA;IPDRatio=1.45
gi|68566501|gb|CP000077.1| Sulfolobus acidocaldarius DSM 639, complete genome	kinModCall	modified_base	56076	56076	21	-	.	coverage=125;context=AGTAAAACGGTTTTATTCCCTTGTCTATTGAATATCTCATG;IPDRatio=1.43
gi|68566501|gb|CP000077.1| Sulfolobus acidocaldarius DSM 639, complete genome	kinModCall	modified_base	56203	56203	23	+	.	coverage=125;context=GAAATATATGAGGCAGAGGAACCTAGGCTTAAAACCATGGC;IPDRatio=1.43
gi|68566501|gb|CP000077.1| Sulfolobus acidocaldarius DSM 639, complete genome	kinModCall	modified_base	56274	56274	44	+	.	context=TTTTCCTAACACAAGAAGAGATCCTATTATAGTAATAGGTG;motif=AGATCC;coverage=124;IPDRatio=1.82;id=AGATCC
gi|68566501|gb|CP000077.1| Sulfolobus acidocaldarius DSM 639, complete genome	kinModCall	m6A	56275	56275	92	-	.	context=ACACCTATTACTATAATAGGATCTCTTCTTGTGTTAGGAAA;fracLow=0.363;motif=GGATCY;coverage=124;IPDRatio=2.78;id=GGATCY;fracUp=0.653;frac=0.491;identificationQv=30
gi|68566501|gb|CP000077.1| Sulfolobus acidocaldarius DSM 639, complete genome	kinModCall	modified_base	56389	56389	24	+	.	coverage=118;context=AAGTTTGTAAATGATTTTGAGCCGGATATAATTTTTGGTTA;IPDRatio=1.48
gi|68566501|gb|CP000077.1| Sulfolobus acidocaldarius DSM 639, complete genome	kinModCall	modified_base	56418	56418	23	-	.	coverage=117;context=GATATCTCCAGTCAAACGAATTAGAATTATAACCAAAAATT;IPDRatio=1.48
gi|68566501|gb|CP000077.1| Sulfolobus acidocaldarius DSM 639, complete genome	kinModCall	modified_base	56472	56472	50	+	.	coverage=120;context=AGAATTAAGAGGGATTAAAGTTGCAATAGGTAGGAAAGTTA;IPDRatio=2.13
gi|68566501|gb|CP000077.1| Sulfolobus acidocaldarius DSM 639, complete genome	kinModCall	modified_base	56477	56477	30	-	.	coverage=116;context=ACTATTAACTTTCCTACCTATTGCAACTTTAATCCCTCTTA;IPDRatio=1.63
gi|68566501|gb|CP000077.1| Sulfolobus acidocaldarius DSM 639, complete genome	kinModCall	modified_base	56498	56498	29	-	.	coverage=116;context=ATAGACCCCTTGTGAAGGCTCACTATTAACTTTCCTACCTA;IPDRatio=1.57
gi|68566501|gb|CP000077.1| Sulfolobus acidocaldarius DSM 639, complete genome	kinModCall	modified_base	56501	56501	25	-	.	coverage=101;context=ACCATAGACCCCTTGTGAAGGCTCACTATTAACTTTCCTAC;IPDRatio=1.69
gi|68566501|gb|CP000077.1| Sulfolobus acidocaldarius DSM 639, complete genome	kinModCall	modified_base	56502	56502	24	-	.	coverage=116;context=GACCATAGACCCCTTGTGAAGGCTCACTATTAACTTTCCTA;IPDRatio=1.71
gi|68566501|gb|CP000077.1| Sulfolobus acidocaldarius DSM 639, complete genome	kinModCall	.	56883	56883	1	-	.	context=TTCTCCTCTCTTCTCTATTTGGTATAAATTCATTATATTTC;motif=GGTATAVND;coverage=120;IPDRatio=0.889;id=GGTATAVND
gi|68566501|gb|CP000077.1| Sulfolobus acidocaldarius DSM 639, complete genome	kinModCall	modified_base	56995	56995	22	-	.	coverage=116;context=ATATTATATTTTAAAATGATGGAAGGGTATATGGTCGAGAA;IPDRatio=1.63
gi|68566501|gb|CP000077.1| Sulfolobus acidocaldarius DSM 639, complete genome	kinModCall	modified_base	56997	56997	21	-	.	coverage=117;context=TTATATTATATTTTAAAATGATGGAAGGGTATATGGTCGAG;IPDRatio=1.44
gi|68566501|gb|CP000077.1| Sulfolobus acidocaldarius DSM 639, complete genome	kinModCall	modified_base	57020	57020	48	-	.	coverage=111;context=TCCTCTCACTAGGGTGTCGGGGCTTATATTATATTTTAAAA;IPDRatio=2.18
gi|68566501|gb|CP000077.1| Sulfolobus acidocaldarius DSM 639, complete genome	kinModCall	modified_base	57028	57028	33	-	.	coverage=114;context=CTACAATCTCCTCTCACTAGGGTGTCGGGGCTTATATTATA;IPDRatio=1.91
gi|68566501|gb|CP000077.1| Sulfolobus acidocaldarius DSM 639, complete genome	kinModCall	modified_base	57194	57194	21	+	.	coverage=123;context=ACCCTGAGAAGAGGAGGAGGCTCGAAGAAGAATTAAGAGCC;IPDRatio=1.47
gi|68566501|gb|CP000077.1| Sulfolobus acidocaldarius DSM 639, complete genome	kinModCall	modified_base	57204	57204	27	+	.	coverage=124;context=GAGGAGGAGGCTCGAAGAAGAATTAAGAGCCTTAAGGTCTA;IPDRatio=1.54
gi|68566501|gb|CP000077.1| Sulfolobus acidocaldarius DSM 639, complete genome	kinModCall	modified_base	57225	57225	33	+	.	coverage=121;context=ATTAAGAGCCTTAAGGTCTATATTAAACTCATTTTACGACT;IPDRatio=1.68
gi|68566501|gb|CP000077.1| Sulfolobus acidocaldarius DSM 639, complete genome	kinModCall	modified_base	57434	57434	21	-	.	coverage=121;context=ATTAAGGCTTAACCTATTGGCTATGTCTTCTTCCAACTTCT;IPDRatio=1.45
gi|68566501|gb|CP000077.1| Sulfolobus acidocaldarius DSM 639, complete genome	kinModCall	modified_base	57517	57517	21	+	.	coverage=132;context=GGCAAGAAACAGTACGCAGCTCTCACCAAAGATAACAAGGT;IPDRatio=1.43
gi|68566501|gb|CP000077.1| Sulfolobus acidocaldarius DSM 639, complete genome	kinModCall	modified_base	57547	57547	25	+	.	coverage=132;context=GATAACAAGGTAGATATGGTCGGTATCGAGGATTATAGGAA;IPDRatio=1.79
gi|68566501|gb|CP000077.1| Sulfolobus acidocaldarius DSM 639, complete genome	kinModCall	modified_base	57706	57706	22	-	.	coverage=119;context=ATAATATTCCATGTAACAAGATCTTCTATCTTAAACTCTCC;IPDRatio=1.47
gi|68566501|gb|CP000077.1| Sulfolobus acidocaldarius DSM 639, complete genome	kinModCall	modified_base	57758	57758	23	+	.	coverage=127;context=TAGAAGAGTACAAGTTTGACTTGCCTCATATTGTTGCCGCT;IPDRatio=1.42
gi|68566501|gb|CP000077.1| Sulfolobus acidocaldarius DSM 639, complete genome	kinModCall	modified_base	57815	57815	32	-	.	coverage=113;context=CACATAACCTATCTTAGATCCTCTAGTTACTAAATGTCCTG;IPDRatio=1.63
gi|68566501|gb|CP000077.1| Sulfolobus acidocaldarius DSM 639, complete genome	kinModCall	m6A	57817	57817	82	+	.	context=GGACATTTAGTAACTAGAGGATCTAAGATAGGTTATGTGAT;fracLow=0.337;motif=GGATCY;coverage=129;IPDRatio=2.59;id=GGATCY;fracUp=0.604;frac=0.458;identificationQv=33
gi|68566501|gb|CP000077.1| Sulfolobus acidocaldarius DSM 639, complete genome	kinModCall	m6A	57818	57818	72	-	.	context=TATCACATAACCTATCTTAGATCCTCTAGTTACTAAATGTC;fracLow=0.238;motif=AGATCC;coverage=124;IPDRatio=2.36;id=AGATCC;fracUp=0.508;frac=0.388;identificationQv=24
gi|68566501|gb|CP000077.1| Sulfolobus acidocaldarius DSM 639, complete genome	kinModCall	m4C	57893	57893	44	-	.	context=AATATCAACTTTTGATTTTTCCTTAACCATAAAATATGGCT;fracLow=0.551;coverage=129;IPDRatio=1.91;fracUp=0.998;frac=0.821;identificationQv=22
gi|68566501|gb|CP000077.1| Sulfolobus acidocaldarius DSM 639, complete genome	kinModCall	modified_base	57960	57960	39	+	.	coverage=130;context=ACCCAGTGCATTAAAAGTTCTGGGGTTATTTGGGGTAAAAG;IPDRatio=1.76
gi|68566501|gb|CP000077.1| Sulfolobus acidocaldarius DSM 639, complete genome	kinModCall	modified_base	57971	57971	21	+	.	coverage=136;context=TAAAAGTTCTGGGGTTATTTGGGGTAAAAGAAAATACCTTT;IPDRatio=1.54
gi|68566501|gb|CP000077.1| Sulfolobus acidocaldarius DSM 639, complete genome	kinModCall	modified_base	57972	57972	31	+	.	coverage=130;context=AAAAGTTCTGGGGTTATTTGGGGTAAAAGAAAATACCTTTA;IPDRatio=1.95
gi|68566501|gb|CP000077.1| Sulfolobus acidocaldarius DSM 639, complete genome	kinModCall	modified_base	58000	58000	21	+	.	coverage=117;context=GAAAATACCTTTAAATTTGGGGGAACTGACGTTTTGAATTT;IPDRatio=1.54
gi|68566501|gb|CP000077.1| Sulfolobus acidocaldarius DSM 639, complete genome	kinModCall	m4C	58093	58093	33	-	.	context=CATAAAAATGCTAATAGGCGCACGAATAGGAGGAATAAATA;fracLow=0.999;coverage=124;IPDRatio=2.16;fracUp=1.000;frac=1.000;identificationQv=9
gi|68566501|gb|CP000077.1| Sulfolobus acidocaldarius DSM 639, complete genome	kinModCall	modified_base	58127	58127	27	+	.	coverage=138;context=TTTTATGTTTTTGGCTGAAGCTAGGTCCACTAATCTCTGTG;IPDRatio=1.50
gi|68566501|gb|CP000077.1| Sulfolobus acidocaldarius DSM 639, complete genome	kinModCall	modified_base	58130	58130	21	+	.	coverage=138;context=TATGTTTTTGGCTGAAGCTAGGTCCACTAATCTCTGTGTTA;IPDRatio=1.52
gi|68566501|gb|CP000077.1| Sulfolobus acidocaldarius DSM 639, complete genome	kinModCall	modified_base	58143	58143	32	+	.	coverage=139;context=GAAGCTAGGTCCACTAATCTCTGTGTTATAACACCATCAAA;IPDRatio=1.60
gi|68566501|gb|CP000077.1| Sulfolobus acidocaldarius DSM 639, complete genome	kinModCall	modified_base	58168	58168	24	+	.	coverage=139;context=TTATAACACCATCAAATACGATGTACCTAATACTATCTGCG;IPDRatio=1.64
gi|68566501|gb|CP000077.1| Sulfolobus acidocaldarius DSM 639, complete genome	kinModCall	modified_base	58192	58192	28	-	.	coverage=128;context=AGTACAAAAACTAGAAAATATTAGCGCAGATAGTATTAGGT;IPDRatio=1.54
gi|68566501|gb|CP000077.1| Sulfolobus acidocaldarius DSM 639, complete genome	kinModCall	modified_base	58218	58218	38	+	.	coverage=138;context=TCTAGTTTTTGTACTATGTCTCTCACCTGTATTTTTTCAAT;IPDRatio=1.67
gi|68566501|gb|CP000077.1| Sulfolobus acidocaldarius DSM 639, complete genome	kinModCall	modified_base	58225	58225	26	-	.	coverage=128;context=GAATATAATTGAAAAAATACAGGTGAGAGACATAGTACAAA;IPDRatio=1.67
gi|68566501|gb|CP000077.1| Sulfolobus acidocaldarius DSM 639, complete genome	kinModCall	modified_base	58316	58316	23	-	.	coverage=129;context=AAGAAATACAGATAACGGTACCTGCGCAAATAATAGAAGAG;IPDRatio=1.53
gi|68566501|gb|CP000077.1| Sulfolobus acidocaldarius DSM 639, complete genome	kinModCall	modified_base	58392	58392	21	+	.	coverage=135;context=GTAGATGTAGTTGTAACTGCAGTAGTTGTAGTCTCAGTAGC;IPDRatio=1.61
gi|68566501|gb|CP000077.1| Sulfolobus acidocaldarius DSM 639, complete genome	kinModCall	modified_base	58509	58509	25	+	.	coverage=127;context=GATTTGGCTATTTCTTTTCCTGTTAGCTCCTCTACTTCTTT;IPDRatio=1.51
gi|68566501|gb|CP000077.1| Sulfolobus acidocaldarius DSM 639, complete genome	kinModCall	modified_base	58516	58516	25	-	.	coverage=130;context=TACAGGAAAAGAAGTAGAGGAGCTAACAGGAAAAGAAATAG;IPDRatio=1.52
gi|68566501|gb|CP000077.1| Sulfolobus acidocaldarius DSM 639, complete genome	kinModCall	modified_base	58556	58556	30	-	.	coverage=114;context=TATCTAGCAACATAAAATTGGATTATGTAGCTAGAGCACCT;IPDRatio=1.65
gi|68566501|gb|CP000077.1| Sulfolobus acidocaldarius DSM 639, complete genome	kinModCall	modified_base	58565	58565	21	+	.	coverage=131;context=AGCTACATAATCCAATTTTATGTTGCTAGATAGCAGTTCTT;IPDRatio=1.43
gi|68566501|gb|CP000077.1| Sulfolobus acidocaldarius DSM 639, complete genome	kinModCall	modified_base	58572	58572	21	+	.	coverage=136;context=TAATCCAATTTTATGTTGCTAGATAGCAGTTCTTTTAGTAT;IPDRatio=1.51
gi|68566501|gb|CP000077.1| Sulfolobus acidocaldarius DSM 639, complete genome	kinModCall	modified_base	58660	58660	29	-	.	coverage=133;context=AGGGAAAATACCTCAAACTCTTGTTGACCTTACAAAACAGA;IPDRatio=1.72
gi|68566501|gb|CP000077.1| Sulfolobus acidocaldarius DSM 639, complete genome	kinModCall	modified_base	58697	58697	22	+	.	coverage=137;context=CCCTGTGGCACCTTCAACTGCAATAACGTTCTTATATCCAT;IPDRatio=1.49
gi|68566501|gb|CP000077.1| Sulfolobus acidocaldarius DSM 639, complete genome	kinModCall	modified_base	58738	58738	22	+	.	coverage=135;context=ATCTTAATAGATTTATTACGTCTGCTCTTCCTTCAACTATT;IPDRatio=1.48
gi|68566501|gb|CP000077.1| Sulfolobus acidocaldarius DSM 639, complete genome	kinModCall	m6A	58770	58770	74	+	.	context=TCAACTATTATCAGTTCAGGATCCTTGTCTACATCTGGTCC;fracLow=0.241;motif=GGATCY;coverage=139;IPDRatio=2.21;id=GGATCY;fracUp=0.535;frac=0.381;identificationQv=52
gi|68566501|gb|CP000077.1| Sulfolobus acidocaldarius DSM 639, complete genome	kinModCall	modified_base	58770	58770	30	-	.	coverage=125;context=GGACCAGATGTAGACAAGGATCCTGAACTGATAATAGTTGA;IPDRatio=1.66
gi|68566501|gb|CP000077.1| Sulfolobus acidocaldarius DSM 639, complete genome	kinModCall	m6A	58771	58771	93	-	.	context=AGGACCAGATGTAGACAAGGATCCTGAACTGATAATAGTTG;fracLow=0.342;motif=GGATCY;coverage=127;IPDRatio=2.79;id=GGATCY;fracUp=0.623;frac=0.474;identificationQv=38
gi|68566501|gb|CP000077.1| Sulfolobus acidocaldarius DSM 639, complete genome	kinModCall	modified_base	58878	58878	21	-	.	coverage=126;context=AGTTGGAGTAGAGAAAAAACCTTAGATATAAGAGAAGTCAT;IPDRatio=1.47
gi|68566501|gb|CP000077.1| Sulfolobus acidocaldarius DSM 639, complete genome	kinModCall	m6A	59081	59081	33	+	.	context=AATAATTATTGTTCCTTCAGATCTTCCCTTACTGGTTGATA;fracLow=0.094;coverage=138;IPDRatio=1.66;fracUp=0.298;frac=0.197;identificationQv=4
gi|68566501|gb|CP000077.1| Sulfolobus acidocaldarius DSM 639, complete genome	kinModCall	modified_base	59127	59127	22	-	.	coverage=136;context=AGAGAACTTCAAGACAAAGGTAGATTAGGTAGAATATCTGT;IPDRatio=1.54
gi|68566501|gb|CP000077.1| Sulfolobus acidocaldarius DSM 639, complete genome	kinModCall	m4C	59225	59225	23	+	.	context=ATCGGGTTTATCCACTATCCCCTCAACATTAAATTTAAACA;fracLow=0.444;coverage=138;IPDRatio=1.58;fracUp=0.986;frac=0.731;identificationQv=7
gi|68566501|gb|CP000077.1| Sulfolobus acidocaldarius DSM 639, complete genome	kinModCall	modified_base	59393	59393	21	+	.	coverage=136;context=TGCCGTAGCTAGCTTTAAGTCTAACGGATGCAATTTACCTT;IPDRatio=1.41
gi|68566501|gb|CP000077.1| Sulfolobus acidocaldarius DSM 639, complete genome	kinModCall	m4C	59425	59425	44	+	.	context=ATTTACCTTCAATGAAAATGCGTTCTAGTTCTTCGTATGAT;fracLow=0.264;coverage=143;IPDRatio=1.85;fracUp=0.619;frac=0.447;identificationQv=7
gi|68566501|gb|CP000077.1| Sulfolobus acidocaldarius DSM 639, complete genome	kinModCall	modified_base	59462	59462	31	-	.	coverage=136;context=AGAGAGACACCAAGTATGGTGGAGACATAGAGATAAAATCA;IPDRatio=1.63
gi|68566501|gb|CP000077.1| Sulfolobus acidocaldarius DSM 639, complete genome	kinModCall	modified_base	59541	59541	24	-	.	coverage=139;context=GGAGTAGTAAACGATAACCCTGTTCTTCAGATAAACAAATA;IPDRatio=1.45
gi|68566501|gb|CP000077.1| Sulfolobus acidocaldarius DSM 639, complete genome	kinModCall	modified_base	59560	59560	24	-	.	coverage=113;context=GAATTCATACTGTCCAAAGGGAGTAGTAAACGATAACCCTG;IPDRatio=1.77
gi|68566501|gb|CP000077.1| Sulfolobus acidocaldarius DSM 639, complete genome	kinModCall	modified_base	59561	59561	22	-	.	coverage=130;context=AGAATTCATACTGTCCAAAGGGAGTAGTAAACGATAACCCT;IPDRatio=1.56
gi|68566501|gb|CP000077.1| Sulfolobus acidocaldarius DSM 639, complete genome	kinModCall	modified_base	59663	59663	29	-	.	coverage=141;context=TAGAGGAAGACGACTACTTAGCCACTATAAAAATGAGTAAA;IPDRatio=1.53
gi|68566501|gb|CP000077.1| Sulfolobus acidocaldarius DSM 639, complete genome	kinModCall	modified_base	59759	59759	21	-	.	coverage=142;context=ACGTGGCAGAAAAATTACAAAGGAAAAAAGTGATTGCAATT;IPDRatio=1.52
gi|68566501|gb|CP000077.1| Sulfolobus acidocaldarius DSM 639, complete genome	kinModCall	modified_base	59771	59771	38	+	.	coverage=150;context=TTTTTTCCTTTGTAATTTTTCTGCCACGTCTCTTGCTAGCA;IPDRatio=1.67
gi|68566501|gb|CP000077.1| Sulfolobus acidocaldarius DSM 639, complete genome	kinModCall	modified_base	59774	59774	24	-	.	coverage=118;context=ATATGCTAGCAAGAGACGTGGCAGAAAAATTACAAAGGAAA;IPDRatio=1.49
gi|68566501|gb|CP000077.1| Sulfolobus acidocaldarius DSM 639, complete genome	kinModCall	m6A	59835	59835	59	+	.	context=CCACCTAAAGCTATGTCAAGATCCTGGAAGAATATGTCAGA;fracLow=0.160;motif=AGATCC;coverage=147;IPDRatio=1.96;id=AGATCC;fracUp=0.374;frac=0.263;identificationQv=24
gi|68566501|gb|CP000077.1| Sulfolobus acidocaldarius DSM 639, complete genome	kinModCall	m6A	59836	59836	96	-	.	context=TTCTGACATATTCTTCCAGGATCTTGACATAGCTTTAGGTG;fracLow=0.332;motif=GGATCY;coverage=145;IPDRatio=2.64;id=GGATCY;fracUp=0.579;frac=0.453;identificationQv=25
gi|68566501|gb|CP000077.1| Sulfolobus acidocaldarius DSM 639, complete genome	kinModCall	modified_base	59837	59837	24	-	.	coverage=128;context=TTTCTGACATATTCTTCCAGGATCTTGACATAGCTTTAGGT;IPDRatio=1.53
gi|68566501|gb|CP000077.1| Sulfolobus acidocaldarius DSM 639, complete genome	kinModCall	modified_base	59968	59968	22	-	.	coverage=144;context=TTGGAGCTTAGTGGTAAAAGTCGCAAAAAATACTAGTCTCG;IPDRatio=1.53
gi|68566501|gb|CP000077.1| Sulfolobus acidocaldarius DSM 639, complete genome	kinModCall	modified_base	60013	60013	24	+	.	coverage=144;context=CAATATTCTCCACTAAGTCTTCTGCGTAAACAACTTTCAAT;IPDRatio=1.46
gi|68566501|gb|CP000077.1| Sulfolobus acidocaldarius DSM 639, complete genome	kinModCall	modified_base	60070	60070	24	+	.	coverage=157;context=CAAATCCTTCAAGTACTTCTAATGCGTATTTACCCGCAAGT;IPDRatio=1.41
gi|68566501|gb|CP000077.1| Sulfolobus acidocaldarius DSM 639, complete genome	kinModCall	modified_base	60148	60148	39	-	.	coverage=146;context=AGTAGACATGTCAATTCTCGTGGCAACTTGGCATGCGATGA;IPDRatio=1.78
gi|68566501|gb|CP000077.1| Sulfolobus acidocaldarius DSM 639, complete genome	kinModCall	modified_base	60188	60188	29	-	.	coverage=148;context=TTATTTGGGCTCAGAAACTGAAAGACTTAATCAAAGCCGGA;IPDRatio=1.54
gi|68566501|gb|CP000077.1| Sulfolobus acidocaldarius DSM 639, complete genome	kinModCall	modified_base	60280	60280	23	-	.	coverage=134;context=TATAGATGAACTGAAAAAAAAGTTAGAAGAGAACAGTAAAT;IPDRatio=1.47
gi|68566501|gb|CP000077.1| Sulfolobus acidocaldarius DSM 639, complete genome	kinModCall	modified_base	60320	60320	22	+	.	coverage=141;context=AGTTATTACTTCATCAGTATTTCTAGTAATTAATTTAATTT;IPDRatio=1.43
gi|68566501|gb|CP000077.1| Sulfolobus acidocaldarius DSM 639, complete genome	kinModCall	modified_base	60381	60381	25	+	.	coverage=148;context=GCATCCCCTTAAAAAATGAAGGCATAACAAATAAAAAACCC;IPDRatio=1.65
gi|68566501|gb|CP000077.1| Sulfolobus acidocaldarius DSM 639, complete genome	kinModCall	modified_base	60382	60382	31	+	.	coverage=107;context=CATCCCCTTAAAAAATGAAGGCATAACAAATAAAAAACCCT;IPDRatio=1.75
gi|68566501|gb|CP000077.1| Sulfolobus acidocaldarius DSM 639, complete genome	kinModCall	modified_base	60496	60496	24	+	.	coverage=157;context=GATCAAATCTACATCAATTTCGTTCTGAATAATTTTCTCGA;IPDRatio=1.47
gi|68566501|gb|CP000077.1| Sulfolobus acidocaldarius DSM 639, complete genome	kinModCall	modified_base	60534	60534	27	+	.	coverage=156;context=CGACTAAAGCCTCTGTAAACTTGTAGAAATTAAAAAATTCC;IPDRatio=1.49
gi|68566501|gb|CP000077.1| Sulfolobus acidocaldarius DSM 639, complete genome	kinModCall	modified_base	60562	60562	45	-	.	coverage=138;context=ATGATGACGAAGAGGAGATGGATGAGAAGGAATTTTTTAAT;IPDRatio=2.02
gi|68566501|gb|CP000077.1| Sulfolobus acidocaldarius DSM 639, complete genome	kinModCall	modified_base	60563	60563	21	-	.	coverage=155;context=GATGATGACGAAGAGGAGATGGATGAGAAGGAATTTTTTAA;IPDRatio=1.47
gi|68566501|gb|CP000077.1| Sulfolobus acidocaldarius DSM 639, complete genome	kinModCall	modified_base	60583	60583	21	+	.	coverage=160;context=CATCTCCTCTTCGTCATCATCAGTAAACGCAAATTTCACCT;IPDRatio=1.43
gi|68566501|gb|CP000077.1| Sulfolobus acidocaldarius DSM 639, complete genome	kinModCall	modified_base	60680	60680	25	-	.	coverage=155;context=TCGTCATGTGTAGAAAAAATAGTTGATGAGTATCTAAAATC;IPDRatio=1.49
gi|68566501|gb|CP000077.1| Sulfolobus acidocaldarius DSM 639, complete genome	kinModCall	modified_base	60705	60705	23	+	.	coverage=152;context=TTTCTACACATGACGAGTTATTGCAATATCCTAACTTTTCG;IPDRatio=1.43
gi|68566501|gb|CP000077.1| Sulfolobus acidocaldarius DSM 639, complete genome	kinModCall	modified_base	60765	60765	22	-	.	coverage=155;context=CTACTTAGTATGTAAATATTAGTGGGTTACCAGAATGCCAC;IPDRatio=1.41
gi|68566501|gb|CP000077.1| Sulfolobus acidocaldarius DSM 639, complete genome	kinModCall	modified_base	60811	60811	22	-	.	coverage=142;context=CTAGGAGTATATTAGTAAAGGGTATCGGAGAATAATAGCTT;IPDRatio=1.51
gi|68566501|gb|CP000077.1| Sulfolobus acidocaldarius DSM 639, complete genome	kinModCall	m6A	60866	60866	53	-	.	context=TTAGATTTAGGGACGTGGCAAAGGGTCATTCTTTTAGAATT;fracLow=0.266;coverage=151;IPDRatio=1.88;fracUp=0.553;frac=0.417;identificationQv=19
gi|68566501|gb|CP000077.1| Sulfolobus acidocaldarius DSM 639, complete genome	kinModCall	modified_base	60909	60909	22	-	.	coverage=151;context=CATAATTGGGAACTCCAGGGTCTTGCCAATAACCAATGGAG;IPDRatio=1.45
gi|68566501|gb|CP000077.1| Sulfolobus acidocaldarius DSM 639, complete genome	kinModCall	modified_base	60989	60989	23	-	.	coverage=150;context=GGTAAGAAACTTGTTCCACCTGATGGCACATTTGAACATAA;IPDRatio=1.46
gi|68566501|gb|CP000077.1| Sulfolobus acidocaldarius DSM 639, complete genome	kinModCall	modified_base	60999	60999	24	+	.	coverage=143;context=ATGTGCCATCAGGTGGAACAAGTTTCTTACCCCATTCAAGA;IPDRatio=1.51
gi|68566501|gb|CP000077.1| Sulfolobus acidocaldarius DSM 639, complete genome	kinModCall	modified_base	61011	61011	23	-	.	coverage=148;context=AATGAAGGATTATCTTGAATGGGGTAAGAAACTTGTTCCAC;IPDRatio=1.61
gi|68566501|gb|CP000077.1| Sulfolobus acidocaldarius DSM 639, complete genome	kinModCall	modified_base	61013	61013	22	+	.	coverage=145;context=GGAACAAGTTTCTTACCCCATTCAAGATAATCCTTCATTAA;IPDRatio=1.38
gi|68566501|gb|CP000077.1| Sulfolobus acidocaldarius DSM 639, complete genome	kinModCall	m4C	61062	61062	45	-	.	context=TGTGAAACATACTACATGTGCATTAATCGTTAATGAGGCTG;fracLow=0.399;coverage=151;IPDRatio=1.74;fracUp=0.847;frac=0.628;identificationQv=14
gi|68566501|gb|CP000077.1| Sulfolobus acidocaldarius DSM 639, complete genome	kinModCall	modified_base	61067	61067	28	+	.	coverage=140;context=TCATTAACGATTAATGCACATGTAGTATGTTTCACAAAAAC;IPDRatio=1.53
gi|68566501|gb|CP000077.1| Sulfolobus acidocaldarius DSM 639, complete genome	kinModCall	modified_base	61075	61075	35	-	.	coverage=152;context=TGGTATATGTTTTTGTGAAACATACTACATGTGCATTAATC;IPDRatio=1.56
gi|68566501|gb|CP000077.1| Sulfolobus acidocaldarius DSM 639, complete genome	kinModCall	modified_base	61096	61096	30	-	.	coverage=123;context=TTAAGGGAATCAAAGATGGGGTGGTATATGTTTTTGTGAAA;IPDRatio=1.91
gi|68566501|gb|CP000077.1| Sulfolobus acidocaldarius DSM 639, complete genome	kinModCall	modified_base	61099	61099	22	-	.	coverage=151;context=ACATTAAGGGAATCAAAGATGGGGTGGTATATGTTTTTGTG;IPDRatio=1.52
gi|68566501|gb|CP000077.1| Sulfolobus acidocaldarius DSM 639, complete genome	kinModCall	modified_base	61147	61147	21	+	.	coverage=142;context=TATGTGTTCTGTTATGTCTATACTTTCAAACCTAGATTTAG;IPDRatio=1.36
gi|68566501|gb|CP000077.1| Sulfolobus acidocaldarius DSM 639, complete genome	kinModCall	.	61240	61240	5	+	.	context=GAAATTATTATATTTCATGGATCTTGAAGGGATTGCTAGAA;motif=GGATCY;coverage=139;IPDRatio=1.079;id=GGATCY
gi|68566501|gb|CP000077.1| Sulfolobus acidocaldarius DSM 639, complete genome	kinModCall	.	61241	61241	7	-	.	context=TTTCTAGCAATCCCTTCAAGATCCATGAAATATAATAATTT;motif=AGATCC;coverage=143;IPDRatio=1.155;id=AGATCC
gi|68566501|gb|CP000077.1| Sulfolobus acidocaldarius DSM 639, complete genome	kinModCall	modified_base	61249	61249	21	+	.	coverage=130;context=ATATTTCATGGATCTTGAAGGGATTGCTAGAAAATTAATTC;IPDRatio=1.45
gi|68566501|gb|CP000077.1| Sulfolobus acidocaldarius DSM 639, complete genome	kinModCall	modified_base	61281	61281	21	+	.	coverage=138;context=AATTAATTCCTGATCTAGAGAGCGCTAGACGGAAAATAGAG;IPDRatio=1.50
gi|68566501|gb|CP000077.1| Sulfolobus acidocaldarius DSM 639, complete genome	kinModCall	modified_base	61308	61308	28	+	.	coverage=143;context=GACGGAAAATAGAGGAGGAGATCTCGTTCTACAAGGATAAC;IPDRatio=1.59
gi|68566501|gb|CP000077.1| Sulfolobus acidocaldarius DSM 639, complete genome	kinModCall	modified_base	61309	61309	30	-	.	coverage=152;context=TGTTATCCTTGTAGAACGAGATCTCCTCCTCTATTTTCCGT;IPDRatio=1.58
gi|68566501|gb|CP000077.1| Sulfolobus acidocaldarius DSM 639, complete genome	kinModCall	modified_base	61318	61318	21	-	.	coverage=145;context=AAGGATACCTGTTATCCTTGTAGAACGAGATCTCCTCCTCT;IPDRatio=1.47
gi|68566501|gb|CP000077.1| Sulfolobus acidocaldarius DSM 639, complete genome	kinModCall	modified_base	61329	61329	22	-	.	coverage=147;context=TTCCTTTATGAAAGGATACCTGTTATCCTTGTAGAACGAGA;IPDRatio=1.45
gi|68566501|gb|CP000077.1| Sulfolobus acidocaldarius DSM 639, complete genome	kinModCall	modified_base	61363	61363	22	+	.	coverage=138;context=AAAGGAATTGGTAGACGCAGTAGTTGAAGAGGCAAGGAGAT;IPDRatio=1.50
gi|68566501|gb|CP000077.1| Sulfolobus acidocaldarius DSM 639, complete genome	kinModCall	m4C	61375	61375	42	+	.	context=AGACGCAGTAGTTGAAGAGGCAAGGAGATCCCTTGAGGCAG;fracLow=0.243;coverage=142;IPDRatio=1.76;fracUp=0.609;frac=0.431;identificationQv=4
gi|68566501|gb|CP000077.1| Sulfolobus acidocaldarius DSM 639, complete genome	kinModCall	modified_base	61382	61382	71	+	.	context=GTAGTTGAAGAGGCAAGGAGATCCCTTGAGGCAGAAAATAA;motif=AGATCC;coverage=138;IPDRatio=2.30;id=AGATCC
gi|68566501|gb|CP000077.1| Sulfolobus acidocaldarius DSM 639, complete genome	kinModCall	modified_base	61383	61383	26	+	.	coverage=138;context=TAGTTGAAGAGGCAAGGAGATCCCTTGAGGCAGAAAATAAA;IPDRatio=1.56
gi|68566501|gb|CP000077.1| Sulfolobus acidocaldarius DSM 639, complete genome	kinModCall	m6A	61383	61383	80	-	.	context=TTTATTTTCTGCCTCAAGGGATCTCCTTGCCTCTTCAACTA;fracLow=0.272;motif=GGATCY;coverage=146;IPDRatio=2.41;id=GGATCY;fracUp=0.523;frac=0.422;identificationQv=27
gi|68566501|gb|CP000077.1| Sulfolobus acidocaldarius DSM 639, complete genome	kinModCall	modified_base	61424	61424	54	-	.	coverage=142;context=CCTGCTCTGACTCCCGTAACGGGATACTTAAGTAATTTATC;IPDRatio=2.55
gi|68566501|gb|CP000077.1| Sulfolobus acidocaldarius DSM 639, complete genome	kinModCall	.	61467	61467	2	+	.	context=AAGCAGGTCTTGGTTCTAGGGGTATAGGTGATCATATAGTT;motif=GGTATAVND;coverage=119;IPDRatio=0.929;id=GGTATAVND
gi|68566501|gb|CP000077.1| Sulfolobus acidocaldarius DSM 639, complete genome	kinModCall	modified_base	61488	61488	22	+	.	coverage=143;context=GTATAGGTGATCATATAGTTCACGAAAAAATACTTCAACTT;IPDRatio=1.41
gi|68566501|gb|CP000077.1| Sulfolobus acidocaldarius DSM 639, complete genome	kinModCall	modified_base	61500	61500	37	+	.	coverage=142;context=ATATAGTTCACGAAAAAATACTTCAACTTAGTAAACTAGGG;IPDRatio=1.64
gi|68566501|gb|CP000077.1| Sulfolobus acidocaldarius DSM 639, complete genome	kinModCall	modified_base	61551	61551	30	+	.	coverage=130;context=ACGCAAGAGTCACAGAAGAGGGGATACTTGCCTCAATAGAC;IPDRatio=1.71
gi|68566501|gb|CP000077.1| Sulfolobus acidocaldarius DSM 639, complete genome	kinModCall	m4C	61561	61561	30	+	.	context=CACAGAAGAGGGGATACTTGCCTCAATAGACGGTATCCATT;fracLow=0.304;coverage=139;IPDRatio=1.57;fracUp=0.696;frac=0.485;identificationQv=5
gi|68566501|gb|CP000077.1| Sulfolobus acidocaldarius DSM 639, complete genome	kinModCall	modified_base	61578	61578	28	-	.	coverage=144;context=GAAATACGAAAGCCTAGAATGGATACCGTCTATTGAGGCAA;IPDRatio=1.62
gi|68566501|gb|CP000077.1| Sulfolobus acidocaldarius DSM 639, complete genome	kinModCall	modified_base	61648	61648	21	+	.	coverage=142;context=AGCATCGTTAAGAGATGTTATGGTGAAAGGTGGAAGACCAA;IPDRatio=1.44
gi|68566501|gb|CP000077.1| Sulfolobus acidocaldarius DSM 639, complete genome	kinModCall	modified_base	61729	61729	21	+	.	coverage=137;context=TGTAGGGATGTTATTGGACTTTGAGGCCGGTGTATTATCAG;IPDRatio=1.54
gi|68566501|gb|CP000077.1| Sulfolobus acidocaldarius DSM 639, complete genome	kinModCall	modified_base	61733	61733	23	-	.	coverage=144;context=GCAACTGATAATACACCGGCCTCAAAGTCCAATAACATCCC;IPDRatio=1.61
gi|68566501|gb|CP000077.1| Sulfolobus acidocaldarius DSM 639, complete genome	kinModCall	m4C	61734	61734	132	-	.	context=TGCAACTGATAATACACCGGCCTCAAAGTCCAATAACATCC;fracLow=0.750;motif=GGCC;coverage=144;IPDRatio=3.29;id=GGCC;fracUp=1.000;frac=0.922;identificationQv=92
gi|68566501|gb|CP000077.1| Sulfolobus acidocaldarius DSM 639, complete genome	kinModCall	m4C	61735	61735	165	+	.	context=GATGTTATTGGACTTTGAGGCCGGTGTATTATCAGTTGCAG;fracLow=0.921;motif=GGCC;coverage=143;IPDRatio=4.06;id=GGCC;fracUp=1.000;frac=1.000;identificationQv=241
gi|68566501|gb|CP000077.1| Sulfolobus acidocaldarius DSM 639, complete genome	kinModCall	modified_base	61737	61737	22	+	.	coverage=141;context=TGTTATTGGACTTTGAGGCCGGTGTATTATCAGTTGCAGAG;IPDRatio=1.55
gi|68566501|gb|CP000077.1| Sulfolobus acidocaldarius DSM 639, complete genome	kinModCall	modified_base	61737	61737	25	-	.	coverage=131;context=CTCTGCAACTGATAATACACCGGCCTCAAAGTCCAATAACA;IPDRatio=1.52
gi|68566501|gb|CP000077.1| Sulfolobus acidocaldarius DSM 639, complete genome	kinModCall	modified_base	61739	61739	22	-	.	coverage=146;context=GACTCTGCAACTGATAATACACCGGCCTCAAAGTCCAATAA;IPDRatio=1.46
gi|68566501|gb|CP000077.1| Sulfolobus acidocaldarius DSM 639, complete genome	kinModCall	modified_base	61801	61801	26	+	.	coverage=136;context=GGGTAGTACACTAAGAATTGGGGGAGATCTTGTAATAGGTG;IPDRatio=1.49
gi|68566501|gb|CP000077.1| Sulfolobus acidocaldarius DSM 639, complete genome	kinModCall	modified_base	61810	61810	39	+	.	coverage=140;context=ACTAAGAATTGGGGGAGATCTTGTAATAGGTGAGAGAATTA;IPDRatio=1.84
gi|68566501|gb|CP000077.1| Sulfolobus acidocaldarius DSM 639, complete genome	kinModCall	modified_base	61822	61822	24	+	.	coverage=143;context=GGGAGATCTTGTAATAGGTGAGAGAATTAGTGGAGGAGTTG;IPDRatio=1.50
gi|68566501|gb|CP000077.1| Sulfolobus acidocaldarius DSM 639, complete genome	kinModCall	modified_base	61843	61843	42	+	.	coverage=124;context=GAGAATTAGTGGAGGAGTTGGTGCGATAGGTGTGATACATA;IPDRatio=1.83
gi|68566501|gb|CP000077.1| Sulfolobus acidocaldarius DSM 639, complete genome	kinModCall	modified_base	61853	61853	26	+	.	coverage=145;context=GGAGGAGTTGGTGCGATAGGTGTGATACATAAAAAGTACTT;IPDRatio=1.57
gi|68566501|gb|CP000077.1| Sulfolobus acidocaldarius DSM 639, complete genome	kinModCall	modified_base	61922	61922	31	+	.	context=GATATTGTAATGACAGAGGGATCTGGAGGAGGAACGATTGC;motif=GGATCY;coverage=149;IPDRatio=1.60;id=GGATCY
gi|68566501|gb|CP000077.1| Sulfolobus acidocaldarius DSM 639, complete genome	kinModCall	m6A	61923	61923	42	-	.	context=AGCAATCGTTCCTCCTCCAGATCCCTCTGTCATTACAATAT;fracLow=0.131;motif=AGATCC;coverage=141;IPDRatio=1.79;id=AGATCC;fracUp=0.350;frac=0.241;identificationQv=5
gi|68566501|gb|CP000077.1| Sulfolobus acidocaldarius DSM 639, complete genome	kinModCall	modified_base	61972	61972	25	+	.	coverage=146;context=AATATATAATGGGTATTACGACGTGGTAAGAGAGACTATTT;IPDRatio=1.59
gi|68566501|gb|CP000077.1| Sulfolobus acidocaldarius DSM 639, complete genome	kinModCall	modified_base	61975	61975	29	+	.	coverage=144;context=ATATAATGGGTATTACGACGTGGTAAGAGAGACTATTTCTA;IPDRatio=1.71
gi|68566501|gb|CP000077.1| Sulfolobus acidocaldarius DSM 639, complete genome	kinModCall	modified_base	62031	62031	21	-	.	coverage=136;context=ATCTACTAAATCATACATTTCCTCAGAAACTATTTTACAGG;IPDRatio=1.41
gi|68566501|gb|CP000077.1| Sulfolobus acidocaldarius DSM 639, complete genome	kinModCall	modified_base	62037	62037	29	+	.	coverage=142;context=AAATAGTTTCTGAGGAAATGTATGATTTAGTAGATAGTATG;IPDRatio=1.62
gi|68566501|gb|CP000077.1| Sulfolobus acidocaldarius DSM 639, complete genome	kinModCall	modified_base	62076	62076	46	+	.	context=TGACTGACGTTACAAATGGCGGTATAAGGGCTACTGCAAAT;motif=GGTATAVND;coverage=138;IPDRatio=2.81;id=GGTATAVND
gi|68566501|gb|CP000077.1| Sulfolobus acidocaldarius DSM 639, complete genome	kinModCall	modified_base	62334	62334	29	+	.	coverage=143;context=AAGATTCGCCATTAATTACTAGTGAAGGTAAACCTCTAATC;IPDRatio=1.53
gi|68566501|gb|CP000077.1| Sulfolobus acidocaldarius DSM 639, complete genome	kinModCall	modified_base	62532	62532	21	-	.	coverage=144;context=ACTGCTGTTGAGACATAAATATCTACTTGTAAACCTAAACT;IPDRatio=1.41
gi|68566501|gb|CP000077.1| Sulfolobus acidocaldarius DSM 639, complete genome	kinModCall	.	62630	62630	18	+	.	context=ATGCCTTAGCCATGATTAAGGGTATAGGGTATAATACTGCT;motif=GGTATAVND;coverage=112;IPDRatio=1.473;id=GGTATAVND
gi|68566501|gb|CP000077.1| Sulfolobus acidocaldarius DSM 639, complete genome	kinModCall	.	62637	62637	10	+	.	context=AGCCATGATTAAGGGTATAGGGTATAATACTGCTATGATAA;motif=GGTATAVND;coverage=121;IPDRatio=1.258;id=GGTATAVND
gi|68566501|gb|CP000077.1| Sulfolobus acidocaldarius DSM 639, complete genome	kinModCall	modified_base	62762	62762	24	-	.	coverage=126;context=GTTATAGATCCAGTTAGGGCTTTCCGGAATAATTTTGTTGT;IPDRatio=1.51
gi|68566501|gb|CP000077.1| Sulfolobus acidocaldarius DSM 639, complete genome	kinModCall	.	62774	62774	3	+	.	context=TTCCGGAAAGCCCTAACTGGATCTATAACAGACAGAAGGAT;motif=GGATCY;coverage=123;IPDRatio=1.018;id=GGATCY
gi|68566501|gb|CP000077.1| Sulfolobus acidocaldarius DSM 639, complete genome	kinModCall	.	62775	62775	8	-	.	context=AATCCTTCTGTCTGTTATAGATCCAGTTAGGGCTTTCCGGA;motif=AGATCC;coverage=129;IPDRatio=1.166;id=AGATCC
gi|68566501|gb|CP000077.1| Sulfolobus acidocaldarius DSM 639, complete genome	kinModCall	modified_base	62788	62788	43	+	.	coverage=119;context=AACTGGATCTATAACAGACAGAAGGATTACGAGTCAGGAGC;IPDRatio=1.78
gi|68566501|gb|CP000077.1| Sulfolobus acidocaldarius DSM 639, complete genome	kinModCall	modified_base	62799	62799	33	+	.	coverage=123;context=TAACAGACAGAAGGATTACGAGTCAGGAGCCGATATGCATT;IPDRatio=1.68
gi|68566501|gb|CP000077.1| Sulfolobus acidocaldarius DSM 639, complete genome	kinModCall	modified_base	62819	62819	26	+	.	coverage=114;context=AGTCAGGAGCCGATATGCATTTGGTGACCTCTGATTTGATC;IPDRatio=1.74
gi|68566501|gb|CP000077.1| Sulfolobus acidocaldarius DSM 639, complete genome	kinModCall	modified_base	62820	62820	24	+	.	coverage=105;context=GTCAGGAGCCGATATGCATTTGGTGACCTCTGATTTGATCT;IPDRatio=1.53
gi|68566501|gb|CP000077.1| Sulfolobus acidocaldarius DSM 639, complete genome	kinModCall	modified_base	62921	62921	21	+	.	coverage=123;context=ATAGTTTAGGTCTCAAGGTCAGAGGTCAGAGAACTAGAACT;IPDRatio=1.44
gi|68566501|gb|CP000077.1| Sulfolobus acidocaldarius DSM 639, complete genome	kinModCall	modified_base	63030	63030	27	+	.	coverage=98;context=GCCAGCTGGACCCGCAGAGGGTGGAGAAGCAAAGAAATAAA;IPDRatio=1.67
gi|68566501|gb|CP000077.1| Sulfolobus acidocaldarius DSM 639, complete genome	kinModCall	modified_base	63074	63074	39	+	.	context=TTAGGTGATTTAGATGGGAGATCCCAGAAAGAGTAAGAAAA;motif=AGATCC;coverage=112;IPDRatio=1.87;id=AGATCC
gi|68566501|gb|CP000077.1| Sulfolobus acidocaldarius DSM 639, complete genome	kinModCall	m6A	63075	63075	54	-	.	context=TTTTTCTTACTCTTTCTGGGATCTCCCATCTAAATCACCTA;fracLow=0.241;motif=GGATCY;coverage=127;IPDRatio=2.01;id=GGATCY;fracUp=0.529;frac=0.391;identificationQv=24
gi|68566501|gb|CP000077.1| Sulfolobus acidocaldarius DSM 639, complete genome	kinModCall	modified_base	63108	63108	23	-	.	coverage=129;context=ATTTTTATCCAAGGATGGCTAGGACCCATCCATTTTTTCTT;IPDRatio=1.51
gi|68566501|gb|CP000077.1| Sulfolobus acidocaldarius DSM 639, complete genome	kinModCall	modified_base	63119	63119	24	+	.	coverage=116;context=GATGGGTCCTAGCCATCCTTGGATAAAAATAAACCTAGGTA;IPDRatio=1.49
gi|68566501|gb|CP000077.1| Sulfolobus acidocaldarius DSM 639, complete genome	kinModCall	m4C	63165	63165	43	+	.	context=CAAATTCTAATAGGCAAATACGGGCTTAGAAATAAGAAAGA;fracLow=0.409;coverage=114;IPDRatio=1.87;fracUp=0.877;frac=0.616;identificationQv=10
gi|68566501|gb|CP000077.1| Sulfolobus acidocaldarius DSM 639, complete genome	kinModCall	modified_base	63302	63302	23	+	.	coverage=112;context=ATTGATACAGAAGCTCTATAGGATGGGTATACTAGAGAAGG;IPDRatio=1.59
gi|68566501|gb|CP000077.1| Sulfolobus acidocaldarius DSM 639, complete genome	kinModCall	.	63307	63307	14	+	.	context=TACAGAAGCTCTATAGGATGGGTATACTAGAGAAGGACAAC;motif=GGTATAVND;coverage=105;IPDRatio=1.444;id=GGTATAVND
gi|68566501|gb|CP000077.1| Sulfolobus acidocaldarius DSM 639, complete genome	kinModCall	modified_base	63387	63387	21	-	.	coverage=122;context=CCTTTCTTATATACAATAGTCTGTAGTCTTCTTTCAAGGTA;IPDRatio=1.42
gi|68566501|gb|CP000077.1| Sulfolobus acidocaldarius DSM 639, complete genome	kinModCall	modified_base	63390	63390	22	+	.	coverage=111;context=CTTGAAAGAAGACTACAGACTATTGTATATAAGAAAGGTCT;IPDRatio=1.47
gi|68566501|gb|CP000077.1| Sulfolobus acidocaldarius DSM 639, complete genome	kinModCall	m4C	63413	63413	20	+	.	context=TGTATATAAGAAAGGTCTTGCAAGGACAATATATCAGGCTA;fracLow=1.000;coverage=114;IPDRatio=1.61;fracUp=1.000;frac=1.000;identificationQv=7
gi|68566501|gb|CP000077.1| Sulfolobus acidocaldarius DSM 639, complete genome	kinModCall	modified_base	63505	63505	42	+	.	coverage=115;context=CTCCAGGTTATGTAGTTTTGAGGGGAGAGGAGGATTTAATA;IPDRatio=1.83
gi|68566501|gb|CP000077.1| Sulfolobus acidocaldarius DSM 639, complete genome	kinModCall	modified_base	63507	63507	22	+	.	coverage=105;context=CCAGGTTATGTAGTTTTGAGGGGAGAGGAGGATTTAATAGA;IPDRatio=1.59
gi|68566501|gb|CP000077.1| Sulfolobus acidocaldarius DSM 639, complete genome	kinModCall	modified_base	63510	63510	21	-	.	coverage=122;context=TAATCTATTAAATCCTCCTCTCCCCTCAAAACTACATAACC;IPDRatio=1.45
gi|68566501|gb|CP000077.1| Sulfolobus acidocaldarius DSM 639, complete genome	kinModCall	m4C	63552	63552	49	-	.	context=CCTTGTGATGGTGGATTTTGCTTGAAAGGAGAAGTTGGATA;fracLow=0.267;coverage=129;IPDRatio=1.96;fracUp=0.692;frac=0.502;identificationQv=22
gi|68566501|gb|CP000077.1| Sulfolobus acidocaldarius DSM 639, complete genome	kinModCall	modified_base	63564	63564	22	-	.	coverage=127;context=ACATTTACCTCACCTTGTGATGGTGGATTTTGCTTGAAAGG;IPDRatio=1.41
gi|68566501|gb|CP000077.1| Sulfolobus acidocaldarius DSM 639, complete genome	kinModCall	modified_base	63570	63570	21	+	.	coverage=109;context=AAGCAAAATCCACCATCACAAGGTGAGGTAAATGTCGAGCA;IPDRatio=1.48
gi|68566501|gb|CP000077.1| Sulfolobus acidocaldarius DSM 639, complete genome	kinModCall	modified_base	63628	63628	28	-	.	coverage=132;context=ATTATTGTATTATTCTGCGAGGCATATATCCTCGCATTTCC;IPDRatio=1.59
gi|68566501|gb|CP000077.1| Sulfolobus acidocaldarius DSM 639, complete genome	kinModCall	modified_base	63634	63634	24	+	.	coverage=108;context=GCGAGGATATATGCCTCGCAGAATAATACAATAATAACAAT;IPDRatio=1.55
gi|68566501|gb|CP000077.1| Sulfolobus acidocaldarius DSM 639, complete genome	kinModCall	modified_base	63774	63774	28	+	.	coverage=117;context=TGCCAATAAGGCTGCAAATGATGCCTTTGATAAGGGTATTA;IPDRatio=1.58
gi|68566501|gb|CP000077.1| Sulfolobus acidocaldarius DSM 639, complete genome	kinModCall	modified_base	63924	63924	31	-	.	coverage=134;context=TTATGGTATCATGAGGTAATGGCGTAACGTCTTCAATTCTT;IPDRatio=1.95
gi|68566501|gb|CP000077.1| Sulfolobus acidocaldarius DSM 639, complete genome	kinModCall	modified_base	64034	64034	23	+	.	coverage=114;context=AAATGGATTAAGGCTTAGGTTAGTGCTAGAGAATTATCCCC;IPDRatio=1.53
gi|68566501|gb|CP000077.1| Sulfolobus acidocaldarius DSM 639, complete genome	kinModCall	modified_base	64053	64053	21	-	.	coverage=129;context=ATAGAGTTTACGAACTCAAGGGGATAATTCTCTAGCACTAA;IPDRatio=1.51
gi|68566501|gb|CP000077.1| Sulfolobus acidocaldarius DSM 639, complete genome	kinModCall	modified_base	64054	64054	21	-	.	coverage=133;context=TATAGAGTTTACGAACTCAAGGGGATAATTCTCTAGCACTA;IPDRatio=1.54
gi|68566501|gb|CP000077.1| Sulfolobus acidocaldarius DSM 639, complete genome	kinModCall	modified_base	64085	64085	28	-	.	coverage=136;context=TAACGGGTACATATAAAATTGATGCTCTCCTTATAGAGTTT;IPDRatio=1.52
gi|68566501|gb|CP000077.1| Sulfolobus acidocaldarius DSM 639, complete genome	kinModCall	modified_base	64100	64100	24	-	.	coverage=127;context=CTTCATCCACAGCCATAACGGGTACATATAAAATTGATGCT;IPDRatio=1.53
gi|68566501|gb|CP000077.1| Sulfolobus acidocaldarius DSM 639, complete genome	kinModCall	modified_base	64110	64110	22	-	.	coverage=139;context=ATAAAATAGACTTCATCCACAGCCATAACGGGTACATATAA;IPDRatio=1.43
gi|68566501|gb|CP000077.1| Sulfolobus acidocaldarius DSM 639, complete genome	kinModCall	modified_base	64171	64171	22	-	.	coverage=138;context=AAAAGGCACGAGTGCAAGTCTATGAGCTAAAATCTCGTCAT;IPDRatio=1.43
gi|68566501|gb|CP000077.1| Sulfolobus acidocaldarius DSM 639, complete genome	kinModCall	modified_base	64257	64257	28	+	.	coverage=121;context=GCGGAATGTAAGGAAAATTGTGATGGTTGTTATAATAGAGT;IPDRatio=1.60
gi|68566501|gb|CP000077.1| Sulfolobus acidocaldarius DSM 639, complete genome	kinModCall	modified_base	64518	64518	21	+	.	coverage=124;context=GTTACCGTATTAGGAAATTGTGAGAAGGCAGTGGAGGTTTG;IPDRatio=1.46
gi|68566501|gb|CP000077.1| Sulfolobus acidocaldarius DSM 639, complete genome	kinModCall	modified_base	64546	64546	21	+	.	coverage=125;context=CAGTGGAGGTTTGTCCAGAAGGCGTCTTTGCTATGGAAAAT;IPDRatio=1.52
gi|68566501|gb|CP000077.1| Sulfolobus acidocaldarius DSM 639, complete genome	kinModCall	modified_base	64575	64575	23	-	.	coverage=135;context=GACAATTCATTCTTTACAACTAGTTTATTATTTTCCATAGC;IPDRatio=1.45
gi|68566501|gb|CP000077.1| Sulfolobus acidocaldarius DSM 639, complete genome	kinModCall	modified_base	64715	64715	21	+	.	coverage=112;context=TTTAAAGCCAGAGAGAATTTTAATAGAGGCAAGTAAGAGCT;IPDRatio=1.43
gi|68566501|gb|CP000077.1| Sulfolobus acidocaldarius DSM 639, complete genome	kinModCall	modified_base	64796	64796	22	+	.	coverage=126;context=TGGAAAGTAATGTCTCGTGGTAGTACTAACATAATGTTAAG;IPDRatio=1.65
gi|68566501|gb|CP000077.1| Sulfolobus acidocaldarius DSM 639, complete genome	kinModCall	modified_base	64868	64868	25	+	.	coverage=126;context=AAGGCTATATGGGTTAGAGTGGCTGAGGAGCTAGAGGCTCC;IPDRatio=1.59
gi|68566501|gb|CP000077.1| Sulfolobus acidocaldarius DSM 639, complete genome	kinModCall	modified_base	64930	64930	25	+	.	context=TAACATTTATAAAATCAATAGGTATAGTAAGGCAAATGATA;motif=GGTATAVND;coverage=120;IPDRatio=1.64;id=GGTATAVND
gi|68566501|gb|CP000077.1| Sulfolobus acidocaldarius DSM 639, complete genome	kinModCall	modified_base	64932	64932	23	+	.	coverage=122;context=ACATTTATAAAATCAATAGGTATAGTAAGGCAAATGATATA;IPDRatio=1.67
gi|68566501|gb|CP000077.1| Sulfolobus acidocaldarius DSM 639, complete genome	kinModCall	modified_base	65018	65018	21	-	.	coverage=146;context=TTAGCCGGTTTGGAGAACGAGAGTGCCACTACTGTCACTGG;IPDRatio=1.48
gi|68566501|gb|CP000077.1| Sulfolobus acidocaldarius DSM 639, complete genome	kinModCall	modified_base	65236	65236	26	+	.	coverage=130;context=TTATTGAAGTCAGGTAAGAAGGTCTATGTGGTGAATGCTGA;IPDRatio=1.59
gi|68566501|gb|CP000077.1| Sulfolobus acidocaldarius DSM 639, complete genome	kinModCall	modified_base	65345	65345	22	-	.	coverage=153;context=TCTGGGTCTTCTAATTCCTTGCCTGTAAGGATTTTGCATAG;IPDRatio=1.38
gi|68566501|gb|CP000077.1| Sulfolobus acidocaldarius DSM 639, complete genome	kinModCall	modified_base	65401	65401	28	+	.	coverage=100;context=GTGAAGAGAACAGTGAGAGGGATGCTTCCTAAAAATAAATT;IPDRatio=1.59
gi|68566501|gb|CP000077.1| Sulfolobus acidocaldarius DSM 639, complete genome	kinModCall	modified_base	65528	65528	22	+	.	coverage=137;context=CTGATGTTAGTAGGTTAAAAGGTAAATATATAACTGTTGCA;IPDRatio=1.47
gi|68566501|gb|CP000077.1| Sulfolobus acidocaldarius DSM 639, complete genome	kinModCall	modified_base	65705	65705	28	-	.	context=TATATCTAACTACCTCAATTGGTATAATTTCAATTGGAATA;motif=GGTATAVND;coverage=161;IPDRatio=1.65;id=GGTATAVND
gi|68566501|gb|CP000077.1| Sulfolobus acidocaldarius DSM 639, complete genome	kinModCall	modified_base	65803	65803	25	+	.	context=GAATATACACACAAGGAGGAGGTATAATGGGTCAAGCTGAT;motif=GGTATAVND;coverage=145;IPDRatio=1.57;id=GGTATAVND
gi|68566501|gb|CP000077.1| Sulfolobus acidocaldarius DSM 639, complete genome	kinModCall	modified_base	65846	65846	21	+	.	coverage=144;context=TGCTAGAATGGCACTAGCTAGAGCATTGGTCAAATTTACGA;IPDRatio=1.40
gi|68566501|gb|CP000077.1| Sulfolobus acidocaldarius DSM 639, complete genome	kinModCall	modified_base	65861	65861	22	+	.	coverage=138;context=AGCTAGAGCATTGGTCAAATTTACGAATAGTAAGGAACTTG;IPDRatio=1.58
gi|68566501|gb|CP000077.1| Sulfolobus acidocaldarius DSM 639, complete genome	kinModCall	modified_base	66013	66013	21	-	.	coverage=132;context=ACATGTAAAACATCTAATCGGAATAATCAAGAAGTTTCACC;IPDRatio=1.47
gi|68566501|gb|CP000077.1| Sulfolobus acidocaldarius DSM 639, complete genome	kinModCall	modified_base	66085	66085	40	+	.	coverage=141;context=TTAGTAATAGGGTAATGGGTGGAGAGGATCCTGAGAAAGTG;IPDRatio=1.74
gi|68566501|gb|CP000077.1| Sulfolobus acidocaldarius DSM 639, complete genome	kinModCall	modified_base	66092	66092	58	+	.	context=TAGGGTAATGGGTGGAGAGGATCCTGAGAAAGTGCTAACTG;motif=GGATCY;coverage=146;IPDRatio=2.06;id=GGATCY
gi|68566501|gb|CP000077.1| Sulfolobus acidocaldarius DSM 639, complete genome	kinModCall	m6A	66093	66093	68	-	.	context=TCAGTTAGCACTTTCTCAGGATCCTCTCCACCCATTACCCT;fracLow=0.187;motif=GGATCY;coverage=160;IPDRatio=2.12;id=GGATCY;fracUp=0.419;frac=0.314;identificationQv=25
gi|68566501|gb|CP000077.1| Sulfolobus acidocaldarius DSM 639, complete genome	kinModCall	modified_base	66097	66097	27	-	.	coverage=162;context=AAGCTCAGTTAGCACTTTCTCAGGATCCTCTCCACCCATTA;IPDRatio=1.47
gi|68566501|gb|CP000077.1| Sulfolobus acidocaldarius DSM 639, complete genome	kinModCall	modified_base	66101	66101	26	+	.	coverage=150;context=GGGTGGAGAGGATCCTGAGAAAGTGCTAACTGAGCTTGGTG;IPDRatio=1.50
gi|68566501|gb|CP000077.1| Sulfolobus acidocaldarius DSM 639, complete genome	kinModCall	modified_base	66173	66173	23	-	.	coverage=153;context=TAGTATAATGTATAATTTCCCTTATAATATTAACGTGGGAT;IPDRatio=1.55
gi|68566501|gb|CP000077.1| Sulfolobus acidocaldarius DSM 639, complete genome	kinModCall	modified_base	66403	66403	24	+	.	coverage=138;context=ATAGGGTAAGACCTGAGGGACTTTATGTACTTGATGTTAGA;IPDRatio=1.46
gi|68566501|gb|CP000077.1| Sulfolobus acidocaldarius DSM 639, complete genome	kinModCall	modified_base	66482	66482	30	-	.	coverage=154;context=TGGAAGCAACCGTTAAAACAGCCTCAGGTCTGAACCTAGAA;IPDRatio=1.60
gi|68566501|gb|CP000077.1| Sulfolobus acidocaldarius DSM 639, complete genome	kinModCall	modified_base	66506	66506	21	+	.	coverage=136;context=TTTAACGGTTGCTTCCAGACCATATGCCTTTACCCCTGTTC;IPDRatio=1.41
gi|68566501|gb|CP000077.1| Sulfolobus acidocaldarius DSM 639, complete genome	kinModCall	modified_base	66520	66520	21	-	.	coverage=144;context=TTCACTAAATTTTTGAACAGGGGTAAAGGCATATGGTCTGG;IPDRatio=1.58
gi|68566501|gb|CP000077.1| Sulfolobus acidocaldarius DSM 639, complete genome	kinModCall	modified_base	66521	66521	23	-	.	coverage=151;context=CTTCACTAAATTTTTGAACAGGGGTAAAGGCATATGGTCTG;IPDRatio=1.55
gi|68566501|gb|CP000077.1| Sulfolobus acidocaldarius DSM 639, complete genome	kinModCall	modified_base	66535	66535	21	+	.	coverage=135;context=TTACCCCTGTTCAAAAATTTAGTGAAGTCGTAAGGGGTAAG;IPDRatio=1.51
gi|68566501|gb|CP000077.1| Sulfolobus acidocaldarius DSM 639, complete genome	kinModCall	modified_base	66547	66547	22	+	.	coverage=136;context=AAAAATTTAGTGAAGTCGTAAGGGGTAAGGAAATTAGTGGT;IPDRatio=1.47
gi|68566501|gb|CP000077.1| Sulfolobus acidocaldarius DSM 639, complete genome	kinModCall	modified_base	66561	66561	24	+	.	coverage=130;context=GTCGTAAGGGGTAAGGAAATTAGTGGTAGATTCCCTCCTGG;IPDRatio=1.48
gi|68566501|gb|CP000077.1| Sulfolobus acidocaldarius DSM 639, complete genome	kinModCall	m6A	66641	66641	40	+	.	context=TGAAGTATTGATAGTAACAGATCCTAGGACAGATTTGCAAG;fracLow=0.124;motif=AGATCC;coverage=134;IPDRatio=1.84;id=AGATCC;fracUp=0.324;frac=0.231;identificationQv=5
gi|68566501|gb|CP000077.1| Sulfolobus acidocaldarius DSM 639, complete genome	kinModCall	modified_base	66642	66642	53	-	.	context=GCTTGCAAATCTGTCCTAGGATCTGTTACTATCAATACTTC;motif=GGATCY;coverage=159;IPDRatio=1.90;id=GGATCY
gi|68566501|gb|CP000077.1| Sulfolobus acidocaldarius DSM 639, complete genome	kinModCall	.	66685	66685	10	+	.	context=TAAAGGAAGCTTCTAAAGTTGGTATACCAATAGTAGCATTC;motif=GGTATAVND;coverage=130;IPDRatio=1.307;id=GGTATAVND
gi|68566501|gb|CP000077.1| Sulfolobus acidocaldarius DSM 639, complete genome	kinModCall	modified_base	66692	66692	48	-	.	context=TATCTGTGAATGCTACTATTGGTATACCAACTTTAGAAGCT;motif=GGTATAVND;coverage=151;IPDRatio=2.21;id=GGTATAVND
gi|68566501|gb|CP000077.1| Sulfolobus acidocaldarius DSM 639, complete genome	kinModCall	modified_base	66751	66751	22	-	.	coverage=158;context=CTTTCTACCCTTGTTGTTGGCAGGAATTATTACGTCAATAA;IPDRatio=1.44
gi|68566501|gb|CP000077.1| Sulfolobus acidocaldarius DSM 639, complete genome	kinModCall	modified_base	66903	66903	21	-	.	coverage=157;context=ATAGAAAGAACCTGCAACTGCAGGGATTCTTATCATTCTGT;IPDRatio=1.40
gi|68566501|gb|CP000077.1| Sulfolobus acidocaldarius DSM 639, complete genome	kinModCall	modified_base	66915	66915	23	+	.	coverage=128;context=GAATCCCTGCAGTTGCAGGTTCTTTCTATGAGGCAGATCCT;IPDRatio=1.44
gi|68566501|gb|CP000077.1| Sulfolobus acidocaldarius DSM 639, complete genome	kinModCall	modified_base	66925	66925	37	+	.	coverage=134;context=AGTTGCAGGTTCTTTCTATGAGGCAGATCCTGTTAGGTTAA;IPDRatio=1.74
gi|68566501|gb|CP000077.1| Sulfolobus acidocaldarius DSM 639, complete genome	kinModCall	modified_base	66931	66931	77	+	.	context=AGGTTCTTTCTATGAGGCAGATCCTGTTAGGTTAAGAAAAC;motif=AGATCC;coverage=134;IPDRatio=2.38;id=AGATCC
gi|68566501|gb|CP000077.1| Sulfolobus acidocaldarius DSM 639, complete genome	kinModCall	m6A	66932	66932	107	-	.	context=TGTTTTCTTAACCTAACAGGATCTGCCTCATAGAAAGAACC;fracLow=0.365;motif=GGATCY;coverage=157;IPDRatio=2.58;id=GGATCY;fracUp=0.616;frac=0.491;identificationQv=48
gi|68566501|gb|CP000077.1| Sulfolobus acidocaldarius DSM 639, complete genome	kinModCall	modified_base	67000	67000	36	-	.	coverage=158;context=GAGGCTTATTTTGAGGAACAGAGGGTAAACTTTTTGGACCC;IPDRatio=1.64
gi|68566501|gb|CP000077.1| Sulfolobus acidocaldarius DSM 639, complete genome	kinModCall	modified_base	67001	67001	23	-	.	coverage=158;context=GGAGGCTTATTTTGAGGAACAGAGGGTAAACTTTTTGGACC;IPDRatio=1.40
gi|68566501|gb|CP000077.1| Sulfolobus acidocaldarius DSM 639, complete genome	kinModCall	modified_base	67021	67021	22	-	.	coverage=155;context=AAAATCTATTACTTCTCTGTGGAGGCTTATTTTGAGGAACA;IPDRatio=1.42
gi|68566501|gb|CP000077.1| Sulfolobus acidocaldarius DSM 639, complete genome	kinModCall	modified_base	67028	67028	25	+	.	coverage=136;context=CAAAATAAGCCTCCACAGAGAAGTAATAGATTTTTCGTAGT;IPDRatio=1.67
gi|68566501|gb|CP000077.1| Sulfolobus acidocaldarius DSM 639, complete genome	kinModCall	modified_base	67054	67054	25	-	.	coverage=155;context=CACTATACATATAACCTGCATGAGGAACTACGAAAAATCTA;IPDRatio=1.48
gi|68566501|gb|CP000077.1| Sulfolobus acidocaldarius DSM 639, complete genome	kinModCall	modified_base	67156	67156	28	-	.	coverage=156;context=AAACATATGAACCTAAACCAGTGTGATTAGGTCCCAAAATA;IPDRatio=1.57
gi|68566501|gb|CP000077.1| Sulfolobus acidocaldarius DSM 639, complete genome	kinModCall	modified_base	67158	67158	21	-	.	coverage=157;context=TGAAACATATGAACCTAAACCAGTGTGATTAGGTCCCAAAA;IPDRatio=1.42
gi|68566501|gb|CP000077.1| Sulfolobus acidocaldarius DSM 639, complete genome	kinModCall	modified_base	67286	67286	35	+	.	coverage=137;context=ATTATTGATATTGACGAGAGGGCTCATCTATATGAGCATTC;IPDRatio=1.87
gi|68566501|gb|CP000077.1| Sulfolobus acidocaldarius DSM 639, complete genome	kinModCall	modified_base	67332	67332	21	-	.	coverage=158;context=GTTTTGACCAAATAAATATTGAAGAAATGGGATTTGAACCT;IPDRatio=1.38
gi|68566501|gb|CP000077.1| Sulfolobus acidocaldarius DSM 639, complete genome	kinModCall	modified_base	67391	67391	42	-	.	coverage=158;context=GCTAAACTTTCAGCAACATCTGGTGTTTGCATCATTATAAC;IPDRatio=1.71
gi|68566501|gb|CP000077.1| Sulfolobus acidocaldarius DSM 639, complete genome	kinModCall	modified_base	67416	67416	21	+	.	coverage=140;context=TTGCTGAAAGTTTAGCTGAGGGCATTTATAAGCTGGTATCA;IPDRatio=1.53
gi|68566501|gb|CP000077.1| Sulfolobus acidocaldarius DSM 639, complete genome	kinModCall	modified_base	67469	67469	22	+	.	coverage=144;context=GACATTGTAGTTTTAGCCAGTAGTGACCTCAATCATTATGA;IPDRatio=1.43
gi|68566501|gb|CP000077.1| Sulfolobus acidocaldarius DSM 639, complete genome	kinModCall	modified_base	67488	67488	28	+	.	coverage=146;context=GTAGTGACCTCAATCATTATGAGCCACATGATAAAACTATT;IPDRatio=1.48
gi|68566501|gb|CP000077.1| Sulfolobus acidocaldarius DSM 639, complete genome	kinModCall	modified_base	67490	67490	25	+	.	coverage=141;context=AGTGACCTCAATCATTATGAGCCACATGATAAAACTATTGA;IPDRatio=1.52
gi|68566501|gb|CP000077.1| Sulfolobus acidocaldarius DSM 639, complete genome	kinModCall	modified_base	67628	67628	23	-	.	coverage=153;context=TTTCCAAGTTTTTTAGCTAATATCAGGACAGTCATTATAGG;IPDRatio=1.44
gi|68566501|gb|CP000077.1| Sulfolobus acidocaldarius DSM 639, complete genome	kinModCall	modified_base	67744	67744	32	-	.	coverage=145;context=CCCAAAGAGGGATAGAGGTAGATTAATCACCAAACCTCACT;IPDRatio=1.55
gi|68566501|gb|CP000077.1| Sulfolobus acidocaldarius DSM 639, complete genome	kinModCall	modified_base	67756	67756	26	-	.	coverage=144;context=CTTTATTGGAATCCCAAAGAGGGATAGAGGTAGATTAATCA;IPDRatio=1.60
gi|68566501|gb|CP000077.1| Sulfolobus acidocaldarius DSM 639, complete genome	kinModCall	modified_base	67761	67761	21	+	.	coverage=121;context=AATCTACCTCTATCCCTCTTTGGGATTCCAATAAAGGGTGT;IPDRatio=1.51
gi|68566501|gb|CP000077.1| Sulfolobus acidocaldarius DSM 639, complete genome	kinModCall	modified_base	67762	67762	23	+	.	coverage=129;context=ATCTACCTCTATCCCTCTTTGGGATTCCAATAAAGGGTGTA;IPDRatio=1.60
gi|68566501|gb|CP000077.1| Sulfolobus acidocaldarius DSM 639, complete genome	kinModCall	modified_base	67786	67786	21	+	.	coverage=133;context=TTCCAATAAAGGGTGTAAATAATCCAATTTTGACAGCTTTT;IPDRatio=1.42
gi|68566501|gb|CP000077.1| Sulfolobus acidocaldarius DSM 639, complete genome	kinModCall	modified_base	67819	67819	52	+	.	coverage=137;context=CAGCTTTTATAGGCTTCGATGCTCAAGTAAGAGAAGGGGTA;IPDRatio=2.12
gi|68566501|gb|CP000077.1| Sulfolobus acidocaldarius DSM 639, complete genome	kinModCall	modified_base	67820	67820	24	+	.	coverage=136;context=AGCTTTTATAGGCTTCGATGCTCAAGTAAGAGAAGGGGTAG;IPDRatio=1.46
gi|68566501|gb|CP000077.1| Sulfolobus acidocaldarius DSM 639, complete genome	kinModCall	modified_base	67849	67849	29	-	.	coverage=151;context=ACTCTTAAAATCGGTAAGTAGAGGGGAATCTACCCCTTCTC;IPDRatio=1.52
gi|68566501|gb|CP000077.1| Sulfolobus acidocaldarius DSM 639, complete genome	kinModCall	m4C	67858	67858	72	-	.	context=CTTGAAGAGACTCTTAAAATCGGTAAGTAGAGGGGAATCTA;fracLow=1.000;coverage=157;IPDRatio=2.55;fracUp=1.000;frac=1.000;identificationQv=24
gi|68566501|gb|CP000077.1| Sulfolobus acidocaldarius DSM 639, complete genome	kinModCall	modified_base	67896	67896	25	+	.	coverage=135;context=AAGGAAGCTACAGGATTTGAGTGTAAGGTATTATTAGATAT;IPDRatio=1.48
gi|68566501|gb|CP000077.1| Sulfolobus acidocaldarius DSM 639, complete genome	kinModCall	modified_base	67911	67911	21	-	.	coverage=149;context=GTTGGACTTCCTGTGATATCTAATAATACCTTACACTCAAA;IPDRatio=1.39
gi|68566501|gb|CP000077.1| Sulfolobus acidocaldarius DSM 639, complete genome	kinModCall	modified_base	67943	67943	24	-	.	coverage=146;context=CTGAAAGATATATGTAGGTTGACGACAAAGGAGTTGGACTT;IPDRatio=1.48
gi|68566501|gb|CP000077.1| Sulfolobus acidocaldarius DSM 639, complete genome	kinModCall	modified_base	68001	68001	23	-	.	coverage=149;context=ATCTCCTCCTCAGTCAATGGTAGTTCACATTTTTCTATGGC;IPDRatio=1.50
gi|68566501|gb|CP000077.1| Sulfolobus acidocaldarius DSM 639, complete genome	kinModCall	m6A	68132	68132	70	+	.	context=ATTATATAGGGATGGAGAAGATCCTATACCTGTCTCATTGC;fracLow=0.216;motif=AGATCC;coverage=135;IPDRatio=2.26;id=AGATCC;fracUp=0.471;frac=0.341;identificationQv=28
gi|68566501|gb|CP000077.1| Sulfolobus acidocaldarius DSM 639, complete genome	kinModCall	modified_base	68133	68133	47	+	.	coverage=136;context=TTATATAGGGATGGAGAAGATCCTATACCTGTCTCATTGCC;IPDRatio=1.88
gi|68566501|gb|CP000077.1| Sulfolobus acidocaldarius DSM 639, complete genome	kinModCall	m6A	68133	68133	99	-	.	context=GGCAATGAGACAGGTATAGGATCTTCTCCATCCCTATATAA;fracLow=0.361;motif=GGATCY;coverage=145;IPDRatio=2.58;id=GGATCY;fracUp=0.604;frac=0.475;identificationQv=43
gi|68566501|gb|CP000077.1| Sulfolobus acidocaldarius DSM 639, complete genome	kinModCall	modified_base	68141	68141	34	-	.	context=TCATCTCTGGCAATGAGACAGGTATAGGATCTTCTCCATCC;motif=GGTATAVND;coverage=140;IPDRatio=2.03;id=GGTATAVND
gi|68566501|gb|CP000077.1| Sulfolobus acidocaldarius DSM 639, complete genome	kinModCall	modified_base	68172	68172	21	+	.	coverage=132;context=CCAGAGATGAGTGCGTCTTTGCTGTTCAAGTACCCTATCCC;IPDRatio=1.42
gi|68566501|gb|CP000077.1| Sulfolobus acidocaldarius DSM 639, complete genome	kinModCall	.	68654	68654	15	+	.	context=CTGAGGTCATTGAGGAGATAGGTATAGCAATGGGAGTGGGA;motif=GGTATAVND;coverage=142;IPDRatio=1.442;id=GGTATAVND
gi|68566501|gb|CP000077.1| Sulfolobus acidocaldarius DSM 639, complete genome	kinModCall	modified_base	68721	68721	42	+	.	coverage=141;context=TGAAGTGAGAGAGACTTTCAAGATAGCTAGAAGGAATGCTC;IPDRatio=1.73
gi|68566501|gb|CP000077.1| Sulfolobus acidocaldarius DSM 639, complete genome	kinModCall	modified_base	68768	68768	27	+	.	coverage=144;context=CTCCCATAATAGCAAATTTAGGGGCACCACAACTAACTAGA;IPDRatio=1.56
gi|68566501|gb|CP000077.1| Sulfolobus acidocaldarius DSM 639, complete genome	kinModCall	modified_base	68776	68776	22	-	.	coverage=149;context=CCATAACCTCTAGTTAGTTGTGGTGCCCCTAAATTTGCTAT;IPDRatio=1.45
gi|68566501|gb|CP000077.1| Sulfolobus acidocaldarius DSM 639, complete genome	kinModCall	modified_base	68779	68779	25	+	.	coverage=144;context=GCAAATTTAGGGGCACCACAACTAACTAGAGGTTATGGATT;IPDRatio=1.50
gi|68566501|gb|CP000077.1| Sulfolobus acidocaldarius DSM 639, complete genome	kinModCall	modified_base	68893	68893	29	-	.	coverage=156;context=ATTTCCATGGGATAGTCGGGCTCTCCTTCCGGTTGAAATAC;IPDRatio=1.61
gi|68566501|gb|CP000077.1| Sulfolobus acidocaldarius DSM 639, complete genome	kinModCall	modified_base	69211	69211	28	+	.	coverage=152;context=GCTTTTGTTATAGGAAGTGGAGGGGTTAGAAATGGCTTAGA;IPDRatio=1.54
gi|68566501|gb|CP000077.1| Sulfolobus acidocaldarius DSM 639, complete genome	kinModCall	modified_base	69224	69224	35	+	.	coverage=148;context=GAAGTGGAGGGGTTAGAAATGGCTTAGAGGTGGTAAAATCA;IPDRatio=1.94
gi|68566501|gb|CP000077.1| Sulfolobus acidocaldarius DSM 639, complete genome	kinModCall	modified_base	69234	69234	25	+	.	coverage=144;context=GGTTAGAAATGGCTTAGAGGTGGTAAAATCAATATCCCTAG;IPDRatio=1.55
gi|68566501|gb|CP000077.1| Sulfolobus acidocaldarius DSM 639, complete genome	kinModCall	modified_base	69253	69253	30	-	.	coverage=158;context=AAACCACCTATGTTGGCACCTAGGGATATTGATTTTACCAC;IPDRatio=1.56
gi|68566501|gb|CP000077.1| Sulfolobus acidocaldarius DSM 639, complete genome	kinModCall	modified_base	69276	69276	22	+	.	coverage=148;context=TGCCAACATAGGTGGTTTTGCTCTACCTGCACTGAAAGCTG;IPDRatio=1.47
gi|68566501|gb|CP000077.1| Sulfolobus acidocaldarius DSM 639, complete genome	kinModCall	modified_base	69283	69283	23	-	.	coverage=158;context=CTTATCGCAGCTTTCAGTGCAGGTAGAGCAAAACCACCTAT;IPDRatio=1.46
gi|68566501|gb|CP000077.1| Sulfolobus acidocaldarius DSM 639, complete genome	kinModCall	modified_base	69294	69294	41	-	.	coverage=149;context=CCTCTTTACCCCTTATCGCAGCTTTCAGTGCAGGTAGAGCA;IPDRatio=1.80
gi|68566501|gb|CP000077.1| Sulfolobus acidocaldarius DSM 639, complete genome	kinModCall	m4C	69297	69297	40	+	.	context=TCTACCTGCACTGAAAGCTGCGATAAGGGGTAAAGAGGCTC;fracLow=0.731;coverage=151;IPDRatio=1.75;fracUp=1.000;frac=0.986;identificationQv=19
gi|68566501|gb|CP000077.1| Sulfolobus acidocaldarius DSM 639, complete genome	kinModCall	modified_base	69618	69618	28	+	.	coverage=148;context=TATCATTTGTTTACATCTGGAGGTAAGAGGTTAAGACCATT;IPDRatio=1.72
gi|68566501|gb|CP000077.1| Sulfolobus acidocaldarius DSM 639, complete genome	kinModCall	modified_base	69625	69625	31	-	.	coverage=163;context=TAAGATTAATGGTCTTAACCTCTTACCTCCAGATGTAAACA;IPDRatio=1.63
gi|68566501|gb|CP000077.1| Sulfolobus acidocaldarius DSM 639, complete genome	kinModCall	modified_base	69666	69666	23	-	.	coverage=153;context=GCTCTTTCTCTCTGTCCTCCGAATAAATCTGATGATATAGT;IPDRatio=1.42
gi|68566501|gb|CP000077.1| Sulfolobus acidocaldarius DSM 639, complete genome	kinModCall	modified_base	69703	69703	26	-	.	coverage=158;context=AGTATGAAGAACTTCAATAGCTGCACCTGCATAATAAGCTC;IPDRatio=1.48
gi|68566501|gb|CP000077.1| Sulfolobus acidocaldarius DSM 639, complete genome	kinModCall	modified_base	69746	69746	24	-	.	coverage=156;context=TGATATTATCTTGATCCATAATATCATCATGCACAAGCGTA;IPDRatio=1.41
gi|68566501|gb|CP000077.1| Sulfolobus acidocaldarius DSM 639, complete genome	kinModCall	modified_base	69762	69762	21	+	.	coverage=143;context=GATATTATGGATCAAGATAATATCAGAAGAGGGTTACCCAC;IPDRatio=1.47
gi|68566501|gb|CP000077.1| Sulfolobus acidocaldarius DSM 639, complete genome	kinModCall	m4C	69790	69790	28	-	.	context=TAAGGGTAAGCCGTATTTCACGTGGACTGTGGGTAACCCTC;fracLow=0.248;coverage=157;IPDRatio=1.53;fracUp=0.605;frac=0.413;identificationQv=4
gi|68566501|gb|CP000077.1| Sulfolobus acidocaldarius DSM 639, complete genome	kinModCall	modified_base	69799	69799	22	-	.	coverage=154;context=TAATATTGCTAAGGGTAAGCCGTATTTCACGTGGACTGTGG;IPDRatio=1.54
gi|68566501|gb|CP000077.1| Sulfolobus acidocaldarius DSM 639, complete genome	kinModCall	modified_base	69882	69882	24	-	.	coverage=158;context=GCCTTAATTATGGTTTCACTTGGCAAACCTCTAAGAGCCTG;IPDRatio=1.51
gi|68566501|gb|CP000077.1| Sulfolobus acidocaldarius DSM 639, complete genome	kinModCall	modified_base	69892	69892	24	-	.	coverage=163;context=AATATCGAAAGCCTTAATTATGGTTTCACTTGGCAAACCTC;IPDRatio=1.45
gi|68566501|gb|CP000077.1| Sulfolobus acidocaldarius DSM 639, complete genome	kinModCall	modified_base	70148	70148	22	+	.	coverage=145;context=ATTTCAGATTGTTGACGATATCTTAGGTCTAACAGCAGACG;IPDRatio=1.48
gi|68566501|gb|CP000077.1| Sulfolobus acidocaldarius DSM 639, complete genome	kinModCall	modified_base	70150	70150	23	+	.	coverage=150;context=TTCAGATTGTTGACGATATCTTAGGTCTAACAGCAGACGAA;IPDRatio=1.43
gi|68566501|gb|CP000077.1| Sulfolobus acidocaldarius DSM 639, complete genome	kinModCall	modified_base	70242	70242	31	+	.	coverage=142;context=ATACTTGTAATAAAAACACTGGAGCTTTGTAAAGAGGACGA;IPDRatio=1.63
gi|68566501|gb|CP000077.1| Sulfolobus acidocaldarius DSM 639, complete genome	kinModCall	modified_base	70258	70258	21	-	.	coverage=165;context=TAGGACAATCTTCTTCTCGTCCTCTTTACAAAGCTCCAGTG;IPDRatio=1.43
gi|68566501|gb|CP000077.1| Sulfolobus acidocaldarius DSM 639, complete genome	kinModCall	modified_base	70267	70267	21	-	.	coverage=157;context=TAACGCCTTTAGGACAATCTTCTTCTCGTCCTCTTTACAAA;IPDRatio=1.43
gi|68566501|gb|CP000077.1| Sulfolobus acidocaldarius DSM 639, complete genome	kinModCall	modified_base	70282	70282	29	+	.	coverage=119;context=AGAAGAAGATTGTCCTAAAGGCGTTAGGTAATAAGTCAGCC;IPDRatio=1.66
gi|68566501|gb|CP000077.1| Sulfolobus acidocaldarius DSM 639, complete genome	kinModCall	m4C	70283	70283	52	+	.	context=GAAGAAGATTGTCCTAAAGGCGTTAGGTAATAAGTCAGCCT;fracLow=0.342;coverage=142;IPDRatio=2.00;fracUp=0.641;frac=0.492;identificationQv=25
gi|68566501|gb|CP000077.1| Sulfolobus acidocaldarius DSM 639, complete genome	kinModCall	modified_base	70474	70474	28	-	.	coverage=164;context=CGAGCATTATTTTCTCCTTCTTATCGTAAATTCAGCTAGAT;IPDRatio=1.52
gi|68566501|gb|CP000077.1| Sulfolobus acidocaldarius DSM 639, complete genome	kinModCall	modified_base	70505	70505	24	-	.	coverage=166;context=ATTACCGAGAGAAGAATACCAAGCAGGGATACGAGCATTAT;IPDRatio=1.45
gi|68566501|gb|CP000077.1| Sulfolobus acidocaldarius DSM 639, complete genome	kinModCall	modified_base	70537	70537	26	+	.	coverage=143;context=CTCGGTAATTGTAGGTTTTGTGGTTACATTAATATCAACTA;IPDRatio=1.49
gi|68566501|gb|CP000077.1| Sulfolobus acidocaldarius DSM 639, complete genome	kinModCall	modified_base	70570	70570	28	+	.	coverage=134;context=ATCAACTAAATGGGTAATTGGGCTCTGCAAGAAAAGGGGTT;IPDRatio=1.75
gi|68566501|gb|CP000077.1| Sulfolobus acidocaldarius DSM 639, complete genome	kinModCall	modified_base	70571	70571	37	+	.	coverage=111;context=TCAACTAAATGGGTAATTGGGCTCTGCAAGAAAAGGGGTTT;IPDRatio=1.75
gi|68566501|gb|CP000077.1| Sulfolobus acidocaldarius DSM 639, complete genome	kinModCall	modified_base	70644	70644	38	+	.	context=ATGATGTTCCTGTACTTGGCGGTATAGGAATTGTGGCTGGC;motif=GGTATAVND;coverage=143;IPDRatio=2.11;id=GGTATAVND
gi|68566501|gb|CP000077.1| Sulfolobus acidocaldarius DSM 639, complete genome	kinModCall	m6A	70700	70700	60	-	.	context=ATTCCAGGAGAAAGATTATAAGAGGTTAATAAAAAGGTAAA;fracLow=0.166;coverage=162;IPDRatio=1.90;fracUp=0.446;frac=0.315;identificationQv=6
gi|68566501|gb|CP000077.1| Sulfolobus acidocaldarius DSM 639, complete genome	kinModCall	modified_base	70806	70806	23	+	.	coverage=121;context=ACATTTTCAACATAAGCCAGGCTACTAGGGCATTTCTTCCA;IPDRatio=1.48
gi|68566501|gb|CP000077.1| Sulfolobus acidocaldarius DSM 639, complete genome	kinModCall	modified_base	70816	70816	23	+	.	coverage=138;context=CATAAGCCAGGCTACTAGGGCATTTCTTCCAATATTTGCCT;IPDRatio=1.49
gi|68566501|gb|CP000077.1| Sulfolobus acidocaldarius DSM 639, complete genome	kinModCall	modified_base	70870	70870	37	-	.	coverage=162;context=GAAAAGGGATTGAAATTATCGTATGACCAACACTATATAAT;IPDRatio=1.62
gi|68566501|gb|CP000077.1| Sulfolobus acidocaldarius DSM 639, complete genome	kinModCall	modified_base	70893	70893	43	+	.	coverage=133;context=TAATTTCAATCCCTTTTCTGGGTAAGGTAAACTTCGGAATA;IPDRatio=1.92
gi|68566501|gb|CP000077.1| Sulfolobus acidocaldarius DSM 639, complete genome	kinModCall	modified_base	70956	70956	37	-	.	coverage=175;context=AAGCATGTTGAAGGCATTTGCAGTTATAGTTAATGTTGCAG;IPDRatio=1.61
gi|68566501|gb|CP000077.1| Sulfolobus acidocaldarius DSM 639, complete genome	kinModCall	modified_base	70982	70982	22	+	.	coverage=142;context=GCCTTCAACATGCTTGAAGGACTTAACGGTTTAGGGGCAGG;IPDRatio=1.61
gi|68566501|gb|CP000077.1| Sulfolobus acidocaldarius DSM 639, complete genome	kinModCall	modified_base	71054	71054	21	+	.	coverage=140;context=TACATAGGGTTAAAATCTGGAGGTACATCATTTTACGCCGG;IPDRatio=1.59
gi|68566501|gb|CP000077.1| Sulfolobus acidocaldarius DSM 639, complete genome	kinModCall	modified_base	71060	71060	22	-	.	coverage=167;context=ACGATACCGGCGTAAAATGATGTACCTCCAGATTTTAACCC;IPDRatio=1.57
gi|68566501|gb|CP000077.1| Sulfolobus acidocaldarius DSM 639, complete genome	kinModCall	modified_base	71073	71073	21	+	.	coverage=142;context=GAGGTACATCATTTTACGCCGGTATCGTATCTATTATCCTA;IPDRatio=1.53
gi|68566501|gb|CP000077.1| Sulfolobus acidocaldarius DSM 639, complete genome	kinModCall	modified_base	71079	71079	25	-	.	coverage=175;context=TGACGCTAGGATAATAGATACGATACCGGCGTAAAATGATG;IPDRatio=1.59
gi|68566501|gb|CP000077.1| Sulfolobus acidocaldarius DSM 639, complete genome	kinModCall	modified_base	71094	71094	21	+	.	coverage=133;context=GTATCGTATCTATTATCCTAGCGTCAGTACTCTTTGGTTTT;IPDRatio=1.44
gi|68566501|gb|CP000077.1| Sulfolobus acidocaldarius DSM 639, complete genome	kinModCall	.	71177	71177	16	+	.	context=ATAGGTACTTATTTTATTGGATCTGTTATCGGTTCAATTGG;motif=GGATCY;coverage=139;IPDRatio=1.341;id=GGATCY
gi|68566501|gb|CP000077.1| Sulfolobus acidocaldarius DSM 639, complete genome	kinModCall	modified_base	71178	71178	22	-	.	context=TCCAATTGAACCGATAACAGATCCAATAAAATAAGTACCTA;motif=AGATCC;coverage=171;IPDRatio=1.42;id=AGATCC
gi|68566501|gb|CP000077.1| Sulfolobus acidocaldarius DSM 639, complete genome	kinModCall	modified_base	71223	71223	27	-	.	coverage=172;context=TGGTAGATACAAGAAGAATAGGGCAGTATACATGTATCCTG;IPDRatio=1.64
gi|68566501|gb|CP000077.1| Sulfolobus acidocaldarius DSM 639, complete genome	kinModCall	modified_base	71234	71234	21	-	.	coverage=177;context=TCAATTACATATGGTAGATACAAGAAGAATAGGGCAGTATA;IPDRatio=1.40
gi|68566501|gb|CP000077.1| Sulfolobus acidocaldarius DSM 639, complete genome	kinModCall	modified_base	71267	71267	23	+	.	coverage=148;context=GTAATTGAGTTTGTTTTAAAGGCTAAAACTAGGTTTAAGGG;IPDRatio=1.38
gi|68566501|gb|CP000077.1| Sulfolobus acidocaldarius DSM 639, complete genome	kinModCall	modified_base	71269	71269	21	+	.	coverage=149;context=AATTGAGTTTGTTTTAAAGGCTAAAACTAGGTTTAAGGGAG;IPDRatio=1.40
gi|68566501|gb|CP000077.1| Sulfolobus acidocaldarius DSM 639, complete genome	kinModCall	modified_base	71297	71297	23	+	.	coverage=150;context=AGGTTTAAGGGAGTCTCGTTCGGAAAAATTGACGATCAAGG;IPDRatio=1.44
gi|68566501|gb|CP000077.1| Sulfolobus acidocaldarius DSM 639, complete genome	kinModCall	modified_base	71301	71301	23	-	.	coverage=176;context=GTAACCTTGATCGTCAATTTTTCCGAACGAGACTCCCTTAA;IPDRatio=1.47
gi|68566501|gb|CP000077.1| Sulfolobus acidocaldarius DSM 639, complete genome	kinModCall	modified_base	71341	71341	21	-	.	coverage=177;context=CTATATGTGTTAATGAATTTGGCTTAGAGTCCCAATGGAGG;IPDRatio=1.47
gi|68566501|gb|CP000077.1| Sulfolobus acidocaldarius DSM 639, complete genome	kinModCall	modified_base	71373	71373	30	+	.	coverage=144;context=CACATATAGTTATGAGGATTGGAAAATTTAAGGAATATCAT;IPDRatio=1.53
gi|68566501|gb|CP000077.1| Sulfolobus acidocaldarius DSM 639, complete genome	kinModCall	modified_base	71509	71509	22	-	.	coverage=169;context=ACTTTAAACACGGGGAAATTGTATTTTATCACGAAAATAAA;IPDRatio=1.41
gi|68566501|gb|CP000077.1| Sulfolobus acidocaldarius DSM 639, complete genome	kinModCall	modified_base	71564	71564	26	-	.	coverage=176;context=GTGAATAAGTGCTGTATTTGCAAGGGTTCCATCTAGATCAA;IPDRatio=1.47
gi|68566501|gb|CP000077.1| Sulfolobus acidocaldarius DSM 639, complete genome	kinModCall	.	71618	71618	10	+	.	context=AGAAAGCCCTTGATAGACTTGGTATAAAGAGTGACGTGAAA;motif=GGTATAVND;coverage=140;IPDRatio=1.219;id=GGTATAVND
gi|68566501|gb|CP000077.1| Sulfolobus acidocaldarius DSM 639, complete genome	kinModCall	m4C	71690	71690	62	+	.	context=ATATAGCTAAACTATTGGCTCCTAATAATTGGAGCGAATTA;fracLow=0.480;coverage=147;IPDRatio=2.13;fracUp=0.908;frac=0.686;identificationQv=49
gi|68566501|gb|CP000077.1| Sulfolobus acidocaldarius DSM 639, complete genome	kinModCall	.	71781	71781	7	+	.	context=TCCAACACCCTGTGCTTTGGATCTATTATCCTACTTGAGAA;motif=GGATCY;coverage=149;IPDRatio=1.141;id=GGATCY
gi|68566501|gb|CP000077.1| Sulfolobus acidocaldarius DSM 639, complete genome	kinModCall	.	71782	71782	13	-	.	context=TTTCTCAAGTAGGATAATAGATCCAAAGCACAGGGTGTTGG;motif=AGATCC;coverage=171;IPDRatio=1.266;id=AGATCC
gi|68566501|gb|CP000077.1| Sulfolobus acidocaldarius DSM 639, complete genome	kinModCall	modified_base	71925	71925	25	-	.	coverage=167;context=TATTTATCCCTTCTGGATTTGGCTTACTGTTAATTACATCA;IPDRatio=1.65
gi|68566501|gb|CP000077.1| Sulfolobus acidocaldarius DSM 639, complete genome	kinModCall	modified_base	71982	71982	21	+	.	coverage=135;context=CTATTTGGACGGAAGAGACGTGATAGGTGTTGGAGATACAG;IPDRatio=1.40
gi|68566501|gb|CP000077.1| Sulfolobus acidocaldarius DSM 639, complete genome	kinModCall	m6A	72015	72015	38	+	.	context=AGATACAGAGGTGGACGTAGAGGCATATTATAAAGCTGGTC;fracLow=0.097;coverage=134;IPDRatio=1.66;fracUp=0.329;frac=0.212;identificationQv=4
gi|68566501|gb|CP000077.1| Sulfolobus acidocaldarius DSM 639, complete genome	kinModCall	modified_base	72150	72150	23	+	.	coverage=131;context=ATTAGAGTTAATCTCTTAATTTTATATAATGATTATTATAT;IPDRatio=1.54
gi|68566501|gb|CP000077.1| Sulfolobus acidocaldarius DSM 639, complete genome	kinModCall	modified_base	72176	72176	21	+	.	coverage=133;context=TAATGATTATTATATGGTCAGGTAGGGTGGAGGGTCTCGCC;IPDRatio=1.52
gi|68566501|gb|CP000077.1| Sulfolobus acidocaldarius DSM 639, complete genome	kinModCall	.	72208	72208	20	-	.	context=TGCCCACGTTGCGCCATGTGGGTATAAGGGCTGGCGAGACC;motif=GGTATAVND;coverage=141;IPDRatio=1.48;id=GGTATAVND
gi|68566501|gb|CP000077.1| Sulfolobus acidocaldarius DSM 639, complete genome	kinModCall	modified_base	72225	72225	24	+	.	coverage=132;context=TACCCACATGGCGCAACGTGGGCACCAGTAACTCCTATGCT;IPDRatio=1.70
gi|68566501|gb|CP000077.1| Sulfolobus acidocaldarius DSM 639, complete genome	kinModCall	m6A	72265	72265	60	+	.	context=TATAATACCTGCTCTTCGAGATCCCAGTCTAACTATGATCA;fracLow=0.195;motif=AGATCC;coverage=137;IPDRatio=2.19;id=AGATCC;fracUp=0.423;frac=0.321;identificationQv=26
gi|68566501|gb|CP000077.1| Sulfolobus acidocaldarius DSM 639, complete genome	kinModCall	modified_base	72266	72266	58	-	.	context=ATGATCATAGTTAGACTGGGATCTCGAAGAGCAGGTATTAT;motif=GGATCY;coverage=158;IPDRatio=1.97;id=GGATCY
gi|68566501|gb|CP000077.1| Sulfolobus acidocaldarius DSM 639, complete genome	kinModCall	modified_base	72270	72270	35	-	.	coverage=153;context=GGCGATGATCATAGTTAGACTGGGATCTCGAAGAGCAGGTA;IPDRatio=1.61
gi|68566501|gb|CP000077.1| Sulfolobus acidocaldarius DSM 639, complete genome	kinModCall	modified_base	72359	72359	26	-	.	coverage=153;context=GCTCCCTTCCGGGCCTGGCCGGTTCCCCCGGTCAACGTGGA;IPDRatio=1.50
gi|68566501|gb|CP000077.1| Sulfolobus acidocaldarius DSM 639, complete genome	kinModCall	m4C	72361	72361	131	-	.	context=TTGCTCCCTTCCGGGCCTGGCCGGTTCCCCCGGTCAACGTG;fracLow=0.864;motif=GGCC;coverage=153;IPDRatio=3.48;id=GGCC;fracUp=0.965;frac=0.913;identificationQv=162
gi|68566501|gb|CP000077.1| Sulfolobus acidocaldarius DSM 639, complete genome	kinModCall	m4C	72362	72362	152	+	.	context=ACGTTGACCGGGGGAACCGGCCAGGCCCGGAAGGGAGCAAC;fracLow=0.630;motif=GGCC;coverage=140;IPDRatio=3.54;id=GGCC;fracUp=0.983;frac=0.803;identificationQv=86
gi|68566501|gb|CP000077.1| Sulfolobus acidocaldarius DSM 639, complete genome	kinModCall	m4C	72366	72366	188	-	.	context=CACGGTTGCTCCCTTCCGGGCCTGGCCGGTTCCCCCGGTCA;fracLow=1.000;motif=GGCC;coverage=154;IPDRatio=5.79;id=GGCC;fracUp=1.000;frac=1.000;identificationQv=113
gi|68566501|gb|CP000077.1| Sulfolobus acidocaldarius DSM 639, complete genome	kinModCall	m4C	72367	72367	133	+	.	context=GACCGGGGGAACCGGCCAGGCCCGGAAGGGAGCAACCGTGC;fracLow=0.629;motif=GGCC;coverage=140;IPDRatio=3.31;id=GGCC;fracUp=0.978;frac=0.800;identificationQv=99
gi|68566501|gb|CP000077.1| Sulfolobus acidocaldarius DSM 639, complete genome	kinModCall	modified_base	72444	72444	22	+	.	coverage=123;context=AGACTGGGGGTAAATCTCGGGGAGTAAGGGTTATGGCATAG;IPDRatio=1.50
gi|68566501|gb|CP000077.1| Sulfolobus acidocaldarius DSM 639, complete genome	kinModCall	modified_base	72458	72458	23	+	.	coverage=135;context=TCTCGGGGAGTAAGGGTTATGGCATAGGGGAGCTGACCATT;IPDRatio=1.52
gi|68566501|gb|CP000077.1| Sulfolobus acidocaldarius DSM 639, complete genome	kinModCall	modified_base	72482	72482	27	+	.	coverage=136;context=TAGGGGAGCTGACCATTTATTTTATGGTAATAGTTTATTTG;IPDRatio=1.64
gi|68566501|gb|CP000077.1| Sulfolobus acidocaldarius DSM 639, complete genome	kinModCall	modified_base	72484	72484	21	+	.	coverage=137;context=GGGGAGCTGACCATTTATTTTATGGTAATAGTTTATTTGGT;IPDRatio=1.44
gi|68566501|gb|CP000077.1| Sulfolobus acidocaldarius DSM 639, complete genome	kinModCall	modified_base	72624	72624	21	+	.	coverage=141;context=TGGGACCCCAGAGGCTTAGCAGGCCTCCGCCCTACCGAGCT;IPDRatio=1.47
gi|68566501|gb|CP000077.1| Sulfolobus acidocaldarius DSM 639, complete genome	kinModCall	m4C	72626	72626	90	-	.	context=CTAGCTCGGTAGGGCGGAGGCCTGCTAAGCCTCTGGGGTCC;fracLow=0.681;motif=GGCC;coverage=144;IPDRatio=2.30;id=GGCC;fracUp=0.988;frac=0.844;identificationQv=109
gi|68566501|gb|CP000077.1| Sulfolobus acidocaldarius DSM 639, complete genome	kinModCall	m4C	72627	72627	132	+	.	context=GACCCCAGAGGCTTAGCAGGCCTCCGCCCTACCGAGCTAGG;fracLow=0.687;motif=GGCC;coverage=141;IPDRatio=3.76;id=GGCC;fracUp=1.000;frac=0.862;identificationQv=132
gi|68566501|gb|CP000077.1| Sulfolobus acidocaldarius DSM 639, complete genome	kinModCall	modified_base	72714	72714	31	-	.	coverage=140;context=AGAGTAGGCTGATCTAAATTAGAGACATAAGAGAAAACACT;IPDRatio=1.58
gi|68566501|gb|CP000077.1| Sulfolobus acidocaldarius DSM 639, complete genome	kinModCall	modified_base	72830	72830	23	+	.	coverage=136;context=ATCTAATCAGTTATGAAAATTTATAAATAATTATTTTTTGA;IPDRatio=1.46
gi|68566501|gb|CP000077.1| Sulfolobus acidocaldarius DSM 639, complete genome	kinModCall	modified_base	72831	72831	23	+	.	coverage=129;context=TCTAATCAGTTATGAAAATTTATAAATAATTATTTTTTGAA;IPDRatio=1.46
gi|68566501|gb|CP000077.1| Sulfolobus acidocaldarius DSM 639, complete genome	kinModCall	modified_base	72904	72904	31	-	.	coverage=101;context=AAATATGATCAGTGGAAGGGGCTTAATAACTTTTTTTAATA;IPDRatio=1.82
gi|68566501|gb|CP000077.1| Sulfolobus acidocaldarius DSM 639, complete genome	kinModCall	modified_base	73013	73013	23	-	.	coverage=138;context=GACCACACCTAAAATGAGCATAGAGGATACTATTCTTGTGG;IPDRatio=1.43
gi|68566501|gb|CP000077.1| Sulfolobus acidocaldarius DSM 639, complete genome	kinModCall	modified_base	73058	73058	35	+	.	coverage=130;context=GCGCATTAGGTGTTATAGATGGACTAATGGTAAGAATACAA;IPDRatio=2.00
gi|68566501|gb|CP000077.1| Sulfolobus acidocaldarius DSM 639, complete genome	kinModCall	modified_base	73077	73077	22	-	.	coverage=127;context=ATATGCCCCATGCAGACTCTTGTATTCTTACCATTAGTCCA;IPDRatio=1.58
gi|68566501|gb|CP000077.1| Sulfolobus acidocaldarius DSM 639, complete genome	kinModCall	modified_base	73089	73089	26	+	.	coverage=131;context=AAGAATACAAGAGTCTGCATGGGGCATATATGGTTTCCTCC;IPDRatio=1.68
gi|68566501|gb|CP000077.1| Sulfolobus acidocaldarius DSM 639, complete genome	kinModCall	modified_base	73091	73091	30	+	.	coverage=125;context=GAATACAAGAGTCTGCATGGGGCATATATGGTTTCCTCCCC;IPDRatio=1.75
gi|68566501|gb|CP000077.1| Sulfolobus acidocaldarius DSM 639, complete genome	kinModCall	modified_base	73117	73117	22	-	.	coverage=139;context=CCCGCGAAGTATTCCTGTGGCGTGAAGGGGAGGAAACCATA;IPDRatio=1.49
gi|68566501|gb|CP000077.1| Sulfolobus acidocaldarius DSM 639, complete genome	kinModCall	modified_base	73121	73121	31	+	.	coverage=134;context=GTTTCCTCCCCTTCACGCCACAGGAATACTTCGCGGGAATA;IPDRatio=1.60
gi|68566501|gb|CP000077.1| Sulfolobus acidocaldarius DSM 639, complete genome	kinModCall	modified_base	73319	73319	25	-	.	coverage=110;context=ATTATCAAAGGCTTGAGAAGGATAAATAAGTATAGGACCCT;IPDRatio=1.51
gi|68566501|gb|CP000077.1| Sulfolobus acidocaldarius DSM 639, complete genome	kinModCall	modified_base	73394	73394	25	-	.	coverage=129;context=CGGAGAAACTACATAAAGCGAGTAGCCAGGAATCCCTATTG;IPDRatio=1.50
gi|68566501|gb|CP000077.1| Sulfolobus acidocaldarius DSM 639, complete genome	kinModCall	modified_base	73401	73401	24	-	.	coverage=130;context=AAAATAGCGGAGAAACTACATAAAGCGAGTAGCCAGGAATC;IPDRatio=1.46
gi|68566501|gb|CP000077.1| Sulfolobus acidocaldarius DSM 639, complete genome	kinModCall	modified_base	73411	73411	21	-	.	coverage=130;context=CAACCAATAAAAAATAGCGGAGAAACTACATAAAGCGAGTA;IPDRatio=1.54
gi|68566501|gb|CP000077.1| Sulfolobus acidocaldarius DSM 639, complete genome	kinModCall	m6A	73433	73433	72	+	.	context=CGCTATTTTTTATTGGTTGGATCCTTAATGACGCCTTCGTA;fracLow=0.236;motif=GGATCY;coverage=136;IPDRatio=2.34;id=GGATCY;fracUp=0.471;frac=0.366;identificationQv=8
gi|68566501|gb|CP000077.1| Sulfolobus acidocaldarius DSM 639, complete genome	kinModCall	modified_base	73434	73434	22	+	.	coverage=131;context=GCTATTTTTTATTGGTTGGATCCTTAATGACGCCTTCGTAT;IPDRatio=1.41
gi|68566501|gb|CP000077.1| Sulfolobus acidocaldarius DSM 639, complete genome	kinModCall	m6A	73434	73434	91	-	.	context=ATACGAAGGCGTCATTAAGGATCCAACCAATAAAAAATAGC;fracLow=0.371;motif=GGATCY;coverage=132;IPDRatio=2.69;id=GGATCY;fracUp=0.654;frac=0.523;identificationQv=39
gi|68566501|gb|CP000077.1| Sulfolobus acidocaldarius DSM 639, complete genome	kinModCall	modified_base	73453	73453	26	-	.	coverage=133;context=ATCCAAAAACCAGCCAAGTATACGAAGGCGTCATTAAGGAT;IPDRatio=1.51
gi|68566501|gb|CP000077.1| Sulfolobus acidocaldarius DSM 639, complete genome	kinModCall	modified_base	73735	73735	30	+	.	coverage=129;context=CTATATCTTCTAATTCCCATGTTGGCCAACAAGCCCTTATT;IPDRatio=1.54
gi|68566501|gb|CP000077.1| Sulfolobus acidocaldarius DSM 639, complete genome	kinModCall	m4C	73739	73739	129	-	.	context=ACTAAATAAGGGCTTGTTGGCCAACATGGGAATTAGAAGAT;fracLow=0.790;motif=GGCC;coverage=127;IPDRatio=3.52;id=GGCC;fracUp=1.000;frac=0.961;identificationQv=54
gi|68566501|gb|CP000077.1| Sulfolobus acidocaldarius DSM 639, complete genome	kinModCall	m4C	73740	73740	187	+	.	context=TCTTCTAATTCCCATGTTGGCCAACAAGCCCTTATTTAGTG;fracLow=1.000;motif=GGCC;coverage=130;IPDRatio=4.59;id=GGCC;fracUp=1.000;frac=1.000;identificationQv=35
gi|68566501|gb|CP000077.1| Sulfolobus acidocaldarius DSM 639, complete genome	kinModCall	modified_base	73751	73751	23	-	.	coverage=128;context=AGCCATCCTGTCACTAAATAAGGGCTTGTTGGCCAACATGG;IPDRatio=1.52
gi|68566501|gb|CP000077.1| Sulfolobus acidocaldarius DSM 639, complete genome	kinModCall	modified_base	73939	73939	27	+	.	coverage=113;context=TTGTGGGCAACAGCAAAAGGGGCGGATGTTAAATGGAATAT;IPDRatio=1.65
gi|68566501|gb|CP000077.1| Sulfolobus acidocaldarius DSM 639, complete genome	kinModCall	modified_base	73940	73940	21	+	.	coverage=102;context=TGTGGGCAACAGCAAAAGGGGCGGATGTTAAATGGAATATA;IPDRatio=1.72
gi|68566501|gb|CP000077.1| Sulfolobus acidocaldarius DSM 639, complete genome	kinModCall	modified_base	73966	73966	21	-	.	coverage=129;context=AAACTTGTAACTGTAAATGCAGTAATTATATTCCATTTAAC;IPDRatio=1.49
gi|68566501|gb|CP000077.1| Sulfolobus acidocaldarius DSM 639, complete genome	kinModCall	modified_base	73983	73983	21	-	.	coverage=132;context=CTAGAATTGCACCAGCGAAACTTGTAACTGTAAATGCAGTA;IPDRatio=1.59
gi|68566501|gb|CP000077.1| Sulfolobus acidocaldarius DSM 639, complete genome	kinModCall	modified_base	74011	74011	24	+	.	coverage=123;context=GGTGCAATTCTAGCTGGAGTTACTGGTATTGCTAATGCAAC;IPDRatio=1.50
gi|68566501|gb|CP000077.1| Sulfolobus acidocaldarius DSM 639, complete genome	kinModCall	modified_base	74096	74096	25	+	.	coverage=127;context=CCCATTTCCATCAAATGATTTTACTAAGTATTGTACCTGGC;IPDRatio=1.49
gi|68566501|gb|CP000077.1| Sulfolobus acidocaldarius DSM 639, complete genome	kinModCall	modified_base	74165	74165	33	+	.	coverage=127;context=CAATGATTTCAGGTAAAATGTGGTATTCTAGTAAAATGGCT;IPDRatio=1.74
gi|68566501|gb|CP000077.1| Sulfolobus acidocaldarius DSM 639, complete genome	kinModCall	modified_base	74166	74166	21	+	.	coverage=121;context=AATGATTTCAGGTAAAATGTGGTATTCTAGTAAAATGGCTT;IPDRatio=1.56
gi|68566501|gb|CP000077.1| Sulfolobus acidocaldarius DSM 639, complete genome	kinModCall	modified_base	74334	74334	29	+	.	coverage=124;context=GAATTTGGCTACTGCAGGTGCAGCAATAGCCGATATTGCCA;IPDRatio=1.70
gi|68566501|gb|CP000077.1| Sulfolobus acidocaldarius DSM 639, complete genome	kinModCall	modified_base	74393	74393	40	-	.	coverage=117;context=CAAACTTACTTGACTTCCCTTGGCAATTGTAAGTATAACGT;IPDRatio=1.90
gi|68566501|gb|CP000077.1| Sulfolobus acidocaldarius DSM 639, complete genome	kinModCall	modified_base	74499	74499	27	+	.	coverage=113;context=TTTGCTTAAGGATAAAATTCCTAGAATTAGAAAAGGTCTAT;IPDRatio=1.59
gi|68566501|gb|CP000077.1| Sulfolobus acidocaldarius DSM 639, complete genome	kinModCall	modified_base	74863	74863	40	+	.	coverage=127;context=ATCCCATCTAATACATCGAGTAATAGAGTCATAAATACCAT;IPDRatio=1.73
gi|68566501|gb|CP000077.1| Sulfolobus acidocaldarius DSM 639, complete genome	kinModCall	modified_base	74922	74922	21	+	.	coverage=136;context=CACGTTTATGATAAGTGAGTCCTCAGAAAGCCTAAAGTCAA;IPDRatio=1.46
gi|68566501|gb|CP000077.1| Sulfolobus acidocaldarius DSM 639, complete genome	kinModCall	modified_base	74961	74961	37	+	.	coverage=129;context=AATTACGATTCTTCCAAACGGGGAAATTTTACCATATTACT;IPDRatio=1.84
gi|68566501|gb|CP000077.1| Sulfolobus acidocaldarius DSM 639, complete genome	kinModCall	modified_base	74962	74962	23	+	.	coverage=121;context=ATTACGATTCTTCCAAACGGGGAAATTTTACCATATTACTA;IPDRatio=1.58
gi|68566501|gb|CP000077.1| Sulfolobus acidocaldarius DSM 639, complete genome	kinModCall	modified_base	74980	74980	30	-	.	coverage=118;context=TGAACAACCATGAGATTGTAGTAATATGGTAAAATTTCCCC;IPDRatio=1.46
gi|68566501|gb|CP000077.1| Sulfolobus acidocaldarius DSM 639, complete genome	kinModCall	modified_base	74990	74990	22	-	.	coverage=127;context=TTCGCCTGGATGAACAACCATGAGATTGTAGTAATATGGTA;IPDRatio=1.50
gi|68566501|gb|CP000077.1| Sulfolobus acidocaldarius DSM 639, complete genome	kinModCall	modified_base	75234	75234	21	+	.	coverage=139;context=TTGGTTTTCATATCAGGCTGGGGAAATTTTAGTAATACCTG;IPDRatio=1.43
gi|68566501|gb|CP000077.1| Sulfolobus acidocaldarius DSM 639, complete genome	kinModCall	modified_base	75243	75243	35	+	.	coverage=129;context=ATATCAGGCTGGGGAAATTTTAGTAATACCTGAAAGCGGAT;IPDRatio=1.71
gi|68566501|gb|CP000077.1| Sulfolobus acidocaldarius DSM 639, complete genome	kinModCall	modified_base	75317	75317	26	-	.	coverage=135;context=GTCTCCAATCAATCCTGACGACTGCGCAACTTTAGTTGATG;IPDRatio=1.88
gi|68566501|gb|CP000077.1| Sulfolobus acidocaldarius DSM 639, complete genome	kinModCall	modified_base	75437	75437	26	-	.	coverage=131;context=ATTTTCCGCGACAGCAAATGTAGGACCGGGAACACTATCAT;IPDRatio=1.52
gi|68566501|gb|CP000077.1| Sulfolobus acidocaldarius DSM 639, complete genome	kinModCall	modified_base	75444	75444	21	+	.	coverage=143;context=TGTTCCCGGTCCTACATTTGCTGTCGCGGAAAATTCCACTG;IPDRatio=1.47
gi|68566501|gb|CP000077.1| Sulfolobus acidocaldarius DSM 639, complete genome	kinModCall	modified_base	75449	75449	23	-	.	coverage=134;context=AGTAACAGTGGAATTTTCCGCGACAGCAAATGTAGGACCGG;IPDRatio=1.47
gi|68566501|gb|CP000077.1| Sulfolobus acidocaldarius DSM 639, complete genome	kinModCall	modified_base	75524	75524	23	-	.	coverage=132;context=GTAAGGTTCCCCGTTACTTGAGTAGTTGTACAGCCAATTAT;IPDRatio=1.53
gi|68566501|gb|CP000077.1| Sulfolobus acidocaldarius DSM 639, complete genome	kinModCall	modified_base	75577	75577	33	+	.	coverage=141;context=ATCTATGTAGGTGTTTATGCGGTATGGTGGAATGGAACCAT;IPDRatio=1.89
gi|68566501|gb|CP000077.1| Sulfolobus acidocaldarius DSM 639, complete genome	kinModCall	modified_base	75589	75589	23	+	.	coverage=138;context=GTTTATGCGGTATGGTGGAATGGAACCATAACTCCTGTTGT;IPDRatio=1.53
gi|68566501|gb|CP000077.1| Sulfolobus acidocaldarius DSM 639, complete genome	kinModCall	modified_base	75639	75639	25	+	.	coverage=137;context=TATAAAATACGATTCGCCAATTAACTTCACGTTTGAAGCTA;IPDRatio=1.43
gi|68566501|gb|CP000077.1| Sulfolobus acidocaldarius DSM 639, complete genome	kinModCall	modified_base	75664	75664	25	-	.	coverage=130;context=ATACCATATAGATATGCCGGAGCTCTAGCTTCAAACGTGAA;IPDRatio=1.68
gi|68566501|gb|CP000077.1| Sulfolobus acidocaldarius DSM 639, complete genome	kinModCall	modified_base	75666	75666	21	-	.	coverage=129;context=TGATACCATATAGATATGCCGGAGCTCTAGCTTCAAACGTG;IPDRatio=1.47
gi|68566501|gb|CP000077.1| Sulfolobus acidocaldarius DSM 639, complete genome	kinModCall	modified_base	75667	75667	23	+	.	coverage=136;context=ACGTTTGAAGCTAGAGCTCCGGCATATCTATATGGTATCAT;IPDRatio=1.57
gi|68566501|gb|CP000077.1| Sulfolobus acidocaldarius DSM 639, complete genome	kinModCall	modified_base	75697	75697	34	-	.	coverage=127;context=TTTGGATTGAAGTTATAGAAGGAAGGATAGATGATACCATA;IPDRatio=1.93
gi|68566501|gb|CP000077.1| Sulfolobus acidocaldarius DSM 639, complete genome	kinModCall	modified_base	75793	75793	27	+	.	coverage=136;context=GGTTCAGTCTTAGTTTTTGAGGGGTGAGAACTAAAATGGTT;IPDRatio=1.70
gi|68566501|gb|CP000077.1| Sulfolobus acidocaldarius DSM 639, complete genome	kinModCall	modified_base	75810	75810	22	+	.	coverage=136;context=TGAGGGGTGAGAACTAAAATGGTTAGTTTCTTTAAACTGTT;IPDRatio=1.52
gi|68566501|gb|CP000077.1| Sulfolobus acidocaldarius DSM 639, complete genome	kinModCall	modified_base	75867	75867	22	-	.	coverage=125;context=GTTATATCCAGGAGTTCCCAGATCAATCCTATTACAGCAAA;IPDRatio=1.45
gi|68566501|gb|CP000077.1| Sulfolobus acidocaldarius DSM 639, complete genome	kinModCall	modified_base	75920	75920	25	-	.	coverage=128;context=TAAATGCCGTAACTGTAAATGGTAGAACATATCTAGTTGCA;IPDRatio=1.65
gi|68566501|gb|CP000077.1| Sulfolobus acidocaldarius DSM 639, complete genome	kinModCall	modified_base	75967	75967	27	+	.	coverage=111;context=TTGTAATATTTTTCCTGATGGTCTACTTTTCACCCAGTAAA;IPDRatio=1.63
gi|68566501|gb|CP000077.1| Sulfolobus acidocaldarius DSM 639, complete genome	kinModCall	modified_base	76067	76067	31	-	.	coverage=125;context=TAGCTGAATTAAAGAAAATTGAAGAGAAGGAGGTTATTCGA;IPDRatio=1.61
gi|68566501|gb|CP000077.1| Sulfolobus acidocaldarius DSM 639, complete genome	kinModCall	modified_base	76111	76111	23	+	.	coverage=134;context=TCTTTACTGTAAATATTACATTACAAGGCTTATTTCTCTCC;IPDRatio=1.41
gi|68566501|gb|CP000077.1| Sulfolobus acidocaldarius DSM 639, complete genome	kinModCall	modified_base	76138	76138	27	+	.	coverage=129;context=GCTTATTTCTCTCCATCTTTTGTGGTGGTAGAAAGGGTGAA;IPDRatio=1.64
gi|68566501|gb|CP000077.1| Sulfolobus acidocaldarius DSM 639, complete genome	kinModCall	modified_base	76139	76139	21	+	.	coverage=118;context=CTTATTTCTCTCCATCTTTTGTGGTGGTAGAAAGGGTGAAT;IPDRatio=1.70
gi|68566501|gb|CP000077.1| Sulfolobus acidocaldarius DSM 639, complete genome	kinModCall	modified_base	76140	76140	80	+	.	coverage=132;context=TTATTTCTCTCCATCTTTTGTGGTGGTAGAAAGGGTGAATC;IPDRatio=3.34
gi|68566501|gb|CP000077.1| Sulfolobus acidocaldarius DSM 639, complete genome	kinModCall	modified_base	76141	76141	25	+	.	coverage=130;context=TATTTCTCTCCATCTTTTGTGGTGGTAGAAAGGGTGAATCT;IPDRatio=1.70
gi|68566501|gb|CP000077.1| Sulfolobus acidocaldarius DSM 639, complete genome	kinModCall	modified_base	76152	76152	32	+	.	coverage=133;context=ATCTTTTGTGGTGGTAGAAAGGGTGAATCTGTTTCAGTTAA;IPDRatio=1.67
gi|68566501|gb|CP000077.1| Sulfolobus acidocaldarius DSM 639, complete genome	kinModCall	modified_base	76169	76169	26	-	.	coverage=129;context=TAGATTTAAACTATATTTTAACTGAAACAGATTCACCCTTT;IPDRatio=1.54
gi|68566501|gb|CP000077.1| Sulfolobus acidocaldarius DSM 639, complete genome	kinModCall	modified_base	76410	76410	22	-	.	coverage=134;context=CTAGAGATACTTTCAAAATTCTTAGATAAAGGGGAACGCCA;IPDRatio=1.48
gi|68566501|gb|CP000077.1| Sulfolobus acidocaldarius DSM 639, complete genome	kinModCall	modified_base	76498	76498	22	-	.	coverage=130;context=TCTTGAGCTAGTCGATAATGTTAATATAATAAGTGAAGTAG;IPDRatio=1.42
gi|68566501|gb|CP000077.1| Sulfolobus acidocaldarius DSM 639, complete genome	kinModCall	modified_base	76500	76500	23	-	.	coverage=131;context=TGTCTTGAGCTAGTCGATAATGTTAATATAATAAGTGAAGT;IPDRatio=1.47
gi|68566501|gb|CP000077.1| Sulfolobus acidocaldarius DSM 639, complete genome	kinModCall	modified_base	76670	76670	29	-	.	coverage=129;context=GAGACAGAGACCTAGTTTTAAGTGAATGCGAAATAACAGTA;IPDRatio=1.56
gi|68566501|gb|CP000077.1| Sulfolobus acidocaldarius DSM 639, complete genome	kinModCall	modified_base	76681	76681	21	-	.	coverage=132;context=GTCTTTTGATGGAGACAGAGACCTAGTTTTAAGTGAATGCG;IPDRatio=1.41
gi|68566501|gb|CP000077.1| Sulfolobus acidocaldarius DSM 639, complete genome	kinModCall	modified_base	76720	76720	23	+	.	coverage=120;context=ACTCCACATCAATATGCGCATGAACATCTACATACATTGTA;IPDRatio=1.57
gi|68566501|gb|CP000077.1| Sulfolobus acidocaldarius DSM 639, complete genome	kinModCall	.	76758	76758	11	+	.	context=GTAAGCCAGAAATAAATTAAGGTATAAAATAATAAAAAGGA;motif=GGTATAVND;coverage=127;IPDRatio=1.282;id=GGTATAVND
gi|68566501|gb|CP000077.1| Sulfolobus acidocaldarius DSM 639, complete genome	kinModCall	modified_base	76892	76892	49	+	.	coverage=130;context=GAATTTCTGTCTTATTTTTGCAGGGATTGTCACTTGATAAT;IPDRatio=1.92
gi|68566501|gb|CP000077.1| Sulfolobus acidocaldarius DSM 639, complete genome	kinModCall	modified_base	76988	76988	27	+	.	coverage=129;context=TCATAATATTTAAAACTTTACTATAAATATGAAAAGTCAGA;IPDRatio=1.51
gi|68566501|gb|CP000077.1| Sulfolobus acidocaldarius DSM 639, complete genome	kinModCall	modified_base	77104	77104	25	-	.	coverage=130;context=AAATCATATCAAGTTATACTTTTAAACTAGATAAATATAGG;IPDRatio=1.53
gi|68566501|gb|CP000077.1| Sulfolobus acidocaldarius DSM 639, complete genome	kinModCall	modified_base	77134	77134	26	-	.	coverage=110;context=ATCAAGTATTTATATTTTTTTGATCGTTATAAATCATATCA;IPDRatio=1.71
gi|68566501|gb|CP000077.1| Sulfolobus acidocaldarius DSM 639, complete genome	kinModCall	modified_base	77137	77137	28	-	.	coverage=131;context=TTGATCAAGTATTTATATTTTTTTGATCGTTATAAATCATA;IPDRatio=1.58
gi|68566501|gb|CP000077.1| Sulfolobus acidocaldarius DSM 639, complete genome	kinModCall	modified_base	77140	77140	27	+	.	coverage=131;context=GATTTATAACGATCAAAAAAATATAAATACTTGATCAATTA;IPDRatio=1.49
gi|68566501|gb|CP000077.1| Sulfolobus acidocaldarius DSM 639, complete genome	kinModCall	modified_base	77166	77166	21	-	.	coverage=136;context=GGACATTTATCTCACAAATAAAGTTCTAATTGATCAAGTAT;IPDRatio=1.43
gi|68566501|gb|CP000077.1| Sulfolobus acidocaldarius DSM 639, complete genome	kinModCall	modified_base	77301	77301	32	-	.	coverage=136;context=GCCTTTAGCACCGCTTTTTGCTAATGCAACTAATACTTGTA;IPDRatio=1.56
gi|68566501|gb|CP000077.1| Sulfolobus acidocaldarius DSM 639, complete genome	kinModCall	m4C	77309	77309	28	+	.	context=TTAGTTGCATTAGCAAAAAGCGGTGCTAAAGGCACAGAAGA;fracLow=0.732;coverage=128;IPDRatio=1.80;fracUp=1.000;frac=1.000;identificationQv=18
gi|68566501|gb|CP000077.1| Sulfolobus acidocaldarius DSM 639, complete genome	kinModCall	modified_base	77361	77361	24	-	.	coverage=133;context=ATTGAGGCTACGATTTATAGAAGCCTTAGATAATTTGAGGT;IPDRatio=1.42
gi|68566501|gb|CP000077.1| Sulfolobus acidocaldarius DSM 639, complete genome	kinModCall	modified_base	77396	77396	28	+	.	coverage=127;context=CTCAATAAGTTGCTTGAAATGGGTTTAGCAATGAGGATCAA;IPDRatio=1.63
gi|68566501|gb|CP000077.1| Sulfolobus acidocaldarius DSM 639, complete genome	kinModCall	modified_base	77405	77405	23	+	.	coverage=127;context=TTGCTTGAAATGGGTTTAGCAATGAGGATCAAAGAGTCTGT;IPDRatio=1.45
gi|68566501|gb|CP000077.1| Sulfolobus acidocaldarius DSM 639, complete genome	kinModCall	modified_base	77407	77407	22	+	.	coverage=125;context=GCTTGAAATGGGTTTAGCAATGAGGATCAAAGAGTCTGTAA;IPDRatio=1.48
gi|68566501|gb|CP000077.1| Sulfolobus acidocaldarius DSM 639, complete genome	kinModCall	modified_base	77436	77436	29	+	.	coverage=117;context=AAGAGTCTGTAAATAAGGCGGGTAGACCTAGATATCTCTAT;IPDRatio=1.68
gi|68566501|gb|CP000077.1| Sulfolobus acidocaldarius DSM 639, complete genome	kinModCall	modified_base	77518	77518	25	-	.	coverage=121;context=CAACTAGTTTAGCCATTTTGTCTGCACAATCTTTAAGATCA;IPDRatio=1.61
gi|68566501|gb|CP000077.1| Sulfolobus acidocaldarius DSM 639, complete genome	kinModCall	modified_base	77526	77526	60	+	.	coverage=117;context=AAGATTGTGCAGACAAAATGGCTAAACTAGTTGAGCAAGAA;IPDRatio=2.14
gi|68566501|gb|CP000077.1| Sulfolobus acidocaldarius DSM 639, complete genome	kinModCall	modified_base	77573	77573	22	+	.	coverage=125;context=CTTCAGTAATTCCCTTGACTTTTCCCCTACTTAGTAAACAT;IPDRatio=1.43
gi|68566501|gb|CP000077.1| Sulfolobus acidocaldarius DSM 639, complete genome	kinModCall	modified_base	77593	77593	23	+	.	coverage=132;context=TTTCCCCTACTTAGTAAACATCCTCTATGACATATTTCCAC;IPDRatio=1.46
gi|68566501|gb|CP000077.1| Sulfolobus acidocaldarius DSM 639, complete genome	kinModCall	modified_base	77738	77738	24	+	.	coverage=146;context=ATTAAAACCATATCTCTCAGCAGCATAAACTATCTTCTTGA;IPDRatio=1.47
gi|68566501|gb|CP000077.1| Sulfolobus acidocaldarius DSM 639, complete genome	kinModCall	modified_base	77765	77765	24	-	.	coverage=128;context=TAGGAAAGGTCATCGAAATGGAAGATATCAAGAAGATAGTT;IPDRatio=1.48
gi|68566501|gb|CP000077.1| Sulfolobus acidocaldarius DSM 639, complete genome	kinModCall	modified_base	77978	77978	21	-	.	coverage=134;context=CTAAAAAGAAAGGTGCTAAAGGAATAGTAGCTGGAGCTCTC;IPDRatio=1.57
gi|68566501|gb|CP000077.1| Sulfolobus acidocaldarius DSM 639, complete genome	kinModCall	modified_base	78019	78019	24	+	.	coverage=138;context=CTTTTTCAAACGCAATTTTTAGGTCGTTTAGCTCCCTGTCC;IPDRatio=1.48
gi|68566501|gb|CP000077.1| Sulfolobus acidocaldarius DSM 639, complete genome	kinModCall	modified_base	78156	78156	37	+	.	coverage=138;context=TCTTCCCTTCTGGGGAGAAGAGTTATTAAACATATCACATC;IPDRatio=1.66
gi|68566501|gb|CP000077.1| Sulfolobus acidocaldarius DSM 639, complete genome	kinModCall	modified_base	78257	78257	31	+	.	coverage=127;context=CACGCAAACCTCTTTCATATTTTATAACAATAAATTGTATG;IPDRatio=1.78
gi|68566501|gb|CP000077.1| Sulfolobus acidocaldarius DSM 639, complete genome	kinModCall	modified_base	78283	78283	26	+	.	coverage=130;context=ACAATAAATTGTATGTTCAGTGGGTCCAAAAAATCCCATCG;IPDRatio=1.68
gi|68566501|gb|CP000077.1| Sulfolobus acidocaldarius DSM 639, complete genome	kinModCall	m4C	78352	78352	30	+	.	context=TAGTTTTTGAAACTGAAAGTCGTGAGAGACTATTTTAGCCC;fracLow=0.492;coverage=135;IPDRatio=1.58;fracUp=1.000;frac=0.839;identificationQv=5
gi|68566501|gb|CP000077.1| Sulfolobus acidocaldarius DSM 639, complete genome	kinModCall	modified_base	78381	78381	34	+	.	coverage=134;context=CTATTTTAGCCCCCTTTTTTGCATAACCTAATATATACGGT;IPDRatio=1.63
gi|68566501|gb|CP000077.1| Sulfolobus acidocaldarius DSM 639, complete genome	kinModCall	modified_base	78388	78388	21	-	.	coverage=142;context=TTATTGAACCGTATATATTAGGTTATGCAAAAAAGGGGGCT;IPDRatio=1.49
gi|68566501|gb|CP000077.1| Sulfolobus acidocaldarius DSM 639, complete genome	kinModCall	modified_base	78412	78412	32	+	.	coverage=137;context=TATATACGGTTCAATAATCTCGTTAGTCCTCGTGGACAAAT;IPDRatio=1.67
gi|68566501|gb|CP000077.1| Sulfolobus acidocaldarius DSM 639, complete genome	kinModCall	modified_base	78434	78434	21	+	.	coverage=126;context=TTAGTCCTCGTGGACAAATAGGATACTAGAATTGTGGCTCT;IPDRatio=1.59
gi|68566501|gb|CP000077.1| Sulfolobus acidocaldarius DSM 639, complete genome	kinModCall	modified_base	78693	78693	25	+	.	coverage=135;context=TTTCTCTTGCTACTTCCGGAGGTGTAGGAACAAATGGTACT;IPDRatio=1.65
gi|68566501|gb|CP000077.1| Sulfolobus acidocaldarius DSM 639, complete genome	kinModCall	modified_base	78708	78708	22	+	.	coverage=128;context=CCGGAGGTGTAGGAACAAATGGTACTAACATTTTATTATAT;IPDRatio=1.55
gi|68566501|gb|CP000077.1| Sulfolobus acidocaldarius DSM 639, complete genome	kinModCall	modified_base	78748	78748	37	+	.	coverage=136;context=TATTTACTTAATGTAAATTTAGGTTTATAGGAATTTGTAAG;IPDRatio=1.73
gi|68566501|gb|CP000077.1| Sulfolobus acidocaldarius DSM 639, complete genome	kinModCall	modified_base	78776	78776	24	-	.	coverage=151;context=CTTTGTAAATGTTAATAACTGGGATGATCTTACAAATTCCT;IPDRatio=1.55
gi|68566501|gb|CP000077.1| Sulfolobus acidocaldarius DSM 639, complete genome	kinModCall	modified_base	78813	78813	42	-	.	coverage=153;context=CTCATGAAATTAGGCTCAAAGGAATACCGTTAAAGTCCTTT;IPDRatio=1.93
gi|68566501|gb|CP000077.1| Sulfolobus acidocaldarius DSM 639, complete genome	kinModCall	modified_base	78831	78831	31	+	.	coverage=138;context=TCCTTTGAGCCTAATTTCATGAGTGCCAACAATATATATCC;IPDRatio=1.72
gi|68566501|gb|CP000077.1| Sulfolobus acidocaldarius DSM 639, complete genome	kinModCall	modified_base	78876	78876	30	-	.	coverage=152;context=TCGATAAGGTAAAGAAGATGTTAGATTTCGTACAACTGGCT;IPDRatio=1.52
gi|68566501|gb|CP000077.1| Sulfolobus acidocaldarius DSM 639, complete genome	kinModCall	m4C	78907	78907	36	-	.	context=TGCTACTCCCTGAAATTTCTCAGGGATAACATCGATAAGGT;fracLow=0.392;coverage=158;IPDRatio=1.63;fracUp=0.844;frac=0.612;identificationQv=3
gi|68566501|gb|CP000077.1| Sulfolobus acidocaldarius DSM 639, complete genome	kinModCall	modified_base	78952	78952	27	-	.	coverage=153;context=GAAATATCTATAGTTGATACGGGTGAATTACAACCTCTTAT;IPDRatio=1.63
gi|68566501|gb|CP000077.1| Sulfolobus acidocaldarius DSM 639, complete genome	kinModCall	m4C	78993	78993	35	+	.	context=CGCGTCTTTACTGCAAATCTCGTCAGCTATTCTCTTCGAAA;fracLow=0.266;coverage=139;IPDRatio=1.68;fracUp=0.739;frac=0.499;identificationQv=13
gi|68566501|gb|CP000077.1| Sulfolobus acidocaldarius DSM 639, complete genome	kinModCall	modified_base	79035	79035	24	+	.	coverage=134;context=AAAGGGATAGTCACAGCCCGTTATAAATACCTTCTCCTTAC;IPDRatio=1.49
gi|68566501|gb|CP000077.1| Sulfolobus acidocaldarius DSM 639, complete genome	kinModCall	modified_base	79045	79045	22	-	.	coverage=146;context=CCTTACTTGAGTAAGGAGAAGGTATTTATAACGGGCTGTGA;IPDRatio=1.50
gi|68566501|gb|CP000077.1| Sulfolobus acidocaldarius DSM 639, complete genome	kinModCall	modified_base	79163	79163	21	+	.	coverage=139;context=TTCTTTTTGTTACTATTATCGGTTCATCAAAATTTTCACTG;IPDRatio=1.52
gi|68566501|gb|CP000077.1| Sulfolobus acidocaldarius DSM 639, complete genome	kinModCall	modified_base	79217	79217	23	+	.	coverage=139;context=ATGTTTTACAGTCAATTTCATGGTCACACTTATCCTCCCCA;IPDRatio=1.48
gi|68566501|gb|CP000077.1| Sulfolobus acidocaldarius DSM 639, complete genome	kinModCall	modified_base	79385	79385	21	-	.	coverage=139;context=TTGGCTAAACCGCTTAGATGGGGTACAGGACTTTATAGCGA;IPDRatio=1.70
gi|68566501|gb|CP000077.1| Sulfolobus acidocaldarius DSM 639, complete genome	kinModCall	modified_base	79386	79386	29	-	.	coverage=146;context=TTTGGCTAAACCGCTTAGATGGGGTACAGGACTTTATAGCG;IPDRatio=1.69
gi|68566501|gb|CP000077.1| Sulfolobus acidocaldarius DSM 639, complete genome	kinModCall	modified_base	79463	79463	24	-	.	coverage=149;context=GGAAAATATATACTCTCTGAGGATGTACAGGTCGAGCACAA;IPDRatio=1.55
gi|68566501|gb|CP000077.1| Sulfolobus acidocaldarius DSM 639, complete genome	kinModCall	modified_base	79530	79530	31	-	.	coverage=137;context=GACTGTATTTCATGAGCATGGGTTACATATGATTTCCAGAA;IPDRatio=1.74
gi|68566501|gb|CP000077.1| Sulfolobus acidocaldarius DSM 639, complete genome	kinModCall	modified_base	79531	79531	27	-	.	coverage=146;context=TGACTGTATTTCATGAGCATGGGTTACATATGATTTCCAGA;IPDRatio=1.56
gi|68566501|gb|CP000077.1| Sulfolobus acidocaldarius DSM 639, complete genome	kinModCall	modified_base	79532	79532	28	-	.	coverage=144;context=CTGACTGTATTTCATGAGCATGGGTTACATATGATTTCCAG;IPDRatio=1.53
gi|68566501|gb|CP000077.1| Sulfolobus acidocaldarius DSM 639, complete genome	kinModCall	modified_base	79546	79546	24	+	.	coverage=138;context=TAACCCATGCTCATGAAATACAGTCAGAGCTGACACTACTT;IPDRatio=1.48
gi|68566501|gb|CP000077.1| Sulfolobus acidocaldarius DSM 639, complete genome	kinModCall	modified_base	79572	79572	21	-	.	coverage=148;context=AAAACCTGTCATTAATCTTCCAGGACAAGTAGTGTCAGCTC;IPDRatio=1.44
gi|68566501|gb|CP000077.1| Sulfolobus acidocaldarius DSM 639, complete genome	kinModCall	modified_base	79604	79604	48	-	.	coverage=145;context=ATAAAACGAGGTGGAGTCGGTGTAATCAATGGAAAACCTGT;IPDRatio=2.32
gi|68566501|gb|CP000077.1| Sulfolobus acidocaldarius DSM 639, complete genome	kinModCall	modified_base	79605	79605	31	-	.	coverage=120;context=AATAAAACGAGGTGGAGTCGGTGTAATCAATGGAAAACCTG;IPDRatio=1.91
gi|68566501|gb|CP000077.1| Sulfolobus acidocaldarius DSM 639, complete genome	kinModCall	modified_base	79642	79642	33	-	.	coverage=135;context=TAGGGGACTTATTGTTCGAGGGAGTAAGTGTAAATATAATA;IPDRatio=1.78
gi|68566501|gb|CP000077.1| Sulfolobus acidocaldarius DSM 639, complete genome	kinModCall	modified_base	79971	79971	24	+	.	coverage=126;context=TTTTTTGCATTGTTAGAACGCCCAAGTGATAATGGTTTATG;IPDRatio=1.50
gi|68566501|gb|CP000077.1| Sulfolobus acidocaldarius DSM 639, complete genome	kinModCall	m6A	80155	80155	67	+	.	context=TGCACCTTTAGGTATTGGAGATCCTGTTGCAACATAATACG;fracLow=0.211;motif=AGATCC;coverage=130;IPDRatio=2.19;id=AGATCC;fracUp=0.461;frac=0.333;identificationQv=29
gi|68566501|gb|CP000077.1| Sulfolobus acidocaldarius DSM 639, complete genome	kinModCall	m6A	80156	80156	112	-	.	context=GCGTATTATGTTGCAACAGGATCTCCAATACCTAAAGGTGC;fracLow=0.380;motif=GGATCY;coverage=142;IPDRatio=2.74;id=GGATCY;fracUp=0.658;frac=0.527;identificationQv=33
gi|68566501|gb|CP000077.1| Sulfolobus acidocaldarius DSM 639, complete genome	kinModCall	modified_base	80160	80160	27	-	.	coverage=142;context=AGAGGCGTATTATGTTGCAACAGGATCTCCAATACCTAAAG;IPDRatio=1.50
gi|68566501|gb|CP000077.1| Sulfolobus acidocaldarius DSM 639, complete genome	kinModCall	modified_base	80167	80167	21	-	.	coverage=130;context=AAGAAGGAGAGGCGTATTATGTTGCAACAGGATCTCCAATA;IPDRatio=1.52
gi|68566501|gb|CP000077.1| Sulfolobus acidocaldarius DSM 639, complete genome	kinModCall	modified_base	80177	80177	25	-	.	coverage=139;context=CCACAGTTAAAAGAAGGAGAGGCGTATTATGTTGCAACAGG;IPDRatio=1.67
gi|68566501|gb|CP000077.1| Sulfolobus acidocaldarius DSM 639, complete genome	kinModCall	modified_base	80195	80195	28	+	.	coverage=130;context=GCCTCTCCTTCTTTTAACTGTGGGATTTCTGAACTGGATGG;IPDRatio=1.59
gi|68566501|gb|CP000077.1| Sulfolobus acidocaldarius DSM 639, complete genome	kinModCall	m4C	80305	80305	20	+	.	context=CATTGCAGAGATGTTAAACTCAGGGATATCGATCTTAGCCA;fracLow=0.225;coverage=133;IPDRatio=1.43;fracUp=0.779;frac=0.526;identificationQv=4
gi|68566501|gb|CP000077.1| Sulfolobus acidocaldarius DSM 639, complete genome	kinModCall	modified_base	80695	80695	21	-	.	coverage=145;context=AGATTATATTAATGTCACAAGGAATAAACATACCACAATCG;IPDRatio=1.36
gi|68566501|gb|CP000077.1| Sulfolobus acidocaldarius DSM 639, complete genome	kinModCall	.	80749	80749	3	+	.	context=AGACATTCTTATAATAGAAGGGTATAAAGACCTTAGTTTAG;motif=GGTATAVND;coverage=128;IPDRatio=1.002;id=GGTATAVND
gi|68566501|gb|CP000077.1| Sulfolobus acidocaldarius DSM 639, complete genome	kinModCall	modified_base	80782	80782	38	+	.	coverage=132;context=TAGTTTAGGGCAAAAAATTGAGATAGAGTCGCCGTCTCAAA;IPDRatio=1.72
gi|68566501|gb|CP000077.1| Sulfolobus acidocaldarius DSM 639, complete genome	kinModCall	modified_base	80983	80983	22	+	.	coverage=130;context=CGTGAGAAATAGCTAATTTAACTTCTTAAGTTTTTAGACAG;IPDRatio=1.44
gi|68566501|gb|CP000077.1| Sulfolobus acidocaldarius DSM 639, complete genome	kinModCall	modified_base	80987	80987	42	+	.	coverage=133;context=AGAAATAGCTAATTTAACTTCTTAAGTTTTTAGACAGTGAG;IPDRatio=1.85
gi|68566501|gb|CP000077.1| Sulfolobus acidocaldarius DSM 639, complete genome	kinModCall	modified_base	81144	81144	24	+	.	coverage=125;context=ATATTTAAGAGAATAGGATAAGGTGATATGCTAAATCTCTT;IPDRatio=1.60
gi|68566501|gb|CP000077.1| Sulfolobus acidocaldarius DSM 639, complete genome	kinModCall	modified_base	81318	81318	23	+	.	coverage=125;context=TCCGGAATATATGAAAATATTTGGGCTCCTTTAGGTCTCTT;IPDRatio=1.43
gi|68566501|gb|CP000077.1| Sulfolobus acidocaldarius DSM 639, complete genome	kinModCall	m6A	81516	81516	21	+	.	context=AGAATATTAAAGAAGAAAAGACCTAAGGTTGTAGCATTAAG;fracLow=0.142;coverage=137;IPDRatio=1.49;fracUp=0.373;frac=0.264;identificationQv=5
gi|68566501|gb|CP000077.1| Sulfolobus acidocaldarius DSM 639, complete genome	kinModCall	modified_base	81597	81597	21	+	.	coverage=134;context=AATGGTGTTTCGGCTATGTTCATGCTTCATTTACTTCCATC;IPDRatio=1.40
gi|68566501|gb|CP000077.1| Sulfolobus acidocaldarius DSM 639, complete genome	kinModCall	modified_base	81679	81679	34	-	.	coverage=145;context=ATTATTTCTCGTAAGAATTGAAGCAACAAATTTTCCTTTAG;IPDRatio=1.80
gi|68566501|gb|CP000077.1| Sulfolobus acidocaldarius DSM 639, complete genome	kinModCall	m4C	81701	81701	38	+	.	context=AATTCTTACGAGAAATAATACAGTAAGTAGTATTCTAGCTA;fracLow=0.579;coverage=140;IPDRatio=1.70;fracUp=1.000;frac=0.790;identificationQv=4
gi|68566501|gb|CP000077.1| Sulfolobus acidocaldarius DSM 639, complete genome	kinModCall	modified_base	81728	81728	28	-	.	coverage=132;context=CTTGATGCAAATCTATTTTCCACCAACTAGCTAGAATACTA;IPDRatio=1.59
gi|68566501|gb|CP000077.1| Sulfolobus acidocaldarius DSM 639, complete genome	kinModCall	modified_base	81742	81742	26	+	.	coverage=139;context=GTTGGTGGAAAATAGATTTGCATCAAGTGGAATATTATGTA;IPDRatio=1.50
gi|68566501|gb|CP000077.1| Sulfolobus acidocaldarius DSM 639, complete genome	kinModCall	modified_base	81805	81805	21	+	.	coverage=144;context=TTTCAAACATAAATTATGTGAGATTAGGAGCTTGGAGCTAT;IPDRatio=1.41
gi|68566501|gb|CP000077.1| Sulfolobus acidocaldarius DSM 639, complete genome	kinModCall	modified_base	82104	82104	36	+	.	coverage=141;context=CTAGAAAATAGAATGGATAAGGGTTAAGAGTATATATAGCA;IPDRatio=1.75
gi|68566501|gb|CP000077.1| Sulfolobus acidocaldarius DSM 639, complete genome	kinModCall	modified_base	82105	82105	25	+	.	coverage=133;context=TAGAAAATAGAATGGATAAGGGTTAAGAGTATATATAGCAT;IPDRatio=1.51
gi|68566501|gb|CP000077.1| Sulfolobus acidocaldarius DSM 639, complete genome	kinModCall	modified_base	82112	82112	26	+	.	coverage=143;context=TAGAATGGATAAGGGTTAAGAGTATATATAGCATCAAATAA;IPDRatio=1.78
gi|68566501|gb|CP000077.1| Sulfolobus acidocaldarius DSM 639, complete genome	kinModCall	modified_base	82166	82166	26	+	.	coverage=147;context=TTTATGATTAGGAACAGAGACGTAACGAACATCACTAAGCC;IPDRatio=1.74
gi|68566501|gb|CP000077.1| Sulfolobus acidocaldarius DSM 639, complete genome	kinModCall	m6A	82205	82205	43	-	.	context=ATTAAAGTACTAGCGAAAAGACTCACTAACTTTGTAATAGG;fracLow=0.291;coverage=143;IPDRatio=1.84;fracUp=0.560;frac=0.417;identificationQv=38
gi|68566501|gb|CP000077.1| Sulfolobus acidocaldarius DSM 639, complete genome	kinModCall	m4C	82233	82233	133	-	.	context=TTATAGGTGTTATGGCATGGCCCATAGAATTAAAGTACTAG;fracLow=0.862;motif=GGCC;coverage=143;IPDRatio=3.37;id=GGCC;fracUp=1.000;frac=0.964;identificationQv=129
gi|68566501|gb|CP000077.1| Sulfolobus acidocaldarius DSM 639, complete genome	kinModCall	m4C	82234	82234	73	+	.	context=TAGTACTTTAATTCTATGGGCCATGCCATAACACCTATAAA;fracLow=0.625;motif=GGCC;coverage=137;IPDRatio=2.11;id=GGCC;fracUp=1.000;frac=0.851;identificationQv=57
gi|68566501|gb|CP000077.1| Sulfolobus acidocaldarius DSM 639, complete genome	kinModCall	modified_base	82299	82299	30	-	.	coverage=137;context=TAGTGTTAGGAACTTTAGGAGGAATACTTTTAGGTGAGTTA;IPDRatio=1.65
gi|68566501|gb|CP000077.1| Sulfolobus acidocaldarius DSM 639, complete genome	kinModCall	modified_base	82319	82319	24	-	.	coverage=139;context=ATTGGGCGGACTTGGAGGTCTAGTGTTAGGAACTTTAGGAG;IPDRatio=1.51
gi|68566501|gb|CP000077.1| Sulfolobus acidocaldarius DSM 639, complete genome	kinModCall	modified_base	82326	82326	27	-	.	coverage=140;context=GGTATACATTGGGCGGACTTGGAGGTCTAGTGTTAGGAACT;IPDRatio=1.54
gi|68566501|gb|CP000077.1| Sulfolobus acidocaldarius DSM 639, complete genome	kinModCall	modified_base	82333	82333	24	+	.	coverage=139;context=AACACTAGACCTCCAAGTCCGCCCAATGTATACCCCAGAGC;IPDRatio=1.55
gi|68566501|gb|CP000077.1| Sulfolobus acidocaldarius DSM 639, complete genome	kinModCall	modified_base	82346	82346	36	-	.	context=AGGATTAGGGGCAGCTCTGGGGTATACATTGGGCGGACTTG;motif=GGTATAVND;coverage=120;IPDRatio=2.08;id=GGTATAVND
gi|68566501|gb|CP000077.1| Sulfolobus acidocaldarius DSM 639, complete genome	kinModCall	modified_base	82363	82363	21	+	.	coverage=137;context=TACCCCAGAGCTGCCCCTAATCCTCCTCCTGCAATCTTTCC;IPDRatio=1.36
gi|68566501|gb|CP000077.1| Sulfolobus acidocaldarius DSM 639, complete genome	kinModCall	m4C	82475	82475	44	-	.	context=CATTAATGAATTAAAAGAGGCCATAGCAGACCTAGCTTACC;fracLow=0.522;motif=GGCC;coverage=146;IPDRatio=1.72;id=GGCC;fracUp=0.883;frac=0.704;identificationQv=31
gi|68566501|gb|CP000077.1| Sulfolobus acidocaldarius DSM 639, complete genome	kinModCall	m4C	82476	82476	172	+	.	context=GTAAGCTAGGTCTGCTATGGCCTCTTTTAATTCATTAATGT;fracLow=1.000;motif=GGCC;coverage=145;IPDRatio=4.26;id=GGCC;fracUp=1.000;frac=1.000;identificationQv=177
gi|68566501|gb|CP000077.1| Sulfolobus acidocaldarius DSM 639, complete genome	kinModCall	modified_base	82478	82478	21	+	.	coverage=144;context=AAGCTAGGTCTGCTATGGCCTCTTTTAATTCATTAATGTCA;IPDRatio=1.49
gi|68566501|gb|CP000077.1| Sulfolobus acidocaldarius DSM 639, complete genome	kinModCall	modified_base	82493	82493	24	-	.	coverage=141;context=ACTATATAGAACCAATGACATTAATGAATTAAAAGAGGCCA;IPDRatio=1.43
gi|68566501|gb|CP000077.1| Sulfolobus acidocaldarius DSM 639, complete genome	kinModCall	modified_base	82693	82693	21	+	.	coverage=147;context=TTCCTCTTATATGTAAACGATACGAATTTTAAACCTTAAAT;IPDRatio=1.39
gi|68566501|gb|CP000077.1| Sulfolobus acidocaldarius DSM 639, complete genome	kinModCall	modified_base	82700	82700	28	+	.	coverage=140;context=TATATGTAAACGATACGAATTTTAAACCTTAAATTTTAATT;IPDRatio=1.51
gi|68566501|gb|CP000077.1| Sulfolobus acidocaldarius DSM 639, complete genome	kinModCall	modified_base	82722	82722	36	+	.	coverage=139;context=TAAACCTTAAATTTTAATTCTATGAGCTTTAACATAACATT;IPDRatio=1.65
gi|68566501|gb|CP000077.1| Sulfolobus acidocaldarius DSM 639, complete genome	kinModCall	modified_base	82760	82760	37	-	.	coverage=145;context=GTATTTCTTACTGTCTTGGCTGGTGATCATCCATAATCAAT;IPDRatio=1.70
gi|68566501|gb|CP000077.1| Sulfolobus acidocaldarius DSM 639, complete genome	kinModCall	modified_base	82807	82807	23	+	.	coverage=135;context=GTTAGCAAACTAGATAGTCTTGACCTAGAAAAAAATGTGCA;IPDRatio=1.48
gi|68566501|gb|CP000077.1| Sulfolobus acidocaldarius DSM 639, complete genome	kinModCall	.	82897	82897	5	+	.	context=AATGTTAAAGATATACTTAGATCCCAAGGATATTCTGGAAA;motif=AGATCC;coverage=154;IPDRatio=1.072;id=AGATCC
gi|68566501|gb|CP000077.1| Sulfolobus acidocaldarius DSM 639, complete genome	kinModCall	.	82898	82898	4	-	.	context=TTTTCCAGAATATCCTTGGGATCTAAGTATATCTTTAACAT;motif=GGATCY;coverage=155;IPDRatio=1.029;id=GGATCY
gi|68566501|gb|CP000077.1| Sulfolobus acidocaldarius DSM 639, complete genome	kinModCall	modified_base	83005	83005	23	+	.	coverage=148;context=TTAAAAATAAATGTGAATTGAGGTTTGGCTGAACTATCTGA;IPDRatio=1.44
gi|68566501|gb|CP000077.1| Sulfolobus acidocaldarius DSM 639, complete genome	kinModCall	modified_base	83036	83036	21	-	.	coverage=150;context=ATAAATCTCCTTTAGGTAATTTTCCAATGGTTCAGATAGTT;IPDRatio=1.49
gi|68566501|gb|CP000077.1| Sulfolobus acidocaldarius DSM 639, complete genome	kinModCall	modified_base	83153	83153	25	-	.	coverage=157;context=CTTGATTAGCCCCAGTTTCTCGAGCTTGGAAAGAGCCTTAC;IPDRatio=1.50
gi|68566501|gb|CP000077.1| Sulfolobus acidocaldarius DSM 639, complete genome	kinModCall	modified_base	83207	83207	33	+	.	coverage=148;context=GACTTACATTAACCGAGGAAGGGAGAAAAATAGCAGAGAGG;IPDRatio=1.72
gi|68566501|gb|CP000077.1| Sulfolobus acidocaldarius DSM 639, complete genome	kinModCall	.	83276	83276	11	+	.	context=GACTTTTAACTGATATATTAGGTATAGATTGGATAAGGGCT;motif=GGTATAVND;coverage=147;IPDRatio=1.233;id=GGTATAVND
gi|68566501|gb|CP000077.1| Sulfolobus acidocaldarius DSM 639, complete genome	kinModCall	modified_base	83329	83329	48	-	.	context=TTTTCAATTATATCCTCAGGCCATATATGCTCTAATCTATG;motif=GGCC;coverage=152;IPDRatio=1.72;id=GGCC
gi|68566501|gb|CP000077.1| Sulfolobus acidocaldarius DSM 639, complete genome	kinModCall	m4C	83330	83330	127	+	.	context=ATAGATTAGAGCATATATGGCCTGAGGATATAATTGAAAAA;fracLow=0.940;motif=GGCC;coverage=154;IPDRatio=3.02;id=GGCC;fracUp=1.000;frac=1.000;identificationQv=105
gi|68566501|gb|CP000077.1| Sulfolobus acidocaldarius DSM 639, complete genome	kinModCall	modified_base	83390	83390	23	+	.	coverage=155;context=AACCCTCCACATGTCCTCACGGGCACCCTATTCCTGGTAGG;IPDRatio=1.49
gi|68566501|gb|CP000077.1| Sulfolobus acidocaldarius DSM 639, complete genome	kinModCall	modified_base	83427	83427	21	+	.	coverage=130;context=TAGGGGAATCAAGATAAATGGTGTTTTACTCACTGAGGCAG;IPDRatio=1.43
gi|68566501|gb|CP000077.1| Sulfolobus acidocaldarius DSM 639, complete genome	kinModCall	modified_base	83485	83485	24	+	.	coverage=157;context=AAGATTTCAATGATAGTTAAGGAAGAAGAGTGGATACTTGC;IPDRatio=1.46
gi|68566501|gb|CP000077.1| Sulfolobus acidocaldarius DSM 639, complete genome	kinModCall	modified_base	83636	83636	33	+	.	coverage=122;context=TTTTAGCAACTCAGATATTGGTTGAAAGGATATTATAGCTC;IPDRatio=1.66
gi|68566501|gb|CP000077.1| Sulfolobus acidocaldarius DSM 639, complete genome	kinModCall	modified_base	83645	83645	21	+	.	coverage=148;context=CTCAGATATTGGTTGAAAGGATATTATAGCTCAATTTTACT;IPDRatio=1.40
gi|68566501|gb|CP000077.1| Sulfolobus acidocaldarius DSM 639, complete genome	kinModCall	modified_base	83703	83703	21	-	.	coverage=158;context=GTAACTGTCAGAATAGGACAATATAGTTTTTACAATATCGG;IPDRatio=1.42
gi|68566501|gb|CP000077.1| Sulfolobus acidocaldarius DSM 639, complete genome	kinModCall	modified_base	83775	83775	22	-	.	coverage=156;context=CTGGAATTCATAATCAACACCATTAATTCTTATTTTGTTCC;IPDRatio=1.42
gi|68566501|gb|CP000077.1| Sulfolobus acidocaldarius DSM 639, complete genome	kinModCall	modified_base	83795	83795	25	-	.	coverage=168;context=ATAGATATCAAAAGAGGATTCTGGAATTCATAATCAACACC;IPDRatio=1.47
gi|68566501|gb|CP000077.1| Sulfolobus acidocaldarius DSM 639, complete genome	kinModCall	modified_base	83817	83817	24	-	.	coverage=158;context=CATTTTAGGTGATGATTTGCCTATAGATATCAAAAGAGGAT;IPDRatio=1.46
gi|68566501|gb|CP000077.1| Sulfolobus acidocaldarius DSM 639, complete genome	kinModCall	modified_base	83838	83838	46	+	.	coverage=137;context=GCAAATCATCACCTAAAATGGCAAAATTTTTCGTGGAGAGA;IPDRatio=1.91
gi|68566501|gb|CP000077.1| Sulfolobus acidocaldarius DSM 639, complete genome	kinModCall	modified_base	83849	83849	25	+	.	coverage=151;context=CCTAAAATGGCAAAATTTTTCGTGGAGAGACTTAAGGTATC;IPDRatio=1.49
gi|68566501|gb|CP000077.1| Sulfolobus acidocaldarius DSM 639, complete genome	kinModCall	modified_base	83849	83849	29	-	.	coverage=155;context=GATACCTTAAGTCTCTCCACGAAAAATTTTGCCATTTTAGG;IPDRatio=1.51
gi|68566501|gb|CP000077.1| Sulfolobus acidocaldarius DSM 639, complete genome	kinModCall	modified_base	83879	83879	27	-	.	coverage=165;context=GCCTGATATGGAGATACTATCAATCCTCTTGATACCTTAAG;IPDRatio=1.47
gi|68566501|gb|CP000077.1| Sulfolobus acidocaldarius DSM 639, complete genome	kinModCall	m6A	83888	83888	40	-	.	context=TCAACCTTAGCCTGATATGGAGATACTATCAATCCTCTTGA;fracLow=0.321;coverage=166;IPDRatio=1.87;fracUp=0.629;frac=0.458;identificationQv=14
gi|68566501|gb|CP000077.1| Sulfolobus acidocaldarius DSM 639, complete genome	kinModCall	modified_base	84056	84056	22	+	.	coverage=158;context=GCTTCAGCTTTAGTTGAGTACAGTGATGTTCCATTAGAAGT;IPDRatio=1.43
gi|68566501|gb|CP000077.1| Sulfolobus acidocaldarius DSM 639, complete genome	kinModCall	modified_base	84136	84136	22	+	.	coverage=156;context=TTCCATAGACGAAATAAATACGGTTAGAAAGCATTTGTCCA;IPDRatio=1.41
gi|68566501|gb|CP000077.1| Sulfolobus acidocaldarius DSM 639, complete genome	kinModCall	modified_base	84154	84154	27	-	.	coverage=144;context=GCCACCCTCCCTTAATTTTGGACAAATGCTTTCTAACCGTA;IPDRatio=1.49
gi|68566501|gb|CP000077.1| Sulfolobus acidocaldarius DSM 639, complete genome	kinModCall	modified_base	84164	84164	24	+	.	coverage=155;context=AAGCATTTGTCCAAAATTAAGGGAGGGTGGCTCGCTAAATA;IPDRatio=1.53
gi|68566501|gb|CP000077.1| Sulfolobus acidocaldarius DSM 639, complete genome	kinModCall	modified_base	84215	84215	46	-	.	coverage=162;context=TCGCTACTCGGGACATCACTGATTATTAGAGAAACTATTGG;IPDRatio=1.85
gi|68566501|gb|CP000077.1| Sulfolobus acidocaldarius DSM 639, complete genome	kinModCall	modified_base	84279	84279	35	+	.	coverage=150;context=CAACAATTCTTGATAAAACGTCTGTTATCGATGCCGAGAGG;IPDRatio=1.67
gi|68566501|gb|CP000077.1| Sulfolobus acidocaldarius DSM 639, complete genome	kinModCall	modified_base	84536	84536	23	+	.	coverage=142;context=AGAATTAATAGACAGGAAAATGTTATTCTGGCAGGAGGGGA;IPDRatio=1.52
gi|68566501|gb|CP000077.1| Sulfolobus acidocaldarius DSM 639, complete genome	kinModCall	modified_base	84658	84658	22	+	.	coverage=143;context=AGCTAATGCTAAGTTGTACGCCGTAGCAACAGATGGTATTG;IPDRatio=1.77
gi|68566501|gb|CP000077.1| Sulfolobus acidocaldarius DSM 639, complete genome	kinModCall	m6A	84785	84785	27	+	.	context=TACGAAATACTTGAAAAAACAGGTAACGTTATTCAAACTGG;fracLow=0.386;coverage=147;IPDRatio=1.84;fracUp=0.738;frac=0.569;identificationQv=6
gi|68566501|gb|CP000077.1| Sulfolobus acidocaldarius DSM 639, complete genome	kinModCall	modified_base	84792	84792	37	-	.	coverage=159;context=TGTAAAACCAGTTTGAATAACGTTACCTGTTTTTTCAAGTA;IPDRatio=1.62
gi|68566501|gb|CP000077.1| Sulfolobus acidocaldarius DSM 639, complete genome	kinModCall	modified_base	84896	84896	35	-	.	coverage=149;context=CAAGCGATAATGGAAAAATAGGTTACCTAAGACTTAATGTC;IPDRatio=1.62
gi|68566501|gb|CP000077.1| Sulfolobus acidocaldarius DSM 639, complete genome	kinModCall	modified_base	84912	84912	37	-	.	coverage=156;context=AGTATCTTTATTATTACAAGCGATAATGGAAAAATAGGTTA;IPDRatio=1.71
gi|68566501|gb|CP000077.1| Sulfolobus acidocaldarius DSM 639, complete genome	kinModCall	modified_base	84914	84914	25	-	.	coverage=153;context=TTAGTATCTTTATTATTACAAGCGATAATGGAAAAATAGGT;IPDRatio=1.50
gi|68566501|gb|CP000077.1| Sulfolobus acidocaldarius DSM 639, complete genome	kinModCall	modified_base	84924	84924	22	-	.	coverage=135;context=TTGCTATATATTAGTATCTTTATTATTACAAGCGATAATGG;IPDRatio=1.45
gi|68566501|gb|CP000077.1| Sulfolobus acidocaldarius DSM 639, complete genome	kinModCall	modified_base	85097	85097	32	-	.	coverage=139;context=TAGTTTTGGCCTGTTTAACCCATGTTTTAGTTTTAAGATTT;IPDRatio=1.55
gi|68566501|gb|CP000077.1| Sulfolobus acidocaldarius DSM 639, complete genome	kinModCall	modified_base	85098	85098	28	+	.	coverage=135;context=AATCTTAAAACTAAAACATGGGTTAAACAGGCCAAAACTAT;IPDRatio=1.56
gi|68566501|gb|CP000077.1| Sulfolobus acidocaldarius DSM 639, complete genome	kinModCall	m4C	85108	85108	145	-	.	context=TGGAAGAAATATAGTTTTGGCCTGTTTAACCCATGTTTTAG;fracLow=0.927;motif=GGCC;coverage=157;IPDRatio=3.25;id=GGCC;fracUp=1.000;frac=1.000;identificationQv=129
gi|68566501|gb|CP000077.1| Sulfolobus acidocaldarius DSM 639, complete genome	kinModCall	m4C	85109	85109	143	+	.	context=TAAAACATGGGTTAAACAGGCCAAAACTATATTTCTTCCAT;fracLow=0.857;motif=GGCC;coverage=142;IPDRatio=3.13;id=GGCC;fracUp=1.000;frac=1.000;identificationQv=98
gi|68566501|gb|CP000077.1| Sulfolobus acidocaldarius DSM 639, complete genome	kinModCall	modified_base	85225	85225	39	+	.	coverage=142;context=AGGAGAGAGAGTAAAAAATGTGATAGTTTTCACCTAAGATT;IPDRatio=1.68
gi|68566501|gb|CP000077.1| Sulfolobus acidocaldarius DSM 639, complete genome	kinModCall	modified_base	85333	85333	41	-	.	coverage=131;context=AAATAGTAAAAATAAAACCGGAATAACTAGCAGTAATGTTA;IPDRatio=2.00
gi|68566501|gb|CP000077.1| Sulfolobus acidocaldarius DSM 639, complete genome	kinModCall	modified_base	85360	85360	27	+	.	coverage=132;context=TATTTTTACTATTTTATGGTTACGGTCCATATTTTGTAGGG;IPDRatio=1.49
gi|68566501|gb|CP000077.1| Sulfolobus acidocaldarius DSM 639, complete genome	kinModCall	modified_base	85989	85989	26	-	.	coverage=149;context=AATAAGGAAAATATAATTAAGGTCGCAGATGCTGTAATAGC;IPDRatio=1.83
gi|68566501|gb|CP000077.1| Sulfolobus acidocaldarius DSM 639, complete genome	kinModCall	modified_base	86077	86077	21	-	.	coverage=145;context=TCATTGGAATAAGATTAGTCGGTAGACTTAATAAAGTAATC;IPDRatio=1.50
gi|68566501|gb|CP000077.1| Sulfolobus acidocaldarius DSM 639, complete genome	kinModCall	modified_base	86092	86092	23	-	.	coverage=145;context=ATAAGGTTGGGTTCTTCATTGGAATAAGATTAGTCGGTAGA;IPDRatio=1.51
gi|68566501|gb|CP000077.1| Sulfolobus acidocaldarius DSM 639, complete genome	kinModCall	m6A	86252	86252	23	+	.	context=TGTAGATATACAGATAACCGACCTACCTTATAATCAGCTGT;fracLow=0.305;coverage=144;IPDRatio=1.55;fracUp=0.631;frac=0.467;identificationQv=6
gi|68566501|gb|CP000077.1| Sulfolobus acidocaldarius DSM 639, complete genome	kinModCall	modified_base	86258	86258	40	-	.	coverage=142;context=ACACTGACAGCTGATTATAAGGTAGGTCGGTTATCTGTATA;IPDRatio=1.88
gi|68566501|gb|CP000077.1| Sulfolobus acidocaldarius DSM 639, complete genome	kinModCall	modified_base	86292	86292	30	+	.	coverage=142;context=TCAGTGTTAGAGGGTAAAGTGGTTAAAATAAATTCCTTGCG;IPDRatio=1.57
gi|68566501|gb|CP000077.1| Sulfolobus acidocaldarius DSM 639, complete genome	kinModCall	modified_base	86383	86383	24	-	.	coverage=143;context=GTCCCTATATATTGCTTTCAATATAGCTATTATGAGAAATG;IPDRatio=1.49
gi|68566501|gb|CP000077.1| Sulfolobus acidocaldarius DSM 639, complete genome	kinModCall	modified_base	86404	86404	24	-	.	coverage=146;context=CACTCTTTTCACTTCATTGTCGTCCCTATATATTGCTTTCA;IPDRatio=1.58
gi|68566501|gb|CP000077.1| Sulfolobus acidocaldarius DSM 639, complete genome	kinModCall	modified_base	86421	86421	23	+	.	coverage=141;context=GACGACAATGAAGTGAAAAGAGTGCTTGAAACATACTTAAA;IPDRatio=1.46
gi|68566501|gb|CP000077.1| Sulfolobus acidocaldarius DSM 639, complete genome	kinModCall	modified_base	86449	86449	21	+	.	coverage=140;context=AAACATACTTAAAGGACAACGGTATTGCATCTAAAATGTTA;IPDRatio=1.48
gi|68566501|gb|CP000077.1| Sulfolobus acidocaldarius DSM 639, complete genome	kinModCall	modified_base	86556	86556	22	-	.	coverage=146;context=AGTGCAGTGATGAAAGCAAAGGAGCCTGAAAAAGTAGTAGA;IPDRatio=1.43
gi|68566501|gb|CP000077.1| Sulfolobus acidocaldarius DSM 639, complete genome	kinModCall	.	86591	86591	19	-	.	context=CTATAGAATTGGGTGCTGATGGTATAGGTGCAGCTAGTGCA;motif=GGTATAVND;coverage=142;IPDRatio=1.442;id=GGTATAVND
gi|68566501|gb|CP000077.1| Sulfolobus acidocaldarius DSM 639, complete genome	kinModCall	modified_base	86600	86600	27	-	.	coverage=145;context=TCTTTAAGGCTATAGAATTGGGTGCTGATGGTATAGGTGCA;IPDRatio=1.57
gi|68566501|gb|CP000077.1| Sulfolobus acidocaldarius DSM 639, complete genome	kinModCall	modified_base	86728	86728	30	+	.	coverage=134;context=CAGGTTTAGCCTTTGACACGGGAATACCTGTTCCTATTAGT;IPDRatio=1.80
gi|68566501|gb|CP000077.1| Sulfolobus acidocaldarius DSM 639, complete genome	kinModCall	modified_base	86768	86768	25	+	.	coverage=148;context=TTCTGGAGGCTCTATTAATACAGCGTTAGGTCTCAGCAACG;IPDRatio=1.52
gi|68566501|gb|CP000077.1| Sulfolobus acidocaldarius DSM 639, complete genome	kinModCall	modified_base	86794	86794	23	-	.	coverage=156;context=CAGATATGAATTAGTTTTGCCCGTCGCGTTGCTGAGACCTA;IPDRatio=1.49
gi|68566501|gb|CP000077.1| Sulfolobus acidocaldarius DSM 639, complete genome	kinModCall	modified_base	86870	86870	33	-	.	coverage=127;context=GAATAAGATTAGACGAAATGGCTGAATCGTTAGAGAGAATC;IPDRatio=1.86
gi|68566501|gb|CP000077.1| Sulfolobus acidocaldarius DSM 639, complete genome	kinModCall	modified_base	86871	86871	29	-	.	coverage=153;context=AGAATAAGATTAGACGAAATGGCTGAATCGTTAGAGAGAAT;IPDRatio=1.80
gi|68566501|gb|CP000077.1| Sulfolobus acidocaldarius DSM 639, complete genome	kinModCall	m6A	86915	86915	61	+	.	context=CTCGCTATGGTTAAGCAGAGATCCTCTGGCGCCAGCATCCT;fracLow=0.178;motif=AGATCC;coverage=148;IPDRatio=2.03;id=AGATCC;fracUp=0.427;frac=0.299;identificationQv=20
gi|68566501|gb|CP000077.1| Sulfolobus acidocaldarius DSM 639, complete genome	kinModCall	m6A	86916	86916	96	-	.	context=AAGGATGCTGGCGCCAGAGGATCTCTGCTTAACCATAGCGA;fracLow=0.333;motif=GGATCY;coverage=149;IPDRatio=2.66;id=GGATCY;fracUp=0.577;frac=0.455;identificationQv=39
gi|68566501|gb|CP000077.1| Sulfolobus acidocaldarius DSM 639, complete genome	kinModCall	m4C	87068	87068	22	+	.	context=TGGGACGGAAACTATTATTTCGGTTCCATATTCTTTGCTTA;fracLow=0.464;coverage=153;IPDRatio=1.48;fracUp=1.000;frac=0.782;identificationQv=3
gi|68566501|gb|CP000077.1| Sulfolobus acidocaldarius DSM 639, complete genome	kinModCall	modified_base	87216	87216	28	+	.	coverage=152;context=GGGGAATTCATATTGAAATTTTGTGGTATAGATTTAGCCGT;IPDRatio=1.52
gi|68566501|gb|CP000077.1| Sulfolobus acidocaldarius DSM 639, complete genome	kinModCall	modified_base	87219	87219	37	+	.	coverage=145;context=GAATTCATATTGAAATTTTGTGGTATAGATTTAGCCGTAAA;IPDRatio=1.91
gi|68566501|gb|CP000077.1| Sulfolobus acidocaldarius DSM 639, complete genome	kinModCall	.	87220	87220	19	+	.	context=AATTCATATTGAAATTTTGTGGTATAGATTTAGCCGTAAAG;motif=GGTATAVND;coverage=146;IPDRatio=1.452;id=GGTATAVND
gi|68566501|gb|CP000077.1| Sulfolobus acidocaldarius DSM 639, complete genome	kinModCall	modified_base	87233	87233	29	-	.	coverage=131;context=TTGTAGAAGGTCGCTTTACGGCTAAATCTATACCACAAAAT;IPDRatio=1.57
gi|68566501|gb|CP000077.1| Sulfolobus acidocaldarius DSM 639, complete genome	kinModCall	modified_base	87245	87245	30	-	.	coverage=151;context=CAAAAACGGCTATTGTAGAAGGTCGCTTTACGGCTAAATCT;IPDRatio=1.57
gi|68566501|gb|CP000077.1| Sulfolobus acidocaldarius DSM 639, complete genome	kinModCall	modified_base	87257	87257	22	-	.	coverage=130;context=TTAATGTATTTTCAAAAACGGCTATTGTAGAAGGTCGCTTT;IPDRatio=1.47
gi|68566501|gb|CP000077.1| Sulfolobus acidocaldarius DSM 639, complete genome	kinModCall	modified_base	87300	87300	26	-	.	coverage=144;context=CCCGAGAGAATCTCTCCATCGGTAACAACATCACTTACATA;IPDRatio=1.71
gi|68566501|gb|CP000077.1| Sulfolobus acidocaldarius DSM 639, complete genome	kinModCall	modified_base	87371	87371	21	+	.	coverage=143;context=CTCGCCGTTGTCAATGTCCAAGGGGTTTAGAAAAGTAGATA;IPDRatio=1.40
gi|68566501|gb|CP000077.1| Sulfolobus acidocaldarius DSM 639, complete genome	kinModCall	modified_base	87391	87391	23	+	.	coverage=149;context=AGGGGTTTAGAAAAGTAGATAGGTTAATGATAAAAAACGGC;IPDRatio=1.56
gi|68566501|gb|CP000077.1| Sulfolobus acidocaldarius DSM 639, complete genome	kinModCall	modified_base	87409	87409	22	+	.	coverage=151;context=ATAGGTTAATGATAAAAAACGGCTTTAGGGTACTTCCTCCA;IPDRatio=1.45
gi|68566501|gb|CP000077.1| Sulfolobus acidocaldarius DSM 639, complete genome	kinModCall	modified_base	87427	87427	25	-	.	coverage=128;context=TAATCCTTTCATCCAACTTGGAGGAAGTACCCTAAAGCCGT;IPDRatio=1.49
gi|68566501|gb|CP000077.1| Sulfolobus acidocaldarius DSM 639, complete genome	kinModCall	modified_base	87442	87442	22	+	.	coverage=149;context=TTCCTCCAAGTTGGATGAAAGGATTAGTAGAGAGAGCCATC;IPDRatio=1.52
gi|68566501|gb|CP000077.1| Sulfolobus acidocaldarius DSM 639, complete genome	kinModCall	modified_base	87464	87464	25	+	.	coverage=151;context=ATTAGTAGAGAGAGCCATCAGGTTGAATTCCATTTTAAATG;IPDRatio=1.55
gi|68566501|gb|CP000077.1| Sulfolobus acidocaldarius DSM 639, complete genome	kinModCall	modified_base	87549	87549	21	+	.	coverage=146;context=AATTTGAATTGGAAAGACGTGGGGGCTAAAAAGAAGGACGA;IPDRatio=1.44
gi|68566501|gb|CP000077.1| Sulfolobus acidocaldarius DSM 639, complete genome	kinModCall	modified_base	87561	87561	33	+	.	coverage=147;context=AAAGACGTGGGGGCTAAAAAGAAGGACGAATTAGATGCGGT;IPDRatio=1.56
gi|68566501|gb|CP000077.1| Sulfolobus acidocaldarius DSM 639, complete genome	kinModCall	modified_base	87576	87576	21	+	.	coverage=149;context=AAAAAGAAGGACGAATTAGATGCGGTTATATGCGCTTTAGT;IPDRatio=1.38
gi|68566501|gb|CP000077.1| Sulfolobus acidocaldarius DSM 639, complete genome	kinModCall	modified_base	87597	87597	23	+	.	coverage=153;context=GCGGTTATATGCGCTTTAGTAGCCTATTTTAAGGATAAGGG;IPDRatio=1.58
gi|68566501|gb|CP000077.1| Sulfolobus acidocaldarius DSM 639, complete genome	kinModCall	modified_base	87617	87617	38	+	.	coverage=134;context=AGCCTATTTTAAGGATAAGGGGAATATATTGAAAATTGAGG;IPDRatio=1.79
gi|68566501|gb|CP000077.1| Sulfolobus acidocaldarius DSM 639, complete genome	kinModCall	modified_base	87636	87636	27	+	.	coverage=150;context=GGGAATATATTGAAAATTGAGGCTGAAGATGGTATAATTTA;IPDRatio=1.61
gi|68566501|gb|CP000077.1| Sulfolobus acidocaldarius DSM 639, complete genome	kinModCall	.	87646	87646	17	+	.	context=TGAAAATTGAGGCTGAAGATGGTATAATTTATCTATTACCC;motif=GGTATAVND;coverage=145;IPDRatio=1.436;id=GGTATAVND
gi|68566501|gb|CP000077.1| Sulfolobus acidocaldarius DSM 639, complete genome	kinModCall	modified_base	87648	87648	23	+	.	coverage=145;context=AAAATTGAGGCTGAAGATGGTATAATTTATCTATTACCCAG;IPDRatio=1.47
gi|68566501|gb|CP000077.1| Sulfolobus acidocaldarius DSM 639, complete genome	kinModCall	modified_base	87664	87664	21	-	.	coverage=127;context=GATTTTAAGAGTACCTCTGGGTAATAGATAAATTATACCAT;IPDRatio=1.51
gi|68566501|gb|CP000077.1| Sulfolobus acidocaldarius DSM 639, complete genome	kinModCall	modified_base	87665	87665	53	-	.	coverage=140;context=CGATTTTAAGAGTACCTCTGGGTAATAGATAAATTATACCA;IPDRatio=2.40
gi|68566501|gb|CP000077.1| Sulfolobus acidocaldarius DSM 639, complete genome	kinModCall	modified_base	87666	87666	43	-	.	coverage=143;context=TCGATTTTAAGAGTACCTCTGGGTAATAGATAAATTATACC;IPDRatio=2.50
gi|68566501|gb|CP000077.1| Sulfolobus acidocaldarius DSM 639, complete genome	kinModCall	m6A	87669	87669	67	+	.	context=ATAATTTATCTATTACCCAGAGGTACTCTTAAAATCGAGAG;fracLow=0.600;coverage=153;IPDRatio=2.72;fracUp=0.941;frac=0.783;identificationQv=61
gi|68566501|gb|CP000077.1| Sulfolobus acidocaldarius DSM 639, complete genome	kinModCall	modified_base	87672	87672	23	+	.	coverage=151;context=ATTTATCTATTACCCAGAGGTACTCTTAAAATCGAGAGGAA;IPDRatio=1.57
gi|68566501|gb|CP000077.1| Sulfolobus acidocaldarius DSM 639, complete genome	kinModCall	modified_base	87685	87685	21	-	.	coverage=148;context=AATATTCTCACTTTTCCTCTCGATTTTAAGAGTACCTCTGG;IPDRatio=1.39
gi|68566501|gb|CP000077.1| Sulfolobus acidocaldarius DSM 639, complete genome	kinModCall	modified_base	87686	87686	25	+	.	coverage=156;context=CAGAGGTACTCTTAAAATCGAGAGGAAAAGTGAGAATATTT;IPDRatio=1.46
gi|68566501|gb|CP000077.1| Sulfolobus acidocaldarius DSM 639, complete genome	kinModCall	modified_base	87734	87734	22	-	.	coverage=141;context=CGATTAAACACCTTTATTAAAGAGCTGGATAAAAGTCTTTA;IPDRatio=1.44
gi|68566501|gb|CP000077.1| Sulfolobus acidocaldarius DSM 639, complete genome	kinModCall	modified_base	87742	87742	23	+	.	coverage=154;context=TTTATCCAGCTCTTTAATAAAGGTGTTTAATCGCTGATACA;IPDRatio=1.44
gi|68566501|gb|CP000077.1| Sulfolobus acidocaldarius DSM 639, complete genome	kinModCall	modified_base	87757	87757	21	+	.	coverage=146;context=AATAAAGGTGTTTAATCGCTGATACATTATCACTATTACGA;IPDRatio=1.42
gi|68566501|gb|CP000077.1| Sulfolobus acidocaldarius DSM 639, complete genome	kinModCall	modified_base	87822	87822	24	+	.	coverage=151;context=AGATGACGTAATAGTTGAGTTCTGATATTATTCGTACGATA;IPDRatio=1.42
gi|68566501|gb|CP000077.1| Sulfolobus acidocaldarius DSM 639, complete genome	kinModCall	modified_base	87845	87845	23	+	.	coverage=168;context=GATATTATTCGTACGATAAAAATTTCAAAATTAATGGTTAT;IPDRatio=1.38
gi|68566501|gb|CP000077.1| Sulfolobus acidocaldarius DSM 639, complete genome	kinModCall	modified_base	87930	87930	27	-	.	coverage=150;context=ACTTGTGATAGAGGAAACTAGAAGATTAAGTAACTTAGGAC;IPDRatio=1.49
gi|68566501|gb|CP000077.1| Sulfolobus acidocaldarius DSM 639, complete genome	kinModCall	modified_base	88009	88009	21	+	.	coverage=161;context=GGCTATGTAGATAAAAAATCTCGCAAAAGAAACTAGAAATA;IPDRatio=1.46
gi|68566501|gb|CP000077.1| Sulfolobus acidocaldarius DSM 639, complete genome	kinModCall	modified_base	88030	88030	25	+	.	coverage=161;context=CGCAAAAGAAACTAGAAATATGAGAAGATACGAGGCTGAGA;IPDRatio=1.44
gi|68566501|gb|CP000077.1| Sulfolobus acidocaldarius DSM 639, complete genome	kinModCall	modified_base	88040	88040	40	+	.	coverage=162;context=ACTAGAAATATGAGAAGATACGAGGCTGAGAATATTGTTAT;IPDRatio=1.66
gi|68566501|gb|CP000077.1| Sulfolobus acidocaldarius DSM 639, complete genome	kinModCall	modified_base	88090	88090	32	-	.	coverage=149;context=ATAGAAATACAACGTCAAATTTTATACTAAGGTTTATTTTA;IPDRatio=1.72
gi|68566501|gb|CP000077.1| Sulfolobus acidocaldarius DSM 639, complete genome	kinModCall	modified_base	88366	88366	23	+	.	coverage=149;context=CATATAGATTCCTGATCTAAAGGCTACGAGGAAATTTGATC;IPDRatio=1.49
gi|68566501|gb|CP000077.1| Sulfolobus acidocaldarius DSM 639, complete genome	kinModCall	modified_base	88367	88367	23	+	.	coverage=152;context=ATATAGATTCCTGATCTAAAGGCTACGAGGAAATTTGATCC;IPDRatio=1.49
gi|68566501|gb|CP000077.1| Sulfolobus acidocaldarius DSM 639, complete genome	kinModCall	modified_base	88368	88368	30	+	.	coverage=128;context=TATAGATTCCTGATCTAAAGGCTACGAGGAAATTTGATCCT;IPDRatio=1.61
gi|68566501|gb|CP000077.1| Sulfolobus acidocaldarius DSM 639, complete genome	kinModCall	modified_base	88388	88388	24	+	.	coverage=148;context=GCTACGAGGAAATTTGATCCTGTTAACCAATACGATGTGCT;IPDRatio=1.53
gi|68566501|gb|CP000077.1| Sulfolobus acidocaldarius DSM 639, complete genome	kinModCall	modified_base	88538	88538	21	+	.	coverage=152;context=AGGGAGAAGTCGATTAATGGCGACAAGATCCTTGATACTTT;IPDRatio=1.41
gi|68566501|gb|CP000077.1| Sulfolobus acidocaldarius DSM 639, complete genome	kinModCall	m6A	88545	88545	78	+	.	context=AGTCGATTAATGGCGACAAGATCCTTGATACTTTCTTGGTA;fracLow=0.269;motif=AGATCC;coverage=145;IPDRatio=2.34;id=AGATCC;fracUp=0.527;frac=0.388;identificationQv=43
gi|68566501|gb|CP000077.1| Sulfolobus acidocaldarius DSM 639, complete genome	kinModCall	m6A	88546	88546	105	-	.	context=ATACCAAGAAAGTATCAAGGATCTTGTCGCCATTAATCGAC;fracLow=0.367;motif=GGATCY;coverage=143;IPDRatio=2.73;id=GGATCY;fracUp=0.614;frac=0.494;identificationQv=40
gi|68566501|gb|CP000077.1| Sulfolobus acidocaldarius DSM 639, complete genome	kinModCall	modified_base	88567	88567	24	-	.	coverage=130;context=GTGCTTCATATGCACTGAAAGATACCAAGAAAGTATCAAGG;IPDRatio=1.50
gi|68566501|gb|CP000077.1| Sulfolobus acidocaldarius DSM 639, complete genome	kinModCall	modified_base	88850	88850	26	+	.	coverage=137;context=ACATCTTCTAGTGATAAAACCGCTAATATGAGACCAGACTG;IPDRatio=1.54
gi|68566501|gb|CP000077.1| Sulfolobus acidocaldarius DSM 639, complete genome	kinModCall	modified_base	88912	88912	28	+	.	coverage=147;context=AATCAATTTATAGGTAATTGTAGTGCTAGTTGTCACGCTTA;IPDRatio=1.56
gi|68566501|gb|CP000077.1| Sulfolobus acidocaldarius DSM 639, complete genome	kinModCall	modified_base	89084	89084	21	-	.	coverage=143;context=AATTTAGTCTCTTTTAACGTGGGTATTTCACTCGACATAAG;IPDRatio=1.58
gi|68566501|gb|CP000077.1| Sulfolobus acidocaldarius DSM 639, complete genome	kinModCall	modified_base	89135	89135	21	-	.	coverage=141;context=GGCTTAGATTACAGTAGTGACTTGTTTAATTTTTTATCCAC;IPDRatio=1.40
gi|68566501|gb|CP000077.1| Sulfolobus acidocaldarius DSM 639, complete genome	kinModCall	modified_base	89282	89282	22	-	.	coverage=140;context=TTAAAGATTGAACATAAAATGGAATCGCAACTTACTCTTAT;IPDRatio=1.57
gi|68566501|gb|CP000077.1| Sulfolobus acidocaldarius DSM 639, complete genome	kinModCall	modified_base	89344	89344	22	+	.	coverage=151;context=CCTAGAAATAGATACGTAAAGGGTGTAAAGAAAAAATGATT;IPDRatio=1.44
gi|68566501|gb|CP000077.1| Sulfolobus acidocaldarius DSM 639, complete genome	kinModCall	modified_base	89452	89452	26	+	.	coverage=157;context=AGCTGGGAATAAGAATAGATATAACATGTGAAGTTTTGGTA;IPDRatio=1.44
gi|68566501|gb|CP000077.1| Sulfolobus acidocaldarius DSM 639, complete genome	kinModCall	modified_base	89545	89545	21	+	.	coverage=160;context=CTTATGAGTATATTCCACCGTATATAAAGTCTGTTTACCCT;IPDRatio=1.56
gi|68566501|gb|CP000077.1| Sulfolobus acidocaldarius DSM 639, complete genome	kinModCall	modified_base	89581	89581	26	-	.	coverage=136;context=TGACGTTTTAATGAGTTAAATGGTACTTCTCTCTGAAGGGT;IPDRatio=1.63
gi|68566501|gb|CP000077.1| Sulfolobus acidocaldarius DSM 639, complete genome	kinModCall	m4C	89842	89842	29	+	.	context=AAGTTTATTGAATTATGATCCCTTAGTAGAAAATTTTGATC;fracLow=0.432;coverage=157;IPDRatio=1.62;fracUp=0.925;frac=0.693;identificationQv=11
gi|68566501|gb|CP000077.1| Sulfolobus acidocaldarius DSM 639, complete genome	kinModCall	modified_base	89849	89849	24	+	.	coverage=162;context=TTGAATTATGATCCCTTAGTAGAAAATTTTGATCAGAAATT;IPDRatio=1.41
gi|68566501|gb|CP000077.1| Sulfolobus acidocaldarius DSM 639, complete genome	kinModCall	modified_base	89872	89872	39	+	.	coverage=151;context=AAATTTTGATCAGAAATTGACTAGACTTAGTAAAGAGGGTA;IPDRatio=1.64
gi|68566501|gb|CP000077.1| Sulfolobus acidocaldarius DSM 639, complete genome	kinModCall	modified_base	89890	89890	25	-	.	coverage=130;context=CAACCATGTTGTCTATTTTACCCTCTTTACTAAGTCTAGTC;IPDRatio=1.52
gi|68566501|gb|CP000077.1| Sulfolobus acidocaldarius DSM 639, complete genome	kinModCall	modified_base	89971	89971	23	+	.	coverage=156;context=ATATATAAATTCTTCAGCTGTTGGTCTCTACGAGGACTTTA;IPDRatio=1.58
gi|68566501|gb|CP000077.1| Sulfolobus acidocaldarius DSM 639, complete genome	kinModCall	modified_base	90190	90190	25	+	.	coverage=151;context=GTTCCCTAAAGTTCTGAAGCACCTAAGGAAGTTTAGCTCTC;IPDRatio=1.49
gi|68566501|gb|CP000077.1| Sulfolobus acidocaldarius DSM 639, complete genome	kinModCall	modified_base	90382	90382	35	+	.	coverage=144;context=TTACAATATATGGAATATGTGGTTGGAAAAAGATCCTGTTA;IPDRatio=1.75
gi|68566501|gb|CP000077.1| Sulfolobus acidocaldarius DSM 639, complete genome	kinModCall	modified_base	90394	90394	33	+	.	context=GAATATGTGGTTGGAAAAAGATCCTGTTAGAATAGTGGATA;motif=AGATCC;coverage=146;IPDRatio=1.67;id=AGATCC
gi|68566501|gb|CP000077.1| Sulfolobus acidocaldarius DSM 639, complete genome	kinModCall	modified_base	90395	90395	44	-	.	context=TTATCCACTATTCTAACAGGATCTTTTTCCAACCACATATT;motif=GGATCY;coverage=134;IPDRatio=1.82;id=GGATCY
gi|68566501|gb|CP000077.1| Sulfolobus acidocaldarius DSM 639, complete genome	kinModCall	modified_base	90491	90491	21	+	.	coverage=143;context=GATGAATTCAAACTGGATATAGGTCTAAGGATATTGCATGA;IPDRatio=1.42
gi|68566501|gb|CP000077.1| Sulfolobus acidocaldarius DSM 639, complete genome	kinModCall	modified_base	90587	90587	24	-	.	coverage=122;context=ACTAAAGATAAAGAGATATCGTATCTGAAACTCATATTGAA;IPDRatio=1.50
gi|68566501|gb|CP000077.1| Sulfolobus acidocaldarius DSM 639, complete genome	kinModCall	modified_base	90664	90664	24	-	.	coverage=123;context=TTACTCTAAATAGACAAACACGGTTTGTATATTCAGTGTAG;IPDRatio=1.50
gi|68566501|gb|CP000077.1| Sulfolobus acidocaldarius DSM 639, complete genome	kinModCall	modified_base	90767	90767	23	+	.	coverage=147;context=AGGTTTTATTAGTGCAAAAACATAAATGATCAACGTAGTAG;IPDRatio=1.45
gi|68566501|gb|CP000077.1| Sulfolobus acidocaldarius DSM 639, complete genome	kinModCall	modified_base	90779	90779	22	+	.	coverage=143;context=TGCAAAAACATAAATGATCAACGTAGTAGTTTTAAGAAAAA;IPDRatio=1.52
gi|68566501|gb|CP000077.1| Sulfolobus acidocaldarius DSM 639, complete genome	kinModCall	modified_base	90859	90859	37	+	.	coverage=144;context=AATTGTTCTTATGCATATACCTCAAATGACAAAATGGTCTC;IPDRatio=1.56
gi|68566501|gb|CP000077.1| Sulfolobus acidocaldarius DSM 639, complete genome	kinModCall	modified_base	90909	90909	21	+	.	coverage=144;context=GGTTTATGGGTCAAAATATGAGGTATTTGATAACCCTAGAA;IPDRatio=1.60
gi|68566501|gb|CP000077.1| Sulfolobus acidocaldarius DSM 639, complete genome	kinModCall	modified_base	90910	90910	27	+	.	coverage=142;context=GTTTATGGGTCAAAATATGAGGTATTTGATAACCCTAGAAA;IPDRatio=1.67
gi|68566501|gb|CP000077.1| Sulfolobus acidocaldarius DSM 639, complete genome	kinModCall	modified_base	90939	90939	25	+	.	coverage=146;context=TAACCCTAGAAAGGAGCTCACAGTAAAATACGTTCTAGGTA;IPDRatio=1.51
gi|68566501|gb|CP000077.1| Sulfolobus acidocaldarius DSM 639, complete genome	kinModCall	modified_base	90949	90949	36	+	.	coverage=146;context=AAGGAGCTCACAGTAAAATACGTTCTAGGTAAATTCGGTTA;IPDRatio=1.62
gi|68566501|gb|CP000077.1| Sulfolobus acidocaldarius DSM 639, complete genome	kinModCall	modified_base	90965	90965	52	+	.	coverage=148;context=AATACGTTCTAGGTAAATTCGGTTAAACTTTTACACTCTCC;IPDRatio=2.07
gi|68566501|gb|CP000077.1| Sulfolobus acidocaldarius DSM 639, complete genome	kinModCall	modified_base	91116	91116	25	+	.	context=GTGGTTCTTTGAGCCACATTGGTATACCTTCCTCACTTGCC;motif=GGTATAVND;coverage=153;IPDRatio=1.62;id=GGTATAVND
gi|68566501|gb|CP000077.1| Sulfolobus acidocaldarius DSM 639, complete genome	kinModCall	modified_base	91123	91123	33	-	.	context=TTCCAAGGGCAAGTGAGGAAGGTATACCAATGTGGCTCAAA;motif=GGTATAVND;coverage=132;IPDRatio=2.32;id=GGTATAVND
gi|68566501|gb|CP000077.1| Sulfolobus acidocaldarius DSM 639, complete genome	kinModCall	m6A	91149	91149	32	-	.	context=ATATCTTGTTACAGAATTTGAGGGAATTCCAAGGGCAAGTG;fracLow=0.227;coverage=138;IPDRatio=1.71;fracUp=0.509;frac=0.365;identificationQv=8
gi|68566501|gb|CP000077.1| Sulfolobus acidocaldarius DSM 639, complete genome	kinModCall	m6A	91376	91376	58	-	.	context=TGTTTAGGAGTAGTAAAAAGAGGAGATTTTTTTCTATTCAT;fracLow=0.105;coverage=134;IPDRatio=1.95;fracUp=0.363;frac=0.241;identificationQv=4
gi|68566501|gb|CP000077.1| Sulfolobus acidocaldarius DSM 639, complete genome	kinModCall	modified_base	91403	91403	23	-	.	coverage=131;context=TAGTGCCAAGTGAGATTCATGGAGACATGTTTAGGAGTAGT;IPDRatio=1.44
gi|68566501|gb|CP000077.1| Sulfolobus acidocaldarius DSM 639, complete genome	kinModCall	modified_base	91444	91444	23	+	.	coverage=156;context=AATCCTGGTTTGGTGAGTTTCTTGAGGTCTAAAATCTTGTC;IPDRatio=1.39
gi|68566501|gb|CP000077.1| Sulfolobus acidocaldarius DSM 639, complete genome	kinModCall	modified_base	91468	91468	30	-	.	coverage=121;context=CTCGGATACAATGACGAACAGATAGACAAGATTTTAGACCT;IPDRatio=1.57
gi|68566501|gb|CP000077.1| Sulfolobus acidocaldarius DSM 639, complete genome	kinModCall	modified_base	91544	91544	44	+	.	coverage=131;context=CTAACTTTTTACCTATTTCGGAAGCTTTATCGTAGCCGATA;IPDRatio=1.85
gi|68566501|gb|CP000077.1| Sulfolobus acidocaldarius DSM 639, complete genome	kinModCall	m4C	91567	91567	39	+	.	context=GCTTTATCGTAGCCGATAACCGGTGATACAATAGTTATGAG;fracLow=0.777;coverage=140;IPDRatio=1.75;fracUp=1.000;frac=1.000;identificationQv=23
gi|68566501|gb|CP000077.1| Sulfolobus acidocaldarius DSM 639, complete genome	kinModCall	modified_base	91585	91585	23	-	.	coverage=132;context=GCTGAAAGTAGTCCATCACTCATAACTATTGTATCACCGGT;IPDRatio=1.46
gi|68566501|gb|CP000077.1| Sulfolobus acidocaldarius DSM 639, complete genome	kinModCall	modified_base	91596	91596	23	-	.	coverage=129;context=TGAGAAGATTAGCTGAAAGTAGTCCATCACTCATAACTATT;IPDRatio=1.43
gi|68566501|gb|CP000077.1| Sulfolobus acidocaldarius DSM 639, complete genome	kinModCall	modified_base	91634	91634	21	-	.	coverage=128;context=TTTAGTAATTGATAAAATGGTTCCTAATCTAGAGAGAATGA;IPDRatio=1.43
gi|68566501|gb|CP000077.1| Sulfolobus acidocaldarius DSM 639, complete genome	kinModCall	modified_base	91672	91672	21	-	.	coverage=123;context=ACTAGGTTACTAGCAGAGGCTCTCAACAAGTTTGCTGATTT;IPDRatio=1.52
gi|68566501|gb|CP000077.1| Sulfolobus acidocaldarius DSM 639, complete genome	kinModCall	modified_base	91890	91890	23	-	.	coverage=122;context=CCATGACAGGGTTTAATGAAATAGATTTACCTAGTCAAGAG;IPDRatio=1.40
gi|68566501|gb|CP000077.1| Sulfolobus acidocaldarius DSM 639, complete genome	kinModCall	modified_base	91979	91979	35	-	.	coverage=114;context=AGATTTACTTACACTGAGTGGAGCACTAAGGACTTCAGCAG;IPDRatio=1.91
gi|68566501|gb|CP000077.1| Sulfolobus acidocaldarius DSM 639, complete genome	kinModCall	modified_base	91984	91984	29	+	.	coverage=140;context=GAAGTCCTTAGTGCTCCACTCAGTGTAAGTAAATCTGTGAG;IPDRatio=1.56
gi|68566501|gb|CP000077.1| Sulfolobus acidocaldarius DSM 639, complete genome	kinModCall	modified_base	92025	92025	34	+	.	coverage=128;context=AAGTCGCATTGCTCTGAACTTGTTAGCAGGTTTAAACCCTA;IPDRatio=1.64
gi|68566501|gb|CP000077.1| Sulfolobus acidocaldarius DSM 639, complete genome	kinModCall	modified_base	92221	92221	23	-	.	coverage=116;context=GATGCCTTACCTGTAACTCTTGGTCAGGAACTTTCTGCATA;IPDRatio=1.51
gi|68566501|gb|CP000077.1| Sulfolobus acidocaldarius DSM 639, complete genome	kinModCall	modified_base	92423	92423	25	+	.	coverage=124;context=CAAGATTTACATGATCATTGGGATGTACATGTTTGTTAGCG;IPDRatio=1.55
gi|68566501|gb|CP000077.1| Sulfolobus acidocaldarius DSM 639, complete genome	kinModCall	modified_base	92424	92424	38	+	.	coverage=103;context=AAGATTTACATGATCATTGGGATGTACATGTTTGTTAGCGA;IPDRatio=1.74
gi|68566501|gb|CP000077.1| Sulfolobus acidocaldarius DSM 639, complete genome	kinModCall	modified_base	92425	92425	27	+	.	coverage=133;context=AGATTTACATGATCATTGGGATGTACATGTTTGTTAGCGAT;IPDRatio=1.62
gi|68566501|gb|CP000077.1| Sulfolobus acidocaldarius DSM 639, complete genome	kinModCall	modified_base	92470	92470	30	-	.	coverage=116;context=CTCAACATGAATATTAATGAAGTAATAGCAGAAACAGCCAG;IPDRatio=2.01
gi|68566501|gb|CP000077.1| Sulfolobus acidocaldarius DSM 639, complete genome	kinModCall	modified_base	92491	92491	33	-	.	coverage=121;context=CAAACAGGCTCAGGAACTGGACTCAACATGAATATTAATGA;IPDRatio=1.86
gi|68566501|gb|CP000077.1| Sulfolobus acidocaldarius DSM 639, complete genome	kinModCall	modified_base	92688	92688	21	+	.	coverage=125;context=TCTTGGAAATCTTGTTCCTGTGTTCATAAACAGTTTTGGAG;IPDRatio=1.54
gi|68566501|gb|CP000077.1| Sulfolobus acidocaldarius DSM 639, complete genome	kinModCall	modified_base	92709	92709	22	+	.	coverage=127;context=GTTCATAAACAGTTTTGGAGCTGTATCAGTGTATTTCATAC;IPDRatio=1.48
gi|68566501|gb|CP000077.1| Sulfolobus acidocaldarius DSM 639, complete genome	kinModCall	modified_base	92968	92968	22	+	.	coverage=127;context=CCCTCTGAGATCTTAGAATATGTTAGAACTAATAATATTAA;IPDRatio=1.41
gi|68566501|gb|CP000077.1| Sulfolobus acidocaldarius DSM 639, complete genome	kinModCall	modified_base	92977	92977	29	+	.	coverage=129;context=ATCTTAGAATATGTTAGAACTAATAATATTAATCTTAAGGC;IPDRatio=1.56
gi|68566501|gb|CP000077.1| Sulfolobus acidocaldarius DSM 639, complete genome	kinModCall	m6A	93154	93154	82	+	.	context=GTGGATGGTGACTTGAAAGAAGGTGTTATTAATTTTGGGAA;fracLow=0.454;coverage=127;IPDRatio=2.68;fracUp=0.733;frac=0.586;identificationQv=52
gi|68566501|gb|CP000077.1| Sulfolobus acidocaldarius DSM 639, complete genome	kinModCall	modified_base	93171	93171	95	+	.	coverage=123;context=AGAAGGTGTTATTAATTTTGGGAAAATTTTGGTTAAAGTTA;IPDRatio=2.78
gi|68566501|gb|CP000077.1| Sulfolobus acidocaldarius DSM 639, complete genome	kinModCall	modified_base	93172	93172	29	+	.	coverage=118;context=GAAGGTGTTATTAATTTTGGGAAAATTTTGGTTAAAGTTAT;IPDRatio=1.81
gi|68566501|gb|CP000077.1| Sulfolobus acidocaldarius DSM 639, complete genome	kinModCall	modified_base	93181	93181	23	+	.	coverage=129;context=ATTAATTTTGGGAAAATTTTGGTTAAAGTTATTGAAACACC;IPDRatio=1.51
gi|68566501|gb|CP000077.1| Sulfolobus acidocaldarius DSM 639, complete genome	kinModCall	modified_base	93261	93261	21	-	.	coverage=117;context=CTATGTTCTCGTTAAATAAAGTATCACCTGTAAATAAGTTG;IPDRatio=1.46
gi|68566501|gb|CP000077.1| Sulfolobus acidocaldarius DSM 639, complete genome	kinModCall	modified_base	93299	93299	29	+	.	coverage=133;context=TAGGGAGATACGATTTAGGTGGAGACAGGGAATACCTAAAG;IPDRatio=1.59
gi|68566501|gb|CP000077.1| Sulfolobus acidocaldarius DSM 639, complete genome	kinModCall	.	93342	93342	8	+	.	context=AAGTTTACGTAGGCTAATGGATCTAGAGGATTTGCTTAACG;motif=GGATCY;coverage=142;IPDRatio=1.138;id=GGATCY
gi|68566501|gb|CP000077.1| Sulfolobus acidocaldarius DSM 639, complete genome	kinModCall	.	93343	93343	8	-	.	context=ACGTTAAGCAAATCCTCTAGATCCATTAGCCTACGTAAACT;motif=AGATCC;coverage=123;IPDRatio=1.17;id=AGATCC
gi|68566501|gb|CP000077.1| Sulfolobus acidocaldarius DSM 639, complete genome	kinModCall	modified_base	93492	93492	22	+	.	coverage=112;context=ATTTAGTTTTGTGTTTCCAGGAGTATTTGAGCATTTACTGT;IPDRatio=1.50
gi|68566501|gb|CP000077.1| Sulfolobus acidocaldarius DSM 639, complete genome	kinModCall	modified_base	93589	93589	24	-	.	coverage=118;context=CCTTTAATTCCTACAACTTTTTTAGGATTATATATTACAGC;IPDRatio=1.57
gi|68566501|gb|CP000077.1| Sulfolobus acidocaldarius DSM 639, complete genome	kinModCall	modified_base	93594	93594	62	+	.	coverage=133;context=AATATATAATCCTAAAAAAGTTGTAGGAATTAAAGGTGACC;IPDRatio=2.19
gi|68566501|gb|CP000077.1| Sulfolobus acidocaldarius DSM 639, complete genome	kinModCall	modified_base	93719	93719	22	+	.	coverage=131;context=TTTCTAGTATGGGTTTAAAGTTCGTAGTAGTAGGAGATGGA;IPDRatio=1.61
gi|68566501|gb|CP000077.1| Sulfolobus acidocaldarius DSM 639, complete genome	kinModCall	modified_base	93720	93720	27	+	.	coverage=121;context=TTCTAGTATGGGTTTAAAGTTCGTAGTAGTAGGAGATGGAG;IPDRatio=1.64
gi|68566501|gb|CP000077.1| Sulfolobus acidocaldarius DSM 639, complete genome	kinModCall	modified_base	93779	93779	32	+	.	coverage=127;context=CAATTACAGAACAGAACGGCGGTATTTTTATACGATTGGAA;IPDRatio=1.94
gi|68566501|gb|CP000077.1| Sulfolobus acidocaldarius DSM 639, complete genome	kinModCall	modified_base	93789	93789	24	+	.	coverage=129;context=ACAGAACGGCGGTATTTTTATACGATTGGAAGAAAGAAGGG;IPDRatio=1.49
gi|68566501|gb|CP000077.1| Sulfolobus acidocaldarius DSM 639, complete genome	kinModCall	m4C	93822	93822	22	+	.	context=AAGAAGGGGAAAGAGATTTGCGTTATCGGAAGGCATGAGAT;fracLow=0.255;coverage=131;IPDRatio=1.48;fracUp=0.631;frac=0.469;identificationQv=3
gi|68566501|gb|CP000077.1| Sulfolobus acidocaldarius DSM 639, complete genome	kinModCall	modified_base	94049	94049	26	+	.	coverage=131;context=ATAGAGCTACAAGTTATTTTGGAAGAACTATAATTCTCAGC;IPDRatio=1.65
gi|68566501|gb|CP000077.1| Sulfolobus acidocaldarius DSM 639, complete genome	kinModCall	modified_base	94055	94055	27	-	.	coverage=116;context=TTGCCCGCTGAGAATTATAGTTCTTCCAAAATAACTTGTAG;IPDRatio=1.63
gi|68566501|gb|CP000077.1| Sulfolobus acidocaldarius DSM 639, complete genome	kinModCall	modified_base	94070	94070	28	+	.	coverage=129;context=GAAGAACTATAATTCTCAGCGGGCAATGTGTATTATATAAA;IPDRatio=1.60
gi|68566501|gb|CP000077.1| Sulfolobus acidocaldarius DSM 639, complete genome	kinModCall	modified_base	94274	94274	23	+	.	coverage=130;context=CAGAAAATTTATCACAGTTTGTTAAACAGGTAGTAAGGTGG;IPDRatio=1.45
gi|68566501|gb|CP000077.1| Sulfolobus acidocaldarius DSM 639, complete genome	kinModCall	modified_base	94294	94294	22	+	.	coverage=112;context=GTTAAACAGGTAGTAAGGTGGACTAGAGCAAACTATCTGTT;IPDRatio=1.44
gi|68566501|gb|CP000077.1| Sulfolobus acidocaldarius DSM 639, complete genome	kinModCall	m6A	94327	94327	23	+	.	context=TATCTGTTCTTCCTGCGATCATTGAGGGATGGAAGTTTAAG;fracLow=0.092;coverage=133;IPDRatio=1.44;fracUp=0.336;frac=0.206;identificationQv=3
gi|68566501|gb|CP000077.1| Sulfolobus acidocaldarius DSM 639, complete genome	kinModCall	modified_base	94407	94407	26	+	.	coverage=129;context=GAATTTTCTGCCTATCTTGGTGATATTCTCCCTAATTCCTC;IPDRatio=1.51
gi|68566501|gb|CP000077.1| Sulfolobus acidocaldarius DSM 639, complete genome	kinModCall	modified_base	94409	94409	26	+	.	coverage=130;context=ATTTTCTGCCTATCTTGGTGATATTCTCCCTAATTCCTCTT;IPDRatio=1.52
gi|68566501|gb|CP000077.1| Sulfolobus acidocaldarius DSM 639, complete genome	kinModCall	modified_base	94446	94446	21	-	.	coverage=118;context=CTGAAAGTGTGTTAAATATATCAAAACGAGGATATTGAAGA;IPDRatio=1.44
gi|68566501|gb|CP000077.1| Sulfolobus acidocaldarius DSM 639, complete genome	kinModCall	modified_base	94447	94447	26	-	.	coverage=117;context=GCTGAAAGTGTGTTAAATATATCAAAACGAGGATATTGAAG;IPDRatio=1.53
gi|68566501|gb|CP000077.1| Sulfolobus acidocaldarius DSM 639, complete genome	kinModCall	modified_base	94455	94455	41	-	.	coverage=113;context=TAATTGAGGCTGAAAGTGTGTTAAATATATCAAAACGAGGA;IPDRatio=1.74
gi|68566501|gb|CP000077.1| Sulfolobus acidocaldarius DSM 639, complete genome	kinModCall	modified_base	94456	94456	33	-	.	coverage=117;context=GTAATTGAGGCTGAAAGTGTGTTAAATATATCAAAACGAGG;IPDRatio=1.64
gi|68566501|gb|CP000077.1| Sulfolobus acidocaldarius DSM 639, complete genome	kinModCall	m6A	94591	94591	28	+	.	context=CCGAGAGTACTGAGTATTATAGGTGGTGTAACATTTCTATT;fracLow=0.062;coverage=132;IPDRatio=1.53;fracUp=0.289;frac=0.176;identificationQv=7
gi|68566501|gb|CP000077.1| Sulfolobus acidocaldarius DSM 639, complete genome	kinModCall	modified_base	94595	94595	29	+	.	coverage=125;context=GAGTACTGAGTATTATAGGTGGTGTAACATTTCTATTGGTT;IPDRatio=1.83
gi|68566501|gb|CP000077.1| Sulfolobus acidocaldarius DSM 639, complete genome	kinModCall	modified_base	94791	94791	31	+	.	coverage=138;context=CCAAATCTTGCTCAATTTTAATGTCTTGTGGTTTTGTTTCA;IPDRatio=1.60
gi|68566501|gb|CP000077.1| Sulfolobus acidocaldarius DSM 639, complete genome	kinModCall	modified_base	94819	94819	30	+	.	coverage=125;context=TGGTTTTGTTTCAGTATTTTTAGTACTAATTCTTTTAACTT;IPDRatio=1.84
gi|68566501|gb|CP000077.1| Sulfolobus acidocaldarius DSM 639, complete genome	kinModCall	modified_base	94900	94900	29	-	.	coverage=122;context=GCACTATCGGCGAAAGTATGATAGCAATTACCAAAAACATA;IPDRatio=1.70
gi|68566501|gb|CP000077.1| Sulfolobus acidocaldarius DSM 639, complete genome	kinModCall	modified_base	94970	94970	22	-	.	coverage=126;context=ACTCTTACACTGGAATATTGAGGTGTTAAGAAGGGAGAGTC;IPDRatio=1.80
gi|68566501|gb|CP000077.1| Sulfolobus acidocaldarius DSM 639, complete genome	kinModCall	modified_base	95094	95094	30	+	.	coverage=138;context=TAGATAAACTAAACAACTCATTGCACTACCTCTCTCCCGAC;IPDRatio=1.54
gi|68566501|gb|CP000077.1| Sulfolobus acidocaldarius DSM 639, complete genome	kinModCall	modified_base	95111	95111	32	-	.	coverage=131;context=GGTGTAATTAATTTGGAGTCGGGAGAGAGGTAGTGCAATGA;IPDRatio=1.80
gi|68566501|gb|CP000077.1| Sulfolobus acidocaldarius DSM 639, complete genome	kinModCall	modified_base	95142	95142	22	-	.	coverage=125;context=TGTTTCATTAAACATTTTAAGGTATTCATATGGTGTAATTA;IPDRatio=1.52
gi|68566501|gb|CP000077.1| Sulfolobus acidocaldarius DSM 639, complete genome	kinModCall	modified_base	95220	95220	25	-	.	coverage=136;context=AAGATTTCCATATAGATAGTGGAGTGGCAATATTTTATTGT;IPDRatio=1.65
gi|68566501|gb|CP000077.1| Sulfolobus acidocaldarius DSM 639, complete genome	kinModCall	modified_base	95342	95342	24	-	.	coverage=129;context=TGCTTAAAGAGTACTGCCTGGGTACTACTAGAGTTAAATTT;IPDRatio=1.77
gi|68566501|gb|CP000077.1| Sulfolobus acidocaldarius DSM 639, complete genome	kinModCall	modified_base	95364	95364	22	-	.	coverage=138;context=ACCAGGCTGTGCGAAAAAGATTTGCTTAAAGAGTACTGCCT;IPDRatio=1.48
gi|68566501|gb|CP000077.1| Sulfolobus acidocaldarius DSM 639, complete genome	kinModCall	modified_base	95419	95419	27	-	.	coverage=140;context=TAAAGGGATCACGGAAAACATATAGACTAGCATTCCTGGCT;IPDRatio=1.57
gi|68566501|gb|CP000077.1| Sulfolobus acidocaldarius DSM 639, complete genome	kinModCall	.	95551	95551	8	-	.	context=GGTTTTCTAGGGCAACCTCAGGTATACTTTTACCTGTCAAT;motif=GGTATAVND;coverage=139;IPDRatio=1.208;id=GGTATAVND
gi|68566501|gb|CP000077.1| Sulfolobus acidocaldarius DSM 639, complete genome	kinModCall	modified_base	95587	95587	35	-	.	coverage=137;context=CTTTACTGTAAACTAACTTCTCTGAATACACATAAGGGTTT;IPDRatio=1.67
gi|68566501|gb|CP000077.1| Sulfolobus acidocaldarius DSM 639, complete genome	kinModCall	modified_base	95633	95633	23	-	.	coverage=142;context=TGATCACCCTTATGAAAATTAGAAATAGATAAACCTGAAGT;IPDRatio=1.44
gi|68566501|gb|CP000077.1| Sulfolobus acidocaldarius DSM 639, complete genome	kinModCall	modified_base	95720	95720	21	+	.	coverage=141;context=ATTGAAAACTTTATCTCCAGCATTAATTACACAGTTACCGG;IPDRatio=1.43
gi|68566501|gb|CP000077.1| Sulfolobus acidocaldarius DSM 639, complete genome	kinModCall	modified_base	95791	95791	21	+	.	coverage=147;context=AACCACGGAGTCAGATTTACGGGTAATTGATATTGTAACTA;IPDRatio=1.44
gi|68566501|gb|CP000077.1| Sulfolobus acidocaldarius DSM 639, complete genome	kinModCall	modified_base	95853	95853	29	+	.	coverage=149;context=TATCTGTTTTAATTAGGGCATTAGTACCGATAATCCTCCTC;IPDRatio=1.62
gi|68566501|gb|CP000077.1| Sulfolobus acidocaldarius DSM 639, complete genome	kinModCall	modified_base	96127	96127	21	+	.	coverage=127;context=TGGATTAAGTATAGGCTTAGGTTTCTTATCATTTCTTATAT;IPDRatio=1.44
gi|68566501|gb|CP000077.1| Sulfolobus acidocaldarius DSM 639, complete genome	kinModCall	modified_base	96174	96174	25	+	.	coverage=149;context=CTCCTTTGCTTAAAAATATAGGAATAGCATTAGTTATAGCT;IPDRatio=1.61
gi|68566501|gb|CP000077.1| Sulfolobus acidocaldarius DSM 639, complete genome	kinModCall	modified_base	96191	96191	21	+	.	coverage=154;context=ATAGGAATAGCATTAGTTATAGCTAGCTTATCTGCACTAAT;IPDRatio=1.39
gi|68566501|gb|CP000077.1| Sulfolobus acidocaldarius DSM 639, complete genome	kinModCall	modified_base	96279	96279	29	+	.	coverage=150;context=AGTACTTGAAGTTTCCTAGAAAGCAATTACCAAGTTCTATT;IPDRatio=1.53
gi|68566501|gb|CP000077.1| Sulfolobus acidocaldarius DSM 639, complete genome	kinModCall	modified_base	96413	96413	26	+	.	coverage=149;context=AGTTATTTCGTTTTTATTCACGGGAGTACGAATGGTGACAT;IPDRatio=1.50
gi|68566501|gb|CP000077.1| Sulfolobus acidocaldarius DSM 639, complete genome	kinModCall	modified_base	96465	96465	21	+	.	coverage=140;context=TATCACCAAACAGCAAAGTGTTAGTGGGAGAAAAAGAGTTA;IPDRatio=1.44
gi|68566501|gb|CP000077.1| Sulfolobus acidocaldarius DSM 639, complete genome	kinModCall	modified_base	96527	96527	25	+	.	coverage=143;context=GTGGATTACGTTATAATAAGAGGGAACCCAAATCAGTCATA;IPDRatio=1.44
gi|68566501|gb|CP000077.1| Sulfolobus acidocaldarius DSM 639, complete genome	kinModCall	modified_base	96533	96533	22	-	.	coverage=120;context=TGACTGTATGACTGATTTGGGTTCCCTCTTATTATAACGTA;IPDRatio=1.50
gi|68566501|gb|CP000077.1| Sulfolobus acidocaldarius DSM 639, complete genome	kinModCall	modified_base	96536	96536	28	+	.	coverage=143;context=GTTATAATAAGAGGGAACCCAAATCAGTCATACAGTCAAAT;IPDRatio=1.57
gi|68566501|gb|CP000077.1| Sulfolobus acidocaldarius DSM 639, complete genome	kinModCall	.	96612	96612	13	+	.	context=GCTTCGTAATAGGACCAGCTGGTATAGGTAGAACTCTCTTA;motif=GGTATAVND;coverage=134;IPDRatio=1.344;id=GGTATAVND
gi|68566501|gb|CP000077.1| Sulfolobus acidocaldarius DSM 639, complete genome	kinModCall	modified_base	96707	96707	24	+	.	coverage=136;context=GAGATTTATATCTCATCTCCTGTGTTCAGTAATCAAGCCAT;IPDRatio=1.48
gi|68566501|gb|CP000077.1| Sulfolobus acidocaldarius DSM 639, complete genome	kinModCall	modified_base	96726	96726	21	-	.	coverage=138;context=AAGGTTTTCAGTGAAATTTATGGCTTGATTACTGAACACAG;IPDRatio=1.37
gi|68566501|gb|CP000077.1| Sulfolobus acidocaldarius DSM 639, complete genome	kinModCall	modified_base	96766	96766	21	+	.	coverage=137;context=TATAAAGATGGGTTACCTTGTGGGAGGAGCTAATGCGGAGA;IPDRatio=1.43
gi|68566501|gb|CP000077.1| Sulfolobus acidocaldarius DSM 639, complete genome	kinModCall	modified_base	96773	96773	24	+	.	coverage=140;context=ATGGGTTACCTTGTGGGAGGAGCTAATGCGGAGAGGGTAGA;IPDRatio=1.46
gi|68566501|gb|CP000077.1| Sulfolobus acidocaldarius DSM 639, complete genome	kinModCall	modified_base	96788	96788	23	+	.	coverage=133;context=GGAGGAGCTAATGCGGAGAGGGTAGATATAATTGATAATAC;IPDRatio=1.52
gi|68566501|gb|CP000077.1| Sulfolobus acidocaldarius DSM 639, complete genome	kinModCall	modified_base	96796	96796	21	+	.	coverage=133;context=TAATGCGGAGAGGGTAGATATAATTGATAATACCGTATCGA;IPDRatio=1.40
gi|68566501|gb|CP000077.1| Sulfolobus acidocaldarius DSM 639, complete genome	kinModCall	modified_base	96809	96809	24	-	.	coverage=137;context=AAGCTATAGTAAATCGATACGGTATTATCAATTATATCTAC;IPDRatio=1.57
gi|68566501|gb|CP000077.1| Sulfolobus acidocaldarius DSM 639, complete genome	kinModCall	modified_base	96824	96824	24	+	.	coverage=137;context=AATACCGTATCGATTTACTATAGCTTCGTACTACCTGTAAC;IPDRatio=1.45
gi|68566501|gb|CP000077.1| Sulfolobus acidocaldarius DSM 639, complete genome	kinModCall	modified_base	96904	96904	21	+	.	coverage=136;context=TTCTATCATAGTTCCAATAAGGCTTTCACTAACACTCCTCC;IPDRatio=1.42
gi|68566501|gb|CP000077.1| Sulfolobus acidocaldarius DSM 639, complete genome	kinModCall	m6A	97053	97053	78	+	.	context=ATATGTTCATAATAGTCAGGATCCTAGAGGAAGAGGGTAAT;fracLow=0.251;motif=GGATCY;coverage=136;IPDRatio=2.31;id=GGATCY;fracUp=0.538;frac=0.388;identificationQv=24
gi|68566501|gb|CP000077.1| Sulfolobus acidocaldarius DSM 639, complete genome	kinModCall	m6A	97054	97054	78	-	.	context=CATTACCCTCTTCCTCTAGGATCCTGACTATTATGAACATA;fracLow=0.252;motif=GGATCY;coverage=139;IPDRatio=2.36;id=GGATCY;fracUp=0.488;frac=0.371;identificationQv=16
gi|68566501|gb|CP000077.1| Sulfolobus acidocaldarius DSM 639, complete genome	kinModCall	modified_base	97109	97109	30	+	.	coverage=136;context=GTTAAAAGTGTGGAAAGTACTGGTCTTGCGGTTACTGCTGC;IPDRatio=1.55
gi|68566501|gb|CP000077.1| Sulfolobus acidocaldarius DSM 639, complete genome	kinModCall	modified_base	97112	97112	22	-	.	coverage=140;context=CCTGCAGCAGTAACCGCAAGACCAGTACTTTCCACACTTTT;IPDRatio=1.41
gi|68566501|gb|CP000077.1| Sulfolobus acidocaldarius DSM 639, complete genome	kinModCall	modified_base	97116	97116	22	-	.	coverage=140;context=GAGACCTGCAGCAGTAACCGCAAGACCAGTACTTTCCACAC;IPDRatio=1.69
gi|68566501|gb|CP000077.1| Sulfolobus acidocaldarius DSM 639, complete genome	kinModCall	m4C	97125	97125	37	-	.	context=TGCTAAAATGAGACCTGCAGCAGTAACCGCAAGACCAGTAC;fracLow=0.446;coverage=142;IPDRatio=1.79;fracUp=0.825;frac=0.642;identificationQv=5
gi|68566501|gb|CP000077.1| Sulfolobus acidocaldarius DSM 639, complete genome	kinModCall	modified_base	97130	97130	29	+	.	coverage=141;context=GGTCTTGCGGTTACTGCTGCAGGTCTCATTTTAGCAGGTGC;IPDRatio=1.62
gi|68566501|gb|CP000077.1| Sulfolobus acidocaldarius DSM 639, complete genome	kinModCall	modified_base	97150	97150	23	+	.	coverage=138;context=AGGTCTCATTTTAGCAGGTGCGTTTATGTCCTTAGTTGTGT;IPDRatio=1.51
gi|68566501|gb|CP000077.1| Sulfolobus acidocaldarius DSM 639, complete genome	kinModCall	modified_base	97197	97197	25	-	.	coverage=136;context=AGTTAAACCAACCGCTAGACCAATCTCCTGTAAGAATCTCA;IPDRatio=1.51
gi|68566501|gb|CP000077.1| Sulfolobus acidocaldarius DSM 639, complete genome	kinModCall	modified_base	97247	97247	34	-	.	coverage=146;context=ATAACTGCTGGTACAAGTATCGGTCTTACTATAAAGGTGTC;IPDRatio=1.60
gi|68566501|gb|CP000077.1| Sulfolobus acidocaldarius DSM 639, complete genome	kinModCall	modified_base	97291	97291	37	+	.	coverage=134;context=TATACTTAAAAAATATAATTGGTGGCCAAAAACTAAAACCA;IPDRatio=1.70
gi|68566501|gb|CP000077.1| Sulfolobus acidocaldarius DSM 639, complete genome	kinModCall	m4C	97295	97295	149	-	.	context=CTCTTGGTTTTAGTTTTTGGCCACCAATTATATTTTTTAAG;fracLow=0.771;motif=GGCC;coverage=142;IPDRatio=4.00;id=GGCC;fracUp=1.000;frac=0.927;identificationQv=77
gi|68566501|gb|CP000077.1| Sulfolobus acidocaldarius DSM 639, complete genome	kinModCall	m4C	97296	97296	162	+	.	context=TTAAAAAATATAATTGGTGGCCAAAAACTAAAACCAAGAGC;fracLow=1.000;motif=GGCC;coverage=146;IPDRatio=4.06;id=GGCC;fracUp=1.000;frac=1.000;identificationQv=78
gi|68566501|gb|CP000077.1| Sulfolobus acidocaldarius DSM 639, complete genome	kinModCall	modified_base	97300	97300	27	-	.	coverage=137;context=TTTAGCTCTTGGTTTTAGTTTTTGGCCACCAATTATATTTT;IPDRatio=1.52
gi|68566501|gb|CP000077.1| Sulfolobus acidocaldarius DSM 639, complete genome	kinModCall	modified_base	97349	97349	43	-	.	coverage=141;context=CAAGGATCCAGGACATCATAGCTCAGCCCTTGTAAGGCTCA;IPDRatio=1.79
gi|68566501|gb|CP000077.1| Sulfolobus acidocaldarius DSM 639, complete genome	kinModCall	modified_base	97363	97363	81	+	.	context=GCTGAGCTATGATGTCCTGGATCCTTGCTGATAGTTTTAAT;motif=GGATCY;coverage=137;IPDRatio=2.53;id=GGATCY
gi|68566501|gb|CP000077.1| Sulfolobus acidocaldarius DSM 639, complete genome	kinModCall	modified_base	97364	97364	23	+	.	coverage=139;context=CTGAGCTATGATGTCCTGGATCCTTGCTGATAGTTTTAATT;IPDRatio=1.54
gi|68566501|gb|CP000077.1| Sulfolobus acidocaldarius DSM 639, complete genome	kinModCall	m6A	97364	97364	63	-	.	context=AATTAAAACTATCAGCAAGGATCCAGGACATCATAGCTCAG;fracLow=0.226;motif=GGATCY;coverage=136;IPDRatio=2.01;id=GGATCY;fracUp=0.474;frac=0.353;identificationQv=10
gi|68566501|gb|CP000077.1| Sulfolobus acidocaldarius DSM 639, complete genome	kinModCall	modified_base	97430	97430	21	+	.	coverage=139;context=TGATAAATACTATCAATTTTAATGAGGAATTTAGAAAAGCT;IPDRatio=1.42
gi|68566501|gb|CP000077.1| Sulfolobus acidocaldarius DSM 639, complete genome	kinModCall	modified_base	97883	97883	25	+	.	coverage=131;context=GAATGGCTAAGTCTTATCCTGGGGTATTTCTCTTCGTCAAC;IPDRatio=1.66
[truncated: 42,072 more rows]
