# Supplementary material for: The DNA Methylome of the Hyperthermoacidophilic Crenarchaeon Sulfolobus acidocaldarius
Source: Front Microbiol. 2018 Feb 8;9:137. doi: 10.3389/fmicb.2018.00137 (PMC5809426; doi:10.3389/fmicb.2018.00137)
Supplement: Data sheet 4 — Synchronized S. acidocaldarius cells at T60 min. [file DataSheet4.XLSX]

## Sheet: Data sheet 4
##gff-version 3
##source ipdSummary.py v2.0
##source-commandline /apps/prod/smrtanalysis/install/smrtanalysis_2.3.0.140936/analysis/bin/ipdSummary.py -v -W /data/userdata/jobs/019/019154/data/base_mod_contig_ids.chunk001of001.txt --methylFraction --identify m6A,m4C --paramsPath /apps/prod/smrtanalysis/install/smrtanalysis_2.3.0.140936/analysis/etc/algorithm_parameters/2015-11/kineticsTools --numWorkers 8 --summary_h5 /data/userdata/jobs/01…
##sequence-region ref000001 1 2225959
gi|68566501|gb|CP000077.1| Sulfolobus acidocaldarius DSM 639, complete genome	kinModCall	modified_base	135	135	27	+	.	context=AACGCTGAAAGGTGGCAAAGGGGAGGTTATAAAGAATCCTA;motif=GGNNBVNB;coverage=119;IPDRatio=1.67;id=GGNNBVNB
gi|68566501|gb|CP000077.1| Sulfolobus acidocaldarius DSM 639, complete genome	kinModCall	.	153	153	12	-	.	context=GGGGATCTATGAAGACCTTAGGATTCTTTATAACCTCCCCT;motif=GGNNBVNB;coverage=128;IPDRatio=1.273;id=GGNNBVNB
gi|68566501|gb|CP000077.1| Sulfolobus acidocaldarius DSM 639, complete genome	kinModCall	.	168	168	5	+	.	context=GAATCCTAAGGTCTTCATAGATCCCCTTACCGTATTTAAGG;motif=AGATCC;coverage=124;IPDRatio=1.061;id=AGATCC
gi|68566501|gb|CP000077.1| Sulfolobus acidocaldarius DSM 639, complete genome	kinModCall	.	169	169	8	-	.	context=TCCTTAAATACGGTAAGGGGATCTATGAAGACCTTAGGATT;motif=GGATCY;coverage=130;IPDRatio=1.15;id=GGATCY
gi|68566501|gb|CP000077.1| Sulfolobus acidocaldarius DSM 639, complete genome	kinModCall	.	195	195	11	-	.	context=TAAGAATATCCTCTCTAAAAGGAATATCCTTAAATACGGTA;motif=GGNNBVNB;coverage=132;IPDRatio=1.265;id=GGNNBVNB
gi|68566501|gb|CP000077.1| Sulfolobus acidocaldarius DSM 639, complete genome	kinModCall	modified_base	237	237	24	+	.	coverage=135;context=AGAGGTTGCTATTGCTGTAAGGTATTTCGTTAAAAATAACA;IPDRatio=1.50
gi|68566501|gb|CP000077.1| Sulfolobus acidocaldarius DSM 639, complete genome	kinModCall	.	272	272	16	-	.	context=TCCGGTCAAACCGAGAAACAGGGTCGAGAATTTCATGTTAT;motif=GGNNBVNB;coverage=141;IPDRatio=1.354;id=GGNNBVNB
gi|68566501|gb|CP000077.1| Sulfolobus acidocaldarius DSM 639, complete genome	kinModCall	modified_base	274	274	21	-	.	coverage=142;context=GTTCCGGTCAAACCGAGAAACAGGGTCGAGAATTTCATGTT;IPDRatio=1.41
gi|68566501|gb|CP000077.1| Sulfolobus acidocaldarius DSM 639, complete genome	kinModCall	.	281	281	3	+	.	context=AATTCTCGACCCTGTTTCTCGGTTTGACCGGAACCGGAAAA;motif=GGNNBVNB;coverage=141;IPDRatio=0.987;id=GGNNBVNB
gi|68566501|gb|CP000077.1| Sulfolobus acidocaldarius DSM 639, complete genome	kinModCall	.	290	290	3	+	.	context=CCCTGTTTCTCGGTTTGACCGGAACCGGAAAAACTTTCGTT;motif=GGNNBVNB;coverage=139;IPDRatio=0.98;id=GGNNBVNB
gi|68566501|gb|CP000077.1| Sulfolobus acidocaldarius DSM 639, complete genome	kinModCall	.	295	295	12	-	.	context=ATGGCAACGAAAGTTTTTCCGGTTCCGGTCAAACCGAGAAA;motif=GGNNBVNB;coverage=140;IPDRatio=1.293;id=GGNNBVNB
gi|68566501|gb|CP000077.1| Sulfolobus acidocaldarius DSM 639, complete genome	kinModCall	m4C	296	296	40	-	.	context=CATGGCAACGAAAGTTTTTCCGGTTCCGGTCAAACCGAGAA;fracLow=0.970;coverage=135;IPDRatio=1.85;fracUp=1.000;frac=1.000;identificationQv=8
gi|68566501|gb|CP000077.1| Sulfolobus acidocaldarius DSM 639, complete genome	kinModCall	modified_base	331	331	21	+	.	coverage=126;context=GCCATGTATATGTTTAACGAGATACAGGAGGTTAAGAAGGA;IPDRatio=1.51
gi|68566501|gb|CP000077.1| Sulfolobus acidocaldarius DSM 639, complete genome	kinModCall	modified_base	345	345	37	-	.	coverage=144;context=CATACTCACCGTCCTCCTTCTTAACCTCCTGTATCTCGTTA;IPDRatio=1.65
gi|68566501|gb|CP000077.1| Sulfolobus acidocaldarius DSM 639, complete genome	kinModCall	modified_base	346	346	22	-	.	coverage=144;context=CCATACTCACCGTCCTCCTTCTTAACCTCCTGTATCTCGTT;IPDRatio=1.46
gi|68566501|gb|CP000077.1| Sulfolobus acidocaldarius DSM 639, complete genome	kinModCall	.	349	349	8	+	.	context=GAGATACAGGAGGTTAAGAAGGAGGACGGTGAGTATGGTGT;motif=GGNNBVNB;coverage=135;IPDRatio=1.187;id=GGNNBVNB
gi|68566501|gb|CP000077.1| Sulfolobus acidocaldarius DSM 639, complete genome	kinModCall	.	352	352	10	+	.	context=ATACAGGAGGTTAAGAAGGAGGACGGTGAGTATGGTGTAGT;motif=GGNNBVNB;coverage=133;IPDRatio=1.186;id=GGNNBVNB
gi|68566501|gb|CP000077.1| Sulfolobus acidocaldarius DSM 639, complete genome	kinModCall	modified_base	356	356	32	-	.	coverage=141;context=AGACACTACACCATACTCACCGTCCTCCTTCTTAACCTCCT;IPDRatio=1.78
gi|68566501|gb|CP000077.1| Sulfolobus acidocaldarius DSM 639, complete genome	kinModCall	modified_base	365	365	35	+	.	context=AGAAGGAGGACGGTGAGTATGGTGTAGTGTCTCAGGCTTAT;motif=GGNNBVNB,GGKRTANND;coverage=142;IPDRatio=1.85;id=GGNNBVNB,GGKRTANND
gi|68566501|gb|CP000077.1| Sulfolobus acidocaldarius DSM 639, complete genome	kinModCall	.	379	379	16	+	.	context=GAGTATGGTGTAGTGTCTCAGGCTTATGTTAACTGTAGGGA;motif=GGNNBVNB;coverage=140;IPDRatio=1.349;id=GGNNBVNB
gi|68566501|gb|CP000077.1| Sulfolobus acidocaldarius DSM 639, complete genome	kinModCall	.	400	400	18	+	.	context=GCTTATGTTAACTGTAGGGAGGTAGGTGGGACACCTCAGGC;motif=GGNNBVNB;coverage=140;IPDRatio=1.381;id=GGNNBVNB
gi|68566501|gb|CP000077.1| Sulfolobus acidocaldarius DSM 639, complete genome	kinModCall	.	404	404	15	+	.	context=ATGTTAACTGTAGGGAGGTAGGTGGGACACCTCAGGCTGTT;motif=GGNNBVNB;coverage=140;IPDRatio=1.355;id=GGNNBVNB
gi|68566501|gb|CP000077.1| Sulfolobus acidocaldarius DSM 639, complete genome	kinModCall	.	407	407	2	+	.	context=TTAACTGTAGGGAGGTAGGTGGGACACCTCAGGCTGTTTTA;motif=GGNNBVNB;coverage=140;IPDRatio=0.928;id=GGNNBVNB
gi|68566501|gb|CP000077.1| Sulfolobus acidocaldarius DSM 639, complete genome	kinModCall	.	414	414	10	-	.	context=TGGCTGATAAAACAGCCTGAGGTGTCCCACCTACCTCCCTA;motif=GGNNBVNB;coverage=149;IPDRatio=1.228;id=GGNNBVNB
gi|68566501|gb|CP000077.1| Sulfolobus acidocaldarius DSM 639, complete genome	kinModCall	modified_base	420	420	60	-	.	coverage=148;context=GAGTTATGGCTGATAAAACAGCCTGAGGTGTCCCACCTACC;IPDRatio=2.05
gi|68566501|gb|CP000077.1| Sulfolobus acidocaldarius DSM 639, complete genome	kinModCall	.	451	451	14	+	.	context=GCCATAACTCAACGTATAACGGGTGAGGAGGTTCCTAAGCA;motif=GGNNBVNB;coverage=137;IPDRatio=1.332;id=GGNNBVNB
gi|68566501|gb|CP000077.1| Sulfolobus acidocaldarius DSM 639, complete genome	kinModCall	.	465	465	4	-	.	context=CAAGATTTATTCCATGCTTAGGAACCTCCTCACCCGTTATA;motif=GGNNBVNB;coverage=146;IPDRatio=1.018;id=GGNNBVNB
gi|68566501|gb|CP000077.1| Sulfolobus acidocaldarius DSM 639, complete genome	kinModCall	modified_base	507	507	36	+	.	coverage=142;context=TGAGTACATAGAAAGAATTAAGGAAAATTTAGTAGATAAGA;IPDRatio=1.68
gi|68566501|gb|CP000077.1| Sulfolobus acidocaldarius DSM 639, complete genome	kinModCall	modified_base	532	532	39	-	.	coverage=147;context=ACTTCGTCAAGATATATTAAGGCTTTCTTATCTACTAAATT;IPDRatio=1.89
gi|68566501|gb|CP000077.1| Sulfolobus acidocaldarius DSM 639, complete genome	kinModCall	modified_base	644	644	24	-	.	coverage=153;context=ATAATCACGGATATTAATATCGTTACTTACCATAATTACTG;IPDRatio=1.45
gi|68566501|gb|CP000077.1| Sulfolobus acidocaldarius DSM 639, complete genome	kinModCall	modified_base	666	666	21	+	.	coverage=148;context=TATTAATATCCGTGATTATATGGAACCGCGAGTTCTTTCAT;IPDRatio=1.44
gi|68566501|gb|CP000077.1| Sulfolobus acidocaldarius DSM 639, complete genome	kinModCall	.	667	667	17	+	.	context=ATTAATATCCGTGATTATATGGAACCGCGAGTTCTTTCATC;motif=GGNNBVNB;coverage=149;IPDRatio=1.316;id=GGNNBVNB
gi|68566501|gb|CP000077.1| Sulfolobus acidocaldarius DSM 639, complete genome	kinModCall	.	672	672	10	-	.	context=CTAGAGATGAAAGAACTCGCGGTTCCATATAATCACGGATA;motif=GGNNBVNB;coverage=149;IPDRatio=1.208;id=GGNNBVNB
gi|68566501|gb|CP000077.1| Sulfolobus acidocaldarius DSM 639, complete genome	kinModCall	m4C	673	673	31	-	.	context=CCTAGAGATGAAAGAACTCGCGGTTCCATATAATCACGGAT;fracLow=0.580;coverage=159;IPDRatio=1.79;fracUp=1.000;frac=0.871;identificationQv=8
gi|68566501|gb|CP000077.1| Sulfolobus acidocaldarius DSM 639, complete genome	kinModCall	m4C	675	675	32	-	.	context=GACCTAGAGATGAAAGAACTCGCGGTTCCATATAATCACGG;fracLow=0.176;coverage=159;IPDRatio=1.58;fracUp=0.484;frac=0.343;identificationQv=7
gi|68566501|gb|CP000077.1| Sulfolobus acidocaldarius DSM 639, complete genome	kinModCall	modified_base	687	687	21	+	.	coverage=150;context=GGAACCGCGAGTTCTTTCATCTCTAGGTCCGACAATTTTCT;IPDRatio=1.36
gi|68566501|gb|CP000077.1| Sulfolobus acidocaldarius DSM 639, complete genome	kinModCall	modified_base	691	691	24	+	.	coverage=152;context=CCGCGAGTTCTTTCATCTCTAGGTCCGACAATTTTCTTTAA;IPDRatio=1.46
gi|68566501|gb|CP000077.1| Sulfolobus acidocaldarius DSM 639, complete genome	kinModCall	.	692	692	17	+	.	context=CGCGAGTTCTTTCATCTCTAGGTCCGACAATTTTCTTTAAG;motif=GGNNBVNB;coverage=149;IPDRatio=1.279;id=GGNNBVNB
gi|68566501|gb|CP000077.1| Sulfolobus acidocaldarius DSM 639, complete genome	kinModCall	modified_base	694	694	23	-	.	coverage=158;context=GGCTTAAAGAAAATTGTCGGACCTAGAGATGAAAGAACTCG;IPDRatio=1.42
gi|68566501|gb|CP000077.1| Sulfolobus acidocaldarius DSM 639, complete genome	kinModCall	modified_base	705	705	26	+	.	coverage=127;context=ATCTCTAGGTCCGACAATTTTCTTTAAGCCCTATGATGCAG;IPDRatio=1.58
gi|68566501|gb|CP000077.1| Sulfolobus acidocaldarius DSM 639, complete genome	kinModCall	modified_base	715	715	48	-	.	coverage=154;context=TTTAACTGTTCTGCATCATAGGGCTTAAAGAAAATTGTCGG;IPDRatio=1.89
gi|68566501|gb|CP000077.1| Sulfolobus acidocaldarius DSM 639, complete genome	kinModCall	modified_base	764	764	30	+	.	context=TTTCCATCTATTCTGAATACGGATTAATTAAAGGGTCGTAT;motif=GGNNBVNB;coverage=151;IPDRatio=1.67;id=GGNNBVNB
gi|68566501|gb|CP000077.1| Sulfolobus acidocaldarius DSM 639, complete genome	kinModCall	modified_base	820	820	32	+	.	coverage=152;context=TCATATATTGCTGCTATATCAGCTAAAGAACACGGTGATGC;IPDRatio=1.65
gi|68566501|gb|CP000077.1| Sulfolobus acidocaldarius DSM 639, complete genome	kinModCall	modified_base	832	832	27	+	.	coverage=154;context=GCTATATCAGCTAAAGAACACGGTGATGCAAGAAAAGCAGT;IPDRatio=1.82
gi|68566501|gb|CP000077.1| Sulfolobus acidocaldarius DSM 639, complete genome	kinModCall	modified_base	850	850	23	+	.	coverage=154;context=CACGGTGATGCAAGAAAAGCAGTTAATTTGCTATTTAGGGC;IPDRatio=1.50
gi|68566501|gb|CP000077.1| Sulfolobus acidocaldarius DSM 639, complete genome	kinModCall	.	867	867	13	+	.	context=AGCAGTTAATTTGCTATTTAGGGCTGCTCAGTTAGCCTCAG;motif=GGNNBVNB;coverage=150;IPDRatio=1.307;id=GGNNBVNB
gi|68566501|gb|CP000077.1| Sulfolobus acidocaldarius DSM 639, complete genome	kinModCall	modified_base	868	868	48	+	.	context=GCAGTTAATTTGCTATTTAGGGCTGCTCAGTTAGCCTCAGG;motif=GGNNBVNB;coverage=140;IPDRatio=2.05;id=GGNNBVNB
gi|68566501|gb|CP000077.1| Sulfolobus acidocaldarius DSM 639, complete genome	kinModCall	modified_base	868	868	23	-	.	coverage=160;context=CCTGAGGCTAACTGAGCAGCCCTAAATAGCAAATTAACTGC;IPDRatio=1.42
gi|68566501|gb|CP000077.1| Sulfolobus acidocaldarius DSM 639, complete genome	kinModCall	modified_base	869	869	22	-	.	coverage=163;context=CCCTGAGGCTAACTGAGCAGCCCTAAATAGCAAATTAACTG;IPDRatio=1.44
gi|68566501|gb|CP000077.1| Sulfolobus acidocaldarius DSM 639, complete genome	kinModCall	modified_base	886	886	24	-	.	coverage=153;context=TTTCTGATCATTCCTTCCCCTGAGGCTAACTGAGCAGCCCT;IPDRatio=1.46
gi|68566501|gb|CP000077.1| Sulfolobus acidocaldarius DSM 639, complete genome	kinModCall	.	893	893	8	+	.	context=CTCAGTTAGCCTCAGGGGAAGGAATGATCAGAAAGGAGCAT;motif=GGNNBVNB;coverage=153;IPDRatio=1.159;id=GGNNBVNB
gi|68566501|gb|CP000077.1| Sulfolobus acidocaldarius DSM 639, complete genome	kinModCall	.	907	907	3	+	.	context=GGGGAAGGAATGATCAGAAAGGAGCATGTAGATAGGGCGAT;motif=GGNNBVNB;coverage=153;IPDRatio=1.013;id=GGNNBVNB
gi|68566501|gb|CP000077.1| Sulfolobus acidocaldarius DSM 639, complete genome	kinModCall	modified_base	908	908	25	-	.	coverage=163;context=TATCGCCCTATCTACATGCTCCTTTCTGATCATTCCTTCCC;IPDRatio=1.47
gi|68566501|gb|CP000077.1| Sulfolobus acidocaldarius DSM 639, complete genome	kinModCall	m4C	924	924	35	+	.	context=AAAGGAGCATGTAGATAGGGCGATAATAGAATATGAGCAAG;fracLow=1.000;coverage=156;IPDRatio=1.77;fracUp=1.000;frac=1.000;identificationQv=17
gi|68566501|gb|CP000077.1| Sulfolobus acidocaldarius DSM 639, complete genome	kinModCall	modified_base	931	931	23	+	.	coverage=151;context=CATGTAGATAGGGCGATAATAGAATATGAGCAAGAGAGGCT;IPDRatio=1.41
gi|68566501|gb|CP000077.1| Sulfolobus acidocaldarius DSM 639, complete genome	kinModCall	modified_base	941	941	30	-	.	coverage=159;context=TGCCTCTATTAGCCTCTCTTGCTCATATTCTATTATCGCCC;IPDRatio=1.53
gi|68566501|gb|CP000077.1| Sulfolobus acidocaldarius DSM 639, complete genome	kinModCall	modified_base	962	962	22	-	.	coverage=159;context=GTGAAATGGAAGGGCTTTTATTGCCTCTATTAGCCTCTCTT;IPDRatio=1.40
gi|68566501|gb|CP000077.1| Sulfolobus acidocaldarius DSM 639, complete genome	kinModCall	.	975	975	9	-	.	context=GAGCTAGCTTATAGTGAAATGGAAGGGCTTTTATTGCCTCT;motif=GGNNBVNB;coverage=162;IPDRatio=1.181;id=GGNNBVNB
gi|68566501|gb|CP000077.1| Sulfolobus acidocaldarius DSM 639, complete genome	kinModCall	modified_base	1030	1030	27	-	.	coverage=161;context=TCCGAGTAAATCTTATGTGCCGTGATAACATCAGAAGCTTG;IPDRatio=1.51
gi|68566501|gb|CP000077.1| Sulfolobus acidocaldarius DSM 639, complete genome	kinModCall	m6A	1050	1050	76	+	.	context=GGCACATAAGATTTACTCGGATCTGTGTAATGAGTACAAAC;fracLow=0.236;motif=GGATCY;coverage=160;IPDRatio=2.25;id=GGATCY;fracUp=0.469;frac=0.376;identificationQv=16
gi|68566501|gb|CP000077.1| Sulfolobus acidocaldarius DSM 639, complete genome	kinModCall	modified_base	1051	1051	52	-	.	context=TGTTTGTACTCATTACACAGATCCGAGTAAATCTTATGTGC;motif=AGATCC;coverage=168;IPDRatio=1.84;id=AGATCC
gi|68566501|gb|CP000077.1| Sulfolobus acidocaldarius DSM 639, complete genome	kinModCall	.	1077	1077	3	-	.	context=AAAATCTTCTGTAGGATAGGGGTTTCTGTTTGTACTCATTA;motif=GGNNBVNB;coverage=148;IPDRatio=0.994;id=GGNNBVNB
gi|68566501|gb|CP000077.1| Sulfolobus acidocaldarius DSM 639, complete genome	kinModCall	modified_base	1127	1127	24	+	.	context=TATCTGAGCTTGATATGTTTGGTATAATAAAGGTTAAAATA;motif=GGNNBVNB,GGKRTANND;coverage=157;IPDRatio=1.54;id=GGNNBVNB,GGKRTANND
gi|68566501|gb|CP000077.1| Sulfolobus acidocaldarius DSM 639, complete genome	kinModCall	.	1157	1157	8	+	.	context=AGGTTAAAATAATAAATAAGGGAAGGGCGGGAGGAATTAAG;motif=GGNNBVNB;coverage=149;IPDRatio=1.168;id=GGNNBVNB
gi|68566501|gb|CP000077.1| Sulfolobus acidocaldarius DSM 639, complete genome	kinModCall	.	1162	1162	1	+	.	context=AAAATAATAAATAAGGGAAGGGCGGGAGGAATTAAGAAAAC;motif=GGNNBVNB;coverage=150;IPDRatio=0.905;id=GGNNBVNB
gi|68566501|gb|CP000077.1| Sulfolobus acidocaldarius DSM 639, complete genome	kinModCall	.	1166	1166	11	+	.	context=TAATAAATAAGGGAAGGGCGGGAGGAATTAAGAAAACAATA;motif=GGNNBVNB;coverage=160;IPDRatio=1.222;id=GGNNBVNB
gi|68566501|gb|CP000077.1| Sulfolobus acidocaldarius DSM 639, complete genome	kinModCall	.	1189	1189	2	+	.	context=GGAATTAAGAAAACAATAGAGGTTGCAGATAAGGAGAAGAT;motif=GGNNBVNB;coverage=171;IPDRatio=0.963;id=GGNNBVNB
gi|68566501|gb|CP000077.1| Sulfolobus acidocaldarius DSM 639, complete genome	kinModCall	.	1222	1222	2	+	.	context=GAGAAGATAACTAAAGCATTGGAAGAGGCAATGCAGTTAGA;motif=GGNNBVNB;coverage=168;IPDRatio=0.939;id=GGNNBVNB
gi|68566501|gb|CP000077.1| Sulfolobus acidocaldarius DSM 639, complete genome	kinModCall	.	1283	1283	6	+	.	context=ACTGAAATTATACTGTAATAGGTCGGTTTACATGTTATGGG;motif=GGNNBVNB;coverage=175;IPDRatio=1.09;id=GGNNBVNB
gi|68566501|gb|CP000077.1| Sulfolobus acidocaldarius DSM 639, complete genome	kinModCall	.	1328	1328	5	+	.	context=TGTAAAAGTACTAGAAGAGAGGAGGAGTAAACTGGATACAG;motif=GGNNBVNB;coverage=171;IPDRatio=1.087;id=GGNNBVNB
gi|68566501|gb|CP000077.1| Sulfolobus acidocaldarius DSM 639, complete genome	kinModCall	modified_base	1379	1379	23	+	.	coverage=179;context=ACTGCAGAAGGTTTTGGATACGTTACCTAATGGTCATCTTG;IPDRatio=1.43
gi|68566501|gb|CP000077.1| Sulfolobus acidocaldarius DSM 639, complete genome	kinModCall	.	1445	1445	12	+	.	context=GTATTATTATCTTAGGTATTGGGAGAACGGTAGGTTAAGGA;motif=GGNNBVNB;coverage=171;IPDRatio=1.262;id=GGNNBVNB
gi|68566501|gb|CP000077.1| Sulfolobus acidocaldarius DSM 639, complete genome	kinModCall	modified_base	1453	1453	53	+	.	context=ATCTTAGGTATTGGGAGAACGGTAGGTTAAGGAGTAAGTAT;motif=GGNNBVNB;coverage=171;IPDRatio=2.11;id=GGNNBVNB
gi|68566501|gb|CP000077.1| Sulfolobus acidocaldarius DSM 639, complete genome	kinModCall	.	1463	1463	3	+	.	context=TTGGGAGAACGGTAGGTTAAGGAGTAAGTATTTGGGGAAAG;motif=GGNNBVNB;coverage=177;IPDRatio=0.996;id=GGNNBVNB
gi|68566501|gb|CP000077.1| Sulfolobus acidocaldarius DSM 639, complete genome	kinModCall	modified_base	1544	1544	23	+	.	coverage=175;context=GACTAAGATAAAGTTAAATAGATTGATAGAAGAAAGAAATA;IPDRatio=1.42
gi|68566501|gb|CP000077.1| Sulfolobus acidocaldarius DSM 639, complete genome	kinModCall	modified_base	1743	1743	25	-	.	coverage=181;context=AGGAATTGCGTTAATAATTTCTGTAGCTAAGTTCGATAGAG;IPDRatio=1.44
gi|68566501|gb|CP000077.1| Sulfolobus acidocaldarius DSM 639, complete genome	kinModCall	m4C	1755	1755	37	-	.	context=TAGTATTATTGAAGGAATTGCGTTAATAATTTCTGTAGCTA;fracLow=0.476;coverage=183;IPDRatio=1.75;fracUp=0.862;frac=0.688;identificationQv=5
gi|68566501|gb|CP000077.1| Sulfolobus acidocaldarius DSM 639, complete genome	kinModCall	.	1833	1833	7	+	.	context=ATATAGTGGCAAGTATAGTAGGTAGAGTACTTAGGTCGCTG;motif=GGNNBVNB;coverage=184;IPDRatio=1.128;id=GGNNBVNB
gi|68566501|gb|CP000077.1| Sulfolobus acidocaldarius DSM 639, complete genome	kinModCall	.	1846	1846	2	+	.	context=TATAGTAGGTAGAGTACTTAGGTCGCTGGTATCCAGTAGTA;motif=GGNNBVNB;coverage=190;IPDRatio=0.971;id=GGNNBVNB
gi|68566501|gb|CP000077.1| Sulfolobus acidocaldarius DSM 639, complete genome	kinModCall	modified_base	1848	1848	28	-	.	coverage=183;context=AGTACTACTGGATACCAGCGACCTAAGTACTCTACCTACTA;IPDRatio=1.56
gi|68566501|gb|CP000077.1| Sulfolobus acidocaldarius DSM 639, complete genome	kinModCall	modified_base	1956	1956	41	+	.	coverage=187;context=TTGCATTTTCCATTTTGAACTTAGGACCTGCAAATACATAT;IPDRatio=1.64
gi|68566501|gb|CP000077.1| Sulfolobus acidocaldarius DSM 639, complete genome	kinModCall	modified_base	1957	1957	21	+	.	coverage=182;context=TGCATTTTCCATTTTGAACTTAGGACCTGCAAATACATATA;IPDRatio=1.39
gi|68566501|gb|CP000077.1| Sulfolobus acidocaldarius DSM 639, complete genome	kinModCall	modified_base	1991	1991	25	-	.	coverage=181;context=GCTAGATAGGGTAGATATGTGGCTATTGCAGAAATATATGT;IPDRatio=1.44
gi|68566501|gb|CP000077.1| Sulfolobus acidocaldarius DSM 639, complete genome	kinModCall	modified_base	2013	2013	28	+	.	context=CATATCTACCCTATCTAGCTGGGGCAATTCTATTACTTACC;motif=GGNNBVNB;coverage=178;IPDRatio=1.54;id=GGNNBVNB
gi|68566501|gb|CP000077.1| Sulfolobus acidocaldarius DSM 639, complete genome	kinModCall	modified_base	2037	2037	55	+	.	context=CAATTCTATTACTTACCCTAGGTATAACACTAATTAACATT;motif=GGNNBVNB,GGKRTANND;coverage=189;IPDRatio=2.06;id=GGNNBVNB,GGKRTANND
gi|68566501|gb|CP000077.1| Sulfolobus acidocaldarius DSM 639, complete genome	kinModCall	.	2087	2087	2	+	.	context=TACATATCTGCTCAGATTAAGGTTGACGATCCATTTGCTGC;motif=GGNNBVNB;coverage=188;IPDRatio=0.957;id=GGNNBVNB
gi|68566501|gb|CP000077.1| Sulfolobus acidocaldarius DSM 639, complete genome	kinModCall	.	2098	2098	4	-	.	context=AAAATATCGATGCAGCAAATGGATCGTCAACCTTAATCTGA;motif=GGNNBVNB;coverage=179;IPDRatio=1.05;id=GGNNBVNB
gi|68566501|gb|CP000077.1| Sulfolobus acidocaldarius DSM 639, complete genome	kinModCall	modified_base	2133	2133	31	+	.	coverage=186;context=TATTTTCAGTTTTAAGATTAGGATTATATGCAGTTATAATA;IPDRatio=1.52
gi|68566501|gb|CP000077.1| Sulfolobus acidocaldarius DSM 639, complete genome	kinModCall	modified_base	2186	2186	21	+	.	coverage=179;context=ACTTTAGCTATTTTCCAATGGATCCCATTCATAAGTGCTTA;IPDRatio=1.35
gi|68566501|gb|CP000077.1| Sulfolobus acidocaldarius DSM 639, complete genome	kinModCall	m6A	2187	2187	124	+	.	context=CTTTAGCTATTTTCCAATGGATCCCATTCATAAGTGCTTAT;fracLow=0.365;motif=GGATCY;coverage=194;IPDRatio=2.61;id=GGATCY;fracUp=0.600;frac=0.475;identificationQv=74
gi|68566501|gb|CP000077.1| Sulfolobus acidocaldarius DSM 639, complete genome	kinModCall	m6A	2188	2188	83	-	.	context=GATAAGCACTTATGAATGGGATCCATTGGAAAATAGCTAAA;fracLow=0.389;motif=GGATCY;coverage=186;IPDRatio=2.24;id=GGATCY;fracUp=0.654;frac=0.514;identificationQv=24
gi|68566501|gb|CP000077.1| Sulfolobus acidocaldarius DSM 639, complete genome	kinModCall	.	2190	2190	3	-	.	context=TAGATAAGCACTTATGAATGGGATCCATTGGAAAATAGCTA;motif=GGNNBVNB;coverage=166;IPDRatio=0.985;id=GGNNBVNB
gi|68566501|gb|CP000077.1| Sulfolobus acidocaldarius DSM 639, complete genome	kinModCall	.	2229	2229	13	+	.	context=TATTCTACGATATTCTAATAGGATTCTTAGTTCTCCTGTTT;motif=GGNNBVNB;coverage=197;IPDRatio=1.255;id=GGNNBVNB
gi|68566501|gb|CP000077.1| Sulfolobus acidocaldarius DSM 639, complete genome	kinModCall	.	2299	2299	11	-	.	context=TGGTTATATATGTTGCGTTTGGATCACTTTTAGAAATATTT;motif=GGNNBVNB;coverage=188;IPDRatio=1.199;id=GGNNBVNB
gi|68566501|gb|CP000077.1| Sulfolobus acidocaldarius DSM 639, complete genome	kinModCall	modified_base	2325	2325	22	+	.	context=CAACATATATAACCACATATGGTAGGTTTATTCTCTACGCA;motif=GGNNBVNB;coverage=203;IPDRatio=1.40;id=GGNNBVNB
gi|68566501|gb|CP000077.1| Sulfolobus acidocaldarius DSM 639, complete genome	kinModCall	.	2329	2329	9	+	.	context=ATATATAACCACATATGGTAGGTTTATTCTCTACGCAATAT;motif=GGNNBVNB;coverage=201;IPDRatio=1.167;id=GGNNBVNB
gi|68566501|gb|CP000077.1| Sulfolobus acidocaldarius DSM 639, complete genome	kinModCall	modified_base	2344	2344	24	-	.	coverage=182;context=CTGCAACTAGGATAAATATTGCGTAGAGAATAAACCTACCA;IPDRatio=1.45
gi|68566501|gb|CP000077.1| Sulfolobus acidocaldarius DSM 639, complete genome	kinModCall	modified_base	2386	2386	24	+	.	coverage=204;context=AGCTATAATAATACAACCATTTAGTAATGTAACTTCGATAA;IPDRatio=1.45
gi|68566501|gb|CP000077.1| Sulfolobus acidocaldarius DSM 639, complete genome	kinModCall	m6A	2412	2412	108	+	.	context=ATGTAACTTCGATAATTCAGATCCTAGCATGGGGATTAGCA;fracLow=0.308;motif=AGATCC;coverage=201;IPDRatio=2.44;id=AGATCC;fracUp=0.515;frac=0.413;identificationQv=47
gi|68566501|gb|CP000077.1| Sulfolobus acidocaldarius DSM 639, complete genome	kinModCall	modified_base	2413	2413	64	-	.	context=TTGCTAATCCCCATGCTAGGATCTGAATTATCGAAGTTACA;motif=GGATCY;coverage=190;IPDRatio=1.98;id=GGATCY
gi|68566501|gb|CP000077.1| Sulfolobus acidocaldarius DSM 639, complete genome	kinModCall	modified_base	2423	2423	26	+	.	coverage=186;context=ATAATTCAGATCCTAGCATGGGGATTAGCAATAGGATTTGG;IPDRatio=1.54
gi|68566501|gb|CP000077.1| Sulfolobus acidocaldarius DSM 639, complete genome	kinModCall	modified_base	2424	2424	23	+	.	context=TAATTCAGATCCTAGCATGGGGATTAGCAATAGGATTTGGA;motif=GGNNBVNB;coverage=173;IPDRatio=1.48;id=GGNNBVNB
gi|68566501|gb|CP000077.1| Sulfolobus acidocaldarius DSM 639, complete genome	kinModCall	.	2457	2457	8	-	.	context=AGCCATAGCATATATCAGTGGGATTAATAAAATTCCAAATC;motif=GGNNBVNB;coverage=174;IPDRatio=1.147;id=GGNNBVNB
gi|68566501|gb|CP000077.1| Sulfolobus acidocaldarius DSM 639, complete genome	kinModCall	modified_base	2486	2486	22	+	.	context=TATGCTATGGCTAAGAAATTGGCTTCAGAATTTAAGTGATG;motif=GGNNBVNB;coverage=200;IPDRatio=1.43;id=GGNNBVNB
gi|68566501|gb|CP000077.1| Sulfolobus acidocaldarius DSM 639, complete genome	kinModCall	modified_base	2487	2487	23	+	.	coverage=158;context=ATGCTATGGCTAAGAAATTGGCTTCAGAATTTAAGTGATGA;IPDRatio=1.50
gi|68566501|gb|CP000077.1| Sulfolobus acidocaldarius DSM 639, complete genome	kinModCall	.	2527	2527	1	-	.	context=GTACTTAAAGGACTCTTCATGGATTCTGACTGGGGAGTTCT;motif=GGNNBVNB;coverage=185;IPDRatio=0.849;id=GGNNBVNB
gi|68566501|gb|CP000077.1| Sulfolobus acidocaldarius DSM 639, complete genome	kinModCall	.	2538	2538	19	-	.	context=ATCTAATGTCAGTACTTAAAGGACTCTTCATGGATTCTGAC;motif=GGNNBVNB;coverage=179;IPDRatio=1.365;id=GGNNBVNB
gi|68566501|gb|CP000077.1| Sulfolobus acidocaldarius DSM 639, complete genome	kinModCall	modified_base	2586	2586	26	-	.	coverage=180;context=GTTAATAGAGGTACAAAAGTAGGTGGAGAAGAAAAAATAAC;IPDRatio=1.48
gi|68566501|gb|CP000077.1| Sulfolobus acidocaldarius DSM 639, complete genome	kinModCall	modified_base	2658	2658	39	+	.	coverage=188;context=ACCTGACCATGGATTTTGATGTCCAAGATCCTTCCAGGCAT;IPDRatio=1.61
gi|68566501|gb|CP000077.1| Sulfolobus acidocaldarius DSM 639, complete genome	kinModCall	modified_base	2665	2665	32	+	.	context=CATGGATTTTGATGTCCAAGATCCTTCCAGGCATAACCCAA;motif=AGATCC;coverage=196;IPDRatio=1.52;id=AGATCC
gi|68566501|gb|CP000077.1| Sulfolobus acidocaldarius DSM 639, complete genome	kinModCall	m6A	2666	2666	115	-	.	context=CTTGGGTTATGCCTGGAAGGATCTTGGACATCAAAATCCAT;fracLow=0.322;motif=GGATCY;coverage=181;IPDRatio=2.45;id=GGATCY;fracUp=0.563;frac=0.444;identificationQv=36
gi|68566501|gb|CP000077.1| Sulfolobus acidocaldarius DSM 639, complete genome	kinModCall	.	2672	2672	4	-	.	context=AAGTAACTTGGGTTATGCCTGGAAGGATCTTGGACATCAAA;motif=GGNNBVNB;coverage=179;IPDRatio=1.03;id=GGNNBVNB
gi|68566501|gb|CP000077.1| Sulfolobus acidocaldarius DSM 639, complete genome	kinModCall	.	2674	2674	2	+	.	context=TGATGTCCAAGATCCTTCCAGGCATAACCCAAGTTACTTCG;motif=GGNNBVNB;coverage=193;IPDRatio=0.942;id=GGNNBVNB
gi|68566501|gb|CP000077.1| Sulfolobus acidocaldarius DSM 639, complete genome	kinModCall	.	2683	2683	11	-	.	context=ATACCCATACGAAGTAACTTGGGTTATGCCTGGAAGGATCT;motif=GGNNBVNB;coverage=174;IPDRatio=1.215;id=GGNNBVNB
gi|68566501|gb|CP000077.1| Sulfolobus acidocaldarius DSM 639, complete genome	kinModCall	.	2712	2712	4	-	.	context=GTAAACTATTACGAGGAAGAGGAAGCTGAATACCCATACGA;motif=GGNNBVNB;coverage=173;IPDRatio=1.048;id=GGNNBVNB
gi|68566501|gb|CP000077.1| Sulfolobus acidocaldarius DSM 639, complete genome	kinModCall	.	2718	2718	4	-	.	context=GAATACGTAAACTATTACGAGGAAGAGGAAGCTGAATACCC;motif=GGNNBVNB;coverage=171;IPDRatio=1.019;id=GGNNBVNB
gi|68566501|gb|CP000077.1| Sulfolobus acidocaldarius DSM 639, complete genome	kinModCall	.	2762	2762	13	-	.	context=AGTTTATAATAACATTCAGGGGAAGACTGCGAAGAGGAAGT;motif=GGNNBVNB;coverage=158;IPDRatio=1.274;id=GGNNBVNB
gi|68566501|gb|CP000077.1| Sulfolobus acidocaldarius DSM 639, complete genome	kinModCall	modified_base	2791	2791	38	+	.	context=TTATTATAAACTCAACAAATGGTAGGTCAACTTTTATAAGT;motif=GGNNBVNB;coverage=189;IPDRatio=1.85;id=GGNNBVNB
gi|68566501|gb|CP000077.1| Sulfolobus acidocaldarius DSM 639, complete genome	kinModCall	modified_base	2793	2793	25	+	.	coverage=187;context=ATTATAAACTCAACAAATGGTAGGTCAACTTTTATAAGTCC;IPDRatio=1.66
gi|68566501|gb|CP000077.1| Sulfolobus acidocaldarius DSM 639, complete genome	kinModCall	modified_base	2858	2858	23	+	.	coverage=191;context=TCTTGATTTCTCACCATTTATTAAAATAGTTTCTTGGTCTA;IPDRatio=1.38
gi|68566501|gb|CP000077.1| Sulfolobus acidocaldarius DSM 639, complete genome	kinModCall	.	2943	2943	12	+	.	context=AAGCTACTTTTATTAAGTGAGGCATAATAATTCTCAGGATC;motif=GGNNBVNB;coverage=192;IPDRatio=1.241;id=GGNNBVNB
gi|68566501|gb|CP000077.1| Sulfolobus acidocaldarius DSM 639, complete genome	kinModCall	.	2959	2959	1	+	.	context=GTGAGGCATAATAATTCTCAGGATCCTCATAGTAAAAAATA;motif=GGNNBVNB;coverage=179;IPDRatio=0.84;id=GGNNBVNB
gi|68566501|gb|CP000077.1| Sulfolobus acidocaldarius DSM 639, complete genome	kinModCall	m6A	2961	2961	136	+	.	context=GAGGCATAATAATTCTCAGGATCCTCATAGTAAAAAATAGT;fracLow=0.441;motif=GGATCY;coverage=186;IPDRatio=2.64;id=GGATCY;fracUp=0.679;frac=0.562;identificationQv=62
gi|68566501|gb|CP000077.1| Sulfolobus acidocaldarius DSM 639, complete genome	kinModCall	modified_base	2961	2961	26	-	.	coverage=174;context=ACTATTTTTTACTATGAGGATCCTGAGAATTATTATGCCTC;IPDRatio=1.44
gi|68566501|gb|CP000077.1| Sulfolobus acidocaldarius DSM 639, complete genome	kinModCall	m6A	2962	2962	82	-	.	context=TACTATTTTTTACTATGAGGATCCTGAGAATTATTATGCCT;fracLow=0.238;motif=GGATCY;coverage=173;IPDRatio=2.26;id=GGATCY;fracUp=0.449;frac=0.348;identificationQv=4
gi|68566501|gb|CP000077.1| Sulfolobus acidocaldarius DSM 639, complete genome	kinModCall	.	2964	2964	6	-	.	context=TATACTATTTTTTACTATGAGGATCCTGAGAATTATTATGC;motif=GGNNBVNB;coverage=165;IPDRatio=1.106;id=GGNNBVNB
gi|68566501|gb|CP000077.1| Sulfolobus acidocaldarius DSM 639, complete genome	kinModCall	modified_base	3006	3006	23	+	.	coverage=179;context=TGTGTAACTTTTCCATTTCTGCTAAATGTGAAAACTCCAGA;IPDRatio=1.43
gi|68566501|gb|CP000077.1| Sulfolobus acidocaldarius DSM 639, complete genome	kinModCall	.	3065	3065	17	-	.	context=TCCTAAAACTAGAAGAAAAAGGAGTAAGAATGAGTGAAAAA;motif=GGNNBVNB;coverage=164;IPDRatio=1.454;id=GGNNBVNB
gi|68566501|gb|CP000077.1| Sulfolobus acidocaldarius DSM 639, complete genome	kinModCall	modified_base	3072	3072	31	+	.	coverage=190;context=CTCATTCTTACTCCTTTTTCTTCTAGTTTTAGGATTTGACT;IPDRatio=1.49
gi|68566501|gb|CP000077.1| Sulfolobus acidocaldarius DSM 639, complete genome	kinModCall	modified_base	3083	3083	24	+	.	coverage=189;context=TCCTTTTTCTTCTAGTTTTAGGATTTGACTCAAGTAAAGCT;IPDRatio=1.37
gi|68566501|gb|CP000077.1| Sulfolobus acidocaldarius DSM 639, complete genome	kinModCall	modified_base	3123	3123	22	-	.	coverage=164;context=AAAAAATGAACAAGTGTGACGGACTAAAGGAAGTTGTCACA;IPDRatio=1.40
gi|68566501|gb|CP000077.1| Sulfolobus acidocaldarius DSM 639, complete genome	kinModCall	modified_base	3124	3124	34	+	.	coverage=181;context=GTGACAACTTCCTTTAGTCCGTCACACTTGTTCATTTTTTC;IPDRatio=1.63
gi|68566501|gb|CP000077.1| Sulfolobus acidocaldarius DSM 639, complete genome	kinModCall	modified_base	3145	3145	22	+	.	coverage=188;context=TCACACTTGTTCATTTTTTCGTTTACCATTGCTACAAAGCA;IPDRatio=1.64
gi|68566501|gb|CP000077.1| Sulfolobus acidocaldarius DSM 639, complete genome	kinModCall	modified_base	3145	3145	23	-	.	coverage=170;context=TGCTTTGTAGCAATGGTAAACGAAAAAATGAACAAGTGTGA;IPDRatio=1.46
gi|68566501|gb|CP000077.1| Sulfolobus acidocaldarius DSM 639, complete genome	kinModCall	modified_base	3151	3151	47	-	.	coverage=167;context=TTGTTTTGCTTTGTAGCAATGGTAAACGAAAAAATGAACAA;IPDRatio=1.77
gi|68566501|gb|CP000077.1| Sulfolobus acidocaldarius DSM 639, complete genome	kinModCall	modified_base	3152	3152	33	-	.	coverage=168;context=TTTGTTTTGCTTTGTAGCAATGGTAAACGAAAAAATGAACA;IPDRatio=1.60
gi|68566501|gb|CP000077.1| Sulfolobus acidocaldarius DSM 639, complete genome	kinModCall	modified_base	3153	3153	34	-	.	coverage=171;context=GTTTGTTTTGCTTTGTAGCAATGGTAAACGAAAAAATGAAC;IPDRatio=1.58
gi|68566501|gb|CP000077.1| Sulfolobus acidocaldarius DSM 639, complete genome	kinModCall	modified_base	3161	3161	39	-	.	coverage=165;context=GATAAAGAGTTTGTTTTGCTTTGTAGCAATGGTAAACGAAA;IPDRatio=2.08
gi|68566501|gb|CP000077.1| Sulfolobus acidocaldarius DSM 639, complete genome	kinModCall	modified_base	3162	3162	33	-	.	coverage=169;context=GGATAAAGAGTTTGTTTTGCTTTGTAGCAATGGTAAACGAA;IPDRatio=1.72
gi|68566501|gb|CP000077.1| Sulfolobus acidocaldarius DSM 639, complete genome	kinModCall	modified_base	3163	3163	22	-	.	coverage=172;context=AGGATAAAGAGTTTGTTTTGCTTTGTAGCAATGGTAAACGA;IPDRatio=1.36
gi|68566501|gb|CP000077.1| Sulfolobus acidocaldarius DSM 639, complete genome	kinModCall	modified_base	3171	3171	37	-	.	coverage=168;context=ACTTTGAGAGGATAAAGAGTTTGTTTTGCTTTGTAGCAATG;IPDRatio=1.68
gi|68566501|gb|CP000077.1| Sulfolobus acidocaldarius DSM 639, complete genome	kinModCall	modified_base	3249	3249	32	+	.	coverage=183;context=TATGGAGACGAATCTAGTCTGACCACTTGTGAGAGCTTTTA;IPDRatio=1.49
gi|68566501|gb|CP000077.1| Sulfolobus acidocaldarius DSM 639, complete genome	kinModCall	modified_base	3255	3255	25	-	.	coverage=163;context=TATCTTTAAAAGCTCTCACAAGTGGTCAGACTAGATTCGTC;IPDRatio=1.48
gi|68566501|gb|CP000077.1| Sulfolobus acidocaldarius DSM 639, complete genome	kinModCall	modified_base	3258	3258	25	+	.	coverage=185;context=GAATCTAGTCTGACCACTTGTGAGAGCTTTTAAAGATAACT;IPDRatio=1.45
gi|68566501|gb|CP000077.1| Sulfolobus acidocaldarius DSM 639, complete genome	kinModCall	modified_base	3279	3279	21	+	.	coverage=181;context=GAGAGCTTTTAAAGATAACTTATTAATAGTCAAAATTTCAC;IPDRatio=1.39
gi|68566501|gb|CP000077.1| Sulfolobus acidocaldarius DSM 639, complete genome	kinModCall	modified_base	3327	3327	22	+	.	context=CCATTTACCTTGTGTTTCCATTGGTAATTCTAGTTTTACTA;motif=TTGGTAVYD;coverage=185;IPDRatio=1.50;id=TTGGTAVYD
gi|68566501|gb|CP000077.1| Sulfolobus acidocaldarius DSM 639, complete genome	kinModCall	modified_base	3359	3359	23	-	.	coverage=173;context=TGAAGTAAATAATGAGTGCCAGGAAGTTAAGTTAGTAAAAC;IPDRatio=1.43
gi|68566501|gb|CP000077.1| Sulfolobus acidocaldarius DSM 639, complete genome	kinModCall	modified_base	3366	3366	31	-	.	coverage=167;context=ATGAAGTTGAAGTAAATAATGAGTGCCAGGAAGTTAAGTTA;IPDRatio=1.64
gi|68566501|gb|CP000077.1| Sulfolobus acidocaldarius DSM 639, complete genome	kinModCall	modified_base	3391	3391	40	+	.	coverage=185;context=TTTACTTCAACTTCATCTCTTCTTTCCAATAAATCCACTAT;IPDRatio=1.63
gi|68566501|gb|CP000077.1| Sulfolobus acidocaldarius DSM 639, complete genome	kinModCall	modified_base	3445	3445	31	+	.	coverage=173;context=GTCGATGCAGTTAGGAATTGGTCAAATAGTTTCTTTACATC;IPDRatio=1.53
gi|68566501|gb|CP000077.1| Sulfolobus acidocaldarius DSM 639, complete genome	kinModCall	.	3467	3467	11	+	.	context=CAAATAGTTTCTTTACATCAGGGTTATTATACGCACAGTAT;motif=GGNNBVNB;coverage=190;IPDRatio=1.219;id=GGNNBVNB
gi|68566501|gb|CP000077.1| Sulfolobus acidocaldarius DSM 639, complete genome	kinModCall	modified_base	3517	3517	22	-	.	coverage=176;context=AACATTACCCTGAGAAGTTTGTCCAGCATTGAAGAGTTAAC;IPDRatio=1.41
gi|68566501|gb|CP000077.1| Sulfolobus acidocaldarius DSM 639, complete genome	kinModCall	modified_base	3529	3529	37	+	.	coverage=185;context=ATGCTGGACAAACTTCTCAGGGTAATGTTATTTGTCCCCCT;IPDRatio=1.93
gi|68566501|gb|CP000077.1| Sulfolobus acidocaldarius DSM 639, complete genome	kinModCall	.	3575	3575	17	+	.	context=TGGAAAGAGATAGTAGTGTTGGACCCTTTGGAATCAACAGA;motif=GGNNBVNB;coverage=184;IPDRatio=1.322;id=GGNNBVNB
gi|68566501|gb|CP000077.1| Sulfolobus acidocaldarius DSM 639, complete genome	kinModCall	modified_base	3579	3579	28	-	.	context=AAGTTCTGTTGATTCCAAAGGGTCCAACACTACTATCTCTT;motif=GGNNBVNB;coverage=170;IPDRatio=1.58;id=GGNNBVNB
gi|68566501|gb|CP000077.1| Sulfolobus acidocaldarius DSM 639, complete genome	kinModCall	modified_base	3660	3660	29	+	.	coverage=189;context=TGTCTTGTTGTTTTCATCCGCATGTTTTCTAAATAGATTAA;IPDRatio=1.51
gi|68566501|gb|CP000077.1| Sulfolobus acidocaldarius DSM 639, complete genome	kinModCall	modified_base	3700	3700	32	-	.	context=TTCGTAGAAAACTGCAACAAGGATTATTTATCTCAAAAGTT;motif=GGNNBVNB;coverage=175;IPDRatio=1.66;id=GGNNBVNB
gi|68566501|gb|CP000077.1| Sulfolobus acidocaldarius DSM 639, complete genome	kinModCall	modified_base	3709	3709	24	-	.	coverage=180;context=TTTAATTTTTTCGTAGAAAACTGCAACAAGGATTATTTATC;IPDRatio=1.44
gi|68566501|gb|CP000077.1| Sulfolobus acidocaldarius DSM 639, complete genome	kinModCall	.	3807	3807	6	-	.	context=CTTGAATTTTATTCCAATCAGGTATAATTTTTTATATATCT;motif=GGKRTANND;coverage=179;IPDRatio=1.114;id=GGKRTANND
gi|68566501|gb|CP000077.1| Sulfolobus acidocaldarius DSM 639, complete genome	kinModCall	.	3807	3807	6	-	.	context=CTTGAATTTTATTCCAATCAGGTATAATTTTTTATATATCT;motif=GGNNBVNB;coverage=179;IPDRatio=1.114;id=GGNNBVNB
gi|68566501|gb|CP000077.1| Sulfolobus acidocaldarius DSM 639, complete genome	kinModCall	modified_base	3888	3888	25	+	.	coverage=182;context=CTAGCCTTTACAAATCCAAATTTTTCTAGTAATTCTAAGTG;IPDRatio=1.44
gi|68566501|gb|CP000077.1| Sulfolobus acidocaldarius DSM 639, complete genome	kinModCall	modified_base	3891	3891	24	+	.	coverage=189;context=GCCTTTACAAATCCAAATTTTTCTAGTAATTCTAAGTGATA;IPDRatio=1.40
gi|68566501|gb|CP000077.1| Sulfolobus acidocaldarius DSM 639, complete genome	kinModCall	modified_base	3959	3959	24	+	.	coverage=196;context=CTCTTTAGACAGTTCGTAAGCAGTTTTTGGTTTCTCTGATA;IPDRatio=1.42
gi|68566501|gb|CP000077.1| Sulfolobus acidocaldarius DSM 639, complete genome	kinModCall	.	3967	3967	15	+	.	context=ACAGTTCGTAAGCAGTTTTTGGTTTCTCTGATAAACTCTCT;motif=GGNNBVNB;coverage=186;IPDRatio=1.315;id=GGNNBVNB
gi|68566501|gb|CP000077.1| Sulfolobus acidocaldarius DSM 639, complete genome	kinModCall	modified_base	3975	3975	22	-	.	coverage=180;context=AAAATATTAGAGAGTTTATCAGAGAAACCAAAAACTGCTTA;IPDRatio=1.38
gi|68566501|gb|CP000077.1| Sulfolobus acidocaldarius DSM 639, complete genome	kinModCall	modified_base	4009	4009	50	-	.	context=ACTCATGTCACTCCCTGGTTGGGATACTAGGAGGAAAATAT;motif=GGNNBVNB,GGKRTANND;coverage=175;IPDRatio=1.99;id=GGNNBVNB,GGKRTANND
gi|68566501|gb|CP000077.1| Sulfolobus acidocaldarius DSM 639, complete genome	kinModCall	modified_base	4016	4016	31	+	.	context=CCTCCTAGTATCCCAACCAGGGAGTGACATGAGTTCCTCTA;motif=GGNNBVNB;coverage=170;IPDRatio=1.66;id=GGNNBVNB
gi|68566501|gb|CP000077.1| Sulfolobus acidocaldarius DSM 639, complete genome	kinModCall	modified_base	4066	4066	28	-	.	context=TAGATTTAAACATAAAGAACGGCTCATGTAGCATATGAGCA;motif=GGNNBVNB;coverage=187;IPDRatio=1.49;id=GGNNBVNB
gi|68566501|gb|CP000077.1| Sulfolobus acidocaldarius DSM 639, complete genome	kinModCall	modified_base	4070	4070	24	+	.	coverage=198;context=CATATGCTACATGAGCCGTTCTTTATGTTTAAATCTAAGCC;IPDRatio=1.41
gi|68566501|gb|CP000077.1| Sulfolobus acidocaldarius DSM 639, complete genome	kinModCall	modified_base	4096	4096	25	+	.	context=GTTTAAATCTAAGCCTTTTTGGAATAGTAAAAATTTACTGA;motif=GGNNBVNB;coverage=195;IPDRatio=1.55;id=GGNNBVNB
gi|68566501|gb|CP000077.1| Sulfolobus acidocaldarius DSM 639, complete genome	kinModCall	modified_base	4120	4120	24	+	.	coverage=200;context=TAGTAAAAATTTACTGAAAACTAGATAAACATTTTTTTCTA;IPDRatio=1.39
gi|68566501|gb|CP000077.1| Sulfolobus acidocaldarius DSM 639, complete genome	kinModCall	modified_base	4123	4123	22	+	.	coverage=190;context=TAAAAATTTACTGAAAACTAGATAAACATTTTTTTCTAAAA;IPDRatio=1.41
gi|68566501|gb|CP000077.1| Sulfolobus acidocaldarius DSM 639, complete genome	kinModCall	modified_base	4262	4262	34	+	.	context=ATAGAAGAATAAGCGAAAGAGGTATAGGTAGAAAATATTTA;motif=GGNNBVNB,GGKRTANND;coverage=187;IPDRatio=1.68;id=GGNNBVNB,GGKRTANND
gi|68566501|gb|CP000077.1| Sulfolobus acidocaldarius DSM 639, complete genome	kinModCall	.	4311	4311	11	-	.	context=TTTTTCTTATACCTGCCATTGGATTATCAGCACTAAATACT;motif=GGNNBVNB;coverage=177;IPDRatio=1.242;id=GGNNBVNB
gi|68566501|gb|CP000077.1| Sulfolobus acidocaldarius DSM 639, complete genome	kinModCall	.	4319	4319	13	+	.	context=GTGCTGATAATCCAATGGCAGGTATAAGAAAAATTGGTGAT;motif=GGKRTANND;coverage=181;IPDRatio=1.268;id=GGKRTANND
gi|68566501|gb|CP000077.1| Sulfolobus acidocaldarius DSM 639, complete genome	kinModCall	.	4319	4319	13	+	.	context=GTGCTGATAATCCAATGGCAGGTATAAGAAAAATTGGTGAT;motif=GGNNBVNB;coverage=181;IPDRatio=1.268;id=GGNNBVNB
gi|68566501|gb|CP000077.1| Sulfolobus acidocaldarius DSM 639, complete genome	kinModCall	modified_base	4332	4332	25	+	.	coverage=178;context=AATGGCAGGTATAAGAAAAATTGGTGATAATAAAGAGAGGA;IPDRatio=1.64
gi|68566501|gb|CP000077.1| Sulfolobus acidocaldarius DSM 639, complete genome	kinModCall	modified_base	4333	4333	103	+	.	coverage=167;context=ATGGCAGGTATAAGAAAAATTGGTGATAATAAAGAGAGGAT;IPDRatio=2.61
gi|68566501|gb|CP000077.1| Sulfolobus acidocaldarius DSM 639, complete genome	kinModCall	modified_base	4334	4334	70	+	.	coverage=173;context=TGGCAGGTATAAGAAAAATTGGTGATAATAAAGAGAGGATA;IPDRatio=2.04
gi|68566501|gb|CP000077.1| Sulfolobus acidocaldarius DSM 639, complete genome	kinModCall	modified_base	4336	4336	22	+	.	coverage=183;context=GCAGGTATAAGAAAAATTGGTGATAATAAAGAGAGGATAAG;IPDRatio=1.40
gi|68566501|gb|CP000077.1| Sulfolobus acidocaldarius DSM 639, complete genome	kinModCall	.	4356	4356	17	+	.	context=TGATAATAAAGAGAGGATAAGGAACAGGAGAAGAAGTAGGA;motif=GGNNBVNB;coverage=174;IPDRatio=1.316;id=GGNNBVNB
gi|68566501|gb|CP000077.1| Sulfolobus acidocaldarius DSM 639, complete genome	kinModCall	modified_base	4374	4374	28	+	.	context=AAGGAACAGGAGAAGAAGTAGGAATAGTACAGTCTCCATTA;motif=GGNNBVNB;coverage=180;IPDRatio=1.55;id=GGNNBVNB
gi|68566501|gb|CP000077.1| Sulfolobus acidocaldarius DSM 639, complete genome	kinModCall	.	4424	4424	2	-	.	context=TAGAAACTTAATCATATATTGGAATATGCAGTTACTCAAAA;motif=GGNNBVNB;coverage=185;IPDRatio=0.944;id=GGNNBVNB
gi|68566501|gb|CP000077.1| Sulfolobus acidocaldarius DSM 639, complete genome	kinModCall	modified_base	4526	4526	32	+	.	coverage=187;context=TACTGAAAAATCTATTTTTCCTATTCTCATTAATGTTAATT;IPDRatio=1.58
gi|68566501|gb|CP000077.1| Sulfolobus acidocaldarius DSM 639, complete genome	kinModCall	modified_base	4600	4600	21	-	.	coverage=178;context=TCTATGGCTGTATCCCCTCTGGGCGAAATTAAAGCAAAGGC;IPDRatio=1.39
gi|68566501|gb|CP000077.1| Sulfolobus acidocaldarius DSM 639, complete genome	kinModCall	.	4605	4605	10	+	.	context=TGCTTTAATTTCGCCCAGAGGGGATACAGCCATAGAGCCAC;motif=GGKRTANND;coverage=178;IPDRatio=1.195;id=GGKRTANND
gi|68566501|gb|CP000077.1| Sulfolobus acidocaldarius DSM 639, complete genome	kinModCall	.	4626	4626	13	-	.	context=AGGAGGAAGAGTATTTTTGGGGTGGCTCTATGGCTGTATCC;motif=GGNNBVNB;coverage=153;IPDRatio=1.293;id=GGNNBVNB
gi|68566501|gb|CP000077.1| Sulfolobus acidocaldarius DSM 639, complete genome	kinModCall	.	4627	4627	4	-	.	context=CAGGAGGAAGAGTATTTTTGGGGTGGCTCTATGGCTGTATC;motif=GGNNBVNB;coverage=161;IPDRatio=1.033;id=GGNNBVNB
gi|68566501|gb|CP000077.1| Sulfolobus acidocaldarius DSM 639, complete genome	kinModCall	modified_base	4628	4628	30	-	.	context=CCAGGAGGAAGAGTATTTTTGGGGTGGCTCTATGGCTGTAT;motif=GGNNBVNB;coverage=179;IPDRatio=1.61;id=GGNNBVNB
gi|68566501|gb|CP000077.1| Sulfolobus acidocaldarius DSM 639, complete genome	kinModCall	.	4642	4642	17	-	.	context=AATTCAGTAGGTAGCCAGGAGGAAGAGTATTTTTGGGGTGG;motif=GGNNBVNB;coverage=186;IPDRatio=1.314;id=GGNNBVNB
gi|68566501|gb|CP000077.1| Sulfolobus acidocaldarius DSM 639, complete genome	kinModCall	.	4645	4645	0	-	.	context=TCAAATTCAGTAGGTAGCCAGGAGGAAGAGTATTTTTGGGG;motif=GGNNBVNB;coverage=177;IPDRatio=0.799;id=GGNNBVNB
gi|68566501|gb|CP000077.1| Sulfolobus acidocaldarius DSM 639, complete genome	kinModCall	.	4671	4671	6	+	.	context=ACCTACTGAATTTGAAAATAGGGTCCATATTCCGTTAATCA;motif=GGNNBVNB;coverage=188;IPDRatio=1.121;id=GGNNBVNB
gi|68566501|gb|CP000077.1| Sulfolobus acidocaldarius DSM 639, complete genome	kinModCall	.	4683	4683	9	-	.	context=AAGCCCACTCACTGATTAACGGAATATGGACCCTATTTTCA;motif=GGNNBVNB;coverage=175;IPDRatio=1.17;id=GGNNBVNB
gi|68566501|gb|CP000077.1| Sulfolobus acidocaldarius DSM 639, complete genome	kinModCall	modified_base	4715	4715	39	+	.	coverage=186;context=AGTGGGCTTTCAATAAAGCCTCCCAATTATCCTGTATGAAT;IPDRatio=1.63
gi|68566501|gb|CP000077.1| Sulfolobus acidocaldarius DSM 639, complete genome	kinModCall	.	4717	4717	0	-	.	context=CTATTCATACAGGATAATTGGGAGGCTTTATTGAAAGCCCA;motif=GGNNBVNB;coverage=165;IPDRatio=0.738;id=GGNNBVNB
gi|68566501|gb|CP000077.1| Sulfolobus acidocaldarius DSM 639, complete genome	kinModCall	.	4718	4718	12	-	.	context=ACTATTCATACAGGATAATTGGGAGGCTTTATTGAAAGCCC;motif=GGNNBVNB;coverage=179;IPDRatio=1.238;id=GGNNBVNB
gi|68566501|gb|CP000077.1| Sulfolobus acidocaldarius DSM 639, complete genome	kinModCall	.	4762	4762	10	+	.	context=TGTGATGTCAATCTTCTCATGGGTGAAGCAGAGGGTATGAA;motif=GGNNBVNB;coverage=182;IPDRatio=1.171;id=GGNNBVNB
gi|68566501|gb|CP000077.1| Sulfolobus acidocaldarius DSM 639, complete genome	kinModCall	.	4786	4786	6	+	.	context=GAAGCAGAGGGTATGAAAATGGCATCTGCCCCTAACATGGT;motif=GGNNBVNB;coverage=180;IPDRatio=1.082;id=GGNNBVNB
gi|68566501|gb|CP000077.1| Sulfolobus acidocaldarius DSM 639, complete genome	kinModCall	m4C	4795	4795	29	+	.	context=GGTATGAAAATGGCATCTGCCCCTAACATGGTTAATGCTTC;fracLow=0.531;coverage=175;IPDRatio=1.67;fracUp=1.000;frac=0.771;identificationQv=8
gi|68566501|gb|CP000077.1| Sulfolobus acidocaldarius DSM 639, complete genome	kinModCall	.	4795	4795	6	-	.	context=GAAGCATTAACCATGTTAGGGGCAGATGCCATTTTCATACC;motif=GGNNBVNB;coverage=152;IPDRatio=1.077;id=GGNNBVNB
gi|68566501|gb|CP000077.1| Sulfolobus acidocaldarius DSM 639, complete genome	kinModCall	modified_base	4840	4840	28	-	.	context=TTCGGTGTAATTGTATGTGAGGATGCGTGGCATTATGAGCC;motif=GGNNBVNB;coverage=177;IPDRatio=1.56;id=GGNNBVNB
gi|68566501|gb|CP000077.1| Sulfolobus acidocaldarius DSM 639, complete genome	kinModCall	modified_base	4857	4857	21	-	.	context=AGTATAAGGGATTAAGATTCGGTGTAATTGTATGTGAGGAT;motif=GGNNBVNB,GGKRTANND;coverage=179;IPDRatio=1.49;id=GGNNBVNB,GGKRTANND
gi|68566501|gb|CP000077.1| Sulfolobus acidocaldarius DSM 639, complete genome	kinModCall	.	4869	4869	7	-	.	context=TAAACATATTTGAGTATAAGGGATTAAGATTCGGTGTAATT;motif=GGNNBVNB;coverage=167;IPDRatio=1.133;id=GGNNBVNB
gi|68566501|gb|CP000077.1| Sulfolobus acidocaldarius DSM 639, complete genome	kinModCall	.	5002	5002	17	-	.	context=CCAGGGATATTAAGAAATACGGCAGGCGTTATATTAAATTC;motif=GGNNBVNB;coverage=177;IPDRatio=1.367;id=GGNNBVNB
gi|68566501|gb|CP000077.1| Sulfolobus acidocaldarius DSM 639, complete genome	kinModCall	modified_base	5019	5019	22	-	.	context=TTATAAAAGAAGTGAGACCAGGGATATTAAGAAATACGGCA;motif=GGNNBVNB,GGKRTANND;coverage=177;IPDRatio=1.47;id=GGNNBVNB,GGKRTANND
gi|68566501|gb|CP000077.1| Sulfolobus acidocaldarius DSM 639, complete genome	kinModCall	.	5021	5021	7	+	.	context=CCGTATTTCTTAATATCCCTGGTCTCACTTCTTTTATAAAA;motif=GGNNBVNB;coverage=188;IPDRatio=1.118;id=GGNNBVNB
gi|68566501|gb|CP000077.1| Sulfolobus acidocaldarius DSM 639, complete genome	kinModCall	modified_base	5110	5110	39	-	.	context=CTTAAAGATTTGGTTTATGAGGTATATAAGGACAGTGAAAA;motif=GGKRTANND;coverage=174;IPDRatio=1.79;id=GGKRTANND
gi|68566501|gb|CP000077.1| Sulfolobus acidocaldarius DSM 639, complete genome	kinModCall	.	5119	5119	9	-	.	context=GGTTACGTGCTTAAAGATTTGGTTTATGAGGTATATAAGGA;motif=GGNNBVNB;coverage=177;IPDRatio=1.189;id=GGNNBVNB
gi|68566501|gb|CP000077.1| Sulfolobus acidocaldarius DSM 639, complete genome	kinModCall	modified_base	5134	5134	22	-	.	coverage=184;context=GAACTATCTCTAACAGGTTACGTGCTTAAAGATTTGGTTTA;IPDRatio=1.42
gi|68566501|gb|CP000077.1| Sulfolobus acidocaldarius DSM 639, complete genome	kinModCall	.	5260	5260	7	-	.	context=TCCAAGACAATGGGCATAAAGGTTGAGTTAGCACAAATATC;motif=GGNNBVNB;coverage=188;IPDRatio=1.115;id=GGNNBVNB
gi|68566501|gb|CP000077.1| Sulfolobus acidocaldarius DSM 639, complete genome	kinModCall	modified_base	5266	5266	27	-	.	coverage=188;context=GAGGTATCCAAGACAATGGGCATAAAGGTTGAGTTAGCACA;IPDRatio=1.45
gi|68566501|gb|CP000077.1| Sulfolobus acidocaldarius DSM 639, complete genome	kinModCall	.	5309	5309	9	-	.	context=CTGAGATATTTAGACTAAGTGGAAGATCAATAAATTCAGAC;motif=GGNNBVNB;coverage=194;IPDRatio=1.171;id=GGNNBVNB
gi|68566501|gb|CP000077.1| Sulfolobus acidocaldarius DSM 639, complete genome	kinModCall	.	5329	5329	1	+	.	context=CACTTAGTCTAAATATCTCAGGTGGCAGTCGCTTATGCTGA;motif=GGNNBVNB;coverage=191;IPDRatio=0.889;id=GGNNBVNB
gi|68566501|gb|CP000077.1| Sulfolobus acidocaldarius DSM 639, complete genome	kinModCall	.	5374	5374	8	-	.	context=TCCAATAGACTTAGTGAGAAGGATTGTGCGAATGGTAAAGA;motif=GGNNBVNB;coverage=193;IPDRatio=1.13;id=GGNNBVNB
gi|68566501|gb|CP000077.1| Sulfolobus acidocaldarius DSM 639, complete genome	kinModCall	.	5392	5392	13	+	.	context=TCCTTCTCACTAAGTCTATTGGAACATTTACTAACGCTGAA;motif=GGNNBVNB;coverage=203;IPDRatio=1.267;id=GGNNBVNB
gi|68566501|gb|CP000077.1| Sulfolobus acidocaldarius DSM 639, complete genome	kinModCall	.	5428	5428	20	-	.	context=CCTCAGGTTCGAGGAAATGAGGAGTGAGAATGAAATTTCAG;motif=GGNNBVNB;coverage=194;IPDRatio=1.392;id=GGNNBVNB
gi|68566501|gb|CP000077.1| Sulfolobus acidocaldarius DSM 639, complete genome	kinModCall	.	5443	5443	20	-	.	context=AGATTCAATATTGTACCTCAGGTTCGAGGAAATGAGGAGTG;motif=GGNNBVNB;coverage=187;IPDRatio=1.38;id=GGNNBVNB
gi|68566501|gb|CP000077.1| Sulfolobus acidocaldarius DSM 639, complete genome	kinModCall	modified_base	5447	5447	43	+	.	context=CCTCATTTCCTCGAACCTGAGGTACAATATTGAATCTATAG;motif=GGNNBVNB;coverage=196;IPDRatio=1.78;id=GGNNBVNB
gi|68566501|gb|CP000077.1| Sulfolobus acidocaldarius DSM 639, complete genome	kinModCall	.	5511	5511	17	-	.	context=CCTCCCTCTCCTGCCTTGTGGGAAGGGCAAACTGCAGAAGG;motif=GGNNBVNB;coverage=176;IPDRatio=1.348;id=GGNNBVNB
gi|68566501|gb|CP000077.1| Sulfolobus acidocaldarius DSM 639, complete genome	kinModCall	.	5517	5517	4	+	.	context=GCAGTTTGCCCTTCCCACAAGGCAGGAGAGGGAGGCTTCTT;motif=GGNNBVNB;coverage=204;IPDRatio=1.019;id=GGNNBVNB
gi|68566501|gb|CP000077.1| Sulfolobus acidocaldarius DSM 639, complete genome	kinModCall	modified_base	5521	5521	21	+	.	coverage=207;context=TTTGCCCTTCCCACAAGGCAGGAGAGGGAGGCTTCTTTACA;IPDRatio=1.41
gi|68566501|gb|CP000077.1| Sulfolobus acidocaldarius DSM 639, complete genome	kinModCall	.	5526	5526	7	+	.	context=CCTTCCCACAAGGCAGGAGAGGGAGGCTTCTTTACAATATC;motif=GGNNBVNB;coverage=203;IPDRatio=1.125;id=GGNNBVNB
gi|68566501|gb|CP000077.1| Sulfolobus acidocaldarius DSM 639, complete genome	kinModCall	.	5527	5527	0	+	.	context=CTTCCCACAAGGCAGGAGAGGGAGGCTTCTTTACAATATCC;motif=GGNNBVNB;coverage=186;IPDRatio=0.695;id=GGNNBVNB
gi|68566501|gb|CP000077.1| Sulfolobus acidocaldarius DSM 639, complete genome	kinModCall	modified_base	5530	5530	34	+	.	context=CCCACAAGGCAGGAGAGGGAGGCTTCTTTACAATATCCTCT;motif=GGNNBVNB;coverage=199;IPDRatio=1.64;id=GGNNBVNB
gi|68566501|gb|CP000077.1| Sulfolobus acidocaldarius DSM 639, complete genome	kinModCall	modified_base	5550	5550	36	+	.	coverage=203;context=GGCTTCTTTACAATATCCTCTGGTACTCCCAAATATCTACC;IPDRatio=1.74
gi|68566501|gb|CP000077.1| Sulfolobus acidocaldarius DSM 639, complete genome	kinModCall	modified_base	5556	5556	32	-	.	coverage=196;context=ATGCTTGGTAGATATTTGGGAGTACCAGAGGATATTGTAAA;IPDRatio=1.67
gi|68566501|gb|CP000077.1| Sulfolobus acidocaldarius DSM 639, complete genome	kinModCall	modified_base	5558	5558	79	-	.	context=GAATGCTTGGTAGATATTTGGGAGTACCAGAGGATATTGTA;motif=GGNNBVNB;coverage=188;IPDRatio=3.39;id=GGNNBVNB
gi|68566501|gb|CP000077.1| Sulfolobus acidocaldarius DSM 639, complete genome	kinModCall	modified_base	5559	5559	44	-	.	coverage=195;context=AGAATGCTTGGTAGATATTTGGGAGTACCAGAGGATATTGT;IPDRatio=1.71
gi|68566501|gb|CP000077.1| Sulfolobus acidocaldarius DSM 639, complete genome	kinModCall	modified_base	5567	5567	26	-	.	coverage=201;context=CCCAAGTAAGAATGCTTGGTAGATATTTGGGAGTACCAGAG;IPDRatio=1.43
gi|68566501|gb|CP000077.1| Sulfolobus acidocaldarius DSM 639, complete genome	kinModCall	modified_base	5570	5570	23	-	.	coverage=190;context=AAACCCAAGTAAGAATGCTTGGTAGATATTTGGGAGTACCA;IPDRatio=1.39
gi|68566501|gb|CP000077.1| Sulfolobus acidocaldarius DSM 639, complete genome	kinModCall	modified_base	5572	5572	22	-	.	coverage=193;context=TAAAACCCAAGTAAGAATGCTTGGTAGATATTTGGGAGTAC;IPDRatio=1.51
gi|68566501|gb|CP000077.1| Sulfolobus acidocaldarius DSM 639, complete genome	kinModCall	modified_base	5576	5576	22	+	.	coverage=208;context=TCCCAAATATCTACCAAGCATTCTTACTTGGGTTTTATATA;IPDRatio=1.39
gi|68566501|gb|CP000077.1| Sulfolobus acidocaldarius DSM 639, complete genome	kinModCall	modified_base	5580	5580	23	+	.	coverage=193;context=AAATATCTACCAAGCATTCTTACTTGGGTTTTATATAAGTC;IPDRatio=1.39
gi|68566501|gb|CP000077.1| Sulfolobus acidocaldarius DSM 639, complete genome	kinModCall	modified_base	5585	5585	23	+	.	coverage=195;context=TCTACCAAGCATTCTTACTTGGGTTTTATATAAGTCACCTA;IPDRatio=1.40
gi|68566501|gb|CP000077.1| Sulfolobus acidocaldarius DSM 639, complete genome	kinModCall	modified_base	5621	5621	61	-	.	coverage=181;context=CCAAATACGGGGACGGTGGAGTAGACATACTTCCCCTAGGT;IPDRatio=1.94
gi|68566501|gb|CP000077.1| Sulfolobus acidocaldarius DSM 639, complete genome	kinModCall	modified_base	5622	5622	22	-	.	coverage=195;context=ACCAAATACGGGGACGGTGGAGTAGACATACTTCCCCTAGG;IPDRatio=1.44
gi|68566501|gb|CP000077.1| Sulfolobus acidocaldarius DSM 639, complete genome	kinModCall	modified_base	5627	5627	25	-	.	context=ATTTCACCAAATACGGGGACGGTGGAGTAGACATACTTCCC;motif=GGNNBVNB;coverage=194;IPDRatio=1.44;id=GGNNBVNB
gi|68566501|gb|CP000077.1| Sulfolobus acidocaldarius DSM 639, complete genome	kinModCall	.	5631	5631	12	-	.	context=GGTTATTTCACCAAATACGGGGACGGTGGAGTAGACATACT;motif=GGNNBVNB;coverage=176;IPDRatio=1.226;id=GGNNBVNB
gi|68566501|gb|CP000077.1| Sulfolobus acidocaldarius DSM 639, complete genome	kinModCall	.	5632	5632	3	-	.	context=GGGTTATTTCACCAAATACGGGGACGGTGGAGTAGACATAC;motif=GGNNBVNB;coverage=185;IPDRatio=0.993;id=GGNNBVNB
gi|68566501|gb|CP000077.1| Sulfolobus acidocaldarius DSM 639, complete genome	kinModCall	modified_base	5651	5651	22	+	.	coverage=209;context=CCCGTATTTGGTGAAATAACCCAGCATAAGTTCACTTTTGT;IPDRatio=1.40
gi|68566501|gb|CP000077.1| Sulfolobus acidocaldarius DSM 639, complete genome	kinModCall	.	5652	5652	8	-	.	context=GACAAAAGTGAACTTATGCTGGGTTATTTCACCAAATACGG;motif=GGNNBVNB;coverage=191;IPDRatio=1.147;id=GGNNBVNB
gi|68566501|gb|CP000077.1| Sulfolobus acidocaldarius DSM 639, complete genome	kinModCall	.	5681	5681	4	-	.	context=AATTCAACTACTTAGTTGTGGGTACGGGGGACAAAAGTGAA;motif=GGNNBVNB;coverage=178;IPDRatio=1.033;id=GGNNBVNB
gi|68566501|gb|CP000077.1| Sulfolobus acidocaldarius DSM 639, complete genome	kinModCall	modified_base	5709	5709	25	-	.	coverage=180;context=ATGATCTTGTTATATGCTTTTGCCCAAAAATTCAACTACTT;IPDRatio=1.46
gi|68566501|gb|CP000077.1| Sulfolobus acidocaldarius DSM 639, complete genome	kinModCall	modified_base	5710	5710	34	-	.	coverage=194;context=AATGATCTTGTTATATGCTTTTGCCCAAAAATTCAACTACT;IPDRatio=1.57
gi|68566501|gb|CP000077.1| Sulfolobus acidocaldarius DSM 639, complete genome	kinModCall	modified_base	5715	5715	21	+	.	coverage=210;context=TTGAATTTTTGGGCAAAAGCATATAACAAGATCATTCTACT;IPDRatio=1.73
gi|68566501|gb|CP000077.1| Sulfolobus acidocaldarius DSM 639, complete genome	kinModCall	modified_base	5722	5722	26	-	.	coverage=187;context=AGCAAGAAGTAGAATGATCTTGTTATATGCTTTTGCCCAAA;IPDRatio=1.43
gi|68566501|gb|CP000077.1| Sulfolobus acidocaldarius DSM 639, complete genome	kinModCall	.	5799	5799	2	-	.	context=ATAAACATAGATCCAATAGTGGATCAATTTAGGTTAGCGGT;motif=GGNNBVNB;coverage=201;IPDRatio=0.949;id=GGNNBVNB
gi|68566501|gb|CP000077.1| Sulfolobus acidocaldarius DSM 639, complete genome	kinModCall	.	5808	5808	11	+	.	context=CTAAATTGATCCACTATTGGATCTATGTTTATGATCGTGTA;motif=GGATCY;coverage=211;IPDRatio=1.204;id=GGATCY
gi|68566501|gb|CP000077.1| Sulfolobus acidocaldarius DSM 639, complete genome	kinModCall	.	5809	5809	0	-	.	context=GTACACGATCATAAACATAGATCCAATAGTGGATCAATTTA;motif=AGATCC;coverage=198;IPDRatio=0.814;id=AGATCC
gi|68566501|gb|CP000077.1| Sulfolobus acidocaldarius DSM 639, complete genome	kinModCall	modified_base	5824	5824	22	+	.	coverage=201;context=TTGGATCTATGTTTATGATCGTGTACTTTGATTCAGTAGCA;IPDRatio=1.56
gi|68566501|gb|CP000077.1| Sulfolobus acidocaldarius DSM 639, complete genome	kinModCall	modified_base	5825	5825	32	+	.	coverage=193;context=TGGATCTATGTTTATGATCGTGTACTTTGATTCAGTAGCAT;IPDRatio=1.61
gi|68566501|gb|CP000077.1| Sulfolobus acidocaldarius DSM 639, complete genome	kinModCall	.	5868	5868	8	+	.	context=ATGAGACGTAAAATCATGAAGGCATGGTCTAAATCTTCTTT;motif=GGNNBVNB;coverage=208;IPDRatio=1.153;id=GGNNBVNB
gi|68566501|gb|CP000077.1| Sulfolobus acidocaldarius DSM 639, complete genome	kinModCall	.	5890	5890	15	+	.	context=CATGGTCTAAATCTTCTTTTGGTGTACTTGATGAAGGCATT;motif=GGKRTANND;coverage=195;IPDRatio=1.342;id=GGKRTANND
gi|68566501|gb|CP000077.1| Sulfolobus acidocaldarius DSM 639, complete genome	kinModCall	.	5890	5890	15	+	.	context=CATGGTCTAAATCTTCTTTTGGTGTACTTGATGAAGGCATT;motif=GGNNBVNB;coverage=195;IPDRatio=1.342;id=GGNNBVNB
gi|68566501|gb|CP000077.1| Sulfolobus acidocaldarius DSM 639, complete genome	kinModCall	.	5987	5987	7	-	.	context=GAAAGAGCGGAGGTATAATTGGATTAAGTGGAGGTATAGAC;motif=GGNNBVNB;coverage=191;IPDRatio=1.118;id=GGNNBVNB
gi|68566501|gb|CP000077.1| Sulfolobus acidocaldarius DSM 639, complete genome	kinModCall	.	5996	5996	19	-	.	context=ATAACAGTGGAAAGAGCGGAGGTATAATTGGATTAAGTGGA;motif=GGKRTANND;coverage=191;IPDRatio=1.395;id=GGKRTANND
gi|68566501|gb|CP000077.1| Sulfolobus acidocaldarius DSM 639, complete genome	kinModCall	.	5996	5996	19	-	.	context=ATAACAGTGGAAAGAGCGGAGGTATAATTGGATTAAGTGGA;motif=GGNNBVNB;coverage=191;IPDRatio=1.395;id=GGNNBVNB
gi|68566501|gb|CP000077.1| Sulfolobus acidocaldarius DSM 639, complete genome	kinModCall	modified_base	6027	6027	24	-	.	coverage=188;context=TACTTAGTCAAGAGAATTAAGGATTACATCAATAACAGTGG;IPDRatio=1.38
gi|68566501|gb|CP000077.1| Sulfolobus acidocaldarius DSM 639, complete genome	kinModCall	.	6096	6096	3	-	.	context=GATTATAAATTGATGATGCCGGAATATGTAAGGGAAAAATT;motif=GGNNBVNB;coverage=194;IPDRatio=0.987;id=GGNNBVNB
gi|68566501|gb|CP000077.1| Sulfolobus acidocaldarius DSM 639, complete genome	kinModCall	.	6097	6097	5	+	.	context=ATTTTTCCCTTACATATTCCGGCATCATCAATTTATAATCC;motif=GGNNBVNB;coverage=202;IPDRatio=1.074;id=GGNNBVNB
gi|68566501|gb|CP000077.1| Sulfolobus acidocaldarius DSM 639, complete genome	kinModCall	modified_base	6173	6173	38	-	.	coverage=190;context=TAAATTCCACACCATTTACAGTGCAAGTATATTCAGAATAC;IPDRatio=1.62
gi|68566501|gb|CP000077.1| Sulfolobus acidocaldarius DSM 639, complete genome	kinModCall	modified_base	6196	6196	37	+	.	coverage=186;context=TAAATGGTGTGGAATTTATAGCCTCTAATGAATTGCTGGCA;IPDRatio=1.57
gi|68566501|gb|CP000077.1| Sulfolobus acidocaldarius DSM 639, complete genome	kinModCall	.	6213	6213	7	+	.	context=ATAGCCTCTAATGAATTGCTGGCATACGCAAACACCAGAGC;motif=GGNNBVNB;coverage=199;IPDRatio=1.13;id=GGNNBVNB
gi|68566501|gb|CP000077.1| Sulfolobus acidocaldarius DSM 639, complete genome	kinModCall	modified_base	6241	6241	23	-	.	coverage=191;context=TGAGACTGTTATCCCGCCAAACTCTAGTGCTCTGGTGTTTG;IPDRatio=1.40
gi|68566501|gb|CP000077.1| Sulfolobus acidocaldarius DSM 639, complete genome	kinModCall	.	6244	6244	19	+	.	context=ACACCAGAGCACTAGAGTTTGGCGGGATAACAGTCTCAGTT;motif=GGNNBVNB;coverage=196;IPDRatio=1.349;id=GGNNBVNB
gi|68566501|gb|CP000077.1| Sulfolobus acidocaldarius DSM 639, complete genome	kinModCall	modified_base	6246	6246	38	+	.	coverage=199;context=ACCAGAGCACTAGAGTTTGGCGGGATAACAGTCTCAGTTGA;IPDRatio=1.64
gi|68566501|gb|CP000077.1| Sulfolobus acidocaldarius DSM 639, complete genome	kinModCall	modified_base	6247	6247	75	+	.	context=CCAGAGCACTAGAGTTTGGCGGGATAACAGTCTCAGTTGAA;motif=GGNNBVNB,GGKRTANND;coverage=192;IPDRatio=3.25;id=GGNNBVNB,GGKRTANND
gi|68566501|gb|CP000077.1| Sulfolobus acidocaldarius DSM 639, complete genome	kinModCall	modified_base	6248	6248	21	+	.	coverage=183;context=CAGAGCACTAGAGTTTGGCGGGATAACAGTCTCAGTTGAAT;IPDRatio=1.93
gi|68566501|gb|CP000077.1| Sulfolobus acidocaldarius DSM 639, complete genome	kinModCall	.	6292	6292	19	+	.	context=ATACCATGTTTAGATTGTTAGGTATAGATACTCTAACTAAT;motif=GGKRTANND;coverage=202;IPDRatio=1.362;id=GGKRTANND
gi|68566501|gb|CP000077.1| Sulfolobus acidocaldarius DSM 639, complete genome	kinModCall	.	6325	6325	4	+	.	context=TAACTAATGTTATATTGACCGGTTCATTTTTAGTGTTTTGG;motif=GGNNBVNB;coverage=200;IPDRatio=1.045;id=GGNNBVNB
gi|68566501|gb|CP000077.1| Sulfolobus acidocaldarius DSM 639, complete genome	kinModCall	.	6370	6370	15	+	.	context=TAATTATTAAAGCAGTATATGGTGGGGTATTCTGCAAGGTG;motif=GGNNBVNB;coverage=192;IPDRatio=1.299;id=GGNNBVNB
gi|68566501|gb|CP000077.1| Sulfolobus acidocaldarius DSM 639, complete genome	kinModCall	modified_base	6373	6373	29	+	.	context=TTATTAAAGCAGTATATGGTGGGGTATTCTGCAAGGTGTAT;motif=GGNNBVNB;coverage=195;IPDRatio=1.58;id=GGNNBVNB
gi|68566501|gb|CP000077.1| Sulfolobus acidocaldarius DSM 639, complete genome	kinModCall	modified_base	6381	6381	26	+	.	coverage=201;context=GCAGTATATGGTGGGGTATTCTGCAAGGTGTATACTTCATC;IPDRatio=1.44
gi|68566501|gb|CP000077.1| Sulfolobus acidocaldarius DSM 639, complete genome	kinModCall	.	6523	6523	18	+	.	context=TAAAGTTAAGTTTGATTGTTGGGAGCTTATACTGAGTTCTA;motif=GGNNBVNB;coverage=198;IPDRatio=1.338;id=GGNNBVNB
gi|68566501|gb|CP000077.1| Sulfolobus acidocaldarius DSM 639, complete genome	kinModCall	modified_base	6565	6565	21	+	.	coverage=199;context=ACAGGGAAGTGAAGATCAACGGTATCCACATAAAGAAATAT;IPDRatio=1.42
gi|68566501|gb|CP000077.1| Sulfolobus acidocaldarius DSM 639, complete genome	kinModCall	m4C	6588	6588	41	+	.	context=ATCCACATAAAGAAATATTCCGTTAGTGTCCTCCACAGAAA;fracLow=0.608;coverage=180;IPDRatio=1.64;fracUp=1.000;frac=0.871;identificationQv=22
gi|68566501|gb|CP000077.1| Sulfolobus acidocaldarius DSM 639, complete genome	kinModCall	.	6588	6588	10	-	.	context=TTTCTGTGGAGGACACTAACGGAATATTTCTTTATGTGGAT;motif=GGNNBVNB;coverage=195;IPDRatio=1.196;id=GGNNBVNB
gi|68566501|gb|CP000077.1| Sulfolobus acidocaldarius DSM 639, complete genome	kinModCall	.	6610	6610	1	-	.	context=ATTTCCACTCATCATCTCATGGTTTCTGTGGAGGACACTAA;motif=GGNNBVNB;coverage=198;IPDRatio=0.905;id=GGNNBVNB
gi|68566501|gb|CP000077.1| Sulfolobus acidocaldarius DSM 639, complete genome	kinModCall	modified_base	6632	6632	25	+	.	coverage=212;context=TGAGATGATGAGTGGAAATAGCCAAATAATTTCCTTCAAAT;IPDRatio=1.44
gi|68566501|gb|CP000077.1| Sulfolobus acidocaldarius DSM 639, complete genome	kinModCall	modified_base	6663	6663	37	+	.	context=TCCTTCAAATAATCAAAGAGTTGGTAATATAAGTATGTTAA;motif=TTGGTAVYD;coverage=211;IPDRatio=1.81;id=TTGGTAVYD
gi|68566501|gb|CP000077.1| Sulfolobus acidocaldarius DSM 639, complete genome	kinModCall	modified_base	6664	6664	22	+	.	coverage=190;context=CCTTCAAATAATCAAAGAGTTGGTAATATAAGTATGTTAAG;IPDRatio=1.65
gi|68566501|gb|CP000077.1| Sulfolobus acidocaldarius DSM 639, complete genome	kinModCall	modified_base	6666	6666	24	+	.	coverage=165;context=TTCAAATAATCAAAGAGTTGGTAATATAAGTATGTTAAGAA;IPDRatio=1.41
gi|68566501|gb|CP000077.1| Sulfolobus acidocaldarius DSM 639, complete genome	kinModCall	modified_base	6701	6701	23	-	.	context=GGTTCTTCACTATAGTGTTTGGCGTAGTAGCCATATTCTTA;motif=GGNNBVNB;coverage=196;IPDRatio=1.53;id=GGNNBVNB
gi|68566501|gb|CP000077.1| Sulfolobus acidocaldarius DSM 639, complete genome	kinModCall	.	6724	6724	0	+	.	context=ACACTATAGTGAAGAACCATGGCTCCATAGGATACAATCCA;motif=GGNNBVNB;coverage=208;IPDRatio=0.84;id=GGNNBVNB
gi|68566501|gb|CP000077.1| Sulfolobus acidocaldarius DSM 639, complete genome	kinModCall	.	6729	6729	4	-	.	context=TACTCTGGATTGTATCCTATGGAGCCATGGTTCTTCACTAT;motif=GGNNBVNB;coverage=191;IPDRatio=1.032;id=GGNNBVNB
gi|68566501|gb|CP000077.1| Sulfolobus acidocaldarius DSM 639, complete genome	kinModCall	.	6781	6781	9	+	.	context=TAAGACCTATCTGACCAACTGGTATCAGTTGCGTATTCAAT;motif=GGNNBVNB;coverage=203;IPDRatio=1.19;id=GGNNBVNB
gi|68566501|gb|CP000077.1| Sulfolobus acidocaldarius DSM 639, complete genome	kinModCall	.	6835	6835	6	-	.	context=AAATATTCCATTTCTAGCTTGGAATCCTGTGAGATTCATAG;motif=GGNNBVNB;coverage=197;IPDRatio=1.087;id=GGNNBVNB
gi|68566501|gb|CP000077.1| Sulfolobus acidocaldarius DSM 639, complete genome	kinModCall	.	6847	6847	18	+	.	context=CAGGATTCCAAGCTAGAAATGGAATATTTATGATGGATAGT;motif=GGNNBVNB;coverage=212;IPDRatio=1.388;id=GGNNBVNB
gi|68566501|gb|CP000077.1| Sulfolobus acidocaldarius DSM 639, complete genome	kinModCall	.	6875	6875	10	+	.	context=TATGATGGATAGTGTAATAAGGAATGATAGGAAGTAACTAG;motif=GGNNBVNB;coverage=205;IPDRatio=1.18;id=GGNNBVNB
gi|68566501|gb|CP000077.1| Sulfolobus acidocaldarius DSM 639, complete genome	kinModCall	modified_base	6917	6917	21	+	.	coverage=216;context=TCTAAGAAATTGTTTGCCCACGTTGTCGCTTCTGATCCTGT;IPDRatio=1.37
gi|68566501|gb|CP000077.1| Sulfolobus acidocaldarius DSM 639, complete genome	kinModCall	modified_base	6944	6944	27	+	.	coverage=205;context=GCTTCTGATCCTGTAAATCAGTAGAAAAGGGAAAGCAAGCC;IPDRatio=1.45
gi|68566501|gb|CP000077.1| Sulfolobus acidocaldarius DSM 639, complete genome	kinModCall	.	6964	6964	4	-	.	context=ATCATTTTCCCAACTATCATGGCTTGCTTTCCCTTTTCTAC;motif=GGNNBVNB;coverage=202;IPDRatio=1.026;id=GGNNBVNB
gi|68566501|gb|CP000077.1| Sulfolobus acidocaldarius DSM 639, complete genome	kinModCall	modified_base	6983	6983	58	+	.	coverage=215;context=CCATGATAGTTGGGAAAATGATATGGCTAAGGCTAAGCTAA;IPDRatio=1.77
gi|68566501|gb|CP000077.1| Sulfolobus acidocaldarius DSM 639, complete genome	kinModCall	modified_base	6992	6992	23	-	.	coverage=196;context=TAGGAGGAATTAGCTTAGCCTTAGCCATATCATTTTCCCAA;IPDRatio=1.38
gi|68566501|gb|CP000077.1| Sulfolobus acidocaldarius DSM 639, complete genome	kinModCall	.	7010	7010	4	-	.	context=ACGTTAAGAAGAATTATCTAGGAGGAATTAGCTTAGCCTTA;motif=GGNNBVNB;coverage=199;IPDRatio=1.047;id=GGNNBVNB
gi|68566501|gb|CP000077.1| Sulfolobus acidocaldarius DSM 639, complete genome	kinModCall	modified_base	7029	7029	22	-	.	coverage=200;context=ACTTTTCTGGCTTTATCTTACGTTAAGAAGAATTATCTAGG;IPDRatio=1.39
gi|68566501|gb|CP000077.1| Sulfolobus acidocaldarius DSM 639, complete genome	kinModCall	.	7066	7066	2	+	.	context=AAGTTGATGCGATAACTATAGGCACGCCATAGAAAGGTGGT;motif=GGNNBVNB;coverage=213;IPDRatio=0.973;id=GGNNBVNB
gi|68566501|gb|CP000077.1| Sulfolobus acidocaldarius DSM 639, complete genome	kinModCall	.	7073	7073	13	-	.	context=TATCCATACCACCTTTCTATGGCGTGCCTATAGTTATCGCA;motif=GGNNBVNB;coverage=199;IPDRatio=1.258;id=GGNNBVNB
gi|68566501|gb|CP000077.1| Sulfolobus acidocaldarius DSM 639, complete genome	kinModCall	.	7138	7138	18	+	.	context=TGACAGGAAAAAGTGCAAATGGATCGTCCTTTTCTTTACCA;motif=GGNNBVNB;coverage=210;IPDRatio=1.285;id=GGNNBVNB
gi|68566501|gb|CP000077.1| Sulfolobus acidocaldarius DSM 639, complete genome	kinModCall	modified_base	7139	7139	39	+	.	coverage=174;context=GACAGGAAAAAGTGCAAATGGATCGTCCTTTTCTTTACCAA;IPDRatio=1.63
gi|68566501|gb|CP000077.1| Sulfolobus acidocaldarius DSM 639, complete genome	kinModCall	.	7146	7146	14	-	.	context=TACAAAATTGGTAAAGAAAAGGACGATCCATTTGCACTTTT;motif=GGNNBVNB;coverage=192;IPDRatio=1.301;id=GGNNBVNB
gi|68566501|gb|CP000077.1| Sulfolobus acidocaldarius DSM 639, complete genome	kinModCall	.	7178	7178	5	-	.	context=TTATATTTGCAGTCATATTAGGCTTGTTACTCTACAAAATT;motif=GGNNBVNB;coverage=196;IPDRatio=1.073;id=GGNNBVNB
gi|68566501|gb|CP000077.1| Sulfolobus acidocaldarius DSM 639, complete genome	kinModCall	modified_base	7226	7226	28	-	.	coverage=200;context=TAATAAAGGCGTTTAACTTACCTGGTTACGTTTTAAATGCT;IPDRatio=1.47
gi|68566501|gb|CP000077.1| Sulfolobus acidocaldarius DSM 639, complete genome	kinModCall	modified_base	7246	7246	29	-	.	coverage=194;context=TTATATCCCCATTTATCTTCTAATAAAGGCGTTTAACTTAC;IPDRatio=1.52
gi|68566501|gb|CP000077.1| Sulfolobus acidocaldarius DSM 639, complete genome	kinModCall	.	7258	7258	17	+	.	context=CCTTTATTAGAAGATAAATGGGGATATAAACGATAAACGAG;motif=GGKRTANND;coverage=198;IPDRatio=1.336;id=GGKRTANND
gi|68566501|gb|CP000077.1| Sulfolobus acidocaldarius DSM 639, complete genome	kinModCall	modified_base	7310	7310	28	-	.	context=CAACTTATACCTTATCTGGAGGTGTAGCAAGTAACTTCATC;motif=GGNNBVNB,GGKRTANND;coverage=192;IPDRatio=1.62;id=GGNNBVNB,GGKRTANND
gi|68566501|gb|CP000077.1| Sulfolobus acidocaldarius DSM 639, complete genome	kinModCall	.	7320	7320	14	+	.	context=CTTGCTACACCTCCAGATAAGGTATAAGTTGGTTGGACTGT;motif=GGKRTANND;coverage=206;IPDRatio=1.243;id=GGKRTANND
gi|68566501|gb|CP000077.1| Sulfolobus acidocaldarius DSM 639, complete genome	kinModCall	.	7320	7320	14	+	.	context=CTTGCTACACCTCCAGATAAGGTATAAGTTGGTTGGACTGT;motif=GGNNBVNB;coverage=206;IPDRatio=1.243;id=GGNNBVNB
gi|68566501|gb|CP000077.1| Sulfolobus acidocaldarius DSM 639, complete genome	kinModCall	.	7330	7330	15	+	.	context=CTCCAGATAAGGTATAAGTTGGTTGGACTGTATGTGGTCCA;motif=GGNNBVNB;coverage=198;IPDRatio=1.311;id=GGNNBVNB
gi|68566501|gb|CP000077.1| Sulfolobus acidocaldarius DSM 639, complete genome	kinModCall	modified_base	7339	7339	21	+	.	coverage=203;context=AGGTATAAGTTGGTTGGACTGTATGTGGTCCATATACCATC;IPDRatio=1.38
gi|68566501|gb|CP000077.1| Sulfolobus acidocaldarius DSM 639, complete genome	kinModCall	.	7356	7356	11	-	.	context=GGCAAAAATCCTTACGAGATGGTATATGGACCACATACAGT;motif=GGKRTANND;coverage=189;IPDRatio=1.215;id=GGKRTANND
gi|68566501|gb|CP000077.1| Sulfolobus acidocaldarius DSM 639, complete genome	kinModCall	.	7356	7356	11	-	.	context=GGCAAAAATCCTTACGAGATGGTATATGGACCACATACAGT;motif=GGNNBVNB;coverage=189;IPDRatio=1.215;id=GGNNBVNB
gi|68566501|gb|CP000077.1| Sulfolobus acidocaldarius DSM 639, complete genome	kinModCall	modified_base	7413	7413	23	+	.	coverage=200;context=AATGCCTCATACGTGTACTCCATATTATCAGTTCCGAAGGA;IPDRatio=1.41
gi|68566501|gb|CP000077.1| Sulfolobus acidocaldarius DSM 639, complete genome	kinModCall	modified_base	7425	7425	21	+	.	coverage=173;context=GTGTACTCCATATTATCAGTTCCGAAGGAGTTTATGAGGGA;IPDRatio=1.42
gi|68566501|gb|CP000077.1| Sulfolobus acidocaldarius DSM 639, complete genome	kinModCall	.	7451	7451	7	-	.	context=CATTAACTTTCCTATTTATAGGTCTCTCCCTCATAAACTCC;motif=GGNNBVNB;coverage=191;IPDRatio=1.116;id=GGNNBVNB
gi|68566501|gb|CP000077.1| Sulfolobus acidocaldarius DSM 639, complete genome	kinModCall	modified_base	7476	7476	21	-	.	coverage=178;context=GATGATTTCGTGGTTATTATTGCCACATTAACTTTCCTATT;IPDRatio=1.39
gi|68566501|gb|CP000077.1| Sulfolobus acidocaldarius DSM 639, complete genome	kinModCall	modified_base	7477	7477	34	-	.	coverage=184;context=AGATGATTTCGTGGTTATTATTGCCACATTAACTTTCCTAT;IPDRatio=1.55
gi|68566501|gb|CP000077.1| Sulfolobus acidocaldarius DSM 639, complete genome	kinModCall	modified_base	7496	7496	23	+	.	coverage=197;context=AATAATAACCACGAAATCATCTATTCTCTCCATTTTCCTTT;IPDRatio=1.41
gi|68566501|gb|CP000077.1| Sulfolobus acidocaldarius DSM 639, complete genome	kinModCall	.	7520	7520	5	+	.	context=TCTCTCCATTTTCCTTTGTGGGCTTAATATTTCAGGATATA;motif=GGNNBVNB;coverage=182;IPDRatio=1.094;id=GGNNBVNB
gi|68566501|gb|CP000077.1| Sulfolobus acidocaldarius DSM 639, complete genome	kinModCall	modified_base	7577	7577	33	+	.	coverage=194;context=GGCTACCACAGAGAAGAAGGAGATAGAGACTATTGCAGACT;IPDRatio=1.61
gi|68566501|gb|CP000077.1| Sulfolobus acidocaldarius DSM 639, complete genome	kinModCall	.	7704	7704	2	-	.	context=AAGGTCTTTATTATTTCTGTGGATTCAGAATTACGTAGACG;motif=GGNNBVNB;coverage=172;IPDRatio=0.967;id=GGNNBVNB
gi|68566501|gb|CP000077.1| Sulfolobus acidocaldarius DSM 639, complete genome	kinModCall	modified_base	7707	7707	24	-	.	coverage=175;context=GATAAGGTCTTTATTATTTCTGTGGATTCAGAATTACGTAG;IPDRatio=1.52
gi|68566501|gb|CP000077.1| Sulfolobus acidocaldarius DSM 639, complete genome	kinModCall	modified_base	7757	7757	25	+	.	coverage=167;context=TTTTTGTTAGAAGTTACTCTTCCTAGTATCTCTTCCAGGAG;IPDRatio=1.49
gi|68566501|gb|CP000077.1| Sulfolobus acidocaldarius DSM 639, complete genome	kinModCall	.	7759	7759	2	-	.	context=TACTCCTGGAAGAGATACTAGGAAGAGTAACTTCTAACAAA;motif=GGNNBVNB;coverage=177;IPDRatio=0.971;id=GGNNBVNB
gi|68566501|gb|CP000077.1| Sulfolobus acidocaldarius DSM 639, complete genome	kinModCall	modified_base	7815	7815	25	-	.	coverage=136;context=GTCAATAAAGTTTGATGATGGTGTGATCTATGAAGTAACGA;IPDRatio=1.71
gi|68566501|gb|CP000077.1| Sulfolobus acidocaldarius DSM 639, complete genome	kinModCall	.	7816	7816	19	-	.	context=GGTCAATAAAGTTTGATGATGGTGTGATCTATGAAGTAACG;motif=GGNNBVNB;coverage=176;IPDRatio=1.445;id=GGNNBVNB
gi|68566501|gb|CP000077.1| Sulfolobus acidocaldarius DSM 639, complete genome	kinModCall	modified_base	7847	7847	23	-	.	coverage=172;context=TCAAATTACCCTGTTATTGCTGTTGTTCATAGGTCAATAAA;IPDRatio=1.44
gi|68566501|gb|CP000077.1| Sulfolobus acidocaldarius DSM 639, complete genome	kinModCall	.	7924	7924	4	-	.	context=TCATCTTGATTGACGAAATAGGACCCATGGAACTTTCCTCT;motif=GGNNBVNB;coverage=155;IPDRatio=1.022;id=GGNNBVNB
gi|68566501|gb|CP000077.1| Sulfolobus acidocaldarius DSM 639, complete genome	kinModCall	.	8029	8029	20	-	.	context=CTAGAGTAGACGCTAGAAGTGGAATCAGGATTGGAAAATAT;motif=GGNNBVNB;coverage=170;IPDRatio=1.381;id=GGNNBVNB
gi|68566501|gb|CP000077.1| Sulfolobus acidocaldarius DSM 639, complete genome	kinModCall	modified_base	8045	8045	29	-	.	coverage=173;context=AAAGAGGCTTGGCTTGCTAGAGTAGACGCTAGAAGTGGAAT;IPDRatio=1.51
gi|68566501|gb|CP000077.1| Sulfolobus acidocaldarius DSM 639, complete genome	kinModCall	modified_base	8047	8047	22	-	.	coverage=171;context=GCAAAGAGGCTTGGCTTGCTAGAGTAGACGCTAGAAGTGGA;IPDRatio=1.41
gi|68566501|gb|CP000077.1| Sulfolobus acidocaldarius DSM 639, complete genome	kinModCall	.	8055	8055	15	-	.	context=CCTATCAGGCAAAGAGGCTTGGCTTGCTAGAGTAGACGCTA;motif=GGNNBVNB;coverage=171;IPDRatio=1.277;id=GGNNBVNB
gi|68566501|gb|CP000077.1| Sulfolobus acidocaldarius DSM 639, complete genome	kinModCall	.	8060	8060	12	-	.	context=AGCGTCCTATCAGGCAAAGAGGCTTGGCTTGCTAGAGTAGA;motif=GGNNBVNB;coverage=172;IPDRatio=1.226;id=GGNNBVNB
gi|68566501|gb|CP000077.1| Sulfolobus acidocaldarius DSM 639, complete genome	kinModCall	.	8074	8074	9	+	.	context=CCAAGCCTCTTTGCCTGATAGGACGCTTTTAATTTTAAAGC;motif=GGNNBVNB;coverage=163;IPDRatio=1.204;id=GGNNBVNB
gi|68566501|gb|CP000077.1| Sulfolobus acidocaldarius DSM 639, complete genome	kinModCall	.	8206	8206	8	-	.	context=TATACATAACAGGCAAACCAGGCATAGGGAAGACAACACTT;motif=GGNNBVNB;coverage=159;IPDRatio=1.16;id=GGNNBVNB
gi|68566501|gb|CP000077.1| Sulfolobus acidocaldarius DSM 639, complete genome	kinModCall	modified_base	8207	8207	21	-	.	coverage=160;context=ATATACATAACAGGCAAACCAGGCATAGGGAAGACAACACT;IPDRatio=1.41
gi|68566501|gb|CP000077.1| Sulfolobus acidocaldarius DSM 639, complete genome	kinModCall	.	8208	8208	2	+	.	context=GTGTTGTCTTCCCTATGCCTGGTTTGCCTGTTATGTATATT;motif=GGNNBVNB;coverage=158;IPDRatio=0.953;id=GGNNBVNB
gi|68566501|gb|CP000077.1| Sulfolobus acidocaldarius DSM 639, complete genome	kinModCall	modified_base	8216	8216	33	-	.	coverage=161;context=CCTTTTAGAATATACATAACAGGCAAACCAGGCATAGGGAA;IPDRatio=1.74
gi|68566501|gb|CP000077.1| Sulfolobus acidocaldarius DSM 639, complete genome	kinModCall	modified_base	8235	8235	25	+	.	context=CTGTTATGTATATTCTAAAAGGCTTATCCATTAGAGTTCCC;motif=GGNNBVNB;coverage=155;IPDRatio=1.61;id=GGNNBVNB
gi|68566501|gb|CP000077.1| Sulfolobus acidocaldarius DSM 639, complete genome	kinModCall	.	8274	8274	5	+	.	context=CCTATCTATTATATATGCTTGGGTTAACTGACATTAAGTTT;motif=GGNNBVNB;coverage=154;IPDRatio=1.071;id=GGNNBVNB
gi|68566501|gb|CP000077.1| Sulfolobus acidocaldarius DSM 639, complete genome	kinModCall	modified_base	8285	8285	21	-	.	coverage=150;context=TCTAAATCTTAAAACTTAATGTCAGTTAACCCAAGCATATA;IPDRatio=1.38
gi|68566501|gb|CP000077.1| Sulfolobus acidocaldarius DSM 639, complete genome	kinModCall	modified_base	8305	8305	24	-	.	coverage=153;context=AAACTAATAAACCAAAAATCTCTAAATCTTAAAACTTAATG;IPDRatio=1.43
gi|68566501|gb|CP000077.1| Sulfolobus acidocaldarius DSM 639, complete genome	kinModCall	.	8313	8313	12	+	.	context=TTTAAGATTTAGAGATTTTTGGTTTATTAGTTTGTAATGCA;motif=GGNNBVNB;coverage=156;IPDRatio=1.278;id=GGNNBVNB
gi|68566501|gb|CP000077.1| Sulfolobus acidocaldarius DSM 639, complete genome	kinModCall	m4C	8331	8331	40	-	.	context=GATTTGTAGTATAAAAAATGCATTACAAACTAATAAACCAA;fracLow=0.645;coverage=158;IPDRatio=1.72;fracUp=1.000;frac=0.893;identificationQv=13
gi|68566501|gb|CP000077.1| Sulfolobus acidocaldarius DSM 639, complete genome	kinModCall	modified_base	8376	8376	23	-	.	coverage=144;context=AATTACGTACATGTAAACTCCGTTAGCCATATTTCTTACTC;IPDRatio=1.45
gi|68566501|gb|CP000077.1| Sulfolobus acidocaldarius DSM 639, complete genome	kinModCall	modified_base	8399	8399	21	+	.	coverage=152;context=GTTTACATGTACGTAATTCAGGCTAAATTTAATAACGAATG;IPDRatio=1.45
gi|68566501|gb|CP000077.1| Sulfolobus acidocaldarius DSM 639, complete genome	kinModCall	modified_base	8418	8418	25	+	.	coverage=148;context=AGGCTAAATTTAATAACGAATGGTGGTCAACCTCTCTCCAA;IPDRatio=1.55
gi|68566501|gb|CP000077.1| Sulfolobus acidocaldarius DSM 639, complete genome	kinModCall	.	8429	8429	9	-	.	context=TTCCTTCTTGTTTGGAGAGAGGTTGACCACCATTCGTTATT;motif=GGNNBVNB;coverage=150;IPDRatio=1.174;id=GGNNBVNB
gi|68566501|gb|CP000077.1| Sulfolobus acidocaldarius DSM 639, complete genome	kinModCall	modified_base	8483	8483	29	+	.	coverage=157;context=ATAGAAGAATTAGAGGCTCGTAGTAAGAATGATCTTGTTGC;IPDRatio=1.52
gi|68566501|gb|CP000077.1| Sulfolobus acidocaldarius DSM 639, complete genome	kinModCall	modified_base	8497	8497	40	+	.	coverage=153;context=GGCTCGTAGTAAGAATGATCTTGTTGCATTAAAGAGATTTA;IPDRatio=1.69
gi|68566501|gb|CP000077.1| Sulfolobus acidocaldarius DSM 639, complete genome	kinModCall	.	8552	8552	2	+	.	context=GATGGTCATCTTTTATATTGGGTATCAGACTTTGATACGTC;motif=GGNNBVNB;coverage=157;IPDRatio=0.969;id=GGNNBVNB
gi|68566501|gb|CP000077.1| Sulfolobus acidocaldarius DSM 639, complete genome	kinModCall	modified_base	8554	8554	25	-	.	coverage=165;context=TAGACGTATCAAAGTCTGATACCCAATATAAAAGATGACCA;IPDRatio=1.46
gi|68566501|gb|CP000077.1| Sulfolobus acidocaldarius DSM 639, complete genome	kinModCall	modified_base	8571	8571	22	+	.	coverage=160;context=GGGTATCAGACTTTGATACGTCTAAACTAAATAACCTCAGA;IPDRatio=1.41
gi|68566501|gb|CP000077.1| Sulfolobus acidocaldarius DSM 639, complete genome	kinModCall	.	8597	8597	1	-	.	context=CCTTCCCCTGAAGAAATCAGGGAATATCTGAGGTTATTTAG;motif=GGNNBVNB;coverage=144;IPDRatio=0.918;id=GGNNBVNB
gi|68566501|gb|CP000077.1| Sulfolobus acidocaldarius DSM 639, complete genome	kinModCall	.	8612	8612	10	+	.	context=TATTCCCTGATTTCTTCAGGGGAAGGATTTTTAGAGGAGAA;motif=GGNNBVNB;coverage=142;IPDRatio=1.185;id=GGNNBVNB
gi|68566501|gb|CP000077.1| Sulfolobus acidocaldarius DSM 639, complete genome	kinModCall	modified_base	8665	8665	25	-	.	coverage=158;context=CAGCTGAACCACCAATATAAGGTGATGGTTTAAAATACGAA;IPDRatio=1.55
gi|68566501|gb|CP000077.1| Sulfolobus acidocaldarius DSM 639, complete genome	kinModCall	.	8676	8676	3	+	.	context=AACCATCACCTTATATTGGTGGTTCAGCTGATAAATTAGCC;motif=GGNNBVNB;coverage=154;IPDRatio=0.997;id=GGNNBVNB
gi|68566501|gb|CP000077.1| Sulfolobus acidocaldarius DSM 639, complete genome	kinModCall	modified_base	8694	8694	22	+	.	coverage=162;context=GTGGTTCAGCTGATAAATTAGCCTCTTACCTTAGACTAGAA;IPDRatio=1.43
gi|68566501|gb|CP000077.1| Sulfolobus acidocaldarius DSM 639, complete genome	kinModCall	.	8739	8739	4	-	.	context=TTCAGGAGATTTTTTCATTGGGTATGCTATAAAATACCTGA;motif=GGNNBVNB;coverage=152;IPDRatio=1.027;id=GGNNBVNB
gi|68566501|gb|CP000077.1| Sulfolobus acidocaldarius DSM 639, complete genome	kinModCall	modified_base	8771	8771	26	-	.	coverage=164;context=TCTTTACGTTCTTCGAAAGGTAGTAAATACCATTCAGGAGA;IPDRatio=1.46
gi|68566501|gb|CP000077.1| Sulfolobus acidocaldarius DSM 639, complete genome	kinModCall	.	8798	8798	14	+	.	context=GAAGAACGTAAAGAGATAATGGATGAGCATATAGAGATAGC;motif=GGNNBVNB;coverage=162;IPDRatio=1.32;id=GGNNBVNB
gi|68566501|gb|CP000077.1| Sulfolobus acidocaldarius DSM 639, complete genome	kinModCall	modified_base	8807	8807	31	+	.	coverage=162;context=AAAGAGATAATGGATGAGCATATAGAGATAGCAAAGACCCA;IPDRatio=1.62
gi|68566501|gb|CP000077.1| Sulfolobus acidocaldarius DSM 639, complete genome	kinModCall	modified_base	8830	8830	23	-	.	context=ACCTGATTCCCTGATTATCAGGATGGGTCTTTGCTATCTCT;motif=GGNNBVNB;coverage=162;IPDRatio=1.42;id=GGNNBVNB
gi|68566501|gb|CP000077.1| Sulfolobus acidocaldarius DSM 639, complete genome	kinModCall	.	8841	8841	16	+	.	context=AGACCCATCCTGATAATCAGGGAATCAGGTCATATACCACT;motif=GGNNBVNB;coverage=151;IPDRatio=1.333;id=GGNNBVNB
gi|68566501|gb|CP000077.1| Sulfolobus acidocaldarius DSM 639, complete genome	kinModCall	.	8858	8858	3	-	.	context=GCAATACCAAAAGAATAAGTGGTATATGACCTGATTCCCTG;motif=GGKRTANND;coverage=161;IPDRatio=0.981;id=GGKRTANND
gi|68566501|gb|CP000077.1| Sulfolobus acidocaldarius DSM 639, complete genome	kinModCall	.	8858	8858	3	-	.	context=GCAATACCAAAAGAATAAGTGGTATATGACCTGATTCCCTG;motif=GGNNBVNB;coverage=161;IPDRatio=0.981;id=GGNNBVNB
gi|68566501|gb|CP000077.1| Sulfolobus acidocaldarius DSM 639, complete genome	kinModCall	modified_base	8869	8869	22	+	.	coverage=162;context=GTCATATACCACTTATTCTTTTGGTATTGCTGACTATGAGT;IPDRatio=1.48
gi|68566501|gb|CP000077.1| Sulfolobus acidocaldarius DSM 639, complete genome	kinModCall	.	8939	8939	9	+	.	context=TCCAAGTGGATAAATGTAGTGGAGCGACTCAGGGAGGCAAA;motif=GGNNBVNB;coverage=179;IPDRatio=1.168;id=GGNNBVNB
gi|68566501|gb|CP000077.1| Sulfolobus acidocaldarius DSM 639, complete genome	kinModCall	.	8971	8971	7	+	.	context=GGAGGCAAAGGCAAGAAAGTGGGTTGTTTCAGAGGAGCCTA;motif=GGNNBVNB;coverage=179;IPDRatio=1.112;id=GGNNBVNB
gi|68566501|gb|CP000077.1| Sulfolobus acidocaldarius DSM 639, complete genome	kinModCall	.	8989	8989	15	-	.	context=CGATCTCTCCTACAAGGATAGGCTCCTCTGAAACAACCCAC;motif=GGNNBVNB;coverage=173;IPDRatio=1.302;id=GGNNBVNB
gi|68566501|gb|CP000077.1| Sulfolobus acidocaldarius DSM 639, complete genome	kinModCall	modified_base	9011	9011	32	+	.	context=ATCCTTGTAGGAGAGATCGGATCTCTTGATATTTTCTTGAA;motif=GGATCY;coverage=181;IPDRatio=1.60;id=GGATCY
gi|68566501|gb|CP000077.1| Sulfolobus acidocaldarius DSM 639, complete genome	kinModCall	.	9012	9012	8	-	.	context=TTTCAAGAAAATATCAAGAGATCCGATCTCTCCTACAAGGA;motif=AGATCC;coverage=173;IPDRatio=1.144;id=AGATCC
gi|68566501|gb|CP000077.1| Sulfolobus acidocaldarius DSM 639, complete genome	kinModCall	modified_base	9060	9060	27	+	.	coverage=173;context=GAGGCTGAGAATAGTTTTTCCGTCCTCTATTTTTCCTTCAT;IPDRatio=1.50
gi|68566501|gb|CP000077.1| Sulfolobus acidocaldarius DSM 639, complete genome	kinModCall	modified_base	9082	9082	21	+	.	coverage=174;context=TCCTCTATTTTTCCTTCATCTATCATTTTAATTGCTTCATC;IPDRatio=1.39
gi|68566501|gb|CP000077.1| Sulfolobus acidocaldarius DSM 639, complete genome	kinModCall	modified_base	9123	9123	41	+	.	coverage=182;context=AATCGTTAATTCAAAAGGCTCTATTACCTCATACTCCTCTA;IPDRatio=1.67
gi|68566501|gb|CP000077.1| Sulfolobus acidocaldarius DSM 639, complete genome	kinModCall	.	9139	9139	1	-	.	context=AAAACTACTCAAAAATTAGAGGAGTATGAGGTAATAGAGCC;motif=GGNNBVNB;coverage=172;IPDRatio=0.904;id=GGNNBVNB
gi|68566501|gb|CP000077.1| Sulfolobus acidocaldarius DSM 639, complete genome	kinModCall	modified_base	9141	9141	26	-	.	coverage=168;context=CAAAAACTACTCAAAAATTAGAGGAGTATGAGGTAATAGAG;IPDRatio=1.48
gi|68566501|gb|CP000077.1| Sulfolobus acidocaldarius DSM 639, complete genome	kinModCall	modified_base	9142	9142	26	-	.	coverage=175;context=ACAAAAACTACTCAAAAATTAGAGGAGTATGAGGTAATAGA;IPDRatio=1.49
gi|68566501|gb|CP000077.1| Sulfolobus acidocaldarius DSM 639, complete genome	kinModCall	.	9183	9183	13	+	.	context=CAAATTTGTAGCTATATATAGGTGCATTAACTCTGTTGCTA;motif=GGNNBVNB;coverage=184;IPDRatio=1.277;id=GGNNBVNB
gi|68566501|gb|CP000077.1| Sulfolobus acidocaldarius DSM 639, complete genome	kinModCall	.	9207	9207	9	-	.	context=TAAAATTCTATGTCTCCCCTGGAATAGCAACAGAGTTAATG;motif=GGNNBVNB;coverage=176;IPDRatio=1.204;id=GGNNBVNB
gi|68566501|gb|CP000077.1| Sulfolobus acidocaldarius DSM 639, complete genome	kinModCall	modified_base	9217	9217	23	+	.	coverage=193;context=GTTGCTATTCCAGGGGAGACATAGAATTTTAAAACCTTGAA;IPDRatio=1.41
gi|68566501|gb|CP000077.1| Sulfolobus acidocaldarius DSM 639, complete genome	kinModCall	.	9292	9292	16	+	.	context=AACTCTCTTCTTGCAGTTAGATCCTCACTTTCCCCTTCCTC;motif=AGATCC;coverage=184;IPDRatio=1.318;id=AGATCC
gi|68566501|gb|CP000077.1| Sulfolobus acidocaldarius DSM 639, complete genome	kinModCall	.	9293	9293	19	-	.	context=AGAGGAAGGGGAAAGTGAGGATCTAACTGCAAGAAGAGAGT;motif=GGATCY;coverage=182;IPDRatio=1.354;id=GGATCY
gi|68566501|gb|CP000077.1| Sulfolobus acidocaldarius DSM 639, complete genome	kinModCall	modified_base	9295	9295	22	-	.	coverage=170;context=ATAGAGGAAGGGGAAAGTGAGGATCTAACTGCAAGAAGAGA;IPDRatio=1.49
gi|68566501|gb|CP000077.1| Sulfolobus acidocaldarius DSM 639, complete genome	kinModCall	.	9310	9310	14	-	.	context=TTTCCTGCTGGAACAATAGAGGAAGGGGAAAGTGAGGATCT;motif=GGNNBVNB;coverage=174;IPDRatio=1.26;id=GGNNBVNB
gi|68566501|gb|CP000077.1| Sulfolobus acidocaldarius DSM 639, complete genome	kinModCall	.	9321	9321	1	-	.	context=GGTTATATGAGTTTCCTGCTGGAACAATAGAGGAAGGGGAA;motif=GGNNBVNB;coverage=173;IPDRatio=0.922;id=GGNNBVNB
gi|68566501|gb|CP000077.1| Sulfolobus acidocaldarius DSM 639, complete genome	kinModCall	modified_base	9383	9383	27	-	.	coverage=176;context=TCCCTTTTTAGGACCAGAGAGGATAATTTTGATCAAACAAT;IPDRatio=1.48
gi|68566501|gb|CP000077.1| Sulfolobus acidocaldarius DSM 639, complete genome	kinModCall	.	9401	9401	19	+	.	context=TCCTCTCTGGTCCTAAAAAGGGAGCAATGACTACTGAGCCT;motif=GGNNBVNB;coverage=176;IPDRatio=1.408;id=GGNNBVNB
gi|68566501|gb|CP000077.1| Sulfolobus acidocaldarius DSM 639, complete genome	kinModCall	modified_base	9402	9402	32	+	.	coverage=140;context=CCTCTCTGGTCCTAAAAAGGGAGCAATGACTACTGAGCCTC;IPDRatio=1.81
gi|68566501|gb|CP000077.1| Sulfolobus acidocaldarius DSM 639, complete genome	kinModCall	.	9420	9420	19	-	.	context=AAGCATTTGTGAGACATAGAGGCTCAGTAGTCATTGCTCCC;motif=GGNNBVNB;coverage=179;IPDRatio=1.396;id=GGNNBVNB
gi|68566501|gb|CP000077.1| Sulfolobus acidocaldarius DSM 639, complete genome	kinModCall	modified_base	9421	9421	22	-	.	coverage=183;context=AAAGCATTTGTGAGACATAGAGGCTCAGTAGTCATTGCTCC;IPDRatio=1.45
gi|68566501|gb|CP000077.1| Sulfolobus acidocaldarius DSM 639, complete genome	kinModCall	modified_base	9474	9474	24	+	.	coverage=176;context=TCCATTTGGTAAGTTAAAGTTCTCAATTAGTACATCAAATT;IPDRatio=1.45
gi|68566501|gb|CP000077.1| Sulfolobus acidocaldarius DSM 639, complete genome	kinModCall	modified_base	9524	9524	32	-	.	coverage=181;context=AAATATCATTGGATTAATTTTTAGTCCTATGAGAATATATT;IPDRatio=1.50
gi|68566501|gb|CP000077.1| Sulfolobus acidocaldarius DSM 639, complete genome	kinModCall	.	9534	9534	18	-	.	context=AGCAAAGCAAAAATATCATTGGATTAATTTTTAGTCCTATG;motif=GGNNBVNB;coverage=183;IPDRatio=1.406;id=GGNNBVNB
gi|68566501|gb|CP000077.1| Sulfolobus acidocaldarius DSM 639, complete genome	kinModCall	modified_base	9610	9610	36	-	.	coverage=183;context=CATTAATATTTTCAATAGCTTTTATAGTGTTAGGAGTTGTC;IPDRatio=1.70
gi|68566501|gb|CP000077.1| Sulfolobus acidocaldarius DSM 639, complete genome	kinModCall	m4C	9644	9644	40	+	.	context=ATTAATGTTAAAGTAAGTGCCCCTACATTTAAAACATCACT;fracLow=0.440;coverage=190;IPDRatio=1.65;fracUp=0.796;frac=0.620;identificationQv=7
gi|68566501|gb|CP000077.1| Sulfolobus acidocaldarius DSM 639, complete genome	kinModCall	modified_base	9646	9646	34	-	.	context=TAAGTGATGTTTTAAATGTAGGGGCACTTACTTTAACATTA;motif=GGNNBVNB;coverage=177;IPDRatio=1.68;id=GGNNBVNB
gi|68566501|gb|CP000077.1| Sulfolobus acidocaldarius DSM 639, complete genome	kinModCall	modified_base	9665	9665	23	+	.	coverage=183;context=CCTACATTTAAAACATCACTTATCTTAATTATTCCGAATAC;IPDRatio=1.41
gi|68566501|gb|CP000077.1| Sulfolobus acidocaldarius DSM 639, complete genome	kinModCall	.	9679	9679	18	-	.	context=AAATACCTTTAGAAGTATTCGGAATAATTAAGATAAGTGAT;motif=GGNNBVNB;coverage=183;IPDRatio=1.363;id=GGNNBVNB
gi|68566501|gb|CP000077.1| Sulfolobus acidocaldarius DSM 639, complete genome	kinModCall	modified_base	9752	9752	31	-	.	coverage=188;context=GGAGTGGCTAAAGTATCTATACTTAATATGTTAAAAGTGTC;IPDRatio=1.51
gi|68566501|gb|CP000077.1| Sulfolobus acidocaldarius DSM 639, complete genome	kinModCall	modified_base	9771	9771	21	-	.	coverage=147;context=TTATTTATTTATAGGTGGAGGAGTGGCTAAAGTATCTATAC;IPDRatio=1.42
gi|68566501|gb|CP000077.1| Sulfolobus acidocaldarius DSM 639, complete genome	kinModCall	.	9772	9772	18	-	.	context=ATTATTTATTTATAGGTGGAGGAGTGGCTAAAGTATCTATA;motif=GGNNBVNB;coverage=183;IPDRatio=1.388;id=GGNNBVNB
gi|68566501|gb|CP000077.1| Sulfolobus acidocaldarius DSM 639, complete genome	kinModCall	.	9775	9775	15	-	.	context=ATGATTATTTATTTATAGGTGGAGGAGTGGCTAAAGTATCT;motif=GGNNBVNB;coverage=181;IPDRatio=1.311;id=GGNNBVNB
gi|68566501|gb|CP000077.1| Sulfolobus acidocaldarius DSM 639, complete genome	kinModCall	.	9778	9778	2	-	.	context=TTGATGATTATTTATTTATAGGTGGAGGAGTGGCTAAAGTA;motif=GGNNBVNB;coverage=178;IPDRatio=0.952;id=GGNNBVNB
gi|68566501|gb|CP000077.1| Sulfolobus acidocaldarius DSM 639, complete genome	kinModCall	.	9801	9801	1	+	.	context=TAAATAAATAATCATCAAAGGGAAGAAGTGGAATTACAGAA;motif=GGNNBVNB;coverage=162;IPDRatio=0.906;id=GGNNBVNB
gi|68566501|gb|CP000077.1| Sulfolobus acidocaldarius DSM 639, complete genome	kinModCall	modified_base	9808	9808	22	+	.	coverage=175;context=ATAATCATCAAAGGGAAGAAGTGGAATTACAGAAAGGATGA;IPDRatio=1.41
gi|68566501|gb|CP000077.1| Sulfolobus acidocaldarius DSM 639, complete genome	kinModCall	modified_base	9823	9823	34	+	.	context=AAGAAGTGGAATTACAGAAAGGATGAATAATAATATTTTAA;motif=GGNNBVNB;coverage=185;IPDRatio=1.74;id=GGNNBVNB
gi|68566501|gb|CP000077.1| Sulfolobus acidocaldarius DSM 639, complete genome	kinModCall	modified_base	9850	9850	31	-	.	coverage=190;context=TAAGTAAGTTTTCTCGCTCTAGATATTTTAAAATATTATTA;IPDRatio=1.57
gi|68566501|gb|CP000077.1| Sulfolobus acidocaldarius DSM 639, complete genome	kinModCall	modified_base	9931	9931	21	+	.	coverage=185;context=AACAAATCCTAAAGCATAAGTGAGCGTTTTAGCTAAAGCTG;IPDRatio=1.40
gi|68566501|gb|CP000077.1| Sulfolobus acidocaldarius DSM 639, complete genome	kinModCall	modified_base	9934	9934	47	+	.	coverage=180;context=AAATCCTAAAGCATAAGTGAGCGTTTTAGCTAAAGCTGCCC;IPDRatio=1.77
gi|68566501|gb|CP000077.1| Sulfolobus acidocaldarius DSM 639, complete genome	kinModCall	modified_base	9935	9935	22	-	.	coverage=187;context=GGGGCAGCTTTAGCTAAAACGCTCACTTATGCTTTAGGATT;IPDRatio=1.42
gi|68566501|gb|CP000077.1| Sulfolobus acidocaldarius DSM 639, complete genome	kinModCall	modified_base	9940	9940	26	+	.	coverage=169;context=TAAAGCATAAGTGAGCGTTTTAGCTAAAGCTGCCCCTAAAC;IPDRatio=1.45
gi|68566501|gb|CP000077.1| Sulfolobus acidocaldarius DSM 639, complete genome	kinModCall	modified_base	9946	9946	26	-	.	coverage=193;context=TTTCGGGTTTAGGGGCAGCTTTAGCTAAAACGCTCACTTAT;IPDRatio=1.44
gi|68566501|gb|CP000077.1| Sulfolobus acidocaldarius DSM 639, complete genome	kinModCall	modified_base	9950	9950	21	+	.	coverage=180;context=GTGAGCGTTTTAGCTAAAGCTGCCCCTAAACCCGAAATAAC;IPDRatio=1.35
gi|68566501|gb|CP000077.1| Sulfolobus acidocaldarius DSM 639, complete genome	kinModCall	.	9953	9953	8	-	.	context=ATAGTTATTTCGGGTTTAGGGGCAGCTTTAGCTAAAACGCT;motif=GGNNBVNB;coverage=175;IPDRatio=1.156;id=GGNNBVNB
gi|68566501|gb|CP000077.1| Sulfolobus acidocaldarius DSM 639, complete genome	kinModCall	.	9955	9955	18	-	.	context=CAATAGTTATTTCGGGTTTAGGGGCAGCTTTAGCTAAAACG;motif=GGNNBVNB;coverage=189;IPDRatio=1.315;id=GGNNBVNB
gi|68566501|gb|CP000077.1| Sulfolobus acidocaldarius DSM 639, complete genome	kinModCall	modified_base	9961	9961	28	-	.	context=TTATAGCAATAGTTATTTCGGGTTTAGGGGCAGCTTTAGCT;motif=GGNNBVNB;coverage=181;IPDRatio=1.47;id=GGNNBVNB
gi|68566501|gb|CP000077.1| Sulfolobus acidocaldarius DSM 639, complete genome	kinModCall	modified_base	9980	9980	21	-	.	coverage=178;context=ATAAACATAGAAAATTTTGTTATAGCAATAGTTATTTCGGG;IPDRatio=1.46
gi|68566501|gb|CP000077.1| Sulfolobus acidocaldarius DSM 639, complete genome	kinModCall	modified_base	9982	9982	33	-	.	coverage=159;context=GGATAAACATAGAAAATTTTGTTATAGCAATAGTTATTTCG;IPDRatio=1.84
gi|68566501|gb|CP000077.1| Sulfolobus acidocaldarius DSM 639, complete genome	kinModCall	modified_base	9983	9983	37	-	.	coverage=174;context=GGGATAAACATAGAAAATTTTGTTATAGCAATAGTTATTTC;IPDRatio=1.74
gi|68566501|gb|CP000077.1| Sulfolobus acidocaldarius DSM 639, complete genome	kinModCall	modified_base	9992	9992	29	-	.	coverage=194;context=ATCAAGAACGGGATAAACATAGAAAATTTTGTTATAGCAAT;IPDRatio=1.44
gi|68566501|gb|CP000077.1| Sulfolobus acidocaldarius DSM 639, complete genome	kinModCall	modified_base	10010	10010	22	-	.	coverage=199;context=ATAGCAACATATTTCATCATCAAGAACGGGATAAACATAGA;IPDRatio=1.41
gi|68566501|gb|CP000077.1| Sulfolobus acidocaldarius DSM 639, complete genome	kinModCall	modified_base	10033	10033	27	-	.	coverage=201;context=TCCTTGGTGCTCCTTATACATTGATAGCAACATATTTCATC;IPDRatio=1.54
gi|68566501|gb|CP000077.1| Sulfolobus acidocaldarius DSM 639, complete genome	kinModCall	modified_base	10039	10039	21	-	.	coverage=185;context=TCCCGTTCCTTGGTGCTCCTTATACATTGATAGCAACATAT;IPDRatio=1.37
gi|68566501|gb|CP000077.1| Sulfolobus acidocaldarius DSM 639, complete genome	kinModCall	modified_base	10041	10041	22	+	.	context=ATGTTGCTATCAATGTATAAGGAGCACCAAGGAACGGGAGA;motif=GGNNBVNB;coverage=194;IPDRatio=1.46;id=GGNNBVNB
gi|68566501|gb|CP000077.1| Sulfolobus acidocaldarius DSM 639, complete genome	kinModCall	modified_base	10041	10041	25	-	.	coverage=200;context=TCTCCCGTTCCTTGGTGCTCCTTATACATTGATAGCAACAT;IPDRatio=1.51
gi|68566501|gb|CP000077.1| Sulfolobus acidocaldarius DSM 639, complete genome	kinModCall	.	10051	10051	1	+	.	context=CAATGTATAAGGAGCACCAAGGAACGGGAGAGCATTTGAGG;motif=GGNNBVNB;coverage=196;IPDRatio=0.884;id=GGNNBVNB
gi|68566501|gb|CP000077.1| Sulfolobus acidocaldarius DSM 639, complete genome	kinModCall	modified_base	10056	10056	25	+	.	context=TATAAGGAGCACCAAGGAACGGGAGAGCATTTGAGGCTAAA;motif=GGNNBVNB;coverage=199;IPDRatio=1.48;id=GGNNBVNB
gi|68566501|gb|CP000077.1| Sulfolobus acidocaldarius DSM 639, complete genome	kinModCall	modified_base	10117	10117	26	-	.	coverage=189;context=GAGCATCAATGATGCATATCGATAATTATCTATTAGAGGCA;IPDRatio=1.42
gi|68566501|gb|CP000077.1| Sulfolobus acidocaldarius DSM 639, complete genome	kinModCall	modified_base	10121	10121	26	-	.	coverage=204;context=AGTTGAGCATCAATGATGCATATCGATAATTATCTATTAGA;IPDRatio=1.46
gi|68566501|gb|CP000077.1| Sulfolobus acidocaldarius DSM 639, complete genome	kinModCall	modified_base	10129	10129	21	+	.	coverage=195;context=ATAATTATCGATATGCATCATTGATGCTCAACTTAACATTA;IPDRatio=1.42
gi|68566501|gb|CP000077.1| Sulfolobus acidocaldarius DSM 639, complete genome	kinModCall	modified_base	10162	10162	22	-	.	coverage=194;context=TTGCAGATAAATATTATTTAGGATACACACTAATAATGTTA;IPDRatio=1.38
gi|68566501|gb|CP000077.1| Sulfolobus acidocaldarius DSM 639, complete genome	kinModCall	modified_base	10197	10197	22	-	.	coverage=208;context=CTAAGTATATCTTTACCATGTGATGAAATTATAACTTGCAG;IPDRatio=1.41
gi|68566501|gb|CP000077.1| Sulfolobus acidocaldarius DSM 639, complete genome	kinModCall	modified_base	10226	10226	26	+	.	coverage=196;context=AGATATACTTAGGACCTGCAGGTGTTCCCCATAGCGCAAAG;IPDRatio=1.43
gi|68566501|gb|CP000077.1| Sulfolobus acidocaldarius DSM 639, complete genome	kinModCall	.	10233	10233	8	-	.	context=ATTTCTTCTTTGCGCTATGGGGAACACCTGCAGGTCCTAAG;motif=GGNNBVNB;coverage=185;IPDRatio=1.144;id=GGNNBVNB
gi|68566501|gb|CP000077.1| Sulfolobus acidocaldarius DSM 639, complete genome	kinModCall	modified_base	10265	10265	22	+	.	coverage=196;context=AGAAGAAATCTACTATAGACGGAGTAAAAACTGTTAAAGAG;IPDRatio=1.50
gi|68566501|gb|CP000077.1| Sulfolobus acidocaldarius DSM 639, complete genome	kinModCall	modified_base	10288	10288	35	+	.	coverage=199;context=GTAAAAACTGTTAAAGAGCTAGGTTTGAACGCAATGGAAGT;IPDRatio=1.55
gi|68566501|gb|CP000077.1| Sulfolobus acidocaldarius DSM 639, complete genome	kinModCall	modified_base	10334	10334	23	+	.	coverage=201;context=TTGTTCAAGGAGTGAAAATGAGTAAGGAGACAGCAGAAGAA;IPDRatio=1.41
gi|68566501|gb|CP000077.1| Sulfolobus acidocaldarius DSM 639, complete genome	kinModCall	modified_base	10358	10358	62	+	.	context=AGGAGACAGCAGAAGAAGTAGGTAGAGTAGCGAAGGAGTTA;motif=GGNNBVNB;coverage=195;IPDRatio=2.03;id=GGNNBVNB
gi|68566501|gb|CP000077.1| Sulfolobus acidocaldarius DSM 639, complete genome	kinModCall	modified_base	10366	10366	26	+	.	coverage=190;context=GCAGAAGAAGTAGGTAGAGTAGCGAAGGAGTTAGGGGTAAG;IPDRatio=1.43
gi|68566501|gb|CP000077.1| Sulfolobus acidocaldarius DSM 639, complete genome	kinModCall	modified_base	10379	10379	29	+	.	context=GTAGAGTAGCGAAGGAGTTAGGGGTAAGATTATCAGTGCAC;motif=GGNNBVNB,GGKRTANND;coverage=183;IPDRatio=1.62;id=GGNNBVNB,GGKRTANND
gi|68566501|gb|CP000077.1| Sulfolobus acidocaldarius DSM 639, complete genome	kinModCall	.	10404	10404	6	-	.	context=AACATAAGTTTATAAAATAAGGAGCGTGCACTGATAATCTT;motif=GGNNBVNB;coverage=204;IPDRatio=1.088;id=GGNNBVNB
gi|68566501|gb|CP000077.1| Sulfolobus acidocaldarius DSM 639, complete genome	kinModCall	.	10429	10429	2	+	.	context=TTTATAAACTTATGTTCAGAGGAAGACGAGAAAGTACAGGC;motif=GGNNBVNB;coverage=198;IPDRatio=0.947;id=GGNNBVNB
gi|68566501|gb|CP000077.1| Sulfolobus acidocaldarius DSM 639, complete genome	kinModCall	.	10453	10453	4	-	.	context=GTATCAAGTATCCTTTTCTTGGATGCCTGTACTTTCTCGTC;motif=GGNNBVNB;coverage=204;IPDRatio=1.044;id=GGNNBVNB
gi|68566501|gb|CP000077.1| Sulfolobus acidocaldarius DSM 639, complete genome	kinModCall	.	10495	10495	5	+	.	context=GCAGATAGGGCAGAGAGCATGGGTGCAGATGCTATAGCTAT;motif=GGNNBVNB;coverage=190;IPDRatio=1.065;id=GGNNBVNB
gi|68566501|gb|CP000077.1| Sulfolobus acidocaldarius DSM 639, complete genome	kinModCall	modified_base	10514	10514	22	+	.	coverage=195;context=TGGGTGCAGATGCTATAGCTATTCACATAGCGTTTTACGGT;IPDRatio=1.40
gi|68566501|gb|CP000077.1| Sulfolobus acidocaldarius DSM 639, complete genome	kinModCall	.	10545	10545	3	-	.	context=TTTTCCCATAACATTCCTCTGGTTTCATTTTACCGTAAAAC;motif=GGNNBVNB;coverage=195;IPDRatio=0.993;id=GGNNBVNB
gi|68566501|gb|CP000077.1| Sulfolobus acidocaldarius DSM 639, complete genome	kinModCall	.	10549	10549	3	+	.	context=TACGGTAAAATGAAACCAGAGGAATGTTATGGGAAAATTAA;motif=GGNNBVNB;coverage=188;IPDRatio=1.007;id=GGNNBVNB
gi|68566501|gb|CP000077.1| Sulfolobus acidocaldarius DSM 639, complete genome	kinModCall	modified_base	10585	10585	22	+	.	coverage=190;context=ATTAAATCTGAATTAGGAGAGGTTGTGGATAGTGCTAGATC;IPDRatio=1.41
gi|68566501|gb|CP000077.1| Sulfolobus acidocaldarius DSM 639, complete genome	kinModCall	modified_base	10588	10588	23	+	.	coverage=172;context=AAATCTGAATTAGGAGAGGTTGTGGATAGTGCTAGATCTAA;IPDRatio=1.43
gi|68566501|gb|CP000077.1| Sulfolobus acidocaldarius DSM 639, complete genome	kinModCall	modified_base	10606	10606	25	+	.	coverage=186;context=GTTGTGGATAGTGCTAGATCTAATGGAATCAAAAACGTAAA;IPDRatio=1.41
gi|68566501|gb|CP000077.1| Sulfolobus acidocaldarius DSM 639, complete genome	kinModCall	modified_base	10631	10631	26	+	.	coverage=192;context=GAATCAAAAACGTAAAATTTGGCGTAGAGACTATGGCTAAG;IPDRatio=1.60
gi|68566501|gb|CP000077.1| Sulfolobus acidocaldarius DSM 639, complete genome	kinModCall	.	10664	10664	19	+	.	context=TGGCTAAGGAGACAGCTTTTGGCTCACTAGACGAGGTCATT;motif=GGNNBVNB;coverage=197;IPDRatio=1.428;id=GGNNBVNB
gi|68566501|gb|CP000077.1| Sulfolobus acidocaldarius DSM 639, complete genome	kinModCall	modified_base	10716	10716	22	-	.	context=TATGTGCCCAATCAATGTAGGGAATAACACCTTTTATTTCC;motif=GGNNBVNB;coverage=192;IPDRatio=1.42;id=GGNNBVNB
gi|68566501|gb|CP000077.1| Sulfolobus acidocaldarius DSM 639, complete genome	kinModCall	.	10738	10738	9	-	.	context=TTACCACCCAATCTTCCAAAGGTATGTGCCCAATCAATGTA;motif=GGNNBVNB;coverage=201;IPDRatio=1.132;id=GGNNBVNB
gi|68566501|gb|CP000077.1| Sulfolobus acidocaldarius DSM 639, complete genome	kinModCall	.	10742	10742	9	+	.	context=TTGATTGGGCACATACCTTTGGAAGATTGGGTGGTAAGATA;motif=GGNNBVNB;coverage=196;IPDRatio=1.161;id=GGNNBVNB
gi|68566501|gb|CP000077.1| Sulfolobus acidocaldarius DSM 639, complete genome	kinModCall	modified_base	10751	10751	40	+	.	coverage=190;context=CACATACCTTTGGAAGATTGGGTGGTAAGATAGATTATGAG;IPDRatio=1.71
gi|68566501|gb|CP000077.1| Sulfolobus acidocaldarius DSM 639, complete genome	kinModCall	modified_base	10753	10753	38	+	.	coverage=196;context=CATACCTTTGGAAGATTGGGTGGTAAGATAGATTATGAGGA;IPDRatio=1.64
gi|68566501|gb|CP000077.1| Sulfolobus acidocaldarius DSM 639, complete genome	kinModCall	modified_base	10770	10770	24	+	.	coverage=199;context=GGGTGGTAAGATAGATTATGAGGAAATAATCAATAGACTAG;IPDRatio=1.39
gi|68566501|gb|CP000077.1| Sulfolobus acidocaldarius DSM 639, complete genome	kinModCall	modified_base	10782	10782	29	+	.	coverage=196;context=AGATTATGAGGAAATAATCAATAGACTAGTTAAAGAGTTGA;IPDRatio=1.56
gi|68566501|gb|CP000077.1| Sulfolobus acidocaldarius DSM 639, complete genome	kinModCall	m4C	10833	10833	31	+	.	context=TATAAATTCCCATTTTGAGTCATTAATTTTTAAAAACGGTA;fracLow=0.253;coverage=195;IPDRatio=1.51;fracUp=0.605;frac=0.420;identificationQv=6
gi|68566501|gb|CP000077.1| Sulfolobus acidocaldarius DSM 639, complete genome	kinModCall	modified_base	10871	10871	31	-	.	coverage=201;context=AGTATTGTTATCTATAGGTATATGTTCATCAATATACTTAC;IPDRatio=1.48
gi|68566501|gb|CP000077.1| Sulfolobus acidocaldarius DSM 639, complete genome	kinModCall	.	10875	10875	19	-	.	context=GAGGAGTATTGTTATCTATAGGTATATGTTCATCAATATAC;motif=GGKRTANND;coverage=201;IPDRatio=1.371;id=GGKRTANND
gi|68566501|gb|CP000077.1| Sulfolobus acidocaldarius DSM 639, complete genome	kinModCall	.	10875	10875	19	-	.	context=GAGGAGTATTGTTATCTATAGGTATATGTTCATCAATATAC;motif=GGNNBVNB;coverage=201;IPDRatio=1.371;id=GGNNBVNB
gi|68566501|gb|CP000077.1| Sulfolobus acidocaldarius DSM 639, complete genome	kinModCall	.	10893	10893	14	-	.	context=TAGCTAAAGGTTCAAAAGGAGGAGTATTGTTATCTATAGGT;motif=GGNNBVNB;coverage=203;IPDRatio=1.301;id=GGNNBVNB
gi|68566501|gb|CP000077.1| Sulfolobus acidocaldarius DSM 639, complete genome	kinModCall	.	10896	10896	1	-	.	context=CTCTAGCTAAAGGTTCAAAAGGAGGAGTATTGTTATCTATA;motif=GGNNBVNB;coverage=202;IPDRatio=0.91;id=GGNNBVNB
gi|68566501|gb|CP000077.1| Sulfolobus acidocaldarius DSM 639, complete genome	kinModCall	.	10929	10929	16	+	.	context=AGCTAGAGAATTAGTTAAGAGGAAGGACATTTCAATTTCTC;motif=GGNNBVNB;coverage=205;IPDRatio=1.313;id=GGNNBVNB
gi|68566501|gb|CP000077.1| Sulfolobus acidocaldarius DSM 639, complete genome	kinModCall	modified_base	10999	10999	21	+	.	coverage=200;context=GATGCGCTTAAGATGAAAAAGGTATTGGAAGATCTGGGGTA;IPDRatio=1.43
gi|68566501|gb|CP000077.1| Sulfolobus acidocaldarius DSM 639, complete genome	kinModCall	.	11005	11005	1	+	.	context=CTTAAGATGAAAAAGGTATTGGAAGATCTGGGGTATAAGTT;motif=GGNNBVNB;coverage=213;IPDRatio=0.916;id=GGNNBVNB
gi|68566501|gb|CP000077.1| Sulfolobus acidocaldarius DSM 639, complete genome	kinModCall	modified_base	11014	11014	24	+	.	context=AAAAAGGTATTGGAAGATCTGGGGTATAAGTTTGAATAAGG;motif=GGKRTANND;coverage=207;IPDRatio=1.49;id=GGKRTANND
gi|68566501|gb|CP000077.1| Sulfolobus acidocaldarius DSM 639, complete genome	kinModCall	.	11016	11016	15	+	.	context=AAAGGTATTGGAAGATCTGGGGTATAAGTTTGAATAAGGAC;motif=GGKRTANND;coverage=180;IPDRatio=1.328;id=GGKRTANND
gi|68566501|gb|CP000077.1| Sulfolobus acidocaldarius DSM 639, complete genome	kinModCall	.	11016	11016	15	+	.	context=AAAGGTATTGGAAGATCTGGGGTATAAGTTTGAATAAGGAC;motif=GGNNBVNB;coverage=180;IPDRatio=1.328;id=GGNNBVNB
gi|68566501|gb|CP000077.1| Sulfolobus acidocaldarius DSM 639, complete genome	kinModCall	modified_base	11110	11110	24	+	.	coverage=216;context=TCGTATAGACAAAGAAGTCGCTCGGATTGTAAATGATTTTT;IPDRatio=1.39
gi|68566501|gb|CP000077.1| Sulfolobus acidocaldarius DSM 639, complete genome	kinModCall	modified_base	11139	11139	21	-	.	coverage=215;context=CGTAACAACAAAAAATGGATAGGTCTTAGAAAAATCATTTA;IPDRatio=1.37
gi|68566501|gb|CP000077.1| Sulfolobus acidocaldarius DSM 639, complete genome	kinModCall	modified_base	11152	11152	22	+	.	coverage=209;context=TAAGACCTATCCATTTTTTGTTGTTACGGGAAGGGAGAAGA;IPDRatio=1.40
gi|68566501|gb|CP000077.1| Sulfolobus acidocaldarius DSM 639, complete genome	kinModCall	modified_base	11160	11160	31	+	.	coverage=200;context=ATCCATTTTTTGTTGTTACGGGAAGGGAGAAGAAGTTTATA;IPDRatio=1.51
gi|68566501|gb|CP000077.1| Sulfolobus acidocaldarius DSM 639, complete genome	kinModCall	modified_base	11161	11161	50	+	.	coverage=151;context=TCCATTTTTTGTTGTTACGGGAAGGGAGAAGAAGTTTATAG;IPDRatio=1.78
gi|68566501|gb|CP000077.1| Sulfolobus acidocaldarius DSM 639, complete genome	kinModCall	.	11164	11164	16	+	.	context=ATTTTTTGTTGTTACGGGAAGGGAGAAGAAGTTTATAGATA;motif=GGNNBVNB;coverage=208;IPDRatio=1.303;id=GGNNBVNB
gi|68566501|gb|CP000077.1| Sulfolobus acidocaldarius DSM 639, complete genome	kinModCall	modified_base	11180	11180	23	+	.	coverage=214;context=GGAAGGGAGAAGAAGTTTATAGATATTCTAGCCCCTGAACT;IPDRatio=1.38
gi|68566501|gb|CP000077.1| Sulfolobus acidocaldarius DSM 639, complete genome	kinModCall	modified_base	11181	11181	25	+	.	coverage=189;context=GAAGGGAGAAGAAGTTTATAGATATTCTAGCCCCTGAACTT;IPDRatio=1.44
gi|68566501|gb|CP000077.1| Sulfolobus acidocaldarius DSM 639, complete genome	kinModCall	m4C	11193	11193	34	+	.	context=AGTTTATAGATATTCTAGCCCCTGAACTTAAACCTACTGGT;fracLow=0.611;coverage=207;IPDRatio=1.65;fracUp=1.000;frac=0.853;identificationQv=11
gi|68566501|gb|CP000077.1| Sulfolobus acidocaldarius DSM 639, complete genome	kinModCall	.	11206	11206	7	-	.	context=TTTCTAATATCCAACCAGTAGGTTTAAGTTCAGGGGCTAGA;motif=GGNNBVNB;coverage=212;IPDRatio=1.095;id=GGNNBVNB
gi|68566501|gb|CP000077.1| Sulfolobus acidocaldarius DSM 639, complete genome	kinModCall	modified_base	11211	11211	22	+	.	context=CCCCTGAACTTAAACCTACTGGTTGGATATTAGAAAATGGA;motif=GGNNBVNB;coverage=208;IPDRatio=1.43;id=GGNNBVNB
gi|68566501|gb|CP000077.1| Sulfolobus acidocaldarius DSM 639, complete genome	kinModCall	modified_base	11215	11215	34	+	.	coverage=205;context=TGAACTTAAACCTACTGGTTGGATATTAGAAAATGGAGCTT;IPDRatio=1.55
gi|68566501|gb|CP000077.1| Sulfolobus acidocaldarius DSM 639, complete genome	kinModCall	modified_base	11221	11221	26	+	.	coverage=203;context=TAAACCTACTGGTTGGATATTAGAAAATGGAGCTTTAATGT;IPDRatio=1.48
gi|68566501|gb|CP000077.1| Sulfolobus acidocaldarius DSM 639, complete genome	kinModCall	modified_base	11229	11229	29	+	.	coverage=207;context=CTGGTTGGATATTAGAAAATGGAGCTTTAATGTACGTTAAT;IPDRatio=1.51
gi|68566501|gb|CP000077.1| Sulfolobus acidocaldarius DSM 639, complete genome	kinModCall	m4C	11243	11243	37	+	.	context=GAAAATGGAGCTTTAATGTACGTTAATGGTGAGTTAATTTA;fracLow=0.339;coverage=212;IPDRatio=1.58;fracUp=0.724;frac=0.548;identificationQv=4
gi|68566501|gb|CP000077.1| Sulfolobus acidocaldarius DSM 639, complete genome	kinModCall	modified_base	11254	11254	42	+	.	coverage=209;context=TTTAATGTACGTTAATGGTGAGTTAATTTACAATATTCAAC;IPDRatio=1.62
gi|68566501|gb|CP000077.1| Sulfolobus acidocaldarius DSM 639, complete genome	kinModCall	modified_base	11271	11271	23	-	.	coverage=205;context=TGTATCAAACCAAGAAGGTTGAATATTGTAAATTAACTCAC;IPDRatio=1.40
gi|68566501|gb|CP000077.1| Sulfolobus acidocaldarius DSM 639, complete genome	kinModCall	.	11275	11275	19	-	.	context=TTCGTGTATCAAACCAAGAAGGTTGAATATTGTAAATTAAC;motif=GGNNBVNB;coverage=209;IPDRatio=1.367;id=GGNNBVNB
gi|68566501|gb|CP000077.1| Sulfolobus acidocaldarius DSM 639, complete genome	kinModCall	modified_base	11277	11277	21	+	.	coverage=187;context=TAATTTACAATATTCAACCTTCTTGGTTTGATACACGAAAA;IPDRatio=1.44
gi|68566501|gb|CP000077.1| Sulfolobus acidocaldarius DSM 639, complete genome	kinModCall	.	11281	11281	7	+	.	context=TTACAATATTCAACCTTCTTGGTTTGATACACGAAAAAACA;motif=GGNNBVNB;coverage=205;IPDRatio=1.131;id=GGNNBVNB
gi|68566501|gb|CP000077.1| Sulfolobus acidocaldarius DSM 639, complete genome	kinModCall	modified_base	11281	11281	25	-	.	coverage=176;context=TGTTTTTTCGTGTATCAAACCAAGAAGGTTGAATATTGTAA;IPDRatio=1.45
gi|68566501|gb|CP000077.1| Sulfolobus acidocaldarius DSM 639, complete genome	kinModCall	modified_base	11286	11286	36	+	.	coverage=191;context=ATATTCAACCTTCTTGGTTTGATACACGAAAAAACATAATT;IPDRatio=1.52
gi|68566501|gb|CP000077.1| Sulfolobus acidocaldarius DSM 639, complete genome	kinModCall	modified_base	11291	11291	22	-	.	coverage=202;context=ATTTTAATTATGTTTTTTCGTGTATCAAACCAAGAAGGTTG;IPDRatio=1.51
gi|68566501|gb|CP000077.1| Sulfolobus acidocaldarius DSM 639, complete genome	kinModCall	modified_base	11315	11315	21	+	.	coverage=187;context=AAAAACATAATTAAAATCCTTGATAATTACAATATTTCTTA;IPDRatio=1.37
gi|68566501|gb|CP000077.1| Sulfolobus acidocaldarius DSM 639, complete genome	kinModCall	modified_base	11369	11369	23	+	.	context=GTAATAGTATATGTAGATAAGGCTCATGAATATAAAGGTGT;motif=GGNNBVNB;coverage=203;IPDRatio=1.42;id=GGNNBVNB
gi|68566501|gb|CP000077.1| Sulfolobus acidocaldarius DSM 639, complete genome	kinModCall	modified_base	11395	11395	30	-	.	coverage=203;context=CTGTTGCGTCCTTAATCGAATTTAGAACACCTTTATATTCA;IPDRatio=1.58
gi|68566501|gb|CP000077.1| Sulfolobus acidocaldarius DSM 639, complete genome	kinModCall	.	11449	11449	13	-	.	context=TCCCCTTATCAACTCCTTTCGGAAGAATCATTGCATCATTT;motif=GGNNBVNB;coverage=208;IPDRatio=1.266;id=GGNNBVNB
gi|68566501|gb|CP000077.1| Sulfolobus acidocaldarius DSM 639, complete genome	kinModCall	.	11467	11467	4	+	.	context=TCCGAAAGGAGTTGATAAGGGGAGTGCTGTAATCCAACTTC;motif=GGNNBVNB;coverage=179;IPDRatio=1.055;id=GGNNBVNB
gi|68566501|gb|CP000077.1| Sulfolobus acidocaldarius DSM 639, complete genome	kinModCall	modified_base	11512	11512	22	+	.	coverage=187;context=GAGACTTGGTTATAGAGGCAAGATAGTTGCAATTGGGGACA;IPDRatio=1.41
gi|68566501|gb|CP000077.1| Sulfolobus acidocaldarius DSM 639, complete genome	kinModCall	.	11527	11527	7	+	.	context=AGGCAAGATAGTTGCAATTGGGGACAGTGAAAACGATATTT;motif=GGNNBVNB;coverage=179;IPDRatio=1.13;id=GGNNBVNB
gi|68566501|gb|CP000077.1| Sulfolobus acidocaldarius DSM 639, complete genome	kinModCall	modified_base	11542	11542	22	+	.	coverage=203;context=AATTGGGGACAGTGAAAACGATATTTCAATGTTTAGAGTTG;IPDRatio=1.41
gi|68566501|gb|CP000077.1| Sulfolobus acidocaldarius DSM 639, complete genome	kinModCall	m4C	11557	11557	39	-	.	context=TAACCCTAATGTCTGCAACTCTAAACATTGAAATATCGTTT;fracLow=0.176;coverage=209;IPDRatio=1.57;fracUp=0.448;frac=0.319;identificationQv=8
gi|68566501|gb|CP000077.1| Sulfolobus acidocaldarius DSM 639, complete genome	kinModCall	.	11572	11572	2	+	.	context=GTTTAGAGTTGCAGACATTAGGGTTAGTGTTGCAAATGCCC;motif=GGNNBVNB;coverage=199;IPDRatio=0.967;id=GGNNBVNB
gi|68566501|gb|CP000077.1| Sulfolobus acidocaldarius DSM 639, complete genome	kinModCall	.	11596	11596	10	-	.	context=CACTAATCTCCTTAATCATGGGTAGGGCATTTGCAACACTA;motif=GGNNBVNB;coverage=199;IPDRatio=1.196;id=GGNNBVNB
gi|68566501|gb|CP000077.1| Sulfolobus acidocaldarius DSM 639, complete genome	kinModCall	.	11636	11636	12	+	.	context=GAATTGATACTAGAAAAAGAGGATGGGGAGGGAGTAAAAGA;motif=GGNNBVNB;coverage=194;IPDRatio=1.232;id=GGNNBVNB
gi|68566501|gb|CP000077.1| Sulfolobus acidocaldarius DSM 639, complete genome	kinModCall	.	11642	11642	0	+	.	context=ATACTAGAAAAAGAGGATGGGGAGGGAGTAAAAGAATTCTT;motif=GGNNBVNB;coverage=175;IPDRatio=0.747;id=GGNNBVNB
gi|68566501|gb|CP000077.1| Sulfolobus acidocaldarius DSM 639, complete genome	kinModCall	modified_base	11647	11647	32	+	.	coverage=131;context=AGAAAAAGAGGATGGGGAGGGAGTAAAAGAATTCTTGTTAA;IPDRatio=1.70
gi|68566501|gb|CP000077.1| Sulfolobus acidocaldarius DSM 639, complete genome	kinModCall	modified_base	11687	11687	31	+	.	coverage=181;context=AAGGTATTAAAAGGAGAAATTATTCTTATAAAATAAGTAGA;IPDRatio=1.53
gi|68566501|gb|CP000077.1| Sulfolobus acidocaldarius DSM 639, complete genome	kinModCall	.	11715	11715	4	-	.	context=AAAAATTTTCATGAATTCCAGGTAGATGTCTACTTATTTTA;motif=GGNNBVNB;coverage=205;IPDRatio=1.029;id=GGNNBVNB
gi|68566501|gb|CP000077.1| Sulfolobus acidocaldarius DSM 639, complete genome	kinModCall	.	11755	11755	2	+	.	context=TTGTATGCCATGGATAGTAGGGCTTCATTCTGTATCTGGAA;motif=GGNNBVNB;coverage=189;IPDRatio=0.939;id=GGNNBVNB
gi|68566501|gb|CP000077.1| Sulfolobus acidocaldarius DSM 639, complete genome	kinModCall	modified_base	11848	11848	32	-	.	coverage=202;context=AACAGTTTATTCAATTCATAAGTCAAATCCAAAAACACAAC;IPDRatio=1.56
gi|68566501|gb|CP000077.1| Sulfolobus acidocaldarius DSM 639, complete genome	kinModCall	modified_base	11857	11857	38	-	.	coverage=209;context=TATTTCTACAACAGTTTATTCAATTCATAAGTCAAATCCAA;IPDRatio=1.61
gi|68566501|gb|CP000077.1| Sulfolobus acidocaldarius DSM 639, complete genome	kinModCall	modified_base	11866	11866	21	-	.	coverage=211;context=AGCTCTGAGTATTTCTACAACAGTTTATTCAATTCATAAGT;IPDRatio=1.37
gi|68566501|gb|CP000077.1| Sulfolobus acidocaldarius DSM 639, complete genome	kinModCall	modified_base	11927	11927	27	-	.	context=TAATACAAAACCCTCCATTTGGAGTAGTGAAGCAAGGTATG;motif=GGNNBVNB;coverage=192;IPDRatio=1.58;id=GGNNBVNB
gi|68566501|gb|CP000077.1| Sulfolobus acidocaldarius DSM 639, complete genome	kinModCall	.	11932	11932	3	+	.	context=CTTGCTTCACTACTCCAAATGGAGGGTTTTGTATTACAGTG;motif=GGNNBVNB;coverage=186;IPDRatio=0.983;id=GGNNBVNB
gi|68566501|gb|CP000077.1| Sulfolobus acidocaldarius DSM 639, complete genome	kinModCall	modified_base	11971	11971	26	-	.	coverage=191;context=AGCTGATGTTGAGTCACTTGAGATATCAAAAAAGGTAGACA;IPDRatio=1.46
gi|68566501|gb|CP000077.1| Sulfolobus acidocaldarius DSM 639, complete genome	kinModCall	modified_base	12002	12002	22	+	.	coverage=180;context=AACATCAGCTTCAATAAACTCAGGATTATCGAATTCCCTCA;IPDRatio=1.41
gi|68566501|gb|CP000077.1| Sulfolobus acidocaldarius DSM 639, complete genome	kinModCall	.	12004	12004	3	+	.	context=CATCAGCTTCAATAAACTCAGGATTATCGAATTCCCTCAAT;motif=GGNNBVNB;coverage=181;IPDRatio=0.983;id=GGNNBVNB
gi|68566501|gb|CP000077.1| Sulfolobus acidocaldarius DSM 639, complete genome	kinModCall	modified_base	12045	12045	34	+	.	context=AAGCTTTTCGCCTCCATAATGGCTTCCCTATCGAGTTCAAT;motif=GGNNBVNB;coverage=178;IPDRatio=1.78;id=GGNNBVNB
gi|68566501|gb|CP000077.1| Sulfolobus acidocaldarius DSM 639, complete genome	kinModCall	modified_base	12046	12046	23	+	.	coverage=146;context=AGCTTTTCGCCTCCATAATGGCTTCCCTATCGAGTTCAATG;IPDRatio=1.57
gi|68566501|gb|CP000077.1| Sulfolobus acidocaldarius DSM 639, complete genome	kinModCall	modified_base	12068	12068	22	-	.	coverage=181;context=TACTGAGAGGAAATTGCGTATGCATTGAACTCGATAGGGAA;IPDRatio=1.38
gi|68566501|gb|CP000077.1| Sulfolobus acidocaldarius DSM 639, complete genome	kinModCall	.	12098	12098	1	-	.	context=GAACAGGAAAATTCTGCTTAGGTGTGACTGTACTGAGAGGA;motif=GGNNBVNB;coverage=186;IPDRatio=0.869;id=GGNNBVNB
gi|68566501|gb|CP000077.1| Sulfolobus acidocaldarius DSM 639, complete genome	kinModCall	.	12119	12119	8	-	.	context=TAGTAATAGACCTAGGCTGTGGAACAGGAAAATTCTGCTTA;motif=GGNNBVNB;coverage=184;IPDRatio=1.134;id=GGNNBVNB
gi|68566501|gb|CP000077.1| Sulfolobus acidocaldarius DSM 639, complete genome	kinModCall	.	12128	12128	5	+	.	context=TTTTCCTGTTCCACAGCCTAGGTCTATTACTAATTTACCCT;motif=GGNNBVNB;coverage=181;IPDRatio=1.08;id=GGNNBVNB
gi|68566501|gb|CP000077.1| Sulfolobus acidocaldarius DSM 639, complete genome	kinModCall	.	12198	12198	2	+	.	context=AATATTGTAGATGCTAGATCGGAAGGGGTTATATACTGCTC;motif=GGNNBVNB;coverage=188;IPDRatio=0.972;id=GGNNBVNB
gi|68566501|gb|CP000077.1| Sulfolobus acidocaldarius DSM 639, complete genome	kinModCall	.	12222	12222	20	+	.	context=GGGGTTATATACTGCTCTAATTGGTACTTAGGATTTGGATG;motif=TTGGTAVYD;coverage=186;IPDRatio=1.451;id=TTGGTAVYD
gi|68566501|gb|CP000077.1| Sulfolobus acidocaldarius DSM 639, complete genome	kinModCall	modified_base	12238	12238	31	+	.	context=CTAATTGGTACTTAGGATTTGGATGATTTTTAACTTTTTCT;motif=GGNNBVNB;coverage=184;IPDRatio=1.56;id=GGNNBVNB
gi|68566501|gb|CP000077.1| Sulfolobus acidocaldarius DSM 639, complete genome	kinModCall	modified_base	12278	12278	21	+	.	coverage=167;context=TAGAAATATTTCTAATTGTTTCTTACTATTAATTTCAGTAC;IPDRatio=1.45
gi|68566501|gb|CP000077.1| Sulfolobus acidocaldarius DSM 639, complete genome	kinModCall	m4C	12347	12347	34	-	.	context=CCTGTATTGTTAGACAGATTCGGTTTTTATGAGGACGTAAA;fracLow=0.581;coverage=183;IPDRatio=1.62;fracUp=1.000;frac=0.827;identificationQv=7
gi|68566501|gb|CP000077.1| Sulfolobus acidocaldarius DSM 639, complete genome	kinModCall	.	12366	12366	5	+	.	context=CGAATCTGTCTAACAATACAGGATTAATTCCTGCTCGTAGT;motif=GGNNBVNB;coverage=181;IPDRatio=1.061;id=GGNNBVNB
gi|68566501|gb|CP000077.1| Sulfolobus acidocaldarius DSM 639, complete genome	kinModCall	modified_base	12381	12381	21	-	.	coverage=175;context=GGATTACATTGGGGCACTACGAGCAGGAATTAATCCTGTAT;IPDRatio=1.38
gi|68566501|gb|CP000077.1| Sulfolobus acidocaldarius DSM 639, complete genome	kinModCall	modified_base	12391	12391	22	-	.	context=TATATGAAGTGGATTACATTGGGGCACTACGAGCAGGAATT;motif=GGNNBVNB;coverage=181;IPDRatio=1.45;id=GGNNBVNB
gi|68566501|gb|CP000077.1| Sulfolobus acidocaldarius DSM 639, complete genome	kinModCall	modified_base	12439	12439	25	-	.	context=AAATGGCTATGGAAAAACATGGAAGACCAGTATTTCATATT;motif=GGNNBVNB;coverage=183;IPDRatio=1.56;id=GGNNBVNB
gi|68566501|gb|CP000077.1| Sulfolobus acidocaldarius DSM 639, complete genome	kinModCall	.	12470	12470	2	+	.	context=ATAGCCATTTTAAATATCCTGGGATGAGGTTTTAAAACGCC;motif=GGNNBVNB;coverage=175;IPDRatio=0.95;id=GGNNBVNB
gi|68566501|gb|CP000077.1| Sulfolobus acidocaldarius DSM 639, complete genome	kinModCall	.	12471	12471	0	+	.	context=TAGCCATTTTAAATATCCTGGGATGAGGTTTTAAAACGCCT;motif=GGNNBVNB;coverage=167;IPDRatio=0.705;id=GGNNBVNB
gi|68566501|gb|CP000077.1| Sulfolobus acidocaldarius DSM 639, complete genome	kinModCall	modified_base	12488	12488	30	+	.	coverage=173;context=CTGGGATGAGGTTTTAAAACGCCTAGATCACAAGAGGCATA;IPDRatio=1.52
gi|68566501|gb|CP000077.1| Sulfolobus acidocaldarius DSM 639, complete genome	kinModCall	modified_base	12503	12503	22	+	.	coverage=174;context=AAAACGCCTAGATCACAAGAGGCATACATATCATCTATATA;IPDRatio=1.49
gi|68566501|gb|CP000077.1| Sulfolobus acidocaldarius DSM 639, complete genome	kinModCall	modified_base	12562	12562	21	+	.	coverage=178;context=ACGAATTATTCTGTAAACACTTTTGGTAGCGTTTGTGATTA;IPDRatio=1.36
gi|68566501|gb|CP000077.1| Sulfolobus acidocaldarius DSM 639, complete genome	kinModCall	.	12564	12564	15	+	.	context=GAATTATTCTGTAAACACTTTTGGTAGCGTTTGTGATTAAT;motif=TTGGTAVYD;coverage=175;IPDRatio=1.357;id=TTGGTAVYD
gi|68566501|gb|CP000077.1| Sulfolobus acidocaldarius DSM 639, complete genome	kinModCall	.	12566	12566	10	+	.	context=ATTATTCTGTAAACACTTTTGGTAGCGTTTGTGATTAATAT;motif=GGNNBVNB;coverage=173;IPDRatio=1.204;id=GGNNBVNB
gi|68566501|gb|CP000077.1| Sulfolobus acidocaldarius DSM 639, complete genome	kinModCall	modified_base	12590	12590	21	+	.	coverage=172;context=GCGTTTGTGATTAATATCAATTTATAGCCCATTTCTTTTGC;IPDRatio=1.40
gi|68566501|gb|CP000077.1| Sulfolobus acidocaldarius DSM 639, complete genome	kinModCall	modified_base	12596	12596	28	-	.	coverage=184;context=AAAGAAGCAAAAGAAATGGGCTATAAATTGATATTAATCAC;IPDRatio=1.47
gi|68566501|gb|CP000077.1| Sulfolobus acidocaldarius DSM 639, complete genome	kinModCall	modified_base	12628	12628	25	+	.	coverage=176;context=TGCTTCTTTTACGAAATTTAAGGCATCTTCGTATAACTCCC;IPDRatio=1.46
gi|68566501|gb|CP000077.1| Sulfolobus acidocaldarius DSM 639, complete genome	kinModCall	.	12629	12629	9	+	.	context=GCTTCTTTTACGAAATTTAAGGCATCTTCGTATAACTCCCA;motif=GGNNBVNB;coverage=182;IPDRatio=1.15;id=GGNNBVNB
gi|68566501|gb|CP000077.1| Sulfolobus acidocaldarius DSM 639, complete genome	kinModCall	modified_base	12631	12631	24	+	.	coverage=180;context=TTCTTTTACGAAATTTAAGGCATCTTCGTATAACTCCCATA;IPDRatio=1.42
gi|68566501|gb|CP000077.1| Sulfolobus acidocaldarius DSM 639, complete genome	kinModCall	.	12754	12754	7	-	.	context=TTCCAGATCCTACAATTGGCGGATTAAGTGAAATAAACTAC;motif=GGNNBVNB;coverage=190;IPDRatio=1.125;id=GGNNBVNB
gi|68566501|gb|CP000077.1| Sulfolobus acidocaldarius DSM 639, complete genome	kinModCall	.	12757	12757	1	-	.	context=ATTTTCCAGATCCTACAATTGGCGGATTAAGTGAAATAAAC;motif=GGNNBVNB;coverage=189;IPDRatio=0.869;id=GGNNBVNB
gi|68566501|gb|CP000077.1| Sulfolobus acidocaldarius DSM 639, complete genome	kinModCall	modified_base	12767	12767	43	+	.	context=CTTAATCCGCCAATTGTAGGATCTGGAAAATGCTTTTTGCC;motif=GGATCY;coverage=188;IPDRatio=1.71;id=GGATCY
gi|68566501|gb|CP000077.1| Sulfolobus acidocaldarius DSM 639, complete genome	kinModCall	modified_base	12768	12768	50	-	.	context=AGGCAAAAAGCATTTTCCAGATCCTACAATTGGCGGATTAA;motif=AGATCC;coverage=187;IPDRatio=1.81;id=AGATCC
gi|68566501|gb|CP000077.1| Sulfolobus acidocaldarius DSM 639, complete genome	kinModCall	modified_base	12786	12786	38	+	.	coverage=188;context=GATCTGGAAAATGCTTTTTGCCTAACTGCCTATTAATGGCT;IPDRatio=1.62
gi|68566501|gb|CP000077.1| Sulfolobus acidocaldarius DSM 639, complete genome	kinModCall	modified_base	12815	12815	23	-	.	coverage=189;context=TATAATATCTCTGAAAAGCAGGTATTTAGAGCCATTAATAG;IPDRatio=1.44
gi|68566501|gb|CP000077.1| Sulfolobus acidocaldarius DSM 639, complete genome	kinModCall	.	12864	12864	5	+	.	context=CTTTAAGAAATTGAAATATAGGTTGATGAAATTTTGGACTA;motif=GGNNBVNB;coverage=185;IPDRatio=1.081;id=GGNNBVNB
gi|68566501|gb|CP000077.1| Sulfolobus acidocaldarius DSM 639, complete genome	kinModCall	modified_base	12874	12874	22	-	.	coverage=183;context=TTGTCAGTTTTAGTCCAAAATTTCATCAACCTATATTTCAA;IPDRatio=1.40
gi|68566501|gb|CP000077.1| Sulfolobus acidocaldarius DSM 639, complete genome	kinModCall	m4C	12958	12958	47	+	.	context=CACTTAATTGTAAATTTTGGCGGTTCTATGTTTTCACTCTT;fracLow=0.777;coverage=184;IPDRatio=1.99;fracUp=0.990;frac=0.973;identificationQv=14
gi|68566501|gb|CP000077.1| Sulfolobus acidocaldarius DSM 639, complete genome	kinModCall	.	12985	12985	18	+	.	context=ATGTTTTCACTCTTACACTCGGGGCATTTACTTGGTTTTCT;motif=GGNNBVNB;coverage=175;IPDRatio=1.427;id=GGNNBVNB
gi|68566501|gb|CP000077.1| Sulfolobus acidocaldarius DSM 639, complete genome	kinModCall	.	13007	13007	5	+	.	context=GGCATTTACTTGGTTTTCTTGGTTTCTCGATGTTGAAGACG;motif=GGNNBVNB;coverage=179;IPDRatio=1.06;id=GGNNBVNB
gi|68566501|gb|CP000077.1| Sulfolobus acidocaldarius DSM 639, complete genome	kinModCall	modified_base	13040	13040	25	+	.	coverage=174;context=TGAAGACGTAACCGCAATTGTTACATTTTGGTAAATATACA;IPDRatio=1.43
gi|68566501|gb|CP000077.1| Sulfolobus acidocaldarius DSM 639, complete genome	kinModCall	.	13140	13140	15	-	.	context=AACAGATAATGAAAATATTAGGGATAAAAAAGGAAAAAGAA;motif=GGKRTANND;coverage=186;IPDRatio=1.266;id=GGKRTANND
gi|68566501|gb|CP000077.1| Sulfolobus acidocaldarius DSM 639, complete genome	kinModCall	.	13288	13288	6	+	.	context=TTTCCACTAATATATCTTGCGGTGTAAATCCTTTTGATAAT;motif=GGKRTANND;coverage=186;IPDRatio=1.106;id=GGKRTANND
gi|68566501|gb|CP000077.1| Sulfolobus acidocaldarius DSM 639, complete genome	kinModCall	.	13325	13325	9	-	.	context=AGGAAGGTGTAGGAGCAGGCGGGTCATCAATTATTGCATTA;motif=GGNNBVNB;coverage=177;IPDRatio=1.17;id=GGNNBVNB
gi|68566501|gb|CP000077.1| Sulfolobus acidocaldarius DSM 639, complete genome	kinModCall	.	13328	13328	1	-	.	context=TTAAGGAAGGTGTAGGAGCAGGCGGGTCATCAATTATTGCA;motif=GGNNBVNB;coverage=174;IPDRatio=0.889;id=GGNNBVNB
gi|68566501|gb|CP000077.1| Sulfolobus acidocaldarius DSM 639, complete genome	kinModCall	.	13334	13334	3	-	.	context=GGTTCGTTAAGGAAGGTGTAGGAGCAGGCGGGTCATCAATT;motif=GGNNBVNB;coverage=177;IPDRatio=0.996;id=GGNNBVNB
gi|68566501|gb|CP000077.1| Sulfolobus acidocaldarius DSM 639, complete genome	kinModCall	.	13340	13340	19	-	.	context=AAGAAGGGTTCGTTAAGGAAGGTGTAGGAGCAGGCGGGTCA;motif=GGKRTANND;coverage=169;IPDRatio=1.43;id=GGKRTANND
gi|68566501|gb|CP000077.1| Sulfolobus acidocaldarius DSM 639, complete genome	kinModCall	.	13340	13340	19	-	.	context=AAGAAGGGTTCGTTAAGGAAGGTGTAGGAGCAGGCGGGTCA;motif=GGNNBVNB;coverage=169;IPDRatio=1.43;id=GGNNBVNB
gi|68566501|gb|CP000077.1| Sulfolobus acidocaldarius DSM 639, complete genome	kinModCall	.	13344	13344	4	-	.	context=TATGAAGAAGGGTTCGTTAAGGAAGGTGTAGGAGCAGGCGG;motif=GGNNBVNB;coverage=173;IPDRatio=1.02;id=GGNNBVNB
gi|68566501|gb|CP000077.1| Sulfolobus acidocaldarius DSM 639, complete genome	kinModCall	.	13354	13354	11	-	.	context=ATTAAGAGCATATGAAGAAGGGTTCGTTAAGGAAGGTGTAG;motif=GGNNBVNB;coverage=168;IPDRatio=1.208;id=GGNNBVNB
gi|68566501|gb|CP000077.1| Sulfolobus acidocaldarius DSM 639, complete genome	kinModCall	.	13355	13355	14	-	.	context=GATTAAGAGCATATGAAGAAGGGTTCGTTAAGGAAGGTGTA;motif=GGNNBVNB;coverage=169;IPDRatio=1.283;id=GGNNBVNB
gi|68566501|gb|CP000077.1| Sulfolobus acidocaldarius DSM 639, complete genome	kinModCall	.	13376	13376	7	-	.	context=TCAGCAAATCAAAATACAGTGGATTAAGAGCATATGAAGAA;motif=GGNNBVNB;coverage=172;IPDRatio=1.14;id=GGNNBVNB
gi|68566501|gb|CP000077.1| Sulfolobus acidocaldarius DSM 639, complete genome	kinModCall	.	13413	13413	11	-	.	context=CAAGTCGGAGTACCAGTTATGGCATCATTATTAGATTTCAG;motif=GGNNBVNB;coverage=163;IPDRatio=1.248;id=GGNNBVNB
gi|68566501|gb|CP000077.1| Sulfolobus acidocaldarius DSM 639, complete genome	kinModCall	.	13427	13427	7	-	.	context=TCTCCATATCTAGACAAGTCGGAGTACCAGTTATGGCATCA;motif=GGNNBVNB;coverage=161;IPDRatio=1.158;id=GGNNBVNB
gi|68566501|gb|CP000077.1| Sulfolobus acidocaldarius DSM 639, complete genome	kinModCall	.	13458	13458	7	+	.	context=GATATGGAGACTATATCTGAGGAAGAGTCTTGAATTATCCA;motif=GGNNBVNB;coverage=158;IPDRatio=1.126;id=GGNNBVNB
gi|68566501|gb|CP000077.1| Sulfolobus acidocaldarius DSM 639, complete genome	kinModCall	.	13490	13490	2	-	.	context=TAATTCAAAACATATCAATAGGTACAACTAAATGGATAATT;motif=GGNNBVNB;coverage=160;IPDRatio=0.97;id=GGNNBVNB
gi|68566501|gb|CP000077.1| Sulfolobus acidocaldarius DSM 639, complete genome	kinModCall	modified_base	13515	13515	39	-	.	coverage=159;context=ATAATCAAGGAAATTGACAAGAAGATAATTCAAAACATATC;IPDRatio=1.61
gi|68566501|gb|CP000077.1| Sulfolobus acidocaldarius DSM 639, complete genome	kinModCall	modified_base	13554	13554	31	-	.	coverage=162;context=TTATTAGCAGGAGGTACACAGATGACTGCAGCTGCAGCTAT;IPDRatio=1.63
gi|68566501|gb|CP000077.1| Sulfolobus acidocaldarius DSM 639, complete genome	kinModCall	.	13604	13604	2	-	.	context=CCATGTTAATCAGCGTGGCTGGAATCACAATTGGATTTAGG;motif=GGNNBVNB;coverage=164;IPDRatio=0.941;id=GGNNBVNB
gi|68566501|gb|CP000077.1| Sulfolobus acidocaldarius DSM 639, complete genome	kinModCall	modified_base	13610	13610	32	+	.	coverage=166;context=TCCAATTGTGATTCCAGCCACGCTGATTAACATGGGATCAG;IPDRatio=1.58
gi|68566501|gb|CP000077.1| Sulfolobus acidocaldarius DSM 639, complete genome	kinModCall	.	13623	13623	14	+	.	context=CCAGCCACGCTGATTAACATGGGATCAGAAACTTTACTTAT;motif=GGNNBVNB;coverage=166;IPDRatio=1.325;id=GGNNBVNB
gi|68566501|gb|CP000077.1| Sulfolobus acidocaldarius DSM 639, complete genome	kinModCall	.	13677	13677	6	+	.	context=TCACTAGGTAAATCTTTTATGGCTTCGTATACCACTTTTCT;motif=GGNNBVNB;coverage=167;IPDRatio=1.081;id=GGNNBVNB
gi|68566501|gb|CP000077.1| Sulfolobus acidocaldarius DSM 639, complete genome	kinModCall	.	13689	13689	13	-	.	context=AAAGACTTAAAAAGAAAAGTGGTATACGAAGCCATAAAAGA;motif=GGKRTANND;coverage=165;IPDRatio=1.283;id=GGKRTANND
gi|68566501|gb|CP000077.1| Sulfolobus acidocaldarius DSM 639, complete genome	kinModCall	.	13689	13689	13	-	.	context=AAAGACTTAAAAAGAAAAGTGGTATACGAAGCCATAAAAGA;motif=GGNNBVNB;coverage=165;IPDRatio=1.283;id=GGNNBVNB
gi|68566501|gb|CP000077.1| Sulfolobus acidocaldarius DSM 639, complete genome	kinModCall	.	13711	13711	3	+	.	context=CTTTTCTTTTTAAGTCTTTAGGGTTCACAGGAGACGCAGAA;motif=GGNNBVNB;coverage=162;IPDRatio=1.001;id=GGNNBVNB
gi|68566501|gb|CP000077.1| Sulfolobus acidocaldarius DSM 639, complete genome	kinModCall	modified_base	13774	13774	26	-	.	coverage=161;context=AGGCACCACCACAGCTATGGCTGTACTCCTAAGTCTAGGAT;IPDRatio=1.53
gi|68566501|gb|CP000077.1| Sulfolobus acidocaldarius DSM 639, complete genome	kinModCall	modified_base	13787	13787	29	+	.	coverage=159;context=GAGTACAGCCATAGCTGTGGTGGTGCCTGCGGGTATTGATT;IPDRatio=1.53
gi|68566501|gb|CP000077.1| Sulfolobus acidocaldarius DSM 639, complete genome	kinModCall	.	13788	13788	8	+	.	context=AGTACAGCCATAGCTGTGGTGGTGCCTGCGGGTATTGATTC;motif=GGNNBVNB;coverage=158;IPDRatio=1.147;id=GGNNBVNB
gi|68566501|gb|CP000077.1| Sulfolobus acidocaldarius DSM 639, complete genome	kinModCall	.	13793	13793	10	-	.	context=TTGGTGAATCAATACCCGCAGGCACCACCACAGCTATGGCT;motif=GGNNBVNB;coverage=154;IPDRatio=1.195;id=GGNNBVNB
gi|68566501|gb|CP000077.1| Sulfolobus acidocaldarius DSM 639, complete genome	kinModCall	modified_base	13795	13795	34	-	.	coverage=153;context=GATTGGTGAATCAATACCCGCAGGCACCACCACAGCTATGG;IPDRatio=1.60
gi|68566501|gb|CP000077.1| Sulfolobus acidocaldarius DSM 639, complete genome	kinModCall	modified_base	13808	13808	26	+	.	coverage=155;context=GGTGCCTGCGGGTATTGATTCACCAATCACTAAGAAGTCAT;IPDRatio=1.44
gi|68566501|gb|CP000077.1| Sulfolobus acidocaldarius DSM 639, complete genome	kinModCall	modified_base	13809	13809	21	+	.	coverage=158;context=GTGCCTGCGGGTATTGATTCACCAATCACTAAGAAGTCATA;IPDRatio=1.37
gi|68566501|gb|CP000077.1| Sulfolobus acidocaldarius DSM 639, complete genome	kinModCall	modified_base	13851	13851	29	-	.	context=TTAGAAAATTCTATCATATTGGGAGAAGAATTGGCAAACTC;motif=GGNNBVNB;coverage=153;IPDRatio=1.66;id=GGNNBVNB
gi|68566501|gb|CP000077.1| Sulfolobus acidocaldarius DSM 639, complete genome	kinModCall	modified_base	13876	13876	24	-	.	coverage=150;context=TACCAGAGAGACATCACAGAGGATATTAGAAAATTCTATCA;IPDRatio=1.46
gi|68566501|gb|CP000077.1| Sulfolobus acidocaldarius DSM 639, complete genome	kinModCall	modified_base	13892	13892	23	+	.	coverage=155;context=TATCCTCTGTGATGTCTCTCTGGTAAGGGAGAATTTCCTAA;IPDRatio=1.45
gi|68566501|gb|CP000077.1| Sulfolobus acidocaldarius DSM 639, complete genome	kinModCall	.	13898	13898	8	+	.	context=CTGTGATGTCTCTCTGGTAAGGGAGAATTTCCTAATATCTC;motif=GGNNBVNB;coverage=153;IPDRatio=1.155;id=GGNNBVNB
gi|68566501|gb|CP000077.1| Sulfolobus acidocaldarius DSM 639, complete genome	kinModCall	modified_base	13910	13910	21	-	.	coverage=153;context=GAGAACCAGGGGGAGATATTAGGAAATTCTCCCTTACCAGA;IPDRatio=1.40
gi|68566501|gb|CP000077.1| Sulfolobus acidocaldarius DSM 639, complete genome	kinModCall	modified_base	13916	13916	32	-	.	coverage=132;context=TAGGGGGAGAACCAGGGGGAGATATTAGGAAATTCTCCCTT;IPDRatio=1.59
gi|68566501|gb|CP000077.1| Sulfolobus acidocaldarius DSM 639, complete genome	kinModCall	modified_base	13923	13923	33	+	.	coverage=157;context=AATTTCCTAATATCTCCCCCTGGTTCTCCCCCTACATCTAT;IPDRatio=1.58
gi|68566501|gb|CP000077.1| Sulfolobus acidocaldarius DSM 639, complete genome	kinModCall	.	13932	13932	5	-	.	context=ATACCCTTTATAGATGTAGGGGGAGAACCAGGGGGAGATAT;motif=GGNNBVNB;coverage=139;IPDRatio=1.083;id=GGNNBVNB
gi|68566501|gb|CP000077.1| Sulfolobus acidocaldarius DSM 639, complete genome	kinModCall	modified_base	13949	13949	24	-	.	coverage=151;context=CTAGGGTAAAACCAAAAATACCCTTTATAGATGTAGGGGGA;IPDRatio=1.45
gi|68566501|gb|CP000077.1| Sulfolobus acidocaldarius DSM 639, complete genome	kinModCall	modified_base	14014	14014	23	+	.	coverage=144;context=TAGCATTTACAAGTTTCAGTGAGGCTCTACTGATTATTGCT;IPDRatio=1.43
gi|68566501|gb|CP000077.1| Sulfolobus acidocaldarius DSM 639, complete genome	kinModCall	modified_base	14041	14041	33	+	.	coverage=151;context=TACTGATTATTGCTGGTGTTGGTATTCCAGTTGGTGTTACA;IPDRatio=1.73
gi|68566501|gb|CP000077.1| Sulfolobus acidocaldarius DSM 639, complete genome	kinModCall	.	14048	14048	6	-	.	context=CTGTTCCTGTAACACCAACTGGAATACCAACACCAGCAATA;motif=GGNNBVNB;coverage=150;IPDRatio=1.122;id=GGNNBVNB
gi|68566501|gb|CP000077.1| Sulfolobus acidocaldarius DSM 639, complete genome	kinModCall	modified_base	14119	14119	25	+	.	coverage=150;context=AGAATTCTGCATCTGCTGCAGGAGTAAAGTGCGTTAATTCA;IPDRatio=1.53
gi|68566501|gb|CP000077.1| Sulfolobus acidocaldarius DSM 639, complete genome	kinModCall	modified_base	14130	14130	21	+	.	coverage=148;context=TCTGCTGCAGGAGTAAAGTGCGTTAATTCAGGTGTAGCCCC;IPDRatio=1.42
gi|68566501|gb|CP000077.1| Sulfolobus acidocaldarius DSM 639, complete genome	kinModCall	modified_base	14139	14139	37	+	.	coverage=150;context=GGAGTAAAGTGCGTTAATTCAGGTGTAGCCCCAGCAACAGT;IPDRatio=1.66
gi|68566501|gb|CP000077.1| Sulfolobus acidocaldarius DSM 639, complete genome	kinModCall	modified_base	14140	14140	22	+	.	context=GAGTAAAGTGCGTTAATTCAGGTGTAGCCCCAGCAACAGTA;motif=GGNNBVNB;coverage=152;IPDRatio=1.42;id=GGNNBVNB
gi|68566501|gb|CP000077.1| Sulfolobus acidocaldarius DSM 639, complete genome	kinModCall	modified_base	14147	14147	27	-	.	coverage=112;context=CAGGAATTACTGTTGCTGGGGCTACACCTGAATTAACGCAC;IPDRatio=1.61
gi|68566501|gb|CP000077.1| Sulfolobus acidocaldarius DSM 639, complete genome	kinModCall	m4C	14150	14150	44	+	.	context=CGTTAATTCAGGTGTAGCCCCAGCAACAGTAATTCCTGGAA;fracLow=1.000;coverage=133;IPDRatio=2.23;fracUp=1.000;frac=1.000;identificationQv=18
gi|68566501|gb|CP000077.1| Sulfolobus acidocaldarius DSM 639, complete genome	kinModCall	.	14167	14167	8	+	.	context=CCCCAGCAACAGTAATTCCTGGAATAAGACTAACGTCAGTT;motif=GGNNBVNB;coverage=154;IPDRatio=1.155;id=GGNNBVNB
gi|68566501|gb|CP000077.1| Sulfolobus acidocaldarius DSM 639, complete genome	kinModCall	modified_base	14167	14167	21	-	.	coverage=134;context=AACTGACGTTAGTCTTATTCCAGGAATTACTGTTGCTGGGG;IPDRatio=1.46
gi|68566501|gb|CP000077.1| Sulfolobus acidocaldarius DSM 639, complete genome	kinModCall	.	14225	14225	13	+	.	context=AAACGCAAAATTACCATTAAGGCTTATTTTTCCGTTAATCT;motif=GGNNBVNB;coverage=157;IPDRatio=1.291;id=GGNNBVNB
gi|68566501|gb|CP000077.1| Sulfolobus acidocaldarius DSM 639, complete genome	kinModCall	modified_base	14249	14249	24	+	.	coverage=156;context=TATTTTTCCGTTAATCTCCTGAATGAAATTCACATTAACTT;IPDRatio=1.42
gi|68566501|gb|CP000077.1| Sulfolobus acidocaldarius DSM 639, complete genome	kinModCall	modified_base	14280	14280	22	+	.	coverage=130;context=ACATTAACTTCATTAGCGAGGTGATAATAAAAATCTTAAGG;IPDRatio=1.64
gi|68566501|gb|CP000077.1| Sulfolobus acidocaldarius DSM 639, complete genome	kinModCall	modified_base	14281	14281	26	+	.	coverage=155;context=CATTAACTTCATTAGCGAGGTGATAATAAAAATCTTAAGGC;IPDRatio=1.50
gi|68566501|gb|CP000077.1| Sulfolobus acidocaldarius DSM 639, complete genome	kinModCall	modified_base	14303	14303	24	+	.	coverage=163;context=ATAATAAAAATCTTAAGGCATGGAAAAATTTTGGGAATATT;IPDRatio=1.41
gi|68566501|gb|CP000077.1| Sulfolobus acidocaldarius DSM 639, complete genome	kinModCall	.	14316	14316	13	+	.	context=TAAGGCATGGAAAAATTTTGGGAATATTATAAAGTTATTGA;motif=GGNNBVNB;coverage=148;IPDRatio=1.268;id=GGNNBVNB
gi|68566501|gb|CP000077.1| Sulfolobus acidocaldarius DSM 639, complete genome	kinModCall	modified_base	14341	14341	32	+	.	context=ATTATAAAGTTATTGAAAAAGGTACACTAATTAGTTTTGAA;motif=GGNNBVNB;coverage=157;IPDRatio=1.72;id=GGNNBVNB
gi|68566501|gb|CP000077.1| Sulfolobus acidocaldarius DSM 639, complete genome	kinModCall	modified_base	14342	14342	24	+	.	coverage=122;context=TTATAAAGTTATTGAAAAAGGTACACTAATTAGTTTTGAAG;IPDRatio=1.53
gi|68566501|gb|CP000077.1| Sulfolobus acidocaldarius DSM 639, complete genome	kinModCall	.	14389	14389	12	-	.	context=TATAGCTTCTCTGATACTGAGGTTTATCTCTCTATTATTCT;motif=GGNNBVNB;coverage=160;IPDRatio=1.252;id=GGNNBVNB
gi|68566501|gb|CP000077.1| Sulfolobus acidocaldarius DSM 639, complete genome	kinModCall	modified_base	14417	14417	21	+	.	coverage=161;context=CAGAGAAGCTATAAAGTTCTTATACAAATTAATTGAATCAT;IPDRatio=1.54
gi|68566501|gb|CP000077.1| Sulfolobus acidocaldarius DSM 639, complete genome	kinModCall	modified_base	14421	14421	25	-	.	coverage=162;context=GCTGATGATTCAATTAATTTGTATAAGAACTTTATAGCTTC;IPDRatio=1.54
gi|68566501|gb|CP000077.1| Sulfolobus acidocaldarius DSM 639, complete genome	kinModCall	.	14607	14607	6	+	.	context=CCTATGCTAGTTAGAATAATGGAGGATTTAGAAGACTTATA;motif=GGNNBVNB;coverage=163;IPDRatio=1.104;id=GGNNBVNB
gi|68566501|gb|CP000077.1| Sulfolobus acidocaldarius DSM 639, complete genome	kinModCall	.	14771	14771	6	+	.	context=ATACTGGGACATAATTATATGGAGTATGGTGTTCAACTAGT;motif=GGNNBVNB;coverage=159;IPDRatio=1.094;id=GGNNBVNB
gi|68566501|gb|CP000077.1| Sulfolobus acidocaldarius DSM 639, complete genome	kinModCall	modified_base	14821	14821	25	+	.	coverage=160;context=TACAGGAGATTCTTTTGATCTAGCATTAAAGGCAATGAATA;IPDRatio=1.51
gi|68566501|gb|CP000077.1| Sulfolobus acidocaldarius DSM 639, complete genome	kinModCall	modified_base	14822	14822	29	+	.	coverage=159;context=ACAGGAGATTCTTTTGATCTAGCATTAAAGGCAATGAATAC;IPDRatio=1.49
gi|68566501|gb|CP000077.1| Sulfolobus acidocaldarius DSM 639, complete genome	kinModCall	modified_base	14830	14830	27	+	.	coverage=151;context=TTCTTTTGATCTAGCATTAAAGGCAATGAATACTAACGCGG;IPDRatio=1.51
gi|68566501|gb|CP000077.1| Sulfolobus acidocaldarius DSM 639, complete genome	kinModCall	modified_base	14847	14847	21	-	.	coverage=164;context=AGCGAATACTATTATATCCGCGTTAGTATTCATTGCCTTTA;IPDRatio=1.58
gi|68566501|gb|CP000077.1| Sulfolobus acidocaldarius DSM 639, complete genome	kinModCall	.	14882	14882	11	+	.	context=TTCGCTGGTGTTTACTTTATGGTAGAGCAGGCTGCTGCATT;motif=GGNNBVNB;coverage=159;IPDRatio=1.258;id=GGNNBVNB
gi|68566501|gb|CP000077.1| Sulfolobus acidocaldarius DSM 639, complete genome	kinModCall	.	14891	14891	7	+	.	context=GTTTACTTTATGGTAGAGCAGGCTGCTGCATTAAATCCAGA;motif=GGNNBVNB;coverage=155;IPDRatio=1.119;id=GGNNBVNB
gi|68566501|gb|CP000077.1| Sulfolobus acidocaldarius DSM 639, complete genome	kinModCall	modified_base	14892	14892	21	+	.	coverage=138;context=TTTACTTTATGGTAGAGCAGGCTGCTGCATTAAATCCAGAT;IPDRatio=1.42
gi|68566501|gb|CP000077.1| Sulfolobus acidocaldarius DSM 639, complete genome	kinModCall	modified_base	14893	14893	34	+	.	coverage=153;context=TTACTTTATGGTAGAGCAGGCTGCTGCATTAAATCCAGATA;IPDRatio=1.56
gi|68566501|gb|CP000077.1| Sulfolobus acidocaldarius DSM 639, complete genome	kinModCall	modified_base	14943	14943	25	+	.	coverage=157;context=TATCACCAGAGCCTAATGCCGGTTGTTCTCTATCAGACTCA;IPDRatio=1.50
gi|68566501|gb|CP000077.1| Sulfolobus acidocaldarius DSM 639, complete genome	kinModCall	modified_base	15053	15053	23	-	.	coverage=155;context=GTTACCACATAATCGGCTAAGGCTTTTGCGTAAATACTGGT;IPDRatio=1.42
gi|68566501|gb|CP000077.1| Sulfolobus acidocaldarius DSM 639, complete genome	kinModCall	modified_base	15059	15059	21	+	.	coverage=136;context=ATTTACGCAAAAGCCTTAGCCGATTATGTGGTAACTTCTTC;IPDRatio=1.42
gi|68566501|gb|CP000077.1| Sulfolobus acidocaldarius DSM 639, complete genome	kinModCall	.	15080	15080	3	-	.	context=TCAATTACTTGAATGGCTGTGGAAGAAGTTACCACATAATC;motif=GGNNBVNB;coverage=158;IPDRatio=0.991;id=GGNNBVNB
gi|68566501|gb|CP000077.1| Sulfolobus acidocaldarius DSM 639, complete genome	kinModCall	modified_base	15218	15218	24	-	.	coverage=165;context=AATTGTTTGGTATAATTTGCATGTACTATACATTTTCCATC;IPDRatio=1.58
gi|68566501|gb|CP000077.1| Sulfolobus acidocaldarius DSM 639, complete genome	kinModCall	.	15230	15230	20	-	.	context=GCCAACTCTACTAATTGTTTGGTATAATTTGCATGTACTAT;motif=GGKRTANND;coverage=151;IPDRatio=1.509;id=GGKRTANND
gi|68566501|gb|CP000077.1| Sulfolobus acidocaldarius DSM 639, complete genome	kinModCall	.	15230	15230	20	-	.	context=GCCAACTCTACTAATTGTTTGGTATAATTTGCATGTACTAT;motif=GGNNBVNB;coverage=151;IPDRatio=1.509;id=GGNNBVNB
gi|68566501|gb|CP000077.1| Sulfolobus acidocaldarius DSM 639, complete genome	kinModCall	.	15281	15281	1	+	.	context=TATCCGAACGCTATTCTTATGGCGCATCCGGAAAGCCCTCT;motif=GGNNBVNB;coverage=160;IPDRatio=0.862;id=GGNNBVNB
gi|68566501|gb|CP000077.1| Sulfolobus acidocaldarius DSM 639, complete genome	kinModCall	.	15289	15289	13	-	.	context=GTACTTCTAGAGGGCTTTCCGGATGCGCCATAAGAATAGCG;motif=GGNNBVNB;coverage=165;IPDRatio=1.319;id=GGNNBVNB
gi|68566501|gb|CP000077.1| Sulfolobus acidocaldarius DSM 639, complete genome	kinModCall	.	15311	15311	2	+	.	context=GAAAGCCCTCTAGAAGTACTGGAAGCAGCAGATTATGTGGG;motif=GGNNBVNB;coverage=155;IPDRatio=0.958;id=GGNNBVNB
gi|68566501|gb|CP000077.1| Sulfolobus acidocaldarius DSM 639, complete genome	kinModCall	modified_base	15332	15332	36	+	.	context=GAAGCAGCAGATTATGTGGGATCTACTAATCAGATGGTCAA;motif=GGATCY;coverage=162;IPDRatio=1.75;id=GGATCY
gi|68566501|gb|CP000077.1| Sulfolobus acidocaldarius DSM 639, complete genome	kinModCall	modified_base	15333	15333	32	-	.	context=TTTGACCATCTGATTAGTAGATCCCACATAATCTGCTGCTT;motif=AGATCC;coverage=164;IPDRatio=1.61;id=AGATCC
gi|68566501|gb|CP000077.1| Sulfolobus acidocaldarius DSM 639, complete genome	kinModCall	modified_base	15359	15359	21	+	.	coverage=158;context=AATCAGATGGTCAAATTTGCGAAGGATAGCCCACAGAGAGA;IPDRatio=1.40
gi|68566501|gb|CP000077.1| Sulfolobus acidocaldarius DSM 639, complete genome	kinModCall	.	15370	15370	3	-	.	context=CGACTATAAATTCTCTCTGTGGGCTATCCTTCGCAAATTTG;motif=GGNNBVNB;coverage=163;IPDRatio=1.007;id=GGNNBVNB
gi|68566501|gb|CP000077.1| Sulfolobus acidocaldarius DSM 639, complete genome	kinModCall	.	15402	15402	2	+	.	context=TTATAGTCGCCACAGAATTAGGAATGATAAACGCATTAAAG;motif=GGNNBVNB;coverage=174;IPDRatio=0.94;id=GGNNBVNB
gi|68566501|gb|CP000077.1| Sulfolobus acidocaldarius DSM 639, complete genome	kinModCall	.	15452	15452	18	-	.	context=CAAGCTTCTGTTGTAACTAAGGGGTAAAATTCCTTTTCTGG;motif=GGKRTANND;coverage=173;IPDRatio=1.383;id=GGKRTANND
gi|68566501|gb|CP000077.1| Sulfolobus acidocaldarius DSM 639, complete genome	kinModCall	modified_base	15474	15474	21	+	.	coverage=170;context=TAGTTACAACAGAAGCTTGCGGATGTGCAAGATGTCCTTAT;IPDRatio=1.47
gi|68566501|gb|CP000077.1| Sulfolobus acidocaldarius DSM 639, complete genome	kinModCall	modified_base	15475	15475	26	+	.	coverage=150;context=AGTTACAACAGAAGCTTGCGGATGTGCAAGATGTCCTTATA;IPDRatio=1.57
gi|68566501|gb|CP000077.1| Sulfolobus acidocaldarius DSM 639, complete genome	kinModCall	modified_base	15490	15490	23	-	.	coverage=161;context=AGTTTACCATAGCCATATAAGGACATCTTGCACATCCGCAA;IPDRatio=1.46
gi|68566501|gb|CP000077.1| Sulfolobus acidocaldarius DSM 639, complete genome	kinModCall	.	15562	15562	12	-	.	context=CTTTTTCTCCTACATCTTTAGGAACCTTTACCTCATAAACT;motif=GGNNBVNB;coverage=174;IPDRatio=1.237;id=GGNNBVNB
gi|68566501|gb|CP000077.1| Sulfolobus acidocaldarius DSM 639, complete genome	kinModCall	modified_base	15563	15563	23	-	.	coverage=175;context=GCTTTTTCTCCTACATCTTTAGGAACCTTTACCTCATAAAC;IPDRatio=1.41
gi|68566501|gb|CP000077.1| Sulfolobus acidocaldarius DSM 639, complete genome	kinModCall	.	15587	15587	3	+	.	context=GATGTAGGAGAAAAAGCTAAGGAGGCTTTCCTAAGGACTAT;motif=GGNNBVNB;coverage=170;IPDRatio=1.001;id=GGNNBVNB
gi|68566501|gb|CP000077.1| Sulfolobus acidocaldarius DSM 639, complete genome	kinModCall	modified_base	15590	15590	23	+	.	coverage=173;context=GTAGGAGAAAAAGCTAAGGAGGCTTTCCTAAGGACTATGAG;IPDRatio=1.49
gi|68566501|gb|CP000077.1| Sulfolobus acidocaldarius DSM 639, complete genome	kinModCall	.	15601	15601	5	+	.	context=AGCTAAGGAGGCTTTCCTAAGGACTATGAGGCTTGTTGGAG;motif=GGNNBVNB;coverage=169;IPDRatio=1.068;id=GGNNBVNB
gi|68566501|gb|CP000077.1| Sulfolobus acidocaldarius DSM 639, complete genome	kinModCall	modified_base	15610	15610	25	+	.	context=GGCTTTCCTAAGGACTATGAGGCTTGTTGGAGAATCTTCTT;motif=GGNNBVNB;coverage=171;IPDRatio=1.52;id=GGNNBVNB
gi|68566501|gb|CP000077.1| Sulfolobus acidocaldarius DSM 639, complete genome	kinModCall	modified_base	15668	15668	23	+	.	coverage=173;context=TCTCAACTTCCCTCTTTGTATTATAGAAATGAGTAGATATT;IPDRatio=1.49
gi|68566501|gb|CP000077.1| Sulfolobus acidocaldarius DSM 639, complete genome	kinModCall	modified_base	15696	15696	46	-	.	context=TTGTTTCTGCCCGAGGAGAAGGGATAAGAATATCTACTCAT;motif=GGNNBVNB,GGKRTANND;coverage=170;IPDRatio=1.90;id=GGNNBVNB,GGKRTANND
gi|68566501|gb|CP000077.1| Sulfolobus acidocaldarius DSM 639, complete genome	kinModCall	modified_base	15743	15743	22	-	.	coverage=174;context=AAATAATGCTAAGCAAGTAGTTCAGAAACTATTAGAGAAGC;IPDRatio=1.46
gi|68566501|gb|CP000077.1| Sulfolobus acidocaldarius DSM 639, complete genome	kinModCall	modified_base	15783	15783	37	-	.	context=CACCTAAGAAAAGAAAGGCAGGTATATCCATAATAAGGGTA;motif=GGNNBVNB;coverage=170;IPDRatio=1.79;id=GGNNBVNB
gi|68566501|gb|CP000077.1| Sulfolobus acidocaldarius DSM 639, complete genome	kinModCall	.	15800	15800	5	+	.	context=TACCTGCCTTTCTTTTCTTAGGTGTAATCACGTCTAGTCTG;motif=GGNNBVNB;coverage=171;IPDRatio=1.056;id=GGNNBVNB
gi|68566501|gb|CP000077.1| Sulfolobus acidocaldarius DSM 639, complete genome	kinModCall	.	15874	15874	3	+	.	context=AAATTTTGAACTGAAGAATAGGTTTCTTCTTCATGCTTTCT;motif=GGNNBVNB;coverage=170;IPDRatio=1.016;id=GGNNBVNB
gi|68566501|gb|CP000077.1| Sulfolobus acidocaldarius DSM 639, complete genome	kinModCall	.	15921	15921	7	-	.	context=TCGATATAGCAGCTAATCTGGGATTAGCCAAGTCTTGTGAA;motif=GGNNBVNB;coverage=153;IPDRatio=1.137;id=GGNNBVNB
gi|68566501|gb|CP000077.1| Sulfolobus acidocaldarius DSM 639, complete genome	kinModCall	modified_base	15945	15945	29	+	.	coverage=164;context=ATTAGCTGCTATATCGATTGTCCCAATTTCGAACCTTCTTG;IPDRatio=1.54
gi|68566501|gb|CP000077.1| Sulfolobus acidocaldarius DSM 639, complete genome	kinModCall	.	15948	15948	6	-	.	context=GTCCAAGAAGGTTCGAAATTGGGACAATCGATATAGCAGCT;motif=GGNNBVNB;coverage=167;IPDRatio=1.089;id=GGNNBVNB
gi|68566501|gb|CP000077.1| Sulfolobus acidocaldarius DSM 639, complete genome	kinModCall	.	15969	15969	4	-	.	context=AAAAATTTGAAATTGAACCAGGTCCAAGAAGGTTCGAAATT;motif=GGNNBVNB;coverage=166;IPDRatio=1.046;id=GGNNBVNB
gi|68566501|gb|CP000077.1| Sulfolobus acidocaldarius DSM 639, complete genome	kinModCall	.	15971	15971	4	+	.	context=TTTCGAACCTTCTTGGACCTGGTTCAATTTCAAATTTTTCC;motif=GGNNBVNB;coverage=167;IPDRatio=1.033;id=GGNNBVNB
gi|68566501|gb|CP000077.1| Sulfolobus acidocaldarius DSM 639, complete genome	kinModCall	.	16025	16025	6	-	.	context=GGACCCACCATTCTATGGATGGAAGAGTACTAAGAATTATT;motif=GGNNBVNB;coverage=169;IPDRatio=1.09;id=GGNNBVNB
gi|68566501|gb|CP000077.1| Sulfolobus acidocaldarius DSM 639, complete genome	kinModCall	.	16037	16037	15	+	.	context=TACTCTTCCATCCATAGAATGGTGGGTCCGAAATTAATCCT;motif=GGNNBVNB;coverage=164;IPDRatio=1.295;id=GGNNBVNB
gi|68566501|gb|CP000077.1| Sulfolobus acidocaldarius DSM 639, complete genome	kinModCall	.	16045	16045	7	-	.	context=GTAAGAAAAGGATTAATTTCGGACCCACCATTCTATGGATG;motif=GGNNBVNB;coverage=162;IPDRatio=1.113;id=GGNNBVNB
gi|68566501|gb|CP000077.1| Sulfolobus acidocaldarius DSM 639, complete genome	kinModCall	modified_base	16056	16056	39	-	.	context=GATTTATATACGTAAGAAAAGGATTAATTTCGGACCCACCA;motif=GGNNBVNB;coverage=167;IPDRatio=1.78;id=GGNNBVNB
gi|68566501|gb|CP000077.1| Sulfolobus acidocaldarius DSM 639, complete genome	kinModCall	.	16084	16084	10	-	.	context=AAGTGGTTAATGAGTCCACAGGGCTCTGGATTTATATACGT;motif=GGNNBVNB;coverage=165;IPDRatio=1.206;id=GGNNBVNB
gi|68566501|gb|CP000077.1| Sulfolobus acidocaldarius DSM 639, complete genome	kinModCall	.	16088	16088	5	+	.	context=ATATAAATCCAGAGCCCTGTGGACTCATTAACCACTTATAC;motif=GGNNBVNB;coverage=160;IPDRatio=1.053;id=GGNNBVNB
gi|68566501|gb|CP000077.1| Sulfolobus acidocaldarius DSM 639, complete genome	kinModCall	.	16109	16109	5	-	.	context=AGATTTCGCAGTAGCTGGAGGGTATAAGTGGTTAATGAGTC;motif=GGKRTANND;coverage=154;IPDRatio=1.083;id=GGKRTANND
gi|68566501|gb|CP000077.1| Sulfolobus acidocaldarius DSM 639, complete genome	kinModCall	.	16109	16109	5	-	.	context=AGATTTCGCAGTAGCTGGAGGGTATAAGTGGTTAATGAGTC;motif=GGNNBVNB;coverage=154;IPDRatio=1.083;id=GGNNBVNB
gi|68566501|gb|CP000077.1| Sulfolobus acidocaldarius DSM 639, complete genome	kinModCall	modified_base	16110	16110	26	+	.	coverage=146;context=ACTCATTAACCACTTATACCCTCCAGCTACTGCGAAATCTA;IPDRatio=1.44
gi|68566501|gb|CP000077.1| Sulfolobus acidocaldarius DSM 639, complete genome	kinModCall	modified_base	16131	16131	28	+	.	coverage=171;context=TCCAGCTACTGCGAAATCTACACCAAGGTCTTTTACATCAA;IPDRatio=1.50
gi|68566501|gb|CP000077.1| Sulfolobus acidocaldarius DSM 639, complete genome	kinModCall	.	16134	16134	1	-	.	context=AGGTTGATGTAAAAGACCTTGGTGTAGATTTCGCAGTAGCT;motif=GGKRTANND;coverage=165;IPDRatio=0.893;id=GGKRTANND
gi|68566501|gb|CP000077.1| Sulfolobus acidocaldarius DSM 639, complete genome	kinModCall	.	16153	16153	6	-	.	context=CAGAGTGCAGGAGCTATAAAGGTTGATGTAAAAGACCTTGG;motif=GGNNBVNB;coverage=164;IPDRatio=1.104;id=GGNNBVNB
gi|68566501|gb|CP000077.1| Sulfolobus acidocaldarius DSM 639, complete genome	kinModCall	modified_base	16163	16163	25	+	.	coverage=168;context=TTACATCAACCTTTATAGCTCCTGCACTCTGAATTATGTCT;IPDRatio=1.45
gi|68566501|gb|CP000077.1| Sulfolobus acidocaldarius DSM 639, complete genome	kinModCall	modified_base	16164	16164	27	+	.	coverage=160;context=TACATCAACCTTTATAGCTCCTGCACTCTGAATTATGTCTA;IPDRatio=1.49
gi|68566501|gb|CP000077.1| Sulfolobus acidocaldarius DSM 639, complete genome	kinModCall	modified_base	16200	16200	27	-	.	context=TTAAAGAGGTTAAAAGTGTTGGAGGATTTACCCTTTTAGAC;motif=GGNNBVNB;coverage=162;IPDRatio=1.53;id=GGNNBVNB
gi|68566501|gb|CP000077.1| Sulfolobus acidocaldarius DSM 639, complete genome	kinModCall	.	16240	16240	20	-	.	context=AGTTTCAACACTGGCGTTATGGTAGATGTTAAAAAAATAGT;motif=GGNNBVNB;coverage=160;IPDRatio=1.414;id=GGNNBVNB
gi|68566501|gb|CP000077.1| Sulfolobus acidocaldarius DSM 639, complete genome	kinModCall	modified_base	16245	16245	24	+	.	coverage=170;context=TTTTTTAACATCTACCATAACGCCAGTGTTGAAACTTACAT;IPDRatio=1.46
gi|68566501|gb|CP000077.1| Sulfolobus acidocaldarius DSM 639, complete genome	kinModCall	modified_base	16266	16266	27	+	.	coverage=167;context=GCCAGTGTTGAAACTTACATGACTAACAGCTACTAGTCTTG;IPDRatio=1.54
gi|68566501|gb|CP000077.1| Sulfolobus acidocaldarius DSM 639, complete genome	kinModCall	.	16312	16312	12	+	.	context=GTGTCTATTGCGGAAAGCAGATCCTCTTCTATTGTATCTGG;motif=AGATCC;coverage=169;IPDRatio=1.251;id=AGATCC
gi|68566501|gb|CP000077.1| Sulfolobus acidocaldarius DSM 639, complete genome	kinModCall	.	16313	16313	17	-	.	context=ACCAGATACAATAGAAGAGGATCTGCTTTCCGCAATAGACA;motif=GGATCY;coverage=159;IPDRatio=1.391;id=GGATCY
gi|68566501|gb|CP000077.1| Sulfolobus acidocaldarius DSM 639, complete genome	kinModCall	modified_base	16352	16352	25	-	.	coverage=155;context=TGAAAAGAAAGGAGTTAAAATTAAACTAGTAAAAACAAAAC;IPDRatio=1.44
gi|68566501|gb|CP000077.1| Sulfolobus acidocaldarius DSM 639, complete genome	kinModCall	modified_base	16394	16394	23	-	.	coverage=158;context=TAATTTAGAATTTCCAACTGTCGTCTATCCATTTTTAAAAC;IPDRatio=1.42
gi|68566501|gb|CP000077.1| Sulfolobus acidocaldarius DSM 639, complete genome	kinModCall	.	16438	16438	15	-	.	context=TCATTTGGTTTAGACATAAAGGAAGGAGAAAATATAGTAAC;motif=GGNNBVNB;coverage=155;IPDRatio=1.294;id=GGNNBVNB
gi|68566501|gb|CP000077.1| Sulfolobus acidocaldarius DSM 639, complete genome	kinModCall	.	16472	16472	5	-	.	context=AATACCAAACACCAGCTTTGGGGTTAATGTTATCTCATTTG;motif=GGNNBVNB;coverage=153;IPDRatio=1.09;id=GGNNBVNB
gi|68566501|gb|CP000077.1| Sulfolobus acidocaldarius DSM 639, complete genome	kinModCall	modified_base	16473	16473	32	-	.	coverage=156;context=TAATACCAAACACCAGCTTTGGGGTTAATGTTATCTCATTT;IPDRatio=1.71
gi|68566501|gb|CP000077.1| Sulfolobus acidocaldarius DSM 639, complete genome	kinModCall	modified_base	16479	16479	26	+	.	coverage=161;context=GATAACATTAACCCCAAAGCTGGTGTTTGGTATTAACGATA;IPDRatio=1.48
gi|68566501|gb|CP000077.1| Sulfolobus acidocaldarius DSM 639, complete genome	kinModCall	modified_base	16485	16485	29	+	.	coverage=165;context=ATTAACCCCAAAGCTGGTGTTTGGTATTAACGATATCTCAT;IPDRatio=1.72
gi|68566501|gb|CP000077.1| Sulfolobus acidocaldarius DSM 639, complete genome	kinModCall	.	16530	16530	17	-	.	context=ACCATATAAGAAAAAACATTGGTTCCTTAATAAATGCAGAA;motif=GGNNBVNB;coverage=151;IPDRatio=1.362;id=GGNNBVNB
gi|68566501|gb|CP000077.1| Sulfolobus acidocaldarius DSM 639, complete genome	kinModCall	modified_base	16533	16533	21	+	.	coverage=159;context=TGCATTTATTAAGGAACCAATGTTTTTTCTTATATGGTATA;IPDRatio=1.49
gi|68566501|gb|CP000077.1| Sulfolobus acidocaldarius DSM 639, complete genome	kinModCall	modified_base	16548	16548	24	+	.	context=ACCAATGTTTTTTCTTATATGGTATAATTCATCTGATTCTT;motif=GGNNBVNB,GGKRTANND;coverage=162;IPDRatio=1.53;id=GGNNBVNB,GGKRTANND
gi|68566501|gb|CP000077.1| Sulfolobus acidocaldarius DSM 639, complete genome	kinModCall	.	16585	16585	7	+	.	context=TCTTCATCGTTATCTGCTAAGGAACCATAACGCATTACATC;motif=GGNNBVNB;coverage=156;IPDRatio=1.13;id=GGNNBVNB
gi|68566501|gb|CP000077.1| Sulfolobus acidocaldarius DSM 639, complete genome	kinModCall	.	16590	16590	5	-	.	context=TAATCGATGTAATGCGTTATGGTTCCTTAGCAGATAACGAT;motif=GGNNBVNB;coverage=156;IPDRatio=1.076;id=GGNNBVNB
gi|68566501|gb|CP000077.1| Sulfolobus acidocaldarius DSM 639, complete genome	kinModCall	modified_base	16617	16617	21	+	.	coverage=153;context=CATTACATCGATTAAATATCTGTTAGCTTCAAAGTAAACAG;IPDRatio=1.37
gi|68566501|gb|CP000077.1| Sulfolobus acidocaldarius DSM 639, complete genome	kinModCall	modified_base	16643	16643	50	+	.	context=CTTCAAAGTAAACAGGTAGTGGGGTAGGAGATATAGCGGCA;motif=GGNNBVNB,GGKRTANND;coverage=156;IPDRatio=2.19;id=GGNNBVNB,GGKRTANND
gi|68566501|gb|CP000077.1| Sulfolobus acidocaldarius DSM 639, complete genome	kinModCall	modified_base	16645	16645	22	+	.	context=TCAAAGTAAACAGGTAGTGGGGTAGGAGATATAGCGGCATG;motif=GGNNBVNB;coverage=139;IPDRatio=1.50;id=GGNNBVNB
gi|68566501|gb|CP000077.1| Sulfolobus acidocaldarius DSM 639, complete genome	kinModCall	modified_base	16646	16646	27	+	.	coverage=110;context=CAAAGTAAACAGGTAGTGGGGTAGGAGATATAGCGGCATGG;IPDRatio=1.56
gi|68566501|gb|CP000077.1| Sulfolobus acidocaldarius DSM 639, complete genome	kinModCall	.	16660	16660	18	+	.	context=AGTGGGGTAGGAGATATAGCGGCATGGTTAAGGTATGTCAT;motif=GGNNBVNB;coverage=163;IPDRatio=1.387;id=GGNNBVNB
gi|68566501|gb|CP000077.1| Sulfolobus acidocaldarius DSM 639, complete genome	kinModCall	modified_base	16671	16671	30	+	.	context=AGATATAGCGGCATGGTTAAGGTATGTCATTCTTTTTGTTA;motif=GGNNBVNB;coverage=163;IPDRatio=1.69;id=GGNNBVNB
gi|68566501|gb|CP000077.1| Sulfolobus acidocaldarius DSM 639, complete genome	kinModCall	modified_base	16727	16727	23	-	.	coverage=155;context=GTAATCGAGGAGATCAAGAATGACATTCGTTGAAGATTTCA;IPDRatio=1.42
gi|68566501|gb|CP000077.1| Sulfolobus acidocaldarius DSM 639, complete genome	kinModCall	modified_base	16784	16784	33	+	.	coverage=139;context=ATACTAGAATCAATTTGTTTTCCTATTAATAAATCTCTCAG;IPDRatio=1.60
gi|68566501|gb|CP000077.1| Sulfolobus acidocaldarius DSM 639, complete genome	kinModCall	modified_base	16830	16830	24	-	.	context=GAAAAGACTTCCAAAGTCTAGGAGTGGTAAAGTAGTTAGAC;motif=GGNNBVNB;coverage=156;IPDRatio=1.48;id=GGNNBVNB
gi|68566501|gb|CP000077.1| Sulfolobus acidocaldarius DSM 639, complete genome	kinModCall	.	16885	16885	6	-	.	context=GTAAGGTAAGGGATTCATTAGGTCCCATATACATTATAGAC;motif=GGNNBVNB;coverage=146;IPDRatio=1.123;id=GGNNBVNB
gi|68566501|gb|CP000077.1| Sulfolobus acidocaldarius DSM 639, complete genome	kinModCall	.	16895	16895	1	-	.	context=GAGATTACACGTAAGGTAAGGGATTCATTAGGTCCCATATA;motif=GGNNBVNB;coverage=145;IPDRatio=0.86;id=GGNNBVNB
gi|68566501|gb|CP000077.1| Sulfolobus acidocaldarius DSM 639, complete genome	kinModCall	.	16921	16921	3	+	.	context=CTTACGTGTAATCTCGTCTTGGTTGACGTTTCCTACAATAA;motif=GGNNBVNB;coverage=159;IPDRatio=1.009;id=GGNNBVNB
gi|68566501|gb|CP000077.1| Sulfolobus acidocaldarius DSM 639, complete genome	kinModCall	.	16981	16981	20	-	.	context=TTAAAGACGTTGCAGTAGTCGGAGTACCTGATGAAGTTAAA;motif=GGNNBVNB;coverage=152;IPDRatio=1.515;id=GGNNBVNB
gi|68566501|gb|CP000077.1| Sulfolobus acidocaldarius DSM 639, complete genome	kinModCall	modified_base	17035	17035	23	-	.	coverage=138;context=GTCATAGAATAACAAGTGGAGAGGTAGAAAATGTGATCATG;IPDRatio=1.57
gi|68566501|gb|CP000077.1| Sulfolobus acidocaldarius DSM 639, complete genome	kinModCall	m4C	17049	17049	51	+	.	context=CTACCTCTCCACTTGTTATTCTATGACCTGCTACTTTTATC;fracLow=0.201;coverage=156;IPDRatio=1.83;fracUp=0.564;frac=0.370;identificationQv=3
gi|68566501|gb|CP000077.1| Sulfolobus acidocaldarius DSM 639, complete genome	kinModCall	modified_base	17077	17077	23	-	.	coverage=128;context=TGAAGATAGTGGGTAGAGCGGATGATATGATAAAAGTAGCA;IPDRatio=1.67
gi|68566501|gb|CP000077.1| Sulfolobus acidocaldarius DSM 639, complete genome	kinModCall	modified_base	17080	17080	27	+	.	coverage=156;context=TACTTTTATCATATCATCCGCTCTACCCACTATCTTCACAT;IPDRatio=1.50
gi|68566501|gb|CP000077.1| Sulfolobus acidocaldarius DSM 639, complete genome	kinModCall	modified_base	17081	17081	37	+	.	coverage=152;context=ACTTTTATCATATCATCCGCTCTACCCACTATCTTCACATA;IPDRatio=1.74
gi|68566501|gb|CP000077.1| Sulfolobus acidocaldarius DSM 639, complete genome	kinModCall	.	17086	17086	10	-	.	context=GAAATTATGTGAAGATAGTGGGTAGAGCGGATGATATGATA;motif=GGNNBVNB;coverage=146;IPDRatio=1.223;id=GGNNBVNB
gi|68566501|gb|CP000077.1| Sulfolobus acidocaldarius DSM 639, complete genome	kinModCall	modified_base	17173	17173	29	+	.	coverage=152;context=AAAATATGACAAAAATCTCTCTTCATCATTTAAAATTCCTG;IPDRatio=1.52
gi|68566501|gb|CP000077.1| Sulfolobus acidocaldarius DSM 639, complete genome	kinModCall	modified_base	17179	17179	44	-	.	coverage=151;context=AATTCACAGGAATTTTAAATGATGAAGAGAGATTTTTGTCA;IPDRatio=1.69
gi|68566501|gb|CP000077.1| Sulfolobus acidocaldarius DSM 639, complete genome	kinModCall	modified_base	17180	17180	26	-	.	coverage=156;context=CAATTCACAGGAATTTTAAATGATGAAGAGAGATTTTTGTC;IPDRatio=1.48
gi|68566501|gb|CP000077.1| Sulfolobus acidocaldarius DSM 639, complete genome	kinModCall	modified_base	17210	17210	23	-	.	coverage=150;context=TACTTAGTATGTAAAACGCCTTTTCCTACTCAATTCACAGG;IPDRatio=1.43
gi|68566501|gb|CP000077.1| Sulfolobus acidocaldarius DSM 639, complete genome	kinModCall	modified_base	17213	17213	23	+	.	coverage=154;context=GTGAATTGAGTAGGAAAAGGCGTTTTACATACTAAGTAACC;IPDRatio=1.48
gi|68566501|gb|CP000077.1| Sulfolobus acidocaldarius DSM 639, complete genome	kinModCall	modified_base	17251	17251	45	+	.	context=ACCTGGATTTCCTCTTACGGATCTTCCATCTTCGTCTAAAG;motif=GGATCY;coverage=157;IPDRatio=1.74;id=GGATCY
gi|68566501|gb|CP000077.1| Sulfolobus acidocaldarius DSM 639, complete genome	kinModCall	modified_base	17251	17251	31	-	.	coverage=167;context=CTTTAGACGAAGATGGAAGATCCGTAAGAGGAAATCCAGGT;IPDRatio=1.61
gi|68566501|gb|CP000077.1| Sulfolobus acidocaldarius DSM 639, complete genome	kinModCall	modified_base	17252	17252	34	-	.	context=ACTTTAGACGAAGATGGAAGATCCGTAAGAGGAAATCCAGG;motif=AGATCC;coverage=164;IPDRatio=1.64;id=AGATCC
gi|68566501|gb|CP000077.1| Sulfolobus acidocaldarius DSM 639, complete genome	kinModCall	.	17257	17257	10	-	.	context=TAGATACTTTAGACGAAGATGGAAGATCCGTAAGAGGAAAT;motif=GGNNBVNB;coverage=163;IPDRatio=1.198;id=GGNNBVNB
gi|68566501|gb|CP000077.1| Sulfolobus acidocaldarius DSM 639, complete genome	kinModCall	modified_base	17263	17263	22	-	.	coverage=159;context=CTGTAGTAGATACTTTAGACGAAGATGGAAGATCCGTAAGA;IPDRatio=1.45
gi|68566501|gb|CP000077.1| Sulfolobus acidocaldarius DSM 639, complete genome	kinModCall	modified_base	17293	17293	27	-	.	coverage=156;context=CAGGTTATGCCGGTGTTCCGTTCCCTGGAGCTGTAGTAGAT;IPDRatio=1.47
gi|68566501|gb|CP000077.1| Sulfolobus acidocaldarius DSM 639, complete genome	kinModCall	modified_base	17294	17294	22	-	.	coverage=149;context=CCAGGTTATGCCGGTGTTCCGTTCCCTGGAGCTGTAGTAGA;IPDRatio=1.41
gi|68566501|gb|CP000077.1| Sulfolobus acidocaldarius DSM 639, complete genome	kinModCall	modified_base	17295	17295	33	+	.	context=CTACTACAGCTCCAGGGAACGGAACACCGGCATAACCTGGT;motif=GGNNBVNB;coverage=155;IPDRatio=1.66;id=GGNNBVNB
gi|68566501|gb|CP000077.1| Sulfolobus acidocaldarius DSM 639, complete genome	kinModCall	.	17303	17303	9	+	.	context=GCTCCAGGGAACGGAACACCGGCATAACCTGGTTTTGCTTC;motif=GGNNBVNB;coverage=160;IPDRatio=1.189;id=GGNNBVNB
gi|68566501|gb|CP000077.1| Sulfolobus acidocaldarius DSM 639, complete genome	kinModCall	m4C	17303	17303	31	-	.	context=GAAGCAAAACCAGGTTATGCCGGTGTTCCGTTCCCTGGAGC;fracLow=0.478;coverage=151;IPDRatio=1.58;fracUp=0.986;frac=0.768;identificationQv=17
gi|68566501|gb|CP000077.1| Sulfolobus acidocaldarius DSM 639, complete genome	kinModCall	modified_base	17343	17343	27	+	.	coverage=162;context=CGACGTCGTCTAGGCTATACGGTGTTCCTATTATATATCCT;IPDRatio=1.68
gi|68566501|gb|CP000077.1| Sulfolobus acidocaldarius DSM 639, complete genome	kinModCall	modified_base	17344	17344	28	+	.	coverage=136;context=GACGTCGTCTAGGCTATACGGTGTTCCTATTATATATCCTA;IPDRatio=1.68
gi|68566501|gb|CP000077.1| Sulfolobus acidocaldarius DSM 639, complete genome	kinModCall	.	17350	17350	7	-	.	context=CGGAGTTAGGATATATAATAGGAACACCGTATAGCCTAGAC;motif=GGNNBVNB;coverage=158;IPDRatio=1.104;id=GGNNBVNB
gi|68566501|gb|CP000077.1| Sulfolobus acidocaldarius DSM 639, complete genome	kinModCall	modified_base	17366	17366	22	-	.	coverage=143;context=GATGTTTATGGACAAACGGAGTTAGGATATATAATAGGAAC;IPDRatio=1.61
gi|68566501|gb|CP000077.1| Sulfolobus acidocaldarius DSM 639, complete genome	kinModCall	.	17420	17420	2	-	.	context=ATATTTGATGAACAGACATGGGAATATGCTAAGAGATTTGC;motif=GGNNBVNB;coverage=141;IPDRatio=0.954;id=GGNNBVNB
gi|68566501|gb|CP000077.1| Sulfolobus acidocaldarius DSM 639, complete genome	kinModCall	.	17468	17468	7	-	.	context=TATGAAATAAGAATACCTAGGGTCGAGTATATAGCTACTGC;motif=GGNNBVNB;coverage=148;IPDRatio=1.153;id=GGNNBVNB
gi|68566501|gb|CP000077.1| Sulfolobus acidocaldarius DSM 639, complete genome	kinModCall	.	17469	17469	11	-	.	context=ATATGAAATAAGAATACCTAGGGTCGAGTATATAGCTACTG;motif=GGNNBVNB;coverage=155;IPDRatio=1.248;id=GGNNBVNB
gi|68566501|gb|CP000077.1| Sulfolobus acidocaldarius DSM 639, complete genome	kinModCall	modified_base	17472	17472	29	+	.	coverage=157;context=TAGCTATATACTCGACCCTAGGTATTCTTATTTCATATCTT;IPDRatio=1.60
gi|68566501|gb|CP000077.1| Sulfolobus acidocaldarius DSM 639, complete genome	kinModCall	.	17513	17513	0	+	.	context=CTTAACATTCTCAATAACGTGGGCGAAGTGAAGAAAACTTT;motif=GGNNBVNB;coverage=159;IPDRatio=0.787;id=GGNNBVNB
gi|68566501|gb|CP000077.1| Sulfolobus acidocaldarius DSM 639, complete genome	kinModCall	.	17535	17535	11	+	.	context=GCGAAGTGAAGAAAACTTTTGGTCTAATTTCATCTATTATT;motif=GGNNBVNB;coverage=157;IPDRatio=1.247;id=GGNNBVNB
gi|68566501|gb|CP000077.1| Sulfolobus acidocaldarius DSM 639, complete genome	kinModCall	.	17574	17574	1	+	.	context=TTTTAACTAGTCTATCTGTGGGATTATCTGGTGCTCCCTCC;motif=GGNNBVNB;coverage=151;IPDRatio=0.917;id=GGNNBVNB
gi|68566501|gb|CP000077.1| Sulfolobus acidocaldarius DSM 639, complete genome	kinModCall	modified_base	17589	17589	35	+	.	coverage=160;context=CTGTGGGATTATCTGGTGCTCCCTCCATAAATCCGAATGTA;IPDRatio=1.57
gi|68566501|gb|CP000077.1| Sulfolobus acidocaldarius DSM 639, complete genome	kinModCall	modified_base	17590	17590	22	-	.	context=CTACATTCGGATTTATGGAGGGAGCACCAGATAATCCCACA;motif=GGNNBVNB;coverage=138;IPDRatio=1.49;id=GGNNBVNB
gi|68566501|gb|CP000077.1| Sulfolobus acidocaldarius DSM 639, complete genome	kinModCall	.	17591	17591	15	-	.	context=TCTACATTCGGATTTATGGAGGGAGCACCAGATAATCCCAC;motif=GGNNBVNB;coverage=149;IPDRatio=1.378;id=GGNNBVNB
gi|68566501|gb|CP000077.1| Sulfolobus acidocaldarius DSM 639, complete genome	kinModCall	.	17594	17594	7	-	.	context=GGTTCTACATTCGGATTTATGGAGGGAGCACCAGATAATCC;motif=GGNNBVNB;coverage=146;IPDRatio=1.107;id=GGNNBVNB
gi|68566501|gb|CP000077.1| Sulfolobus acidocaldarius DSM 639, complete genome	kinModCall	.	17629	17629	12	-	.	context=CCTTTTCAAGGGTTATGTATGGTACATTACTTCATGGTTCT;motif=GGNNBVNB;coverage=149;IPDRatio=1.254;id=GGNNBVNB
gi|68566501|gb|CP000077.1| Sulfolobus acidocaldarius DSM 639, complete genome	kinModCall	.	17640	17640	10	-	.	context=TGGCTGGATAACCTTTTCAAGGGTTATGTATGGTACATTAC;motif=GGNNBVNB;coverage=146;IPDRatio=1.209;id=GGNNBVNB
gi|68566501|gb|CP000077.1| Sulfolobus acidocaldarius DSM 639, complete genome	kinModCall	modified_base	17658	17658	26	-	.	coverage=108;context=ATTTACTACTGCAGATGTTGGCTGGATAACCTTTTCAAGGG;IPDRatio=1.56
gi|68566501|gb|CP000077.1| Sulfolobus acidocaldarius DSM 639, complete genome	kinModCall	modified_base	17659	17659	54	-	.	context=TATTTACTACTGCAGATGTTGGCTGGATAACCTTTTCAAGG;motif=GGNNBVNB;coverage=143;IPDRatio=2.29;id=GGNNBVNB
gi|68566501|gb|CP000077.1| Sulfolobus acidocaldarius DSM 639, complete genome	kinModCall	modified_base	17682	17682	26	+	.	coverage=149;context=CATCTGCAGTAGTAAATACAGTATCTGTTGGTTTCAATCCA;IPDRatio=1.46
gi|68566501|gb|CP000077.1| Sulfolobus acidocaldarius DSM 639, complete genome	kinModCall	.	17735	17735	7	-	.	context=CTACCCCATGGCTCATGGATGGTTGGAGATTACACAGTTTT;motif=GGNNBVNB;coverage=143;IPDRatio=1.137;id=GGNNBVNB
gi|68566501|gb|CP000077.1| Sulfolobus acidocaldarius DSM 639, complete genome	kinModCall	.	17739	17739	14	-	.	context=GATCCTACCCCATGGCTCATGGATGGTTGGAGATTACACAG;motif=GGNNBVNB;coverage=146;IPDRatio=1.291;id=GGNNBVNB
gi|68566501|gb|CP000077.1| Sulfolobus acidocaldarius DSM 639, complete genome	kinModCall	.	17746	17746	3	-	.	context=AGGGAGTGATCCTACCCCATGGCTCATGGATGGTTGGAGAT;motif=GGNNBVNB;coverage=148;IPDRatio=0.984;id=GGNNBVNB
gi|68566501|gb|CP000077.1| Sulfolobus acidocaldarius DSM 639, complete genome	kinModCall	modified_base	17749	17749	35	+	.	context=TCCAACCATCCATGAGCCATGGGGTAGGATCACTCCCTTAG;motif=GGNNBVNB,GGKRTANND;coverage=153;IPDRatio=1.79;id=GGNNBVNB,GGKRTANND
gi|68566501|gb|CP000077.1| Sulfolobus acidocaldarius DSM 639, complete genome	kinModCall	modified_base	17751	17751	28	+	.	context=CAACCATCCATGAGCCATGGGGTAGGATCACTCCCTTAGGC;motif=GGNNBVNB;coverage=135;IPDRatio=1.63;id=GGNNBVNB
gi|68566501|gb|CP000077.1| Sulfolobus acidocaldarius DSM 639, complete genome	kinModCall	.	17755	17755	4	+	.	context=CATCCATGAGCCATGGGGTAGGATCACTCCCTTAGGCTTTC;motif=GGNNBVNB;coverage=154;IPDRatio=1.04;id=GGNNBVNB
gi|68566501|gb|CP000077.1| Sulfolobus acidocaldarius DSM 639, complete genome	kinModCall	.	17764	17764	15	-	.	context=GTACTACAGGAAAGCCTAAGGGAGTGATCCTACCCCATGGC;motif=GGNNBVNB;coverage=138;IPDRatio=1.353;id=GGNNBVNB
gi|68566501|gb|CP000077.1| Sulfolobus acidocaldarius DSM 639, complete genome	kinModCall	modified_base	17792	17792	21	+	.	coverage=141;context=TTTCCTGTAGTACCTGAAGTGTACATTACCTTAAGAGGTTC;IPDRatio=1.40
gi|68566501|gb|CP000077.1| Sulfolobus acidocaldarius DSM 639, complete genome	kinModCall	.	17808	17808	7	+	.	context=AAGTGTACATTACCTTAAGAGGTTCACTGGATTCAATCTCC;motif=GGNNBVNB;coverage=151;IPDRatio=1.105;id=GGNNBVNB
gi|68566501|gb|CP000077.1| Sulfolobus acidocaldarius DSM 639, complete genome	kinModCall	modified_base	17831	17831	32	-	.	coverage=148;context=ATGTCTGAAGATGTAAAAGTAGAGGAGATTGAATCCAGTGA;IPDRatio=1.56
gi|68566501|gb|CP000077.1| Sulfolobus acidocaldarius DSM 639, complete genome	kinModCall	modified_base	17891	17891	27	+	.	coverage=158;context=TCCTCATTATCGTCTTTTTGCCTAAACATGATATTGCCTTT;IPDRatio=1.67
gi|68566501|gb|CP000077.1| Sulfolobus acidocaldarius DSM 639, complete genome	kinModCall	modified_base	17908	17908	21	-	.	coverage=148;context=AGATACCTTTGCACCATAAAGGCAATATCATGTTTAGGCAA;IPDRatio=1.42
gi|68566501|gb|CP000077.1| Sulfolobus acidocaldarius DSM 639, complete genome	kinModCall	.	17922	17922	15	+	.	context=TATTGCCTTTATGGTGCAAAGGTATCTTATTTCCTCTTCTC;motif=GGNNBVNB;coverage=162;IPDRatio=1.296;id=GGNNBVNB
gi|68566501|gb|CP000077.1| Sulfolobus acidocaldarius DSM 639, complete genome	kinModCall	modified_base	17984	17984	38	+	.	coverage=168;context=ATAATGTCTGGATTGAAATCTTGCAATCTACTATTTACAGC;IPDRatio=1.65
gi|68566501|gb|CP000077.1| Sulfolobus acidocaldarius DSM 639, complete genome	kinModCall	modified_base	17984	17984	22	-	.	coverage=147;context=GCTGTAAATAGTAGATTGCAAGATTTCAATCCAGACATTAT;IPDRatio=1.43
gi|68566501|gb|CP000077.1| Sulfolobus acidocaldarius DSM 639, complete genome	kinModCall	.	18008	18008	2	-	.	context=ATATTTGCAGGACTTGGGAAGGAAGCTGTAAATAGTAGATT;motif=GGNNBVNB;coverage=151;IPDRatio=0.931;id=GGNNBVNB
gi|68566501|gb|CP000077.1| Sulfolobus acidocaldarius DSM 639, complete genome	kinModCall	.	18046	18046	17	-	.	context=TTTTTGCATCTGCTAGAATAGGGGCAATTTACTCACTAATA;motif=GGNNBVNB;coverage=159;IPDRatio=1.37;id=GGNNBVNB
gi|68566501|gb|CP000077.1| Sulfolobus acidocaldarius DSM 639, complete genome	kinModCall	modified_base	18068	18068	24	+	.	coverage=163;context=ATTCTAGCAGATGCAAAAATCGTGGAGAGTGTTTGAATTGA;IPDRatio=1.43
gi|68566501|gb|CP000077.1| Sulfolobus acidocaldarius DSM 639, complete genome	kinModCall	.	18130	18130	11	-	.	context=CATCAATACTCCTTAAATTAGGTTTACGTAAAGGAAAAAGA;motif=GGNNBVNB;coverage=156;IPDRatio=1.235;id=GGNNBVNB
gi|68566501|gb|CP000077.1| Sulfolobus acidocaldarius DSM 639, complete genome	kinModCall	modified_base	18139	18139	52	+	.	context=TTTACGTAAACCTAATTTAAGGAGTATTGATGATATGGATT;motif=GGNNBVNB;coverage=164;IPDRatio=2.05;id=GGNNBVNB
gi|68566501|gb|CP000077.1| Sulfolobus acidocaldarius DSM 639, complete genome	kinModCall	.	18203	18203	4	+	.	context=AATCTTACGTAAATAGGCTTGGAATCCTCAGGGAAAAATAC;motif=GGNNBVNB;coverage=167;IPDRatio=1.038;id=GGNNBVNB
gi|68566501|gb|CP000077.1| Sulfolobus acidocaldarius DSM 639, complete genome	kinModCall	modified_base	18223	18223	25	+	.	coverage=167;context=GGAATCCTCAGGGAAAAATACTAGAGCTGTCCCTGTATGCC;IPDRatio=1.41
gi|68566501|gb|CP000077.1| Sulfolobus acidocaldarius DSM 639, complete genome	kinModCall	modified_base	18228	18228	32	-	.	coverage=159;context=GGATAGGCATACAGGGACAGCTCTAGTATTTTTCCCTGAGG;IPDRatio=1.54
gi|68566501|gb|CP000077.1| Sulfolobus acidocaldarius DSM 639, complete genome	kinModCall	.	18235	18235	10	-	.	context=ACACAGTGGATAGGCATACAGGGACAGCTCTAGTATTTTTC;motif=GGNNBVNB;coverage=156;IPDRatio=1.194;id=GGNNBVNB
gi|68566501|gb|CP000077.1| Sulfolobus acidocaldarius DSM 639, complete genome	kinModCall	modified_base	18243	18243	22	-	.	coverage=156;context=CTCTTATAACACAGTGGATAGGCATACAGGGACAGCTCTAG;IPDRatio=1.44
gi|68566501|gb|CP000077.1| Sulfolobus acidocaldarius DSM 639, complete genome	kinModCall	modified_base	18278	18278	21	-	.	coverage=161;context=AGGTATAGCTGGTTCGTAAATGGAAAAACAAACATCTCTTA;IPDRatio=1.46
gi|68566501|gb|CP000077.1| Sulfolobus acidocaldarius DSM 639, complete genome	kinModCall	.	18297	18297	17	-	.	context=ACAACAGAAGGACAAATATAGGTATAGCTGGTTCGTAAATG;motif=GGKRTANND;coverage=163;IPDRatio=1.364;id=GGKRTANND
gi|68566501|gb|CP000077.1| Sulfolobus acidocaldarius DSM 639, complete genome	kinModCall	.	18297	18297	17	-	.	context=ACAACAGAAGGACAAATATAGGTATAGCTGGTTCGTAAATG;motif=GGNNBVNB;coverage=163;IPDRatio=1.364;id=GGNNBVNB
gi|68566501|gb|CP000077.1| Sulfolobus acidocaldarius DSM 639, complete genome	kinModCall	modified_base	18323	18323	27	-	.	coverage=160;context=TGGTTTACACCTTGGGAAAAGGTTCTACAACAGAAGGACAA;IPDRatio=1.47
gi|68566501|gb|CP000077.1| Sulfolobus acidocaldarius DSM 639, complete genome	kinModCall	modified_base	18327	18327	40	+	.	coverage=153;context=CCTTCTGTTGTAGAACCTTTTCCCAAGGTGTAAACCATGTT;IPDRatio=1.72
gi|68566501|gb|CP000077.1| Sulfolobus acidocaldarius DSM 639, complete genome	kinModCall	.	18369	18369	4	-	.	context=AGAGAAGCCAGAAGTGTATTGGAAGAGTTTTTCAGATAAAC;motif=GGNNBVNB;coverage=167;IPDRatio=1.047;id=GGNNBVNB
gi|68566501|gb|CP000077.1| Sulfolobus acidocaldarius DSM 639, complete genome	kinModCall	.	18381	18381	20	+	.	context=AACTCTTCCAATACACTTCTGGCTTCTCTAGGGCTAGTTGG;motif=GGNNBVNB;coverage=175;IPDRatio=1.394;id=GGNNBVNB
gi|68566501|gb|CP000077.1| Sulfolobus acidocaldarius DSM 639, complete genome	kinModCall	.	18391	18391	7	+	.	context=ATACACTTCTGGCTTCTCTAGGGCTAGTTGGTAGAGTGTAA;motif=GGNNBVNB;coverage=168;IPDRatio=1.113;id=GGNNBVNB
gi|68566501|gb|CP000077.1| Sulfolobus acidocaldarius DSM 639, complete genome	kinModCall	modified_base	18392	18392	26	+	.	coverage=156;context=TACACTTCTGGCTTCTCTAGGGCTAGTTGGTAGAGTGTAAA;IPDRatio=1.49
gi|68566501|gb|CP000077.1| Sulfolobus acidocaldarius DSM 639, complete genome	kinModCall	modified_base	18400	18400	46	+	.	context=TGGCTTCTCTAGGGCTAGTTGGTAGAGTGTAAAATAATCCA;motif=GGNNBVNB;coverage=171;IPDRatio=2.03;id=GGNNBVNB
gi|68566501|gb|CP000077.1| Sulfolobus acidocaldarius DSM 639, complete genome	kinModCall	modified_base	18401	18401	27	+	.	coverage=132;context=GGCTTCTCTAGGGCTAGTTGGTAGAGTGTAAAATAATCCAT;IPDRatio=1.66
gi|68566501|gb|CP000077.1| Sulfolobus acidocaldarius DSM 639, complete genome	kinModCall	.	18419	18419	12	-	.	context=TCAATGACTAACTAATAAATGGATTATTTTACACTCTACCA;motif=GGNNBVNB;coverage=160;IPDRatio=1.243;id=GGNNBVNB
gi|68566501|gb|CP000077.1| Sulfolobus acidocaldarius DSM 639, complete genome	kinModCall	modified_base	18432	18432	28	-	.	coverage=164;context=TAATAAAGGTTAGTCAATGACTAACTAATAAATGGATTATT;IPDRatio=1.46
gi|68566501|gb|CP000077.1| Sulfolobus acidocaldarius DSM 639, complete genome	kinModCall	modified_base	18455	18455	44	+	.	coverage=169;context=ATTGACTAACCTTTATTACTTTATGACCACATATTTCACAT;IPDRatio=1.66
gi|68566501|gb|CP000077.1| Sulfolobus acidocaldarius DSM 639, complete genome	kinModCall	modified_base	18510	18510	28	-	.	coverage=153;context=ATTATATATATAAATGTGAAGGATGTGGAAAAACTTACATG;IPDRatio=1.49
gi|68566501|gb|CP000077.1| Sulfolobus acidocaldarius DSM 639, complete genome	kinModCall	modified_base	18530	18530	25	-	.	coverage=148;context=AAAAATAAGCAAGAAAAAAAATTATATATATAAATGTGAAG;IPDRatio=1.50
gi|68566501|gb|CP000077.1| Sulfolobus acidocaldarius DSM 639, complete genome	kinModCall	modified_base	18559	18559	22	-	.	coverage=149;context=ATTAAATATTATTCTGTGAAGTTAAATATAAAAATAAGCAA;IPDRatio=1.40
gi|68566501|gb|CP000077.1| Sulfolobus acidocaldarius DSM 639, complete genome	kinModCall	modified_base	18566	18566	22	+	.	coverage=164;context=TTTTTATATTTAACTTCACAGAATAATATTTAATATTCATG;IPDRatio=1.45
gi|68566501|gb|CP000077.1| Sulfolobus acidocaldarius DSM 639, complete genome	kinModCall	modified_base	18611	18611	32	-	.	coverage=151;context=TTTAGTAGTTACAGATGACTTATCATTACAAAATCTACTCT;IPDRatio=1.55
gi|68566501|gb|CP000077.1| Sulfolobus acidocaldarius DSM 639, complete genome	kinModCall	modified_base	18612	18612	37	-	.	coverage=158;context=GTTTAGTAGTTACAGATGACTTATCATTACAAAATCTACTC;IPDRatio=1.60
gi|68566501|gb|CP000077.1| Sulfolobus acidocaldarius DSM 639, complete genome	kinModCall	modified_base	18657	18657	24	+	.	coverage=174;context=TTTTAAATCTAAAGCTAAAGCTGCTACAGATATGTCAGTTC;IPDRatio=1.42
gi|68566501|gb|CP000077.1| Sulfolobus acidocaldarius DSM 639, complete genome	kinModCall	modified_base	18870	18870	23	-	.	coverage=157;context=TCGATACAGCAGGCTTTTTAGCCGGTTTAGAGAATCTTTAT;IPDRatio=1.45
gi|68566501|gb|CP000077.1| Sulfolobus acidocaldarius DSM 639, complete genome	kinModCall	m4C	18878	18878	26	+	.	context=TCTCTAAACCGGCTAAAAAGCCTGCTGTATCGAACACAATA;fracLow=0.194;coverage=177;IPDRatio=1.48;fracUp=0.473;frac=0.340;identificationQv=3
gi|68566501|gb|CP000077.1| Sulfolobus acidocaldarius DSM 639, complete genome	kinModCall	modified_base	18967	18967	41	+	.	coverage=149;context=AGCCTTCTTTTCTGAAATCTTGATAGTTATTGCATCATCCT;IPDRatio=1.70
gi|68566501|gb|CP000077.1| Sulfolobus acidocaldarius DSM 639, complete genome	kinModCall	modified_base	18986	18986	25	-	.	context=GGATATCTTAAAACTAATGAGGATGATGCAATAACTATCAA;motif=GGNNBVNB;coverage=160;IPDRatio=1.49;id=GGNNBVNB
gi|68566501|gb|CP000077.1| Sulfolobus acidocaldarius DSM 639, complete genome	kinModCall	modified_base	18988	18988	30	+	.	coverage=171;context=GATAGTTATTGCATCATCCTCATTAGTTTTAAGATATCCTA;IPDRatio=1.53
gi|68566501|gb|CP000077.1| Sulfolobus acidocaldarius DSM 639, complete genome	kinModCall	.	19044	19044	1	+	.	context=CTACTATTCTGACACTTTGTGGTCTCCCTTTATCCTCTAAT;motif=GGNNBVNB;coverage=167;IPDRatio=0.888;id=GGNNBVNB
gi|68566501|gb|CP000077.1| Sulfolobus acidocaldarius DSM 639, complete genome	kinModCall	.	19051	19051	7	-	.	context=CAATAAAATTAGAGGATAAAGGGAGACCACAAAGTGTCAGA;motif=GGNNBVNB;coverage=161;IPDRatio=1.158;id=GGNNBVNB
gi|68566501|gb|CP000077.1| Sulfolobus acidocaldarius DSM 639, complete genome	kinModCall	modified_base	19052	19052	23	+	.	coverage=170;context=CTGACACTTTGTGGTCTCCCTTTATCCTCTAATTTTATTGA;IPDRatio=1.40
gi|68566501|gb|CP000077.1| Sulfolobus acidocaldarius DSM 639, complete genome	kinModCall	modified_base	19083	19083	22	+	.	coverage=173;context=ATTTTATTGAAAGCTCTTCGTTGTCAGGTAAAATTAGTGCT;IPDRatio=1.40
gi|68566501|gb|CP000077.1| Sulfolobus acidocaldarius DSM 639, complete genome	kinModCall	m6A	19098	19098	46	+	.	context=CTTCGTTGTCAGGTAAAATTAGTGCTCTAATGTCAGGTGTT;fracLow=0.123;coverage=177;IPDRatio=1.75;fracUp=0.295;frac=0.198;identificationQv=8
gi|68566501|gb|CP000077.1| Sulfolobus acidocaldarius DSM 639, complete genome	kinModCall	modified_base	19139	19139	22	-	.	coverage=159;context=AGAAAAGTGAACGCTATCAATGTTTCATTTTTAAACTGTCT;IPDRatio=1.45
gi|68566501|gb|CP000077.1| Sulfolobus acidocaldarius DSM 639, complete genome	kinModCall	.	19173	19173	2	-	.	context=ATGGGGTTATGCAGCAAATAGGATTGTTGTGCATAGAAAAG;motif=GGNNBVNB;coverage=155;IPDRatio=0.965;id=GGNNBVNB
gi|68566501|gb|CP000077.1| Sulfolobus acidocaldarius DSM 639, complete genome	kinModCall	.	19190	19190	9	-	.	context=ACCCAGGGAAGTTGGGCATGGGGTTATGCAGCAAATAGGAT;motif=GGNNBVNB;coverage=148;IPDRatio=1.183;id=GGNNBVNB
gi|68566501|gb|CP000077.1| Sulfolobus acidocaldarius DSM 639, complete genome	kinModCall	.	19196	19196	4	-	.	context=TCCACCACCCAGGGAAGTTGGGCATGGGGTTATGCAGCAAA;motif=GGNNBVNB;coverage=152;IPDRatio=1.047;id=GGNNBVNB
gi|68566501|gb|CP000077.1| Sulfolobus acidocaldarius DSM 639, complete genome	kinModCall	m4C	19204	19204	39	+	.	context=ATAACCCCATGCCCAACTTCCCTGGGTGGTGGAAACTAGTA;fracLow=0.333;coverage=172;IPDRatio=1.63;fracUp=0.725;frac=0.552;identificationQv=14
gi|68566501|gb|CP000077.1| Sulfolobus acidocaldarius DSM 639, complete genome	kinModCall	.	19207	19207	11	+	.	context=ACCCCATGCCCAACTTCCCTGGGTGGTGGAAACTAGTATTC;motif=GGNNBVNB;coverage=167;IPDRatio=1.347;id=GGNNBVNB
gi|68566501|gb|CP000077.1| Sulfolobus acidocaldarius DSM 639, complete genome	kinModCall	modified_base	19214	19214	25	+	.	coverage=166;context=GCCCAACTTCCCTGGGTGGTGGAAACTAGTATTCCGTCGCC;IPDRatio=1.51
gi|68566501|gb|CP000077.1| Sulfolobus acidocaldarius DSM 639, complete genome	kinModCall	.	19228	19228	16	-	.	context=AAATTATTTTTGAAGGCGACGGAATACTAGTTTCCACCACC;motif=GGNNBVNB;coverage=154;IPDRatio=1.388;id=GGNNBVNB
gi|68566501|gb|CP000077.1| Sulfolobus acidocaldarius DSM 639, complete genome	kinModCall	.	19287	19287	3	+	.	context=TACTTCCATATATAGTCTCAGGAAGATCAAATAATATTGCA;motif=GGNNBVNB;coverage=174;IPDRatio=0.99;id=GGNNBVNB
gi|68566501|gb|CP000077.1| Sulfolobus acidocaldarius DSM 639, complete genome	kinModCall	modified_base	19321	19321	27	+	.	coverage=177;context=TATTGCAATATCATTAAATGCGATGTCCTTTACATACTTCG;IPDRatio=1.50
gi|68566501|gb|CP000077.1| Sulfolobus acidocaldarius DSM 639, complete genome	kinModCall	.	19422	19422	7	+	.	context=ACATCTCTTTTGATTGCCCTGGTTCCACATCAAATAGGGCA;motif=GGNNBVNB;coverage=177;IPDRatio=1.129;id=GGNNBVNB
gi|68566501|gb|CP000077.1| Sulfolobus acidocaldarius DSM 639, complete genome	kinModCall	.	19427	19427	2	-	.	context=AGATCTGCCCTATTTGATGTGGAACCAGGGCAATCAAAAGA;motif=GGNNBVNB;coverage=157;IPDRatio=0.973;id=GGNNBVNB
gi|68566501|gb|CP000077.1| Sulfolobus acidocaldarius DSM 639, complete genome	kinModCall	.	19439	19439	2	+	.	context=CCTGGTTCCACATCAAATAGGGCAGATCTTCTTCCGCTTTT;motif=GGNNBVNB;coverage=170;IPDRatio=0.949;id=GGNNBVNB
gi|68566501|gb|CP000077.1| Sulfolobus acidocaldarius DSM 639, complete genome	kinModCall	.	19453	19453	11	-	.	context=CCATAATTGGTATAAAAAGCGGAAGAAGATCTGCCCTATTT;motif=GGNNBVNB;coverage=161;IPDRatio=1.257;id=GGNNBVNB
gi|68566501|gb|CP000077.1| Sulfolobus acidocaldarius DSM 639, complete genome	kinModCall	modified_base	19458	19458	26	+	.	coverage=173;context=GGGCAGATCTTCTTCCGCTTTTTATACCAATTATGGGTTTT;IPDRatio=1.64
gi|68566501|gb|CP000077.1| Sulfolobus acidocaldarius DSM 639, complete genome	kinModCall	.	19465	19465	6	-	.	context=AATTAGGAAAACCCATAATTGGTATAAAAAGCGGAAGAAGA;motif=GGKRTANND;coverage=154;IPDRatio=1.138;id=GGKRTANND
gi|68566501|gb|CP000077.1| Sulfolobus acidocaldarius DSM 639, complete genome	kinModCall	.	19507	19507	2	-	.	context=TAGTAGTTGTTGGAGGAGATGGAACATTATTGAGATATGTA;motif=GGNNBVNB;coverage=151;IPDRatio=0.969;id=GGNNBVNB
gi|68566501|gb|CP000077.1| Sulfolobus acidocaldarius DSM 639, complete genome	kinModCall	.	19529	19529	9	+	.	context=TCTCCTCCAACAACTACTATGGCATCTTCTGTCTCGTCCTC;motif=GGNNBVNB;coverage=171;IPDRatio=1.178;id=GGNNBVNB
gi|68566501|gb|CP000077.1| Sulfolobus acidocaldarius DSM 639, complete genome	kinModCall	modified_base	19658	19658	27	-	.	coverage=150;context=TATTTTAAAATCTAACTCAGGGTAAGTTAAATTATGAGACT;IPDRatio=1.52
gi|68566501|gb|CP000077.1| Sulfolobus acidocaldarius DSM 639, complete genome	kinModCall	modified_base	19690	19690	39	+	.	coverage=163;context=TTTAAAATAATTACATTAGTGCTGGATATTAGGCTTTCGTT;IPDRatio=1.64
gi|68566501|gb|CP000077.1| Sulfolobus acidocaldarius DSM 639, complete genome	kinModCall	m4C	19727	19727	35	+	.	context=CGTTAACTAGTTCTATTTCTCCGTAATGATTAATTAACCTT;fracLow=0.444;coverage=173;IPDRatio=1.70;fracUp=0.791;frac=0.616;identificationQv=7
gi|68566501|gb|CP000077.1| Sulfolobus acidocaldarius DSM 639, complete genome	kinModCall	modified_base	19762	19762	53	-	.	coverage=152;context=AAATACAAGGGAACAAAACAGCGTATCTATAAAATAAGGTT;IPDRatio=2.32
gi|68566501|gb|CP000077.1| Sulfolobus acidocaldarius DSM 639, complete genome	kinModCall	modified_base	19795	19795	28	-	.	coverage=154;context=ACAACAATATTAACTACAGGTTGGTTAACACTAAAATACAA;IPDRatio=1.61
gi|68566501|gb|CP000077.1| Sulfolobus acidocaldarius DSM 639, complete genome	kinModCall	.	19797	19797	4	-	.	context=AGACAACAATATTAACTACAGGTTGGTTAACACTAAAATAC;motif=GGNNBVNB;coverage=156;IPDRatio=1.035;id=GGNNBVNB
gi|68566501|gb|CP000077.1| Sulfolobus acidocaldarius DSM 639, complete genome	kinModCall	.	19850	19850	1	+	.	context=GAATTTTTACACTTTGTTTTGGTTTCAGTTTTATCTCTAAT;motif=GGNNBVNB;coverage=166;IPDRatio=0.87;id=GGNNBVNB
gi|68566501|gb|CP000077.1| Sulfolobus acidocaldarius DSM 639, complete genome	kinModCall	.	19877	19877	1	+	.	context=GTTTTATCTCTAATTTTTGAGGATTCTCTCCTGCGTACTCT;motif=GGNNBVNB;coverage=162;IPDRatio=0.923;id=GGNNBVNB
gi|68566501|gb|CP000077.1| Sulfolobus acidocaldarius DSM 639, complete genome	kinModCall	modified_base	19909	19909	27	+	.	coverage=164;context=GCGTACTCTATTGCAGCTTTGGTTATTTTCCTAGAATATAC;IPDRatio=1.50
gi|68566501|gb|CP000077.1| Sulfolobus acidocaldarius DSM 639, complete genome	kinModCall	modified_base	19959	19959	23	-	.	context=TACTGCCAATATATATTATTGGATTAATGATACTTGTACAG;motif=GGNNBVNB;coverage=146;IPDRatio=1.54;id=GGNNBVNB
gi|68566501|gb|CP000077.1| Sulfolobus acidocaldarius DSM 639, complete genome	kinModCall	.	19986	19986	9	+	.	context=ATATATTGGCAGTAGCAATAGGATGAAGTTTTCAGTGAGCA;motif=GGNNBVNB;coverage=164;IPDRatio=1.172;id=GGNNBVNB
gi|68566501|gb|CP000077.1| Sulfolobus acidocaldarius DSM 639, complete genome	kinModCall	modified_base	19992	19992	25	-	.	coverage=149;context=TACATTTGCTCACTGAAAACTTCATCCTATTGCTACTGCCA;IPDRatio=1.42
gi|68566501|gb|CP000077.1| Sulfolobus acidocaldarius DSM 639, complete genome	kinModCall	modified_base	19999	19999	36	+	.	coverage=168;context=AGCAATAGGATGAAGTTTTCAGTGAGCAAATGTATTTCCCA;IPDRatio=1.62
gi|68566501|gb|CP000077.1| Sulfolobus acidocaldarius DSM 639, complete genome	kinModCall	modified_base	20002	20002	27	+	.	coverage=168;context=AATAGGATGAAGTTTTCAGTGAGCAAATGTATTTCCCAATC;IPDRatio=1.49
gi|68566501|gb|CP000077.1| Sulfolobus acidocaldarius DSM 639, complete genome	kinModCall	modified_base	20060	20060	36	+	.	coverage=163;context=ATTAAAGTTTAAATAGTATAAGCCACAATCAAAATCCGGGG;IPDRatio=1.59
gi|68566501|gb|CP000077.1| Sulfolobus acidocaldarius DSM 639, complete genome	kinModCall	modified_base	20063	20063	23	-	.	coverage=147;context=AGTCCCCGGATTTTGATTGTGGCTTATACTATTTAAACTTT;IPDRatio=1.41
gi|68566501|gb|CP000077.1| Sulfolobus acidocaldarius DSM 639, complete genome	kinModCall	modified_base	20065	20065	24	+	.	coverage=167;context=AGTTTAAATAGTATAAGCCACAATCAAAATCCGGGGACTAC;IPDRatio=1.42
gi|68566501|gb|CP000077.1| Sulfolobus acidocaldarius DSM 639, complete genome	kinModCall	modified_base	20069	20069	22	-	.	coverage=142;context=CAAAGTAGTCCCCGGATTTTGATTGTGGCTTATACTATTTA;IPDRatio=1.39
gi|68566501|gb|CP000077.1| Sulfolobus acidocaldarius DSM 639, complete genome	kinModCall	m4C	20076	20076	27	+	.	context=TATAAGCCACAATCAAAATCCGGGGACTACTTTGACGGAAT;fracLow=0.327;coverage=143;IPDRatio=1.54;fracUp=0.815;frac=0.636;identificationQv=4
gi|68566501|gb|CP000077.1| Sulfolobus acidocaldarius DSM 639, complete genome	kinModCall	.	20079	20079	13	+	.	context=AAGCCACAATCAAAATCCGGGGACTACTTTGACGGAATATG;motif=GGNNBVNB;coverage=145;IPDRatio=1.291;id=GGNNBVNB
gi|68566501|gb|CP000077.1| Sulfolobus acidocaldarius DSM 639, complete genome	kinModCall	.	20092	20092	3	+	.	context=AATCCGGGGACTACTTTGACGGAATATGACATGGTTATTAT;motif=GGNNBVNB;coverage=151;IPDRatio=0.994;id=GGNNBVNB
gi|68566501|gb|CP000077.1| Sulfolobus acidocaldarius DSM 639, complete genome	kinModCall	modified_base	20103	20103	22	+	.	coverage=149;context=TACTTTGACGGAATATGACATGGTTATTATAGGCGGTGGTC;IPDRatio=1.43
gi|68566501|gb|CP000077.1| Sulfolobus acidocaldarius DSM 639, complete genome	kinModCall	modified_base	20104	20104	29	+	.	coverage=147;context=ACTTTGACGGAATATGACATGGTTATTATAGGCGGTGGTCC;IPDRatio=1.55
gi|68566501|gb|CP000077.1| Sulfolobus acidocaldarius DSM 639, complete genome	kinModCall	.	20124	20124	2	-	.	context=ATGTAGCGTAAAGTCCTATAGGACCACCGCCTATAATAACC;motif=GGNNBVNB;coverage=138;IPDRatio=0.973;id=GGNNBVNB
gi|68566501|gb|CP000077.1| Sulfolobus acidocaldarius DSM 639, complete genome	kinModCall	.	20153	20153	7	+	.	context=TTTACGCTACATTTTATGCAGGTTTAAGGGATATGAGAGCT;motif=GGNNBVNB;coverage=148;IPDRatio=1.124;id=GGNNBVNB
gi|68566501|gb|CP000077.1| Sulfolobus acidocaldarius DSM 639, complete genome	kinModCall	.	20160	20160	4	+	.	context=TACATTTTATGCAGGTTTAAGGGATATGAGAGCTTTGGTAA;motif=GGKRTANND;coverage=151;IPDRatio=1.022;id=GGKRTANND
gi|68566501|gb|CP000077.1| Sulfolobus acidocaldarius DSM 639, complete genome	kinModCall	.	20160	20160	4	+	.	context=TACATTTTATGCAGGTTTAAGGGATATGAGAGCTTTGGTAA;motif=GGNNBVNB;coverage=151;IPDRatio=1.022;id=GGNNBVNB
gi|68566501|gb|CP000077.1| Sulfolobus acidocaldarius DSM 639, complete genome	kinModCall	.	20174	20174	20	+	.	context=GTTTAAGGGATATGAGAGCTTTGGTAATTGATGCTCAAGAC;motif=TTGGTAVYD;coverage=146;IPDRatio=1.467;id=TTGGTAVYD
gi|68566501|gb|CP000077.1| Sulfolobus acidocaldarius DSM 639, complete genome	kinModCall	modified_base	20234	20234	22	+	.	coverage=115;context=TTACCTTGTATCCAGAAAAGGTAGTTTATGATGTAGGTGGT;IPDRatio=1.43
gi|68566501|gb|CP000077.1| Sulfolobus acidocaldarius DSM 639, complete genome	kinModCall	modified_base	20260	20260	23	-	.	context=AAATCATAAGCTAAAATTCCGGGATAACCACCTACATCATA;motif=GGNNBVNB;coverage=129;IPDRatio=1.61;id=GGNNBVNB
gi|68566501|gb|CP000077.1| Sulfolobus acidocaldarius DSM 639, complete genome	kinModCall	modified_base	20340	20340	22	+	.	context=AGATATTAGAATAAATGAATGGGCTGATATGATTGAAAGAA;motif=GGNNBVNB;coverage=145;IPDRatio=1.45;id=GGNNBVNB
gi|68566501|gb|CP000077.1| Sulfolobus acidocaldarius DSM 639, complete genome	kinModCall	modified_base	20350	20350	21	+	.	coverage=143;context=ATAAATGAATGGGCTGATATGATTGAAAGAACTCCAGATAA;IPDRatio=1.49
gi|68566501|gb|CP000077.1| Sulfolobus acidocaldarius DSM 639, complete genome	kinModCall	modified_base	20390	20390	24	-	.	coverage=137;context=CTTAAAGGCTCCTCCTTTATCGGTTTTTATAATCCACATAT;IPDRatio=1.50
gi|68566501|gb|CP000077.1| Sulfolobus acidocaldarius DSM 639, complete genome	kinModCall	.	20396	20396	1	+	.	context=GGATTATAAAAACCGATAAAGGAGGAGCCTTTAAGACCAAG;motif=GGNNBVNB;coverage=144;IPDRatio=0.866;id=GGNNBVNB
gi|68566501|gb|CP000077.1| Sulfolobus acidocaldarius DSM 639, complete genome	kinModCall	.	20399	20399	5	+	.	context=TTATAAAAACCGATAAAGGAGGAGCCTTTAAGACCAAGACA;motif=GGNNBVNB;coverage=148;IPDRatio=1.075;id=GGNNBVNB
gi|68566501|gb|CP000077.1| Sulfolobus acidocaldarius DSM 639, complete genome	kinModCall	.	20404	20404	4	-	.	context=AGAATTGTCTTGGTCTTAAAGGCTCCTCCTTTATCGGTTTT;motif=GGNNBVNB;coverage=139;IPDRatio=1.051;id=GGNNBVNB
gi|68566501|gb|CP000077.1| Sulfolobus acidocaldarius DSM 639, complete genome	kinModCall	.	20435	20435	9	+	.	context=AGACAATTCTTATTGCAGCTGGAATCGGGAAAATAATACCG;motif=GGNNBVNB;coverage=150;IPDRatio=1.163;id=GGNNBVNB
gi|68566501|gb|CP000077.1| Sulfolobus acidocaldarius DSM 639, complete genome	kinModCall	modified_base	20483	20483	22	+	.	coverage=149;context=TTAATGCTAAAGGAGAAATAGAGTACGAGAATAAAGGAGTA;IPDRatio=1.43
gi|68566501|gb|CP000077.1| Sulfolobus acidocaldarius DSM 639, complete genome	kinModCall	modified_base	20512	20512	33	-	.	context=AAATCCCTCTTTCTTCTCACGGTGTAGTATACTCCTTTATT;motif=GGNNBVNB,GGKRTANND;coverage=132;IPDRatio=1.90;id=GGNNBVNB,GGKRTANND
gi|68566501|gb|CP000077.1| Sulfolobus acidocaldarius DSM 639, complete genome	kinModCall	modified_base	20554	20554	30	-	.	coverage=132;context=GCAGAATCTCCTCCTCCTACTATTAGTATTCTTTTTCCCTC;IPDRatio=1.53
gi|68566501|gb|CP000077.1| Sulfolobus acidocaldarius DSM 639, complete genome	kinModCall	modified_base	20558	20558	29	+	.	context=GAAAAAGAATACTAATAGTAGGAGGAGGAGATTCTGCAGTA;motif=GGNNBVNB;coverage=152;IPDRatio=1.51;id=GGNNBVNB
gi|68566501|gb|CP000077.1| Sulfolobus acidocaldarius DSM 639, complete genome	kinModCall	modified_base	20559	20559	22	+	.	coverage=139;context=AAAAAGAATACTAATAGTAGGAGGAGGAGATTCTGCAGTAG;IPDRatio=1.43
gi|68566501|gb|CP000077.1| Sulfolobus acidocaldarius DSM 639, complete genome	kinModCall	modified_base	20571	20571	27	+	.	coverage=154;context=AATAGTAGGAGGAGGAGATTCTGCAGTAGATTGGGCTTTAA;IPDRatio=1.50
gi|68566501|gb|CP000077.1| Sulfolobus acidocaldarius DSM 639, complete genome	kinModCall	modified_base	20585	20585	22	-	.	coverage=139;context=CACTGGTGATAATGTTAAAGCCCAATCTACTGCAGAATCTC;IPDRatio=1.50
gi|68566501|gb|CP000077.1| Sulfolobus acidocaldarius DSM 639, complete genome	kinModCall	modified_base	20614	20614	23	+	.	coverage=156;context=TTATCACCAGTGGCAAAATCAGTTACTCTAATACACAGGAG;IPDRatio=1.44
gi|68566501|gb|CP000077.1| Sulfolobus acidocaldarius DSM 639, complete genome	kinModCall	modified_base	20645	20645	21	+	.	coverage=151;context=TACACAGGAGAGATCAATTTAGGGCACATGAAAGAAGTGTA;IPDRatio=1.42
gi|68566501|gb|CP000077.1| Sulfolobus acidocaldarius DSM 639, complete genome	kinModCall	modified_base	20646	20646	30	+	.	coverage=149;context=ACACAGGAGAGATCAATTTAGGGCACATGAAAGAAGTGTAA;IPDRatio=1.57
gi|68566501|gb|CP000077.1| Sulfolobus acidocaldarius DSM 639, complete genome	kinModCall	.	20647	20647	16	+	.	context=CACAGGAGAGATCAATTTAGGGCACATGAAAGAAGTGTAAA;motif=GGNNBVNB;coverage=143;IPDRatio=1.397;id=GGNNBVNB
gi|68566501|gb|CP000077.1| Sulfolobus acidocaldarius DSM 639, complete genome	kinModCall	modified_base	20670	20670	21	-	.	coverage=127;context=CTGTAGCTACTTGGAACATCTGTTTTACACTTCTTTCATGT;IPDRatio=1.55
gi|68566501|gb|CP000077.1| Sulfolobus acidocaldarius DSM 639, complete genome	kinModCall	.	20678	20678	7	-	.	context=AGTATAAACTGTAGCTACTTGGAACATCTGTTTTACACTTC;motif=GGNNBVNB;coverage=131;IPDRatio=1.132;id=GGNNBVNB
gi|68566501|gb|CP000077.1| Sulfolobus acidocaldarius DSM 639, complete genome	kinModCall	.	20700	20700	1	+	.	context=AGTAGCTACAGTTTATACTTGGCATGAGTTGAAGGAAGTAA;motif=GGNNBVNB;coverage=150;IPDRatio=0.925;id=GGNNBVNB
gi|68566501|gb|CP000077.1| Sulfolobus acidocaldarius DSM 639, complete genome	kinModCall	.	20722	20722	2	+	.	context=CATGAGTTGAAGGAAGTAAAGGGGGATGGAAGTAAGGTTAC;motif=GGNNBVNB;coverage=146;IPDRatio=0.976;id=GGNNBVNB
gi|68566501|gb|CP000077.1| Sulfolobus acidocaldarius DSM 639, complete genome	kinModCall	modified_base	20799	20799	24	+	.	coverage=155;context=GAAAACGCTAGATGTTGACGCTGTAATAATAAGTATTGGAC;IPDRatio=1.70
gi|68566501|gb|CP000077.1| Sulfolobus acidocaldarius DSM 639, complete genome	kinModCall	.	20824	20824	7	+	.	context=ATAATAAGTATTGGACATAAGGGAGATCTAGGAAATATGGT;motif=GGNNBVNB;coverage=156;IPDRatio=1.115;id=GGNNBVNB
gi|68566501|gb|CP000077.1| Sulfolobus acidocaldarius DSM 639, complete genome	kinModCall	modified_base	20843	20843	32	+	.	coverage=130;context=AGGGAGATCTAGGAAATATGGTCAAATGGGGTCTAAACATG;IPDRatio=1.60
gi|68566501|gb|CP000077.1| Sulfolobus acidocaldarius DSM 639, complete genome	kinModCall	modified_base	20850	20850	55	+	.	coverage=150;context=TCTAGGAAATATGGTCAAATGGGGTCTAAACATGAAAGGAA;IPDRatio=2.20
gi|68566501|gb|CP000077.1| Sulfolobus acidocaldarius DSM 639, complete genome	kinModCall	modified_base	20851	20851	23	+	.	coverage=147;context=CTAGGAAATATGGTCAAATGGGGTCTAAACATGAAAGGAAG;IPDRatio=1.60
gi|68566501|gb|CP000077.1| Sulfolobus acidocaldarius DSM 639, complete genome	kinModCall	.	20867	20867	3	+	.	context=AATGGGGTCTAAACATGAAAGGAAGGAGCATTACGGTAAAT;motif=GGNNBVNB;coverage=152;IPDRatio=1.013;id=GGNNBVNB
gi|68566501|gb|CP000077.1| Sulfolobus acidocaldarius DSM 639, complete genome	kinModCall	.	20871	20871	19	+	.	context=GGGTCTAAACATGAAAGGAAGGAGCATTACGGTAAATGGTA;motif=GGNNBVNB;coverage=154;IPDRatio=1.373;id=GGNNBVNB
gi|68566501|gb|CP000077.1| Sulfolobus acidocaldarius DSM 639, complete genome	kinModCall	modified_base	20895	20895	21	+	.	coverage=164;context=CATTACGGTAAATGGTAAAATGGAAACAAACTTAGCTGGTG;IPDRatio=1.43
gi|68566501|gb|CP000077.1| Sulfolobus acidocaldarius DSM 639, complete genome	kinModCall	modified_base	20906	20906	24	+	.	coverage=166;context=ATGGTAAAATGGAAACAAACTTAGCTGGTGTTTACGCTGCT;IPDRatio=1.42
gi|68566501|gb|CP000077.1| Sulfolobus acidocaldarius DSM 639, complete genome	kinModCall	modified_base	20937	20937	37	+	.	coverage=161;context=TTACGCTGCTGGTGATATCGTAGAGCAAGAGGGTACACCAA;IPDRatio=1.88
gi|68566501|gb|CP000077.1| Sulfolobus acidocaldarius DSM 639, complete genome	kinModCall	modified_base	20948	20948	35	+	.	context=GTGATATCGTAGAGCAAGAGGGTACACCAAAACTTGCCTTA;motif=GGNNBVNB;coverage=160;IPDRatio=1.63;id=GGNNBVNB
gi|68566501|gb|CP000077.1| Sulfolobus acidocaldarius DSM 639, complete genome	kinModCall	modified_base	20955	20955	24	-	.	context=TAGCTATTAAGGCAAGTTTTGGTGTACCCTCTTGCTCTACG;motif=GGNNBVNB;coverage=144;IPDRatio=1.58;id=GGNNBVNB
gi|68566501|gb|CP000077.1| Sulfolobus acidocaldarius DSM 639, complete genome	kinModCall	modified_base	20990	20990	27	+	.	coverage=160;context=TAGCTACAGGATTTGCTCAAGCCGCTATAGCTGTGAGTGTA;IPDRatio=1.52
gi|68566501|gb|CP000077.1| Sulfolobus acidocaldarius DSM 639, complete genome	kinModCall	.	20992	20992	10	-	.	context=GCTACACTCACAGCTATAGCGGCTTGAGCAAATCCTGTAGC;motif=GGNNBVNB;coverage=144;IPDRatio=1.19;id=GGNNBVNB
gi|68566501|gb|CP000077.1| Sulfolobus acidocaldarius DSM 639, complete genome	kinModCall	.	21029	21029	7	-	.	context=TGCAAACACTGATGCATTAGGGTCTATGTACTTCTTAGCTA;motif=GGNNBVNB;coverage=138;IPDRatio=1.143;id=GGNNBVNB
gi|68566501|gb|CP000077.1| Sulfolobus acidocaldarius DSM 639, complete genome	kinModCall	modified_base	21123	21123	21	+	.	coverage=165;context=CATAAAGACGAATTAAATAAAGTCATAAAGCAGATACATGT;IPDRatio=1.32
gi|68566501|gb|CP000077.1| Sulfolobus acidocaldarius DSM 639, complete genome	kinModCall	modified_base	21148	21148	28	-	.	coverage=131;context=ATAATACACTTTAAAAAATGGATTTACATGTATCTGCTTTA;IPDRatio=1.58
gi|68566501|gb|CP000077.1| Sulfolobus acidocaldarius DSM 639, complete genome	kinModCall	.	21174	21174	11	+	.	context=TTTAAAGTGTATTATAGTAAGGATTATGCGTATATACCTGT;motif=GGNNBVNB;coverage=160;IPDRatio=1.176;id=GGNNBVNB
gi|68566501|gb|CP000077.1| Sulfolobus acidocaldarius DSM 639, complete genome	kinModCall	modified_base	21200	21200	24	+	.	coverage=169;context=TGCGTATATACCTGTTTATGAGGAAATTTCAGGGTATGATA;IPDRatio=1.44
gi|68566501|gb|CP000077.1| Sulfolobus acidocaldarius DSM 639, complete genome	kinModCall	.	21212	21212	13	+	.	context=TGTTTATGAGGAAATTTCAGGGTATGATATTATCGAATGTA;motif=GGNNBVNB;coverage=163;IPDRatio=1.295;id=GGNNBVNB
gi|68566501|gb|CP000077.1| Sulfolobus acidocaldarius DSM 639, complete genome	kinModCall	.	21239	21239	5	-	.	context=TTAGTTTTGGAGTCTTACGAGGCGGATTACATTCGATAATA;motif=GGNNBVNB;coverage=146;IPDRatio=1.08;id=GGNNBVNB
gi|68566501|gb|CP000077.1| Sulfolobus acidocaldarius DSM 639, complete genome	kinModCall	modified_base	21240	21240	29	-	.	coverage=148;context=TTTAGTTTTGGAGTCTTACGAGGCGGATTACATTCGATAAT;IPDRatio=1.61
gi|68566501|gb|CP000077.1| Sulfolobus acidocaldarius DSM 639, complete genome	kinModCall	.	21251	21251	19	-	.	context=TTATAATCTCATTTAGTTTTGGAGTCTTACGAGGCGGATTA;motif=GGNNBVNB;coverage=147;IPDRatio=1.416;id=GGNNBVNB
gi|68566501|gb|CP000077.1| Sulfolobus acidocaldarius DSM 639, complete genome	kinModCall	modified_base	21298	21298	23	+	.	coverage=162;context=TTAGAAGTTATTACGTTATAGGAGACATAGCATTAGTAACC;IPDRatio=1.42
gi|68566501|gb|CP000077.1| Sulfolobus acidocaldarius DSM 639, complete genome	kinModCall	.	21319	21319	5	-	.	context=CTTGTCTATATTTATCTTGGGGGTTACTAATGCTATGTCTC;motif=GGNNBVNB;coverage=131;IPDRatio=1.072;id=GGNNBVNB
gi|68566501|gb|CP000077.1| Sulfolobus acidocaldarius DSM 639, complete genome	kinModCall	.	21374	21374	4	-	.	context=TGAAAACAGATTTAATCCTTGGGTTAGTTTCCATTATTGTT;motif=GGNNBVNB;coverage=155;IPDRatio=1.056;id=GGNNBVNB
gi|68566501|gb|CP000077.1| Sulfolobus acidocaldarius DSM 639, complete genome	kinModCall	modified_base	21443	21443	35	+	.	coverage=177;context=AGTAAATCAGATAGAATTTGCAGGGGGAGAAAATAAAACTC;IPDRatio=1.61
gi|68566501|gb|CP000077.1| Sulfolobus acidocaldarius DSM 639, complete genome	kinModCall	.	21513	21513	6	+	.	context=TTCTTAGTTGATATAAATAAGGTTTATGTAAACCCATCAAT;motif=GGNNBVNB;coverage=175;IPDRatio=1.103;id=GGNNBVNB
gi|68566501|gb|CP000077.1| Sulfolobus acidocaldarius DSM 639, complete genome	kinModCall	.	21545	21545	17	+	.	context=CCCATCAATGTCAAACGAAAGGCAGAAGATCGTTAACGAGA;motif=GGNNBVNB;coverage=181;IPDRatio=1.315;id=GGNNBVNB
gi|68566501|gb|CP000077.1| Sulfolobus acidocaldarius DSM 639, complete genome	kinModCall	modified_base	21568	21568	23	+	.	coverage=178;context=AGAAGATCGTTAACGAGATAGAATGTGGTAAAATAGTTGAC;IPDRatio=1.39
gi|68566501|gb|CP000077.1| Sulfolobus acidocaldarius DSM 639, complete genome	kinModCall	modified_base	21608	21608	31	+	.	coverage=179;context=CCTATTTACAGGTTATGGCGCTATTGCAATCCATTTGGCAA;IPDRatio=1.56
gi|68566501|gb|CP000077.1| Sulfolobus acidocaldarius DSM 639, complete genome	kinModCall	modified_base	21637	21637	26	+	.	coverage=172;context=TCCATTTGGCAAGAAAATGTGGGTATATAGTTGCTGGAGAT;IPDRatio=1.80
gi|68566501|gb|CP000077.1| Sulfolobus acidocaldarius DSM 639, complete genome	kinModCall	modified_base	21638	21638	42	+	.	context=CCATTTGGCAAGAAAATGTGGGTATATAGTTGCTGGAGATC;motif=GGKRTANND;coverage=164;IPDRatio=1.78;id=GGKRTANND
gi|68566501|gb|CP000077.1| Sulfolobus acidocaldarius DSM 639, complete genome	kinModCall	modified_base	21657	21657	26	-	.	coverage=168;context=AATAGACCTTCTAAGTTTAGATCTCCAGCAACTATATACCC;IPDRatio=1.47
gi|68566501|gb|CP000077.1| Sulfolobus acidocaldarius DSM 639, complete genome	kinModCall	modified_base	21658	21658	26	+	.	coverage=181;context=GGTATATAGTTGCTGGAGATCTAAACTTAGAAGGTCTATTA;IPDRatio=1.44
gi|68566501|gb|CP000077.1| Sulfolobus acidocaldarius DSM 639, complete genome	kinModCall	.	21670	21670	20	+	.	context=CTGGAGATCTAAACTTAGAAGGTCTATTACTTTTGAAAGAA;motif=GGNNBVNB;coverage=182;IPDRatio=1.325;id=GGNNBVNB
gi|68566501|gb|CP000077.1| Sulfolobus acidocaldarius DSM 639, complete genome	kinModCall	modified_base	21674	21674	25	-	.	coverage=170;context=TAGATTCTTTCAAAAGTAATAGACCTTCTAAGTTTAGATCT;IPDRatio=1.41
gi|68566501|gb|CP000077.1| Sulfolobus acidocaldarius DSM 639, complete genome	kinModCall	.	21797	21797	11	-	.	context=TAAATTGACTAACTATAGTCGGATTATCAGCAATTCCTAAA;motif=GGNNBVNB;coverage=170;IPDRatio=1.265;id=GGNNBVNB
gi|68566501|gb|CP000077.1| Sulfolobus acidocaldarius DSM 639, complete genome	kinModCall	modified_base	21847	21847	31	-	.	coverage=175;context=AGCTAGTATGTAAAAAAATGCCTCTTTGCATACCCTACATA;IPDRatio=1.59
gi|68566501|gb|CP000077.1| Sulfolobus acidocaldarius DSM 639, complete genome	kinModCall	modified_base	21864	21864	21	-	.	coverage=167;context=GCCTCCTCCGTGCTATGAGCTAGTATGTAAAAAAATGCCTC;IPDRatio=1.41
gi|68566501|gb|CP000077.1| Sulfolobus acidocaldarius DSM 639, complete genome	kinModCall	.	21876	21876	1	+	.	context=TACATACTAGCTCATAGCACGGAGGAGGCTAGTAATCTTAT;motif=GGNNBVNB;coverage=180;IPDRatio=0.923;id=GGNNBVNB
gi|68566501|gb|CP000077.1| Sulfolobus acidocaldarius DSM 639, complete genome	kinModCall	modified_base	21882	21882	24	+	.	coverage=172;context=CTAGCTCATAGCACGGAGGAGGCTAGTAATCTTATAGGATT;IPDRatio=1.44
gi|68566501|gb|CP000077.1| Sulfolobus acidocaldarius DSM 639, complete genome	kinModCall	.	21898	21898	10	+	.	context=AGGAGGCTAGTAATCTTATAGGATTAGCTAACTGGGTTAAG;motif=GGNNBVNB;coverage=175;IPDRatio=1.204;id=GGNNBVNB
gi|68566501|gb|CP000077.1| Sulfolobus acidocaldarius DSM 639, complete genome	kinModCall	modified_base	21911	21911	29	+	.	context=TCTTATAGGATTAGCTAACTGGGTTAAGGTTAATGACTACT;motif=GGNNBVNB;coverage=176;IPDRatio=1.53;id=GGNNBVNB
gi|68566501|gb|CP000077.1| Sulfolobus acidocaldarius DSM 639, complete genome	kinModCall	m6A	21938	21938	144	+	.	context=GGTTAATGACTACTCTAAGGATCTCTTCATCTTTAAGGGGA;fracLow=0.452;motif=GGATCY;coverage=179;IPDRatio=3.01;id=GGATCY;fracUp=0.680;frac=0.571;identificationQv=82
gi|68566501|gb|CP000077.1| Sulfolobus acidocaldarius DSM 639, complete genome	kinModCall	modified_base	21938	21938	24	-	.	coverage=163;context=TCCCCTTAAAGATGAAGAGATCCTTAGAGTAGTCATTAACC;IPDRatio=1.39
gi|68566501|gb|CP000077.1| Sulfolobus acidocaldarius DSM 639, complete genome	kinModCall	m6A	21939	21939	67	-	.	context=CTCCCCTTAAAGATGAAGAGATCCTTAGAGTAGTCATTAAC;fracLow=0.173;motif=AGATCC;coverage=170;IPDRatio=2.05;id=AGATCC;fracUp=0.394;frac=0.287;identificationQv=5
gi|68566501|gb|CP000077.1| Sulfolobus acidocaldarius DSM 639, complete genome	kinModCall	modified_base	21945	21945	23	-	.	coverage=170;context=CTGATTCTCCCCTTAAAGATGAAGAGATCCTTAGAGTAGTC;IPDRatio=1.44
gi|68566501|gb|CP000077.1| Sulfolobus acidocaldarius DSM 639, complete genome	kinModCall	.	21955	21955	5	+	.	context=AGGATCTCTTCATCTTTAAGGGGAGAATCAGATGTCAGTAA;motif=GGNNBVNB;coverage=177;IPDRatio=1.072;id=GGNNBVNB
gi|68566501|gb|CP000077.1| Sulfolobus acidocaldarius DSM 639, complete genome	kinModCall	modified_base	21984	21984	41	-	.	coverage=143;context=GAACAGACCAGAGCAATATGGTAGCTATATTACTGACATCT;IPDRatio=1.65
gi|68566501|gb|CP000077.1| Sulfolobus acidocaldarius DSM 639, complete genome	kinModCall	.	21996	21996	2	+	.	context=TATAGCTACCATATTGCTCTGGTCTGTTCTCAGCTTCCTGA;motif=GGNNBVNB;coverage=189;IPDRatio=0.948;id=GGNNBVNB
gi|68566501|gb|CP000077.1| Sulfolobus acidocaldarius DSM 639, complete genome	kinModCall	.	22013	22013	5	-	.	context=CATTAATAGGGAAATTGTCAGGAAGCTGAGAACAGACCAGA;motif=GGNNBVNB;coverage=170;IPDRatio=1.077;id=GGNNBVNB
gi|68566501|gb|CP000077.1| Sulfolobus acidocaldarius DSM 639, complete genome	kinModCall	.	22112	22112	2	+	.	context=TTCTGAAGATCATTCTATTTGGGTCAGTCAATTTTAATTTA;motif=GGNNBVNB;coverage=184;IPDRatio=0.932;id=GGNNBVNB
gi|68566501|gb|CP000077.1| Sulfolobus acidocaldarius DSM 639, complete genome	kinModCall	.	22140	22140	1	-	.	context=CAGATATTATACGTGGAAGGGGATCGTCTAAATTAAAATTG;motif=GGNNBVNB;coverage=150;IPDRatio=0.837;id=GGNNBVNB
gi|68566501|gb|CP000077.1| Sulfolobus acidocaldarius DSM 639, complete genome	kinModCall	.	22141	22141	1	-	.	context=ACAGATATTATACGTGGAAGGGGATCGTCTAAATTAAAATT;motif=GGNNBVNB;coverage=160;IPDRatio=0.866;id=GGNNBVNB
gi|68566501|gb|CP000077.1| Sulfolobus acidocaldarius DSM 639, complete genome	kinModCall	modified_base	22143	22143	28	+	.	coverage=187;context=TTTTAATTTAGACGATCCCCTTCCACGTATAATATCTGTAA;IPDRatio=1.46
gi|68566501|gb|CP000077.1| Sulfolobus acidocaldarius DSM 639, complete genome	kinModCall	.	22146	22146	3	-	.	context=GACTTACAGATATTATACGTGGAAGGGGATCGTCTAAATTA;motif=GGNNBVNB;coverage=173;IPDRatio=1.012;id=GGNNBVNB
gi|68566501|gb|CP000077.1| Sulfolobus acidocaldarius DSM 639, complete genome	kinModCall	.	22266	22266	17	-	.	context=CTAGAGGAGACTGCATCATTGGGATACTTTCAGATAAAGGT;motif=GGKRTANND;coverage=175;IPDRatio=1.327;id=GGKRTANND
gi|68566501|gb|CP000077.1| Sulfolobus acidocaldarius DSM 639, complete genome	kinModCall	.	22266	22266	17	-	.	context=CTAGAGGAGACTGCATCATTGGGATACTTTCAGATAAAGGT;motif=GGNNBVNB;coverage=175;IPDRatio=1.327;id=GGNNBVNB
gi|68566501|gb|CP000077.1| Sulfolobus acidocaldarius DSM 639, complete genome	kinModCall	modified_base	22417	22417	27	-	.	coverage=152;context=CAAAATTAATAGAAGTTAGGGGCTACACATTTATTCTAGCT;IPDRatio=1.57
gi|68566501|gb|CP000077.1| Sulfolobus acidocaldarius DSM 639, complete genome	kinModCall	modified_base	22418	22418	33	-	.	coverage=163;context=GCAAAATTAATAGAAGTTAGGGGCTACACATTTATTCTAGC;IPDRatio=1.61
gi|68566501|gb|CP000077.1| Sulfolobus acidocaldarius DSM 639, complete genome	kinModCall	modified_base	22420	22420	21	-	.	coverage=177;context=ATGCAAAATTAATAGAAGTTAGGGGCTACACATTTATTCTA;IPDRatio=1.39
gi|68566501|gb|CP000077.1| Sulfolobus acidocaldarius DSM 639, complete genome	kinModCall	modified_base	22435	22435	25	+	.	coverage=176;context=GCCCCTAACTTCTATTAATTTTGCATTTACCTTATCAGCAA;IPDRatio=1.43
gi|68566501|gb|CP000077.1| Sulfolobus acidocaldarius DSM 639, complete genome	kinModCall	modified_base	22493	22493	32	+	.	coverage=175;context=TTTCTATCTTCAACATCAGCTCCTATTCTTATTTTAACGAC;IPDRatio=1.53
gi|68566501|gb|CP000077.1| Sulfolobus acidocaldarius DSM 639, complete genome	kinModCall	.	22555	22555	10	-	.	context=GCAAGAAAGGACTCAATGAAGGGATGGTAAACGAAATAAAG;motif=GGNNBVNB;coverage=172;IPDRatio=1.196;id=GGNNBVNB
gi|68566501|gb|CP000077.1| Sulfolobus acidocaldarius DSM 639, complete genome	kinModCall	.	22591	22591	18	+	.	context=CTTGCCTATTCTTATGTCTGGGTGGGATGCCTTTACCCTCT;motif=GGNNBVNB;coverage=162;IPDRatio=1.394;id=GGNNBVNB
gi|68566501|gb|CP000077.1| Sulfolobus acidocaldarius DSM 639, complete genome	kinModCall	.	22594	22594	4	+	.	context=GCCTATTCTTATGTCTGGGTGGGATGCCTTTACCCTCTTTA;motif=GGNNBVNB;coverage=173;IPDRatio=1.023;id=GGNNBVNB
gi|68566501|gb|CP000077.1| Sulfolobus acidocaldarius DSM 639, complete genome	kinModCall	.	22595	22595	8	+	.	context=CCTATTCTTATGTCTGGGTGGGATGCCTTTACCCTCTTTAC;motif=GGNNBVNB;coverage=168;IPDRatio=1.163;id=GGNNBVNB
gi|68566501|gb|CP000077.1| Sulfolobus acidocaldarius DSM 639, complete genome	kinModCall	.	22601	22601	15	-	.	context=GAGATAGTAAAGAGGGTAAAGGCATCCCACCCAGACATAAG;motif=GGNNBVNB;coverage=175;IPDRatio=1.307;id=GGNNBVNB
gi|68566501|gb|CP000077.1| Sulfolobus acidocaldarius DSM 639, complete genome	kinModCall	modified_base	22645	22645	28	-	.	coverage=170;context=AACATGTTTATTATGTGGATGGGTCAGAAGATATGAGCTTA;IPDRatio=1.50
gi|68566501|gb|CP000077.1| Sulfolobus acidocaldarius DSM 639, complete genome	kinModCall	.	22649	22649	8	-	.	context=TAAGAACATGTTTATTATGTGGATGGGTCAGAAGATATGAG;motif=GGNNBVNB;coverage=170;IPDRatio=1.139;id=GGNNBVNB
gi|68566501|gb|CP000077.1| Sulfolobus acidocaldarius DSM 639, complete genome	kinModCall	modified_base	22708	22708	26	-	.	coverage=133;context=TTACGTACCACTGGTCATAGGATTGACAGAGAGAAGGAGAA;IPDRatio=1.53
gi|68566501|gb|CP000077.1| Sulfolobus acidocaldarius DSM 639, complete genome	kinModCall	modified_base	22709	22709	35	-	.	context=GTTACGTACCACTGGTCATAGGATTGACAGAGAGAAGGAGA;motif=GGNNBVNB;coverage=168;IPDRatio=1.63;id=GGNNBVNB
gi|68566501|gb|CP000077.1| Sulfolobus acidocaldarius DSM 639, complete genome	kinModCall	modified_base	22800	22800	21	-	.	coverage=168;context=GCCAGAGAATATACAAAATTGGCTATTACGTATTCACGTAA;IPDRatio=1.40
gi|68566501|gb|CP000077.1| Sulfolobus acidocaldarius DSM 639, complete genome	kinModCall	modified_base	22883	22883	25	+	.	coverage=178;context=AATGAGTTCTAATGACCTCCTCTTGTAGGGTTTTACATTTT;IPDRatio=1.45
gi|68566501|gb|CP000077.1| Sulfolobus acidocaldarius DSM 639, complete genome	kinModCall	modified_base	22975	22975	23	+	.	coverage=174;context=AGATTCTGCGTTAGAACTTGTTCCCCGAGAGATCGTATCCC;IPDRatio=1.39
gi|68566501|gb|CP000077.1| Sulfolobus acidocaldarius DSM 639, complete genome	kinModCall	modified_base	22978	22978	25	+	.	coverage=183;context=TTCTGCGTTAGAACTTGTTCCCCGAGAGATCGTATCCCACC;IPDRatio=1.47
gi|68566501|gb|CP000077.1| Sulfolobus acidocaldarius DSM 639, complete genome	kinModCall	.	22978	22978	16	-	.	context=GGTGGGATACGATCTCTCGGGGAACAAGTTCTAACGCAGAA;motif=GGNNBVNB;coverage=155;IPDRatio=1.309;id=GGNNBVNB
gi|68566501|gb|CP000077.1| Sulfolobus acidocaldarius DSM 639, complete genome	kinModCall	modified_base	22979	22979	29	-	.	coverage=155;context=GGGTGGGATACGATCTCTCGGGGAACAAGTTCTAACGCAGA;IPDRatio=1.56
gi|68566501|gb|CP000077.1| Sulfolobus acidocaldarius DSM 639, complete genome	kinModCall	modified_base	22990	22990	28	+	.	coverage=170;context=ACTTGTTCCCCGAGAGATCGTATCCCACCCTGCTGTTGTAA;IPDRatio=1.67
gi|68566501|gb|CP000077.1| Sulfolobus acidocaldarius DSM 639, complete genome	kinModCall	modified_base	22995	22995	25	-	.	context=ATTTTTTACAACAGCAGGGTGGGATACGATCTCTCGGGGAA;motif=GGNNBVNB,GGKRTANND;coverage=159;IPDRatio=1.50;id=GGNNBVNB,GGKRTANND
gi|68566501|gb|CP000077.1| Sulfolobus acidocaldarius DSM 639, complete genome	kinModCall	modified_base	22998	22998	21	-	.	context=AGCATTTTTTACAACAGCAGGGTGGGATACGATCTCTCGGG;motif=GGNNBVNB;coverage=148;IPDRatio=1.45;id=GGNNBVNB
gi|68566501|gb|CP000077.1| Sulfolobus acidocaldarius DSM 639, complete genome	kinModCall	modified_base	23015	23015	24	-	.	coverage=166;context=TTTTTACCCCTTCTTACAGCATTTTTTACAACAGCAGGGTG;IPDRatio=1.36
gi|68566501|gb|CP000077.1| Sulfolobus acidocaldarius DSM 639, complete genome	kinModCall	m4C	23017	23017	52	+	.	context=CCCTGCTGTTGTAAAAAATGCTGTAAGAAGGGGTAAAAAGG;fracLow=0.398;coverage=180;IPDRatio=1.78;fracUp=0.770;frac=0.568;identificationQv=25
gi|68566501|gb|CP000077.1| Sulfolobus acidocaldarius DSM 639, complete genome	kinModCall	modified_base	23021	23021	24	-	.	coverage=158;context=TCTGCCTTTTTACCCCTTCTTACAGCATTTTTTACAACAGC;IPDRatio=1.51
gi|68566501|gb|CP000077.1| Sulfolobus acidocaldarius DSM 639, complete genome	kinModCall	modified_base	23024	23024	31	-	.	coverage=157;context=TTTTCTGCCTTTTTACCCCTTCTTACAGCATTTTTTACAAC;IPDRatio=1.53
gi|68566501|gb|CP000077.1| Sulfolobus acidocaldarius DSM 639, complete genome	kinModCall	modified_base	23025	23025	26	+	.	coverage=176;context=TTGTAAAAAATGCTGTAAGAAGGGGTAAAAAGGCAGAAAAT;IPDRatio=1.52
gi|68566501|gb|CP000077.1| Sulfolobus acidocaldarius DSM 639, complete genome	kinModCall	modified_base	23026	23026	43	+	.	context=TGTAAAAAATGCTGTAAGAAGGGGTAAAAAGGCAGAAAATA;motif=GGKRTANND;coverage=179;IPDRatio=1.80;id=GGKRTANND
gi|68566501|gb|CP000077.1| Sulfolobus acidocaldarius DSM 639, complete genome	kinModCall	modified_base	23047	23047	26	+	.	coverage=183;context=GGGTAAAAAGGCAGAAAATACCTTACTTGATATTTCATTGC;IPDRatio=1.51
gi|68566501|gb|CP000077.1| Sulfolobus acidocaldarius DSM 639, complete genome	kinModCall	modified_base	23054	23054	34	-	.	coverage=167;context=TTATAATGCAATGAAATATCAAGTAAGGTATTTTCTGCCTT;IPDRatio=1.58
gi|68566501|gb|CP000077.1| Sulfolobus acidocaldarius DSM 639, complete genome	kinModCall	modified_base	23058	23058	22	+	.	coverage=182;context=CAGAAAATACCTTACTTGATATTTCATTGCATTATAAAGCT;IPDRatio=1.37
gi|68566501|gb|CP000077.1| Sulfolobus acidocaldarius DSM 639, complete genome	kinModCall	modified_base	23068	23068	21	-	.	coverage=161;context=AGTTTTTCATAGCTTTATAATGCAATGAAATATCAAGTAAG;IPDRatio=1.40
gi|68566501|gb|CP000077.1| Sulfolobus acidocaldarius DSM 639, complete genome	kinModCall	modified_base	23090	23090	22	+	.	coverage=181;context=TATAAAGCTATGAAAAACTTAGAGAATGCGAATAAGAGGGG;IPDRatio=1.40
gi|68566501|gb|CP000077.1| Sulfolobus acidocaldarius DSM 639, complete genome	kinModCall	modified_base	23108	23108	21	+	.	coverage=170;context=TTAGAGAATGCGAATAAGAGGGGAAGACCAGATATAGTTCA;IPDRatio=1.43
gi|68566501|gb|CP000077.1| Sulfolobus acidocaldarius DSM 639, complete genome	kinModCall	modified_base	23109	23109	44	+	.	context=TAGAGAATGCGAATAAGAGGGGAAGACCAGATATAGTTCAT;motif=GGNNBVNB;coverage=156;IPDRatio=1.85;id=GGNNBVNB
gi|68566501|gb|CP000077.1| Sulfolobus acidocaldarius DSM 639, complete genome	kinModCall	modified_base	23117	23117	23	-	.	coverage=162;context=AATGCGAAATGAACTATATCTGGTCTTCCCCTCTTATTCGC;IPDRatio=1.42
gi|68566501|gb|CP000077.1| Sulfolobus acidocaldarius DSM 639, complete genome	kinModCall	modified_base	23153	23153	37	-	.	coverage=158;context=CCTCTGATCTCCTCTTCAAGGGTTAAAAATAACAACAATGC;IPDRatio=1.65
gi|68566501|gb|CP000077.1| Sulfolobus acidocaldarius DSM 639, complete genome	kinModCall	modified_base	23154	23154	35	-	.	coverage=157;context=TCCTCTGATCTCCTCTTCAAGGGTTAAAAATAACAACAATG;IPDRatio=1.66
gi|68566501|gb|CP000077.1| Sulfolobus acidocaldarius DSM 639, complete genome	kinModCall	modified_base	23181	23181	23	+	.	coverage=171;context=AGGAGATCAGAGGAGATCTATTTATACATACAATTGACGGT;IPDRatio=1.47
gi|68566501|gb|CP000077.1| Sulfolobus acidocaldarius DSM 639, complete genome	kinModCall	modified_base	23192	23192	22	-	.	coverage=153;context=AATATTATTTTACCGTCAATTGTATGTATAAATAGATCTCC;IPDRatio=1.44
gi|68566501|gb|CP000077.1| Sulfolobus acidocaldarius DSM 639, complete genome	kinModCall	.	23233	23233	9	-	.	context=ACCTGTTGTAGTTTTTAGGTGGTCTCATTTGCCTATCAACG;motif=GGNNBVNB;coverage=167;IPDRatio=1.149;id=GGNNBVNB
gi|68566501|gb|CP000077.1| Sulfolobus acidocaldarius DSM 639, complete genome	kinModCall	.	23259	23259	8	+	.	context=AAAACTACAACAGGTTTGTAGGATTAATGGAACAGTTATTA;motif=GGNNBVNB;coverage=178;IPDRatio=1.141;id=GGNNBVNB
gi|68566501|gb|CP000077.1| Sulfolobus acidocaldarius DSM 639, complete genome	kinModCall	modified_base	23267	23267	25	+	.	context=AACAGGTTTGTAGGATTAATGGAACAGTTATTATTAGAGGG;motif=GGNNBVNB;coverage=177;IPDRatio=1.41;id=GGNNBVNB
gi|68566501|gb|CP000077.1| Sulfolobus acidocaldarius DSM 639, complete genome	kinModCall	modified_base	23296	23296	21	+	.	coverage=166;context=ATTATTAGAGGGCAAAATTCCTCCAAAGGGTGATAGGACTC;IPDRatio=1.36
gi|68566501|gb|CP000077.1| Sulfolobus acidocaldarius DSM 639, complete genome	kinModCall	.	23299	23299	15	-	.	context=TTAGAGTCCTATCACCCTTTGGAGGAATTTTGCCCTCTAAT;motif=GGNNBVNB;coverage=173;IPDRatio=1.323;id=GGNNBVNB
gi|68566501|gb|CP000077.1| Sulfolobus acidocaldarius DSM 639, complete genome	kinModCall	.	23347	23347	3	+	.	context=TACTAACCTTAAATTAAAGGATCTCTCTAGAAAATACTCCT;motif=GGATCY;coverage=181;IPDRatio=1.007;id=GGATCY
gi|68566501|gb|CP000077.1| Sulfolobus acidocaldarius DSM 639, complete genome	kinModCall	.	23348	23348	0	-	.	context=GAGGAGTATTTTCTAGAGAGATCCTTTAATTTAAGGTTAGT;motif=AGATCC;coverage=170;IPDRatio=0.83;id=AGATCC
gi|68566501|gb|CP000077.1| Sulfolobus acidocaldarius DSM 639, complete genome	kinModCall	.	23366	23366	15	-	.	context=TCACTTAACACTATTAGAGAGGAGTATTTTCTAGAGAGATC;motif=GGNNBVNB;coverage=177;IPDRatio=1.334;id=GGNNBVNB
gi|68566501|gb|CP000077.1| Sulfolobus acidocaldarius DSM 639, complete genome	kinModCall	modified_base	23392	23392	51	+	.	coverage=149;context=AATAGTGTTAAGTGAAAGTGGAAGAAAAGTAAATCCTGCTG;IPDRatio=1.86
gi|68566501|gb|CP000077.1| Sulfolobus acidocaldarius DSM 639, complete genome	kinModCall	modified_base	23440	23440	31	+	.	coverage=183;context=CAAACTCATGCACGAAAATGTGCTATTTGGGGTAGGCGCAT;IPDRatio=1.54
gi|68566501|gb|CP000077.1| Sulfolobus acidocaldarius DSM 639, complete genome	kinModCall	modified_base	23448	23448	25	+	.	context=TGCACGAAAATGTGCTATTTGGGGTAGGCGCATTTGCTCAT;motif=GGNNBVNB;coverage=182;IPDRatio=1.53;id=GGNNBVNB
gi|68566501|gb|CP000077.1| Sulfolobus acidocaldarius DSM 639, complete genome	kinModCall	.	23450	23450	3	+	.	context=CACGAAAATGTGCTATTTGGGGTAGGCGCATTTGCTCATGG;motif=GGNNBVNB;coverage=162;IPDRatio=0.995;id=GGNNBVNB
gi|68566501|gb|CP000077.1| Sulfolobus acidocaldarius DSM 639, complete genome	kinModCall	modified_base	23454	23454	29	+	.	context=AAAATGTGCTATTTGGGGTAGGCGCATTTGCTCATGGGGAT;motif=GGNNBVNB;coverage=186;IPDRatio=1.50;id=GGNNBVNB
gi|68566501|gb|CP000077.1| Sulfolobus acidocaldarius DSM 639, complete genome	kinModCall	modified_base	23462	23462	24	+	.	coverage=167;context=CTATTTGGGGTAGGCGCATTTGCTCATGGGGATTTTTCATC;IPDRatio=1.49
gi|68566501|gb|CP000077.1| Sulfolobus acidocaldarius DSM 639, complete genome	kinModCall	modified_base	23469	23469	29	+	.	coverage=184;context=GGGTAGGCGCATTTGCTCATGGGGATTTTTCATCTGAAGTT;IPDRatio=1.47
gi|68566501|gb|CP000077.1| Sulfolobus acidocaldarius DSM 639, complete genome	kinModCall	modified_base	23470	23470	24	+	.	coverage=182;context=GGTAGGCGCATTTGCTCATGGGGATTTTTCATCTGAAGTTA;IPDRatio=1.46
gi|68566501|gb|CP000077.1| Sulfolobus acidocaldarius DSM 639, complete genome	kinModCall	modified_base	23472	23472	25	+	.	coverage=130;context=TAGGCGCATTTGCTCATGGGGATTTTTCATCTGAAGTTAAG;IPDRatio=1.48
gi|68566501|gb|CP000077.1| Sulfolobus acidocaldarius DSM 639, complete genome	kinModCall	.	23492	23492	3	+	.	context=GATTTTTCATCTGAAGTTAAGGAATCGGCTAGCGATTTTCT;motif=GGNNBVNB;coverage=187;IPDRatio=1.017;id=GGNNBVNB
gi|68566501|gb|CP000077.1| Sulfolobus acidocaldarius DSM 639, complete genome	kinModCall	modified_base	23515	23515	22	+	.	coverage=197;context=ATCGGCTAGCGATTTTCTTTCAATAAGTAAAAATGTTTTAG;IPDRatio=1.42
gi|68566501|gb|CP000077.1| Sulfolobus acidocaldarius DSM 639, complete genome	kinModCall	modified_base	23540	23540	32	-	.	coverage=187;context=ACTCTGCATATGACTTGATGAGTTTCTAAAACATTTTTACT;IPDRatio=1.62
gi|68566501|gb|CP000077.1| Sulfolobus acidocaldarius DSM 639, complete genome	kinModCall	.	23577	23577	6	+	.	context=GAGTCTCAATAGCCTGTTCAGGGTTCCTTAGCTGATAGTAA;motif=GGNNBVNB;coverage=189;IPDRatio=1.111;id=GGNNBVNB
gi|68566501|gb|CP000077.1| Sulfolobus acidocaldarius DSM 639, complete genome	kinModCall	.	23578	23578	6	+	.	context=AGTCTCAATAGCCTGTTCAGGGTTCCTTAGCTGATAGTAAT;motif=GGNNBVNB;coverage=170;IPDRatio=1.103;id=GGNNBVNB
gi|68566501|gb|CP000077.1| Sulfolobus acidocaldarius DSM 639, complete genome	kinModCall	.	23583	23583	6	-	.	context=ATAGCATTACTATCAGCTAAGGAACCCTGAACAGGCTATTG;motif=GGNNBVNB;coverage=183;IPDRatio=1.085;id=GGNNBVNB
gi|68566501|gb|CP000077.1| Sulfolobus acidocaldarius DSM 639, complete genome	kinModCall	.	23621	23621	5	-	.	context=AAGTCTCAGCTACACCTGGAGGAATAATAGTCTATAAGATA;motif=GGNNBVNB;coverage=183;IPDRatio=1.077;id=GGNNBVNB
gi|68566501|gb|CP000077.1| Sulfolobus acidocaldarius DSM 639, complete genome	kinModCall	.	23624	23624	8	-	.	context=ATCAAGTCTCAGCTACACCTGGAGGAATAATAGTCTATAAG;motif=GGNNBVNB;coverage=189;IPDRatio=1.141;id=GGNNBVNB
gi|68566501|gb|CP000077.1| Sulfolobus acidocaldarius DSM 639, complete genome	kinModCall	.	23626	23626	8	+	.	context=TATAGACTATTATTCCTCCAGGTGTAGCTGAGACTTGATTT;motif=GGKRTANND;coverage=192;IPDRatio=1.155;id=GGKRTANND
gi|68566501|gb|CP000077.1| Sulfolobus acidocaldarius DSM 639, complete genome	kinModCall	.	23626	23626	8	+	.	context=TATAGACTATTATTCCTCCAGGTGTAGCTGAGACTTGATTT;motif=GGNNBVNB;coverage=192;IPDRatio=1.155;id=GGNNBVNB
gi|68566501|gb|CP000077.1| Sulfolobus acidocaldarius DSM 639, complete genome	kinModCall	.	23664	23664	1	-	.	context=ATATTTAGAAAAATATTAGAGGAGTATGGCTTTAGAGTAAA;motif=GGNNBVNB;coverage=185;IPDRatio=0.884;id=GGNNBVNB
gi|68566501|gb|CP000077.1| Sulfolobus acidocaldarius DSM 639, complete genome	kinModCall	modified_base	23714	23714	30	-	.	coverage=179;context=GAATTACAGGCTCTGGATTTGGGTTAGAGTCAACAACCTGT;IPDRatio=1.55
gi|68566501|gb|CP000077.1| Sulfolobus acidocaldarius DSM 639, complete genome	kinModCall	modified_base	23747	23747	35	-	.	context=TTCTCAAACAGGACGAGGACGGAATAGTAATAAGAATTACA;motif=GGNNBVNB;coverage=193;IPDRatio=1.70;id=GGNNBVNB
gi|68566501|gb|CP000077.1| Sulfolobus acidocaldarius DSM 639, complete genome	kinModCall	modified_base	23756	23756	29	+	.	coverage=201;context=TATTACTATTCCGTCCTCGTCCTGTTTGAGAAATACATCCT;IPDRatio=1.52
gi|68566501|gb|CP000077.1| Sulfolobus acidocaldarius DSM 639, complete genome	kinModCall	.	23757	23757	7	-	.	context=AAGGATGTATTTCTCAAACAGGACGAGGACGGAATAGTAAT;motif=GGNNBVNB;coverage=191;IPDRatio=1.11;id=GGNNBVNB
gi|68566501|gb|CP000077.1| Sulfolobus acidocaldarius DSM 639, complete genome	kinModCall	modified_base	23944	23944	21	-	.	context=GCTTATACCAGTGACCACGTGGTATCTTGAAAATCTAATAA;motif=GGNNBVNB;coverage=184;IPDRatio=1.43;id=GGNNBVNB
gi|68566501|gb|CP000077.1| Sulfolobus acidocaldarius DSM 639, complete genome	kinModCall	modified_base	23956	23956	24	+	.	context=CAAGATACCACGTGGTCACTGGTATAAGCTCTAAGTCTTTA;motif=GGNNBVNB;coverage=192;IPDRatio=1.47;id=GGNNBVNB
gi|68566501|gb|CP000077.1| Sulfolobus acidocaldarius DSM 639, complete genome	kinModCall	.	24042	24042	6	-	.	context=AATCTAGCTATTCAGGCTATGGTTGAGGCACTTAGAGAGGG;motif=GGNNBVNB;coverage=195;IPDRatio=1.098;id=GGNNBVNB
gi|68566501|gb|CP000077.1| Sulfolobus acidocaldarius DSM 639, complete genome	kinModCall	.	24135	24135	12	-	.	context=TTGGGAAGAATAAATATAGCGGCAGATGAAAAGCTAGTGAA;motif=GGNNBVNB;coverage=203;IPDRatio=1.199;id=GGNNBVNB
gi|68566501|gb|CP000077.1| Sulfolobus acidocaldarius DSM 639, complete genome	kinModCall	modified_base	24136	24136	26	-	.	coverage=205;context=ATTGGGAAGAATAAATATAGCGGCAGATGAAAAGCTAGTGA;IPDRatio=1.45
gi|68566501|gb|CP000077.1| Sulfolobus acidocaldarius DSM 639, complete genome	kinModCall	modified_base	24150	24150	36	+	.	coverage=200;context=TCTGCCGCTATATTTATTCTTCCCAATCACTCCCACACTAT;IPDRatio=1.57
gi|68566501|gb|CP000077.1| Sulfolobus acidocaldarius DSM 639, complete genome	kinModCall	.	24152	24152	10	-	.	context=TTATAGTGTGGGAGTGATTGGGAAGAATAAATATAGCGGCA;motif=GGNNBVNB;coverage=184;IPDRatio=1.187;id=GGNNBVNB
gi|68566501|gb|CP000077.1| Sulfolobus acidocaldarius DSM 639, complete genome	kinModCall	modified_base	24161	24161	21	+	.	coverage=208;context=ATTTATTCTTCCCAATCACTCCCACACTATAAAATAAGAAA;IPDRatio=1.40
gi|68566501|gb|CP000077.1| Sulfolobus acidocaldarius DSM 639, complete genome	kinModCall	.	24162	24162	4	-	.	context=GTTTCTTATTTTATAGTGTGGGAGTGATTGGGAAGAATAAA;motif=GGNNBVNB;coverage=187;IPDRatio=1.037;id=GGNNBVNB
gi|68566501|gb|CP000077.1| Sulfolobus acidocaldarius DSM 639, complete genome	kinModCall	modified_base	24214	24214	22	-	.	coverage=208;context=TTACTCCTAGATAACACGTTCGTTGGTAAAGAAAAGCTATT;IPDRatio=1.38
gi|68566501|gb|CP000077.1| Sulfolobus acidocaldarius DSM 639, complete genome	kinModCall	modified_base	24280	24280	33	-	.	coverage=200;context=ATAATTGGTATCTTGGAGGTTTTATAATAGTTTTCATTTTA;IPDRatio=1.63
gi|68566501|gb|CP000077.1| Sulfolobus acidocaldarius DSM 639, complete genome	kinModCall	modified_base	24283	24283	26	+	.	coverage=197;context=AATGAAAACTATTATAAAACCTCCAAGATACCAATTATCAT;IPDRatio=1.43
gi|68566501|gb|CP000077.1| Sulfolobus acidocaldarius DSM 639, complete genome	kinModCall	.	24294	24294	6	-	.	context=TTTATTCAAATATGATAATTGGTATCTTGGAGGTTTTATAA;motif=GGNNBVNB;coverage=206;IPDRatio=1.098;id=GGNNBVNB
gi|68566501|gb|CP000077.1| Sulfolobus acidocaldarius DSM 639, complete genome	kinModCall	modified_base	24385	24385	21	+	.	coverage=214;context=CATAATATTTTATTTCTATCGGTAAAATTTAAAATTTCCTA;IPDRatio=1.40
gi|68566501|gb|CP000077.1| Sulfolobus acidocaldarius DSM 639, complete genome	kinModCall	modified_base	24386	24386	24	+	.	coverage=180;context=ATAATATTTTATTTCTATCGGTAAAATTTAAAATTTCCTAC;IPDRatio=1.41
gi|68566501|gb|CP000077.1| Sulfolobus acidocaldarius DSM 639, complete genome	kinModCall	modified_base	24404	24404	41	-	.	coverage=207;context=CAAAAATTTATAATGACTGTAGGAAATTTTAAATTTTACCG;IPDRatio=1.58
gi|68566501|gb|CP000077.1| Sulfolobus acidocaldarius DSM 639, complete genome	kinModCall	m4C	24406	24406	76	+	.	context=GTAAAATTTAAAATTTCCTACAGTCATTATAAATTTTTGGT;fracLow=0.471;coverage=218;IPDRatio=1.98;fracUp=0.790;frac=0.632;identificationQv=41
gi|68566501|gb|CP000077.1| Sulfolobus acidocaldarius DSM 639, complete genome	kinModCall	.	24424	24424	11	+	.	context=TACAGTCATTATAAATTTTTGGTTTAAGTACAGGTCCTAAA;motif=GGNNBVNB;coverage=209;IPDRatio=1.192;id=GGNNBVNB
gi|68566501|gb|CP000077.1| Sulfolobus acidocaldarius DSM 639, complete genome	kinModCall	modified_base	24443	24443	51	-	.	coverage=207;context=TACTTTTACATTAATTTCGTTTAGGACCTGTACTTAAACCA;IPDRatio=1.72
gi|68566501|gb|CP000077.1| Sulfolobus acidocaldarius DSM 639, complete genome	kinModCall	m6A	24513	24513	36	-	.	context=ATAACTTAATTGTCAAAATTACTGAATGAGATTTCGTTATA;fracLow=0.275;coverage=208;IPDRatio=1.74;fracUp=0.493;frac=0.369;identificationQv=12
gi|68566501|gb|CP000077.1| Sulfolobus acidocaldarius DSM 639, complete genome	kinModCall	.	24536	24536	0	+	.	context=TTTTGACAATTAAGTTATTAGGTCCCCTATGATCAGGAGCT;motif=GGNNBVNB;coverage=200;IPDRatio=0.808;id=GGNNBVNB
gi|68566501|gb|CP000077.1| Sulfolobus acidocaldarius DSM 639, complete genome	kinModCall	modified_base	24551	24551	22	+	.	coverage=211;context=TATTAGGTCCCCTATGATCAGGAGCTAAATTATCCATCTGT;IPDRatio=1.37
gi|68566501|gb|CP000077.1| Sulfolobus acidocaldarius DSM 639, complete genome	kinModCall	.	24592	24592	12	-	.	context=CATGAAATTTTCAAAAATTTGGGATACGAAATAGTTAAAAT;motif=GGKRTANND;coverage=208;IPDRatio=1.214;id=GGKRTANND
gi|68566501|gb|CP000077.1| Sulfolobus acidocaldarius DSM 639, complete genome	kinModCall	.	24592	24592	12	-	.	context=CATGAAATTTTCAAAAATTTGGGATACGAAATAGTTAAAAT;motif=GGNNBVNB;coverage=208;IPDRatio=1.214;id=GGNNBVNB
gi|68566501|gb|CP000077.1| Sulfolobus acidocaldarius DSM 639, complete genome	kinModCall	.	24625	24625	4	-	.	context=TTATTGGTTAAAGACCTTAAGGATGATGGTAGCCATGAAAT;motif=GGNNBVNB;coverage=198;IPDRatio=1.031;id=GGNNBVNB
gi|68566501|gb|CP000077.1| Sulfolobus acidocaldarius DSM 639, complete genome	kinModCall	modified_base	24664	24664	25	+	.	coverage=208;context=AATCTCTTATCATTAACCTCTAGGAATGATAAAAGACCTTT;IPDRatio=1.43
gi|68566501|gb|CP000077.1| Sulfolobus acidocaldarius DSM 639, complete genome	kinModCall	.	24666	24666	1	+	.	context=TCTCTTATCATTAACCTCTAGGAATGATAAAAGACCTTTAT;motif=GGNNBVNB;coverage=212;IPDRatio=0.869;id=GGNNBVNB
gi|68566501|gb|CP000077.1| Sulfolobus acidocaldarius DSM 639, complete genome	kinModCall	modified_base	24699	24699	30	-	.	coverage=197;context=TAAAAATCATTGATGTGAGTGTTCAAGATATAAATAAAGGT;IPDRatio=1.51
gi|68566501|gb|CP000077.1| Sulfolobus acidocaldarius DSM 639, complete genome	kinModCall	modified_base	24731	24731	26	-	.	context=AAGTCTGAGAGAATTCCTCAGGAAGGTCAACTTAAAAATCA;motif=GGNNBVNB;coverage=208;IPDRatio=1.51;id=GGNNBVNB
gi|68566501|gb|CP000077.1| Sulfolobus acidocaldarius DSM 639, complete genome	kinModCall	modified_base	24782	24782	21	-	.	coverage=214;context=ACTGAACATCTATGAAATGGAGAGAGAAAAATACATCTTAA;IPDRatio=1.39
gi|68566501|gb|CP000077.1| Sulfolobus acidocaldarius DSM 639, complete genome	kinModCall	modified_base	24888	24888	25	-	.	coverage=198;context=AGGTATTTTCGGACTTTAGCGGGGATGAAAAGCCCTTATCT;IPDRatio=1.40
gi|68566501|gb|CP000077.1| Sulfolobus acidocaldarius DSM 639, complete genome	kinModCall	modified_base	24936	24936	21	-	.	coverage=205;context=CAGATGGGTTCTTAACTCTTTTTTCACTTAATTTTCCACAA;IPDRatio=1.36
gi|68566501|gb|CP000077.1| Sulfolobus acidocaldarius DSM 639, complete genome	kinModCall	modified_base	24940	24940	23	+	.	coverage=203;context=GGAAAATTAAGTGAAAAAAGAGTTAAGAACCCATCTGCATT;IPDRatio=1.41
gi|68566501|gb|CP000077.1| Sulfolobus acidocaldarius DSM 639, complete genome	kinModCall	modified_base	24945	24945	25	-	.	coverage=205;context=CAACTAATGCAGATGGGTTCTTAACTCTTTTTTCACTTAAT;IPDRatio=1.41
gi|68566501|gb|CP000077.1| Sulfolobus acidocaldarius DSM 639, complete genome	kinModCall	modified_base	24947	24947	32	-	.	coverage=196;context=CTCAACTAATGCAGATGGGTTCTTAACTCTTTTTTCACTTA;IPDRatio=1.57
gi|68566501|gb|CP000077.1| Sulfolobus acidocaldarius DSM 639, complete genome	kinModCall	.	24951	24951	3	-	.	context=CTTCCTCAACTAATGCAGATGGGTTCTTAACTCTTTTTTCA;motif=GGNNBVNB;coverage=201;IPDRatio=1.013;id=GGNNBVNB
gi|68566501|gb|CP000077.1| Sulfolobus acidocaldarius DSM 639, complete genome	kinModCall	modified_base	24979	24979	29	+	.	coverage=208;context=TTAGTTGAGGAAGAGATTTGCGCTAGTAGCATCTGATCCCC;IPDRatio=1.61
gi|68566501|gb|CP000077.1| Sulfolobus acidocaldarius DSM 639, complete genome	kinModCall	modified_base	24979	24979	22	-	.	coverage=207;context=GGGGATCAGATGCTACTAGCGCAAATCTCTTCCTCAACTAA;IPDRatio=1.36
gi|68566501|gb|CP000077.1| Sulfolobus acidocaldarius DSM 639, complete genome	kinModCall	modified_base	24987	24987	22	-	.	coverage=206;context=CAATCTTAGGGGATCAGATGCTACTAGCGCAAATCTCTTCC;IPDRatio=1.40
gi|68566501|gb|CP000077.1| Sulfolobus acidocaldarius DSM 639, complete genome	kinModCall	modified_base	24996	24996	28	-	.	coverage=153;context=ACGATGTAACAATCTTAGGGGATCAGATGCTACTAGCGCAA;IPDRatio=1.51
gi|68566501|gb|CP000077.1| Sulfolobus acidocaldarius DSM 639, complete genome	kinModCall	modified_base	24997	24997	21	-	.	coverage=191;context=GACGATGTAACAATCTTAGGGGATCAGATGCTACTAGCGCA;IPDRatio=1.38
gi|68566501|gb|CP000077.1| Sulfolobus acidocaldarius DSM 639, complete genome	kinModCall	modified_base	24998	24998	26	-	.	context=GGACGATGTAACAATCTTAGGGGATCAGATGCTACTAGCGC;motif=GGNNBVNB;coverage=195;IPDRatio=1.49;id=GGNNBVNB
gi|68566501|gb|CP000077.1| Sulfolobus acidocaldarius DSM 639, complete genome	kinModCall	modified_base	25017	25017	29	-	.	coverage=182;context=CTCCAGCCCTGTTAAATTTGGACGATGTAACAATCTTAGGG;IPDRatio=1.48
gi|68566501|gb|CP000077.1| Sulfolobus acidocaldarius DSM 639, complete genome	kinModCall	modified_base	25018	25018	40	-	.	context=CCTCCAGCCCTGTTAAATTTGGACGATGTAACAATCTTAGG;motif=GGNNBVNB;coverage=209;IPDRatio=1.69;id=GGNNBVNB
gi|68566501|gb|CP000077.1| Sulfolobus acidocaldarius DSM 639, complete genome	kinModCall	modified_base	25029	25029	21	+	.	coverage=204;context=TACATCGTCCAAATTTAACAGGGCTGGAGGATAGTTTACTA;IPDRatio=1.35
gi|68566501|gb|CP000077.1| Sulfolobus acidocaldarius DSM 639, complete genome	kinModCall	modified_base	25030	25030	22	+	.	context=ACATCGTCCAAATTTAACAGGGCTGGAGGATAGTTTACTAA;motif=GGNNBVNB;coverage=194;IPDRatio=1.40;id=GGNNBVNB
gi|68566501|gb|CP000077.1| Sulfolobus acidocaldarius DSM 639, complete genome	kinModCall	modified_base	25031	25031	21	-	.	coverage=212;context=ATTAGTAAACTATCCTCCAGCCCTGTTAAATTTGGACGATG;IPDRatio=1.37
gi|68566501|gb|CP000077.1| Sulfolobus acidocaldarius DSM 639, complete genome	kinModCall	modified_base	25143	25143	23	+	.	coverage=193;context=TGGATAGCTGATGGTCAGCTTATTTTTAGCGTACATAATAT;IPDRatio=1.44
gi|68566501|gb|CP000077.1| Sulfolobus acidocaldarius DSM 639, complete genome	kinModCall	modified_base	25151	25151	79	+	.	coverage=194;context=TGATGGTCAGCTTATTTTTAGCGTACATAATATATTTATGT;IPDRatio=2.28
gi|68566501|gb|CP000077.1| Sulfolobus acidocaldarius DSM 639, complete genome	kinModCall	modified_base	25152	25152	25	+	.	coverage=204;context=GATGGTCAGCTTATTTTTAGCGTACATAATATATTTATGTA;IPDRatio=1.49
gi|68566501|gb|CP000077.1| Sulfolobus acidocaldarius DSM 639, complete genome	kinModCall	modified_base	25164	25164	25	+	.	coverage=205;context=ATTTTTAGCGTACATAATATATTTATGTAACCAGAGGAGTT;IPDRatio=1.40
gi|68566501|gb|CP000077.1| Sulfolobus acidocaldarius DSM 639, complete genome	kinModCall	modified_base	25188	25188	24	-	.	coverage=155;context=TATTAGTTCATAACATGAGGGCTGAACTCCTCTGGTTACAT;IPDRatio=1.61
gi|68566501|gb|CP000077.1| Sulfolobus acidocaldarius DSM 639, complete genome	kinModCall	modified_base	25189	25189	43	-	.	context=ATATTAGTTCATAACATGAGGGCTGAACTCCTCTGGTTACA;motif=GGNNBVNB;coverage=194;IPDRatio=1.84;id=GGNNBVNB
gi|68566501|gb|CP000077.1| Sulfolobus acidocaldarius DSM 639, complete genome	kinModCall	.	25242	25242	7	+	.	context=AACTTTACCCTCCTCATTAAGGATGATCGATGGATTCAAAA;motif=GGNNBVNB;coverage=209;IPDRatio=1.127;id=GGNNBVNB
gi|68566501|gb|CP000077.1| Sulfolobus acidocaldarius DSM 639, complete genome	kinModCall	.	25285	25285	15	-	.	context=AACTTAGTTAATAACGACAAGGAGGAATTATGTAAAATCTT;motif=GGNNBVNB;coverage=212;IPDRatio=1.287;id=GGNNBVNB
gi|68566501|gb|CP000077.1| Sulfolobus acidocaldarius DSM 639, complete genome	kinModCall	modified_base	25303	25303	27	-	.	coverage=219;context=AAAAACAATCTCAAAAAAAACTTAGTTAATAACGACAAGGA;IPDRatio=1.39
gi|68566501|gb|CP000077.1| Sulfolobus acidocaldarius DSM 639, complete genome	kinModCall	m4C	25331	25331	32	-	.	context=AAGTGTAGACGTTGAAAATTCGTCATGTAAAAACAATCTCA;fracLow=0.224;coverage=219;IPDRatio=1.54;fracUp=0.544;frac=0.378;identificationQv=3
gi|68566501|gb|CP000077.1| Sulfolobus acidocaldarius DSM 639, complete genome	kinModCall	modified_base	25419	25419	26	-	.	coverage=220;context=TAAGTGTCTTAAAGGAAAATGGAGATGTAATAGATCTGTGT;IPDRatio=1.40
gi|68566501|gb|CP000077.1| Sulfolobus acidocaldarius DSM 639, complete genome	kinModCall	.	25505	25505	19	+	.	context=TATTAAATCCAAAATCGAAAGGGTTAATTGAAATAAACTCC;motif=GGNNBVNB;coverage=203;IPDRatio=1.339;id=GGNNBVNB
gi|68566501|gb|CP000077.1| Sulfolobus acidocaldarius DSM 639, complete genome	kinModCall	modified_base	25553	25553	22	-	.	coverage=212;context=TTACACATCAATAATGCAACAGTTTTTGACGTTTAATCCAC;IPDRatio=1.38
gi|68566501|gb|CP000077.1| Sulfolobus acidocaldarius DSM 639, complete genome	kinModCall	modified_base	25555	25555	25	+	.	coverage=204;context=GGATTAAACGTCAAAAACTGTTGCATTATTGATGTGTAAAA;IPDRatio=1.46
gi|68566501|gb|CP000077.1| Sulfolobus acidocaldarius DSM 639, complete genome	kinModCall	modified_base	25564	25564	21	-	.	coverage=217;context=TACATCAGTTTTTACACATCAATAATGCAACAGTTTTTGAC;IPDRatio=1.33
gi|68566501|gb|CP000077.1| Sulfolobus acidocaldarius DSM 639, complete genome	kinModCall	modified_base	25565	25565	25	+	.	coverage=202;context=TCAAAAACTGTTGCATTATTGATGTGTAAAAACTGATGTAT;IPDRatio=1.39
gi|68566501|gb|CP000077.1| Sulfolobus acidocaldarius DSM 639, complete genome	kinModCall	modified_base	25582	25582	27	-	.	coverage=215;context=CAAAACAAACATTTTTTATACATCAGTTTTTACACATCAAT;IPDRatio=1.46
gi|68566501|gb|CP000077.1| Sulfolobus acidocaldarius DSM 639, complete genome	kinModCall	modified_base	25607	25607	40	+	.	coverage=201;context=AAAAATGTTTGTTTTGGTCATGGAAATTTTTTCAAATCAAA;IPDRatio=1.66
gi|68566501|gb|CP000077.1| Sulfolobus acidocaldarius DSM 639, complete genome	kinModCall	modified_base	25608	25608	25	+	.	coverage=197;context=AAAATGTTTGTTTTGGTCATGGAAATTTTTTCAAATCAAAT;IPDRatio=1.46
gi|68566501|gb|CP000077.1| Sulfolobus acidocaldarius DSM 639, complete genome	kinModCall	modified_base	25626	25626	23	-	.	coverage=206;context=CTAAAGTGTTTAACATAGATTTGATTTGAAAAAATTTCCAT;IPDRatio=1.40
gi|68566501|gb|CP000077.1| Sulfolobus acidocaldarius DSM 639, complete genome	kinModCall	.	25658	25658	17	-	.	context=CTATTCTATAACACATGAAAGGGGCATTTTACCTAAAGTGT;motif=GGNNBVNB;coverage=199;IPDRatio=1.318;id=GGNNBVNB
gi|68566501|gb|CP000077.1| Sulfolobus acidocaldarius DSM 639, complete genome	kinModCall	modified_base	25685	25685	27	+	.	coverage=194;context=GTGTTATAGAATAGAATTTCTCTAAACCTCTTTTAACCTCT;IPDRatio=1.48
gi|68566501|gb|CP000077.1| Sulfolobus acidocaldarius DSM 639, complete genome	kinModCall	.	25712	25712	1	+	.	context=CTCTTTTAACCTCTGGAAGTGGCACATTATACTCCTGTATG;motif=GGNNBVNB;coverage=186;IPDRatio=0.904;id=GGNNBVNB
gi|68566501|gb|CP000077.1| Sulfolobus acidocaldarius DSM 639, complete genome	kinModCall	modified_base	25736	25736	30	+	.	coverage=190;context=CATTATACTCCTGTATGTCAGCCCATATGGTTTTTCTTATA;IPDRatio=1.50
gi|68566501|gb|CP000077.1| Sulfolobus acidocaldarius DSM 639, complete genome	kinModCall	modified_base	25739	25739	32	-	.	context=GATTATAAGAAAAACCATATGGGCTGACATACAGGAGTATA;motif=GGNNBVNB;coverage=196;IPDRatio=1.55;id=GGNNBVNB
gi|68566501|gb|CP000077.1| Sulfolobus acidocaldarius DSM 639, complete genome	kinModCall	.	25783	25783	8	+	.	context=TCATCTAAATTTGTCTTATGGGCATCAGCCATTATCTTAGC;motif=GGNNBVNB;coverage=191;IPDRatio=1.13;id=GGNNBVNB
gi|68566501|gb|CP000077.1| Sulfolobus acidocaldarius DSM 639, complete genome	kinModCall	.	25792	25792	15	-	.	context=AAAATAGATGCTAAGATAATGGCTGATGCCCATAAGACAAA;motif=GGNNBVNB;coverage=200;IPDRatio=1.278;id=GGNNBVNB
gi|68566501|gb|CP000077.1| Sulfolobus acidocaldarius DSM 639, complete genome	kinModCall	modified_base	25864	25864	24	-	.	context=TTAGCTATGAAGTTTAAGGAGGCTTATGTGAAAAGTAAGCA;motif=GGNNBVNB;coverage=204;IPDRatio=1.46;id=GGNNBVNB
gi|68566501|gb|CP000077.1| Sulfolobus acidocaldarius DSM 639, complete genome	kinModCall	modified_base	25865	25865	41	-	.	coverage=208;context=ATTAGCTATGAAGTTTAAGGAGGCTTATGTGAAAAGTAAGC;IPDRatio=1.64
gi|68566501|gb|CP000077.1| Sulfolobus acidocaldarius DSM 639, complete genome	kinModCall	.	25867	25867	6	-	.	context=GAATTAGCTATGAAGTTTAAGGAGGCTTATGTGAAAAGTAA;motif=GGNNBVNB;coverage=202;IPDRatio=1.086;id=GGNNBVNB
gi|68566501|gb|CP000077.1| Sulfolobus acidocaldarius DSM 639, complete genome	kinModCall	modified_base	25890	25890	27	-	.	coverage=212;context=TAATCAGTAAGGACATTGGCAGAGAATTAGCTATGAAGTTT;IPDRatio=1.45
gi|68566501|gb|CP000077.1| Sulfolobus acidocaldarius DSM 639, complete genome	kinModCall	modified_base	25896	25896	26	+	.	coverage=200;context=CATAGCTAATTCTCTGCCAATGTCCTTACTGATTACAACTA;IPDRatio=1.48
gi|68566501|gb|CP000077.1| Sulfolobus acidocaldarius DSM 639, complete genome	kinModCall	.	25920	25920	13	-	.	context=GAGATACACCAATGCCTATGGGATTAGTTGTAATCAGTAAG;motif=GGNNBVNB;coverage=193;IPDRatio=1.259;id=GGNNBVNB
gi|68566501|gb|CP000077.1| Sulfolobus acidocaldarius DSM 639, complete genome	kinModCall	.	25931	25931	18	+	.	context=CAACTAATCCCATAGGCATTGGTGTATCTCCTGCTAACTGT;motif=GGKRTANND;coverage=204;IPDRatio=1.367;id=GGKRTANND
gi|68566501|gb|CP000077.1| Sulfolobus acidocaldarius DSM 639, complete genome	kinModCall	.	25931	25931	18	+	.	context=CAACTAATCCCATAGGCATTGGTGTATCTCCTGCTAACTGT;motif=GGNNBVNB;coverage=204;IPDRatio=1.367;id=GGNNBVNB
gi|68566501|gb|CP000077.1| Sulfolobus acidocaldarius DSM 639, complete genome	kinModCall	modified_base	25934	25934	27	+	.	coverage=198;context=CTAATCCCATAGGCATTGGTGTATCTCCTGCTAACTGTTTC;IPDRatio=1.46
gi|68566501|gb|CP000077.1| Sulfolobus acidocaldarius DSM 639, complete genome	kinModCall	.	25960	25960	15	+	.	context=CCTGCTAACTGTTTCCATAGATCCCACATACTTATTATTCT;motif=AGATCC;coverage=208;IPDRatio=1.312;id=AGATCC
gi|68566501|gb|CP000077.1| Sulfolobus acidocaldarius DSM 639, complete genome	kinModCall	modified_base	25961	25961	28	-	.	context=CAGAATAATAAGTATGTGGGATCTATGGAAACAGTTAGCAG;motif=GGATCY;coverage=209;IPDRatio=1.49;id=GGATCY
gi|68566501|gb|CP000077.1| Sulfolobus acidocaldarius DSM 639, complete genome	kinModCall	modified_base	25962	25962	29	-	.	coverage=150;context=ACAGAATAATAAGTATGTGGGATCTATGGAAACAGTTAGCA;IPDRatio=1.52
gi|68566501|gb|CP000077.1| Sulfolobus acidocaldarius DSM 639, complete genome	kinModCall	modified_base	25993	25993	26	+	.	coverage=203;context=ATTATTCTGTTGACTTTTACGCCTAGTTTTTCTAATGCATA;IPDRatio=1.46
gi|68566501|gb|CP000077.1| Sulfolobus acidocaldarius DSM 639, complete genome	kinModCall	modified_base	25995	25995	22	-	.	coverage=211;context=TGTATGCATTAGAAAAACTAGGCGTAAAAGTCAACAGAATA;IPDRatio=1.36
gi|68566501|gb|CP000077.1| Sulfolobus acidocaldarius DSM 639, complete genome	kinModCall	modified_base	26056	26056	22	-	.	context=GAGATCAAGGCACTTGGGAAGGAAGGAGATGTGTTAGTTGC;motif=GGNNBVNB;coverage=202;IPDRatio=1.39;id=GGNNBVNB
gi|68566501|gb|CP000077.1| Sulfolobus acidocaldarius DSM 639, complete genome	kinModCall	modified_base	26064	26064	22	-	.	coverage=204;context=TTCTCGACGAGATCAAGGCACTTGGGAAGGAAGGAGATGTG;IPDRatio=1.35
gi|68566501|gb|CP000077.1| Sulfolobus acidocaldarius DSM 639, complete genome	kinModCall	m4C	26108	26108	20	+	.	context=TCTTTATTATAACCAGTTTCCTGTACTTACCAATAAGGAGT;fracLow=0.990;coverage=195;IPDRatio=1.60;fracUp=0.995;frac=0.991;identificationQv=6
gi|68566501|gb|CP000077.1| Sulfolobus acidocaldarius DSM 639, complete genome	kinModCall	modified_base	26193	26193	21	-	.	coverage=192;context=CCATCAATCCCATAAAGGTAGATGAAATAAAAAACTCCAGG;IPDRatio=1.35
gi|68566501|gb|CP000077.1| Sulfolobus acidocaldarius DSM 639, complete genome	kinModCall	.	26197	26197	14	-	.	context=ATATCCATCAATCCCATAAAGGTAGATGAAATAAAAAACTC;motif=GGNNBVNB;coverage=199;IPDRatio=1.269;id=GGNNBVNB
gi|68566501|gb|CP000077.1| Sulfolobus acidocaldarius DSM 639, complete genome	kinModCall	.	26204	26204	20	+	.	context=TTATTTCATCTACCTTTATGGGATTGATGGATATCACAGGC;motif=GGNNBVNB;coverage=181;IPDRatio=1.386;id=GGNNBVNB
gi|68566501|gb|CP000077.1| Sulfolobus acidocaldarius DSM 639, complete genome	kinModCall	modified_base	26208	26208	25	+	.	coverage=174;context=TTCATCTACCTTTATGGGATTGATGGATATCACAGGCATAC;IPDRatio=1.54
gi|68566501|gb|CP000077.1| Sulfolobus acidocaldarius DSM 639, complete genome	kinModCall	modified_base	26221	26221	26	+	.	coverage=204;context=ATGGGATTGATGGATATCACAGGCATACCAGTTATCCCGTC;IPDRatio=1.39
gi|68566501|gb|CP000077.1| Sulfolobus acidocaldarius DSM 639, complete genome	kinModCall	modified_base	26222	26222	49	+	.	context=TGGGATTGATGGATATCACAGGCATACCAGTTATCCCGTCT;motif=GGNNBVNB;coverage=204;IPDRatio=1.91;id=GGNNBVNB
gi|68566501|gb|CP000077.1| Sulfolobus acidocaldarius DSM 639, complete genome	kinModCall	modified_base	26229	26229	21	-	.	context=CTGCAATAGACGGGATAACTGGTATGCCTGTGATATCCATC;motif=GGNNBVNB;coverage=204;IPDRatio=1.42;id=GGNNBVNB
gi|68566501|gb|CP000077.1| Sulfolobus acidocaldarius DSM 639, complete genome	kinModCall	modified_base	26230	26230	24	+	.	coverage=201;context=ATGGATATCACAGGCATACCAGTTATCCCGTCTATTGCAGA;IPDRatio=1.36
gi|68566501|gb|CP000077.1| Sulfolobus acidocaldarius DSM 639, complete genome	kinModCall	modified_base	26230	26230	24	-	.	coverage=199;context=TCTGCAATAGACGGGATAACTGGTATGCCTGTGATATCCAT;IPDRatio=1.42
gi|68566501|gb|CP000077.1| Sulfolobus acidocaldarius DSM 639, complete genome	kinModCall	modified_base	26238	26238	38	-	.	context=CTGTTGCTTCTGCAATAGACGGGATAACTGGTATGCCTGTG;motif=GGNNBVNB,GGKRTANND;coverage=198;IPDRatio=1.70;id=GGNNBVNB,GGKRTANND
gi|68566501|gb|CP000077.1| Sulfolobus acidocaldarius DSM 639, complete genome	kinModCall	modified_base	26248	26248	21	-	.	coverage=195;context=CTTGGAGAGGCTGTTGCTTCTGCAATAGACGGGATAACTGG;IPDRatio=1.39
gi|68566501|gb|CP000077.1| Sulfolobus acidocaldarius DSM 639, complete genome	kinModCall	modified_base	26312	26312	26	+	.	coverage=194;context=ATGGATACATCGCAGCAGAAGGTACTGCGACATCTACATCC;IPDRatio=1.47
gi|68566501|gb|CP000077.1| Sulfolobus acidocaldarius DSM 639, complete genome	kinModCall	modified_base	26313	26313	22	+	.	coverage=144;context=TGGATACATCGCAGCAGAAGGTACTGCGACATCTACATCCT;IPDRatio=1.42
gi|68566501|gb|CP000077.1| Sulfolobus acidocaldarius DSM 639, complete genome	kinModCall	modified_base	26359	26359	54	-	.	coverage=174;context=GAAATAATCTCTACAGTTCAAGATACTAATGAAAAAGTACT;IPDRatio=1.96
gi|68566501|gb|CP000077.1| Sulfolobus acidocaldarius DSM 639, complete genome	kinModCall	modified_base	26402	26402	31	+	.	coverage=185;context=ATTCTAGATTGATTCCCTCTGGCTTTACCATTCCCTCTATA;IPDRatio=1.49
gi|68566501|gb|CP000077.1| Sulfolobus acidocaldarius DSM 639, complete genome	kinModCall	.	26415	26415	10	-	.	context=CATTCATACCACTTATAGAGGGAATGGTAAAGCCAGAGGGA;motif=GGNNBVNB;coverage=170;IPDRatio=1.186;id=GGNNBVNB
gi|68566501|gb|CP000077.1| Sulfolobus acidocaldarius DSM 639, complete genome	kinModCall	.	26455	26455	2	-	.	context=ATAAAAATTGGTCCATTAGCGGACTCAGGTGATCTGTATCC;motif=GGNNBVNB;coverage=185;IPDRatio=0.947;id=GGNNBVNB
gi|68566501|gb|CP000077.1| Sulfolobus acidocaldarius DSM 639, complete genome	kinModCall	.	26462	26462	13	+	.	context=GATCACCTGAGTCCGCTAATGGACCAATTTTTATTGTTGTC;motif=GGNNBVNB;coverage=181;IPDRatio=1.249;id=GGNNBVNB
gi|68566501|gb|CP000077.1| Sulfolobus acidocaldarius DSM 639, complete genome	kinModCall	.	26466	26466	11	-	.	context=TTATGACAACAATAAAAATTGGTCCATTAGCGGACTCAGGT;motif=GGNNBVNB;coverage=178;IPDRatio=1.224;id=GGNNBVNB
gi|68566501|gb|CP000077.1| Sulfolobus acidocaldarius DSM 639, complete genome	kinModCall	modified_base	26527	26527	42	+	.	coverage=174;context=TAAAAAATGCTTGTTTCAATTGGTTCCAAGAATAAGGTAAA;IPDRatio=1.71
gi|68566501|gb|CP000077.1| Sulfolobus acidocaldarius DSM 639, complete genome	kinModCall	modified_base	26554	26554	22	+	.	coverage=183;context=AAGAATAAGGTAAAAATAGAGGCAGTTCGTGAAGCGATAAT;IPDRatio=1.38
gi|68566501|gb|CP000077.1| Sulfolobus acidocaldarius DSM 639, complete genome	kinModCall	modified_base	26575	26575	42	+	.	coverage=178;context=GCAGTTCGTGAAGCGATAATGCGTATAGGTTTAAATGCTGA;IPDRatio=1.64
gi|68566501|gb|CP000077.1| Sulfolobus acidocaldarius DSM 639, complete genome	kinModCall	modified_base	26596	26596	25	+	.	coverage=181;context=CGTATAGGTTTAAATGCTGAAGTTATTTCTGTGGAAGTAAG;IPDRatio=1.39
gi|68566501|gb|CP000077.1| Sulfolobus acidocaldarius DSM 639, complete genome	kinModCall	modified_base	26615	26615	22	+	.	coverage=181;context=AAGTTATTTCTGTGGAAGTAAGTCCTGAAGTTCCTTTACAG;IPDRatio=1.39
gi|68566501|gb|CP000077.1| Sulfolobus acidocaldarius DSM 639, complete genome	kinModCall	modified_base	26711	26711	48	+	.	context=AAGAAACTGATTCTGATATAGGTATAGGAATAGAAGGGGGA;motif=GGNNBVNB,GGKRTANND;coverage=175;IPDRatio=1.99;id=GGNNBVNB,GGKRTANND
gi|68566501|gb|CP000077.1| Sulfolobus acidocaldarius DSM 639, complete genome	kinModCall	modified_base	26717	26717	35	+	.	coverage=181;context=CTGATTCTGATATAGGTATAGGAATAGAAGGGGGAGTATTT;IPDRatio=1.58
gi|68566501|gb|CP000077.1| Sulfolobus acidocaldarius DSM 639, complete genome	kinModCall	modified_base	26718	26718	23	-	.	coverage=184;context=TAAATACTCCCCCTTCTATTCCTATACCTATATCAGAATCA;IPDRatio=1.57
gi|68566501|gb|CP000077.1| Sulfolobus acidocaldarius DSM 639, complete genome	kinModCall	modified_base	26726	26726	31	+	.	context=ATATAGGTATAGGAATAGAAGGGGGAGTATTTAGCTACGAG;motif=GGNNBVNB;coverage=177;IPDRatio=1.59;id=GGNNBVNB
gi|68566501|gb|CP000077.1| Sulfolobus acidocaldarius DSM 639, complete genome	kinModCall	modified_base	26728	26728	23	+	.	coverage=150;context=ATAGGTATAGGAATAGAAGGGGGAGTATTTAGCTACGAGAA;IPDRatio=1.46
gi|68566501|gb|CP000077.1| Sulfolobus acidocaldarius DSM 639, complete genome	kinModCall	modified_base	26729	26729	25	+	.	context=TAGGTATAGGAATAGAAGGGGGAGTATTTAGCTACGAGAAT;motif=GGNNBVNB;coverage=136;IPDRatio=1.56;id=GGNNBVNB
gi|68566501|gb|CP000077.1| Sulfolobus acidocaldarius DSM 639, complete genome	kinModCall	modified_base	26739	26739	30	+	.	coverage=168;context=AATAGAAGGGGGAGTATTTAGCTACGAGAATAGGTTAATGG;IPDRatio=1.53
gi|68566501|gb|CP000077.1| Sulfolobus acidocaldarius DSM 639, complete genome	kinModCall	.	26770	26770	9	+	.	context=AGGTTAATGGCGTTTGCAGTGGTCTATGCTGTAGACAGAAA;motif=GGNNBVNB;coverage=169;IPDRatio=1.179;id=GGNNBVNB
gi|68566501|gb|CP000077.1| Sulfolobus acidocaldarius DSM 639, complete genome	kinModCall	.	26834	26834	7	-	.	context=TATAAGGGATGTTATACTTGTTGGTAATGTAAAGGAAGTAG;motif=TTGGTAVYD;coverage=172;IPDRatio=1.132;id=TTGGTAVYD
gi|68566501|gb|CP000077.1| Sulfolobus acidocaldarius DSM 639, complete genome	kinModCall	modified_base	26847	26847	21	-	.	coverage=114;context=CCTTCCCTTGAAATATAAGGGATGTTATACTTGTTGGTAAT;IPDRatio=1.44
gi|68566501|gb|CP000077.1| Sulfolobus acidocaldarius DSM 639, complete genome	kinModCall	.	26849	26849	6	-	.	context=CTCCTTCCCTTGAAATATAAGGGATGTTATACTTGTTGGTA;motif=GGNNBVNB;coverage=166;IPDRatio=1.099;id=GGNNBVNB
gi|68566501|gb|CP000077.1| Sulfolobus acidocaldarius DSM 639, complete genome	kinModCall	.	26862	26862	2	+	.	context=AACATCCCTTATATTTCAAGGGAAGGAGTTAGGAGAGGCTA;motif=GGNNBVNB;coverage=161;IPDRatio=0.965;id=GGNNBVNB
gi|68566501|gb|CP000077.1| Sulfolobus acidocaldarius DSM 639, complete genome	kinModCall	modified_base	26907	26907	38	+	.	context=TATAGTTTTCTCTGCCAAGGGGAGTAAGGAGAATGAAGGTG;motif=GGNNBVNB;coverage=148;IPDRatio=1.86;id=GGNNBVNB
gi|68566501|gb|CP000077.1| Sulfolobus acidocaldarius DSM 639, complete genome	kinModCall	modified_base	26909	26909	21	+	.	coverage=168;context=TAGTTTTCTCTGCCAAGGGGAGTAAGGAGAATGAAGGTGCT;IPDRatio=1.47
gi|68566501|gb|CP000077.1| Sulfolobus acidocaldarius DSM 639, complete genome	kinModCall	.	27016	27016	14	+	.	context=TATCCTTTCTATAATAACGTGGATTAGTAAATTTTTGTTCC;motif=GGNNBVNB;coverage=170;IPDRatio=1.288;id=GGNNBVNB
gi|68566501|gb|CP000077.1| Sulfolobus acidocaldarius DSM 639, complete genome	kinModCall	.	27083	27083	5	+	.	context=TTATTTCTAATAACTCGAGCGGTCTCCTACTATTTGGTCTC;motif=GGNNBVNB;coverage=162;IPDRatio=1.069;id=GGNNBVNB
gi|68566501|gb|CP000077.1| Sulfolobus acidocaldarius DSM 639, complete genome	kinModCall	.	27098	27098	8	+	.	context=CGAGCGGTCTCCTACTATTTGGTCTCTCCACAGTAGCTAAG;motif=GGNNBVNB;coverage=158;IPDRatio=1.169;id=GGNNBVNB
gi|68566501|gb|CP000077.1| Sulfolobus acidocaldarius DSM 639, complete genome	kinModCall	modified_base	27124	27124	28	-	.	coverage=155;context=AATGTACATGAGGAACACGGTGTCTACTTAGCTACTGTGGA;IPDRatio=1.65
gi|68566501|gb|CP000077.1| Sulfolobus acidocaldarius DSM 639, complete genome	kinModCall	modified_base	27126	27126	24	-	.	coverage=159;context=AAAATGTACATGAGGAACACGGTGTCTACTTAGCTACTGTG;IPDRatio=1.56
gi|68566501|gb|CP000077.1| Sulfolobus acidocaldarius DSM 639, complete genome	kinModCall	.	27133	27133	2	-	.	context=ACTAAAGAAAATGTACATGAGGAACACGGTGTCTACTTAGC;motif=GGNNBVNB;coverage=154;IPDRatio=0.948;id=GGNNBVNB
gi|68566501|gb|CP000077.1| Sulfolobus acidocaldarius DSM 639, complete genome	kinModCall	modified_base	27158	27158	21	-	.	coverage=156;context=ATTATTTTCGCCATACGGAGAGCCTACTAAAGAAAATGTAC;IPDRatio=1.50
gi|68566501|gb|CP000077.1| Sulfolobus acidocaldarius DSM 639, complete genome	kinModCall	.	27193	27193	8	-	.	context=ATTGGTGAACTTTTGAGTAAGGTAGACGATTTCATATTATT;motif=GGNNBVNB;coverage=153;IPDRatio=1.128;id=GGNNBVNB
gi|68566501|gb|CP000077.1| Sulfolobus acidocaldarius DSM 639, complete genome	kinModCall	modified_base	27286	27286	47	+	.	coverage=151;context=CTCAGTATCCTATCTAGCGCGGTAATGTCAGCTATAACCGG;IPDRatio=3.02
gi|68566501|gb|CP000077.1| Sulfolobus acidocaldarius DSM 639, complete genome	kinModCall	.	27305	27305	17	+	.	context=CGGTAATGTCAGCTATAACCGGCTTCTCTTGAATTTTAGAT;motif=GGNNBVNB;coverage=150;IPDRatio=1.398;id=GGNNBVNB
gi|68566501|gb|CP000077.1| Sulfolobus acidocaldarius DSM 639, complete genome	kinModCall	.	27390	27390	12	-	.	context=ACCCTACCTACGGGGAGATAGGGATAGATTATAGAGCTGAA;motif=GGKRTANND;coverage=152;IPDRatio=1.265;id=GGKRTANND
gi|68566501|gb|CP000077.1| Sulfolobus acidocaldarius DSM 639, complete genome	kinModCall	modified_base	27403	27403	23	+	.	context=TCTATCCCTATCTCCCCGTAGGTAGGGTTAGTAATAGGTAT;motif=GGNNBVNB;coverage=151;IPDRatio=1.48;id=GGNNBVNB
gi|68566501|gb|CP000077.1| Sulfolobus acidocaldarius DSM 639, complete genome	kinModCall	.	27407	27407	11	+	.	context=TCCCTATCTCCCCGTAGGTAGGGTTAGTAATAGGTATATTA;motif=GGNNBVNB;coverage=144;IPDRatio=1.268;id=GGNNBVNB
gi|68566501|gb|CP000077.1| Sulfolobus acidocaldarius DSM 639, complete genome	kinModCall	modified_base	27419	27419	31	+	.	context=CGTAGGTAGGGTTAGTAATAGGTATATTAACTAGAGTCGCA;motif=GGNNBVNB,GGKRTANND;coverage=155;IPDRatio=1.69;id=GGNNBVNB,GGKRTANND
gi|68566501|gb|CP000077.1| Sulfolobus acidocaldarius DSM 639, complete genome	kinModCall	.	27441	27441	14	-	.	context=TAAAATTAGTGGAGATGACTGGTGCGACTCTAGTTAATATA;motif=GGNNBVNB;coverage=154;IPDRatio=1.301;id=GGNNBVNB
gi|68566501|gb|CP000077.1| Sulfolobus acidocaldarius DSM 639, complete genome	kinModCall	modified_base	27502	27502	26	-	.	coverage=158;context=AGTATTCTGGATATGAAGATCGATCACAGTGTAAACACCTT;IPDRatio=1.49
gi|68566501|gb|CP000077.1| Sulfolobus acidocaldarius DSM 639, complete genome	kinModCall	modified_base	27527	27527	24	+	.	coverage=146;context=TCATATCCAGAATACTTAGCCATGCTTGAGCAGGATGTTTA;IPDRatio=1.46
gi|68566501|gb|CP000077.1| Sulfolobus acidocaldarius DSM 639, complete genome	kinModCall	modified_base	27539	27539	43	+	.	coverage=147;context=TACTTAGCCATGCTTGAGCAGGATGTTTATTAAGTGTCCTA;IPDRatio=1.74
gi|68566501|gb|CP000077.1| Sulfolobus acidocaldarius DSM 639, complete genome	kinModCall	modified_base	27558	27558	33	+	.	coverage=147;context=AGGATGTTTATTAAGTGTCCTATTAACAACCACTCCTCTGT;IPDRatio=1.74
gi|68566501|gb|CP000077.1| Sulfolobus acidocaldarius DSM 639, complete genome	kinModCall	modified_base	27572	27572	32	-	.	coverage=117;context=CTTTAATGACATTAACAGAGGAGTGGTTGTTAATAGGACAC;IPDRatio=1.64
gi|68566501|gb|CP000077.1| Sulfolobus acidocaldarius DSM 639, complete genome	kinModCall	modified_base	27573	27573	25	-	.	context=TCTTTAATGACATTAACAGAGGAGTGGTTGTTAATAGGACA;motif=GGNNBVNB;coverage=155;IPDRatio=1.53;id=GGNNBVNB
gi|68566501|gb|CP000077.1| Sulfolobus acidocaldarius DSM 639, complete genome	kinModCall	modified_base	27631	27631	22	+	.	context=GGTTGACACTTCATAAAACTGGAGTAGCTTAAACTGTCAAT;motif=GGNNBVNB;coverage=149;IPDRatio=1.48;id=GGNNBVNB
gi|68566501|gb|CP000077.1| Sulfolobus acidocaldarius DSM 639, complete genome	kinModCall	modified_base	27632	27632	52	+	.	coverage=125;context=GTTGACACTTCATAAAACTGGAGTAGCTTAAACTGTCAATC;IPDRatio=1.97
gi|68566501|gb|CP000077.1| Sulfolobus acidocaldarius DSM 639, complete genome	kinModCall	modified_base	27651	27651	24	+	.	coverage=150;context=GGAGTAGCTTAAACTGTCAATCCCAATTAGCAGAGGTTTCA;IPDRatio=1.46
gi|68566501|gb|CP000077.1| Sulfolobus acidocaldarius DSM 639, complete genome	kinModCall	.	27653	27653	15	-	.	context=ATTGAAACCTCTGCTAATTGGGATTGACAGTTTAAGCTACT;motif=GGNNBVNB;coverage=144;IPDRatio=1.345;id=GGNNBVNB
gi|68566501|gb|CP000077.1| Sulfolobus acidocaldarius DSM 639, complete genome	kinModCall	modified_base	27664	27664	37	+	.	coverage=151;context=CTGTCAATCCCAATTAGCAGAGGTTTCAATTACTATTCACC;IPDRatio=1.67
gi|68566501|gb|CP000077.1| Sulfolobus acidocaldarius DSM 639, complete genome	kinModCall	modified_base	27681	27681	25	-	.	coverage=147;context=AGCTAAAGTCTGTTTTAGGTGAATAGTAATTGAAACCTCTG;IPDRatio=1.54
gi|68566501|gb|CP000077.1| Sulfolobus acidocaldarius DSM 639, complete genome	kinModCall	modified_base	27685	27685	34	-	.	coverage=153;context=AATAAGCTAAAGTCTGTTTTAGGTGAATAGTAATTGAAACC;IPDRatio=1.82
gi|68566501|gb|CP000077.1| Sulfolobus acidocaldarius DSM 639, complete genome	kinModCall	m4C	27728	27728	48	-	.	context=AGTTGACACAATAGTGGGTGCAGTTCCTAGAGATACTATCG;fracLow=0.414;coverage=156;IPDRatio=1.83;fracUp=0.810;frac=0.615;identificationQv=29
gi|68566501|gb|CP000077.1| Sulfolobus acidocaldarius DSM 639, complete genome	kinModCall	.	27732	27732	11	-	.	context=AGGTAGTTGACACAATAGTGGGTGCAGTTCCTAGAGATACT;motif=GGNNBVNB;coverage=151;IPDRatio=1.235;id=GGNNBVNB
gi|68566501|gb|CP000077.1| Sulfolobus acidocaldarius DSM 639, complete genome	kinModCall	.	27733	27733	7	-	.	context=AAGGTAGTTGACACAATAGTGGGTGCAGTTCCTAGAGATAC;motif=GGNNBVNB;coverage=151;IPDRatio=1.13;id=GGNNBVNB
gi|68566501|gb|CP000077.1| Sulfolobus acidocaldarius DSM 639, complete genome	kinModCall	modified_base	27745	27745	22	-	.	coverage=139;context=TTTAAAAATGGTAAGGTAGTTGACACAATAGTGGGTGCAGT;IPDRatio=1.48
gi|68566501|gb|CP000077.1| Sulfolobus acidocaldarius DSM 639, complete genome	kinModCall	modified_base	27772	27772	31	-	.	coverage=147;context=ATAATGAGCTTACCCACAGTGCTCATATTTAAAAATGGTAA;IPDRatio=1.57
gi|68566501|gb|CP000077.1| Sulfolobus acidocaldarius DSM 639, complete genome	kinModCall	modified_base	27778	27778	26	+	.	coverage=143;context=TTTTTAAATATGAGCACTGTGGGTAAGCTCATTATACCAAA;IPDRatio=1.66
gi|68566501|gb|CP000077.1| Sulfolobus acidocaldarius DSM 639, complete genome	kinModCall	modified_base	27795	27795	29	-	.	context=GTGATATAGCCAACCAATTTGGTATAATGAGCTTACCCACA;motif=GGNNBVNB,GGKRTANND;coverage=150;IPDRatio=1.64;id=GGNNBVNB,GGKRTANND
gi|68566501|gb|CP000077.1| Sulfolobus acidocaldarius DSM 639, complete genome	kinModCall	.	27801	27801	6	+	.	context=TAAGCTCATTATACCAAATTGGTTGGCTATATCACTATTTT;motif=GGNNBVNB;coverage=145;IPDRatio=1.108;id=GGNNBVNB
gi|68566501|gb|CP000077.1| Sulfolobus acidocaldarius DSM 639, complete genome	kinModCall	modified_base	27854	27854	21	-	.	coverage=158;context=GGAATTGGCGTCTGAGTATACTCAAATAGGCTTTGGAAAAG;IPDRatio=1.39
gi|68566501|gb|CP000077.1| Sulfolobus acidocaldarius DSM 639, complete genome	kinModCall	modified_base	27855	27855	23	-	.	coverage=160;context=AGGAATTGGCGTCTGAGTATACTCAAATAGGCTTTGGAAAA;IPDRatio=1.38
gi|68566501|gb|CP000077.1| Sulfolobus acidocaldarius DSM 639, complete genome	kinModCall	modified_base	27856	27856	30	-	.	coverage=155;context=GAGGAATTGGCGTCTGAGTATACTCAAATAGGCTTTGGAAA;IPDRatio=1.55
gi|68566501|gb|CP000077.1| Sulfolobus acidocaldarius DSM 639, complete genome	kinModCall	modified_base	27864	27864	76	-	.	coverage=155;context=CAATAATTGAGGAATTGGCGTCTGAGTATACTCAAATAGGC;IPDRatio=2.45
gi|68566501|gb|CP000077.1| Sulfolobus acidocaldarius DSM 639, complete genome	kinModCall	modified_base	27865	27865	32	+	.	coverage=151;context=CCTATTTGAGTATACTCAGACGCCAATTCCTCAATTATTGG;IPDRatio=1.55
gi|68566501|gb|CP000077.1| Sulfolobus acidocaldarius DSM 639, complete genome	kinModCall	modified_base	27866	27866	24	-	.	coverage=155;context=CCCAATAATTGAGGAATTGGCGTCTGAGTATACTCAAATAG;IPDRatio=1.51
gi|68566501|gb|CP000077.1| Sulfolobus acidocaldarius DSM 639, complete genome	kinModCall	modified_base	27868	27868	21	-	.	context=TCCCCAATAATTGAGGAATTGGCGTCTGAGTATACTCAAAT;motif=GGNNBVNB;coverage=158;IPDRatio=1.44;id=GGNNBVNB
gi|68566501|gb|CP000077.1| Sulfolobus acidocaldarius DSM 639, complete genome	kinModCall	modified_base	27875	27875	23	-	.	coverage=157;context=TGTCCTCTCCCCAATAATTGAGGAATTGGCGTCTGAGTATA;IPDRatio=1.47
gi|68566501|gb|CP000077.1| Sulfolobus acidocaldarius DSM 639, complete genome	kinModCall	modified_base	27877	27877	22	-	.	coverage=128;context=TTTGTCCTCTCCCCAATAATTGAGGAATTGGCGTCTGAGTA;IPDRatio=1.47
gi|68566501|gb|CP000077.1| Sulfolobus acidocaldarius DSM 639, complete genome	kinModCall	modified_base	27883	27883	22	-	.	coverage=161;context=CCATGCTTTGTCCTCTCCCCAATAATTGAGGAATTGGCGTC;IPDRatio=1.39
gi|68566501|gb|CP000077.1| Sulfolobus acidocaldarius DSM 639, complete genome	kinModCall	.	27885	27885	7	+	.	context=CGCCAATTCCTCAATTATTGGGGAGAGGACAAAGCATGGAG;motif=GGNNBVNB;coverage=145;IPDRatio=1.144;id=GGNNBVNB
gi|68566501|gb|CP000077.1| Sulfolobus acidocaldarius DSM 639, complete genome	kinModCall	.	27911	27911	11	-	.	context=GGTGGATTTTTGGGCTGAATGGTGTGCTCCATGCTTTGTCC;motif=GGNNBVNB;coverage=156;IPDRatio=1.233;id=GGNNBVNB
gi|68566501|gb|CP000077.1| Sulfolobus acidocaldarius DSM 639, complete genome	kinModCall	modified_base	27915	27915	22	-	.	coverage=156;context=CTGTGGTGGATTTTTGGGCTGAATGGTGTGCTCCATGCTTT;IPDRatio=1.43
gi|68566501|gb|CP000077.1| Sulfolobus acidocaldarius DSM 639, complete genome	kinModCall	modified_base	27919	27919	44	-	.	context=ATAGCTGTGGTGGATTTTTGGGCTGAATGGTGTGCTCCATG;motif=GGNNBVNB;coverage=148;IPDRatio=1.90;id=GGNNBVNB
gi|68566501|gb|CP000077.1| Sulfolobus acidocaldarius DSM 639, complete genome	kinModCall	modified_base	27920	27920	28	-	.	coverage=156;context=AATAGCTGTGGTGGATTTTTGGGCTGAATGGTGTGCTCCAT;IPDRatio=1.55
gi|68566501|gb|CP000077.1| Sulfolobus acidocaldarius DSM 639, complete genome	kinModCall	modified_base	27927	27927	23	-	.	coverage=124;context=CTCATAAAATAGCTGTGGTGGATTTTTGGGCTGAATGGTGT;IPDRatio=1.47
gi|68566501|gb|CP000077.1| Sulfolobus acidocaldarius DSM 639, complete genome	kinModCall	.	27931	27931	4	-	.	context=GAATCTCATAAAATAGCTGTGGTGGATTTTTGGGCTGAATG;motif=GGNNBVNB;coverage=156;IPDRatio=1.035;id=GGNNBVNB
gi|68566501|gb|CP000077.1| Sulfolobus acidocaldarius DSM 639, complete genome	kinModCall	m4C	27935	27935	43	-	.	context=TGTAGAATCTCATAAAATAGCTGTGGTGGATTTTTGGGCTG;fracLow=0.287;coverage=162;IPDRatio=1.73;fracUp=0.622;frac=0.468;identificationQv=7
gi|68566501|gb|CP000077.1| Sulfolobus acidocaldarius DSM 639, complete genome	kinModCall	modified_base	27937	27937	22	-	.	coverage=162;context=TTTGTAGAATCTCATAAAATAGCTGTGGTGGATTTTTGGGC;IPDRatio=1.41
gi|68566501|gb|CP000077.1| Sulfolobus acidocaldarius DSM 639, complete genome	kinModCall	modified_base	27950	27950	22	+	.	coverage=150;context=CCACAGCTATTTTATGAGATTCTACAAACGAATTAAAATTA;IPDRatio=1.43
gi|68566501|gb|CP000077.1| Sulfolobus acidocaldarius DSM 639, complete genome	kinModCall	.	27992	27992	0	+	.	context=TTGAATTTAGTTCAATTACAGGACTGCTCTTGGTCTCAGGC;motif=GGNNBVNB;coverage=154;IPDRatio=0.817;id=GGNNBVNB
gi|68566501|gb|CP000077.1| Sulfolobus acidocaldarius DSM 639, complete genome	kinModCall	modified_base	28001	28001	21	-	.	coverage=151;context=ACTAATTATGCCTGAGACCAAGAGCAGTCCTGTAATTGAAC;IPDRatio=1.46
gi|68566501|gb|CP000077.1| Sulfolobus acidocaldarius DSM 639, complete genome	kinModCall	.	28003	28003	4	+	.	context=TCAATTACAGGACTGCTCTTGGTCTCAGGCATAATTAGTTA;motif=GGNNBVNB;coverage=156;IPDRatio=1.047;id=GGNNBVNB
gi|68566501|gb|CP000077.1| Sulfolobus acidocaldarius DSM 639, complete genome	kinModCall	modified_base	28009	28009	28	-	.	coverage=166;context=ACCTATTAACTAATTATGCCTGAGACCAAGAGCAGTCCTGT;IPDRatio=1.53
gi|68566501|gb|CP000077.1| Sulfolobus acidocaldarius DSM 639, complete genome	kinModCall	.	28010	28010	16	+	.	context=CAGGACTGCTCTTGGTCTCAGGCATAATTAGTTAATAGGTT;motif=GGNNBVNB;coverage=154;IPDRatio=1.338;id=GGNNBVNB
gi|68566501|gb|CP000077.1| Sulfolobus acidocaldarius DSM 639, complete genome	kinModCall	modified_base	28071	28071	45	+	.	coverage=159;context=CCCATAAACATAAAATAATAGCGTATAAATAACTTTCTTGG;IPDRatio=1.78
gi|68566501|gb|CP000077.1| Sulfolobus acidocaldarius DSM 639, complete genome	kinModCall	modified_base	28088	28088	24	+	.	coverage=165;context=ATAGCGTATAAATAACTTTCTTGGCAAATCATGAACATCTC;IPDRatio=1.45
gi|68566501|gb|CP000077.1| Sulfolobus acidocaldarius DSM 639, complete genome	kinModCall	.	28126	28126	2	+	.	context=CTCAATTGTAGTTTCAACAAGGGATCCTGTCGGAGAAACTA;motif=GGNNBVNB;coverage=156;IPDRatio=0.936;id=GGNNBVNB
gi|68566501|gb|CP000077.1| Sulfolobus acidocaldarius DSM 639, complete genome	kinModCall	.	28127	28127	0	+	.	context=TCAATTGTAGTTTCAACAAGGGATCCTGTCGGAGAAACTAT;motif=GGNNBVNB;coverage=146;IPDRatio=0.656;id=GGNNBVNB
gi|68566501|gb|CP000077.1| Sulfolobus acidocaldarius DSM 639, complete genome	kinModCall	m6A	28129	28129	52	+	.	context=AATTGTAGTTTCAACAAGGGATCCTGTCGGAGAAACTATTA;fracLow=0.146;motif=GGATCY;coverage=154;IPDRatio=1.92;id=GGATCY;fracUp=0.352;frac=0.252;identificationQv=11
gi|68566501|gb|CP000077.1| Sulfolobus acidocaldarius DSM 639, complete genome	kinModCall	modified_base	28130	28130	23	+	.	coverage=162;context=ATTGTAGTTTCAACAAGGGATCCTGTCGGAGAAACTATTAA;IPDRatio=1.41
gi|68566501|gb|CP000077.1| Sulfolobus acidocaldarius DSM 639, complete genome	kinModCall	m6A	28130	28130	123	-	.	context=TTAATAGTTTCTCCGACAGGATCCCTTGTTGAAACTACAAT;fracLow=0.436;motif=GGATCY;coverage=162;IPDRatio=2.89;id=GGATCY;fracUp=0.720;frac=0.567;identificationQv=73
gi|68566501|gb|CP000077.1| Sulfolobus acidocaldarius DSM 639, complete genome	kinModCall	.	28132	28132	2	-	.	context=TTTTAATAGTTTCTCCGACAGGATCCCTTGTTGAAACTACA;motif=GGNNBVNB;coverage=156;IPDRatio=0.947;id=GGNNBVNB
gi|68566501|gb|CP000077.1| Sulfolobus acidocaldarius DSM 639, complete genome	kinModCall	.	28159	28159	4	+	.	context=AGAAACTATTAAAAAATTAGGGTATAAATTTGAGGAAATTG;motif=GGKRTANND;coverage=152;IPDRatio=1.059;id=GGKRTANND
gi|68566501|gb|CP000077.1| Sulfolobus acidocaldarius DSM 639, complete genome	kinModCall	.	28190	28190	18	+	.	context=GAGGAAATTGACGAAGATGAGGTTGATTTCAGATTTGAGAG;motif=GGNNBVNB;coverage=154;IPDRatio=1.341;id=GGNNBVNB
gi|68566501|gb|CP000077.1| Sulfolobus acidocaldarius DSM 639, complete genome	kinModCall	modified_base	28212	28212	30	+	.	coverage=146;context=TTGATTTCAGATTTGAGAGAGGTGATGCTATAGTCATTTTT;IPDRatio=1.73
gi|68566501|gb|CP000077.1| Sulfolobus acidocaldarius DSM 639, complete genome	kinModCall	modified_base	28238	28238	21	-	.	coverage=150;context=GTCTTAGACGAACTCTGATGTTTCGAAAAAATGACTATAGC;IPDRatio=1.49
gi|68566501|gb|CP000077.1| Sulfolobus acidocaldarius DSM 639, complete genome	kinModCall	modified_base	28261	28261	37	-	.	context=GATAATGAACCGTAAGTGCTGGGGTCTTAGACGAACTCTGA;motif=GGNNBVNB;coverage=148;IPDRatio=1.78;id=GGNNBVNB
gi|68566501|gb|CP000077.1| Sulfolobus acidocaldarius DSM 639, complete genome	kinModCall	modified_base	28262	28262	32	-	.	coverage=149;context=GGATAATGAACCGTAAGTGCTGGGGTCTTAGACGAACTCTG;IPDRatio=1.66
gi|68566501|gb|CP000077.1| Sulfolobus acidocaldarius DSM 639, complete genome	kinModCall	.	28271	28271	10	+	.	context=TCTAAGACCCCAGCACTTACGGTTCATTATCCAGGAAATCC;motif=GGNNBVNB;coverage=144;IPDRatio=1.254;id=GGNNBVNB
gi|68566501|gb|CP000077.1| Sulfolobus acidocaldarius DSM 639, complete genome	kinModCall	modified_base	28314	28314	25	+	.	coverage=139;context=GCTCTCAGGTGTTAGGCGGAGAACCGGAAAAATTAGGGGTT;IPDRatio=1.61
gi|68566501|gb|CP000077.1| Sulfolobus acidocaldarius DSM 639, complete genome	kinModCall	m6A	28328	28328	89	+	.	context=GGCGGAGAACCGGAAAAATTAGGGGTTGCATTTCCTAGGTT;fracLow=0.316;coverage=148;IPDRatio=2.43;fracUp=0.578;frac=0.441;identificationQv=51
gi|68566501|gb|CP000077.1| Sulfolobus acidocaldarius DSM 639, complete genome	kinModCall	.	28331	28331	2	+	.	context=GGAGAACCGGAAAAATTAGGGGTTGCATTTCCTAGGTTATT;motif=GGNNBVNB;coverage=134;IPDRatio=0.967;id=GGNNBVNB
gi|68566501|gb|CP000077.1| Sulfolobus acidocaldarius DSM 639, complete genome	kinModCall	modified_base	28354	28354	24	+	.	coverage=149;context=TGCATTTCCTAGGTTATTGACAGCAATCTTTAGGGAGATTA;IPDRatio=1.50
gi|68566501|gb|CP000077.1| Sulfolobus acidocaldarius DSM 639, complete genome	kinModCall	.	28366	28366	14	+	.	context=GTTATTGACAGCAATCTTTAGGGAGATTAATAAACTTGATA;motif=GGNNBVNB;coverage=146;IPDRatio=1.279;id=GGNNBVNB
gi|68566501|gb|CP000077.1| Sulfolobus acidocaldarius DSM 639, complete genome	kinModCall	modified_base	28390	28390	23	-	.	context=CCTCTAAAGTTTTCTGTACTGGTATATCAAGTTTATTAATC;motif=GGNNBVNB,GGKRTANND;coverage=152;IPDRatio=1.55;id=GGNNBVNB,GGKRTANND
gi|68566501|gb|CP000077.1| Sulfolobus acidocaldarius DSM 639, complete genome	kinModCall	modified_base	28409	28409	31	+	.	coverage=143;context=CCAGTACAGAAAACTTTAGAGGCTACTCATCACGGACCTAC;IPDRatio=1.57
gi|68566501|gb|CP000077.1| Sulfolobus acidocaldarius DSM 639, complete genome	kinModCall	.	28426	28426	7	-	.	context=TAGGAACTTTCTGGTATGTAGGTCCGTGATGAGTAGCCTCT;motif=GGNNBVNB;coverage=153;IPDRatio=1.138;id=GGNNBVNB
gi|68566501|gb|CP000077.1| Sulfolobus acidocaldarius DSM 639, complete genome	kinModCall	.	28465	28465	5	+	.	context=TATAGTATTTGTTGAAGTTGGGAGTGATCCTACCTATTGGG;motif=GGNNBVNB;coverage=137;IPDRatio=1.09;id=GGNNBVNB
gi|68566501|gb|CP000077.1| Sulfolobus acidocaldarius DSM 639, complete genome	kinModCall	.	28474	28474	3	-	.	context=TCTCGTTACCCCAATAGGTAGGATCACTCCCAACTTCAACA;motif=GGNNBVNB;coverage=152;IPDRatio=0.983;id=GGNNBVNB
gi|68566501|gb|CP000077.1| Sulfolobus acidocaldarius DSM 639, complete genome	kinModCall	.	28478	28478	7	-	.	context=ATCTTCTCGTTACCCCAATAGGTAGGATCACTCCCAACTTC;motif=GGNNBVNB;coverage=149;IPDRatio=1.113;id=GGNNBVNB
gi|68566501|gb|CP000077.1| Sulfolobus acidocaldarius DSM 639, complete genome	kinModCall	modified_base	28483	28483	28	+	.	context=TGGGAGTGATCCTACCTATTGGGGTAACGAGAAGATAGTAA;motif=GGNNBVNB,GGKRTANND;coverage=139;IPDRatio=1.96;id=GGNNBVNB,GGKRTANND
gi|68566501|gb|CP000077.1| Sulfolobus acidocaldarius DSM 639, complete genome	kinModCall	modified_base	28485	28485	28	+	.	coverage=127;context=GGAGTGATCCTACCTATTGGGGTAACGAGAAGATAGTAAAG;IPDRatio=2.33
gi|68566501|gb|CP000077.1| Sulfolobus acidocaldarius DSM 639, complete genome	kinModCall	.	28523	28523	1	-	.	context=ACCTTATCTATAGCTGATAAGGTAGATTCCACTAAACTCTT;motif=GGNNBVNB;coverage=157;IPDRatio=0.907;id=GGNNBVNB
gi|68566501|gb|CP000077.1| Sulfolobus acidocaldarius DSM 639, complete genome	kinModCall	.	28541	28541	3	+	.	context=ACCTTATCAGCTATAGATAAGGTATCGTCATTGTATTGCGA;motif=GGNNBVNB;coverage=143;IPDRatio=0.993;id=GGNNBVNB
gi|68566501|gb|CP000077.1| Sulfolobus acidocaldarius DSM 639, complete genome	kinModCall	modified_base	28581	28581	24	+	.	coverage=139;context=AAGAGATTATAGTAGGCTTTGGTGGTCCTCATTACGCTCCA;IPDRatio=1.48
gi|68566501|gb|CP000077.1| Sulfolobus acidocaldarius DSM 639, complete genome	kinModCall	modified_base	28584	28584	29	+	.	coverage=135;context=AGATTATAGTAGGCTTTGGTGGTCCTCATTACGCTCCATAT;IPDRatio=1.58
gi|68566501|gb|CP000077.1| Sulfolobus acidocaldarius DSM 639, complete genome	kinModCall	.	28588	28588	17	-	.	context=AGAAATATGGAGCGTAATGAGGACCACCAAAGCCTACTATA;motif=GGNNBVNB;coverage=156;IPDRatio=1.376;id=GGNNBVNB
gi|68566501|gb|CP000077.1| Sulfolobus acidocaldarius DSM 639, complete genome	kinModCall	modified_base	28679	28679	22	-	.	context=TCCACAGTCTGGATTATCGTGGTATCTTTAATTGAAGCCAA;motif=GGNNBVNB;coverage=156;IPDRatio=1.55;id=GGNNBVNB
gi|68566501|gb|CP000077.1| Sulfolobus acidocaldarius DSM 639, complete genome	kinModCall	.	28689	28689	6	-	.	context=CATACACTTCTCCACAGTCTGGATTATCGTGGTATCTTTAA;motif=GGNNBVNB;coverage=156;IPDRatio=1.106;id=GGNNBVNB
gi|68566501|gb|CP000077.1| Sulfolobus acidocaldarius DSM 639, complete genome	kinModCall	modified_base	28744	28744	36	-	.	context=CTTTGTCTCTCACACTTAAAGGTACACTATCAAATACCACA;motif=GGNNBVNB;coverage=151;IPDRatio=1.82;id=GGNNBVNB
gi|68566501|gb|CP000077.1| Sulfolobus acidocaldarius DSM 639, complete genome	kinModCall	.	28838	28838	7	-	.	context=ATTGTAGGTTAGTTTCTATTGGTGCCTTAACATTAACTAAT;motif=GGNNBVNB;coverage=154;IPDRatio=1.128;id=GGNNBVNB
gi|68566501|gb|CP000077.1| Sulfolobus acidocaldarius DSM 639, complete genome	kinModCall	modified_base	28852	28852	29	-	.	coverage=155;context=TCAAAATGTAAAAGATTGTAGGTTAGTTTCTATTGGTGCCT;IPDRatio=1.53
gi|68566501|gb|CP000077.1| Sulfolobus acidocaldarius DSM 639, complete genome	kinModCall	modified_base	28905	28905	27	+	.	coverage=127;context=AAAATTGTCATACTGGCATTTGGCAATATTACACCTAGTCC;IPDRatio=1.56
gi|68566501|gb|CP000077.1| Sulfolobus acidocaldarius DSM 639, complete genome	kinModCall	.	28919	28919	13	-	.	context=TTGATGAATTTTCAGGACTAGGTGTAATATTGCCAAATGCC;motif=GGKRTANND;coverage=152;IPDRatio=1.312;id=GGKRTANND
gi|68566501|gb|CP000077.1| Sulfolobus acidocaldarius DSM 639, complete genome	kinModCall	.	28919	28919	13	-	.	context=TTGATGAATTTTCAGGACTAGGTGTAATATTGCCAAATGCC;motif=GGNNBVNB;coverage=152;IPDRatio=1.312;id=GGNNBVNB
gi|68566501|gb|CP000077.1| Sulfolobus acidocaldarius DSM 639, complete genome	kinModCall	.	28925	28925	8	-	.	context=TAGATCTTGATGAATTTTCAGGACTAGGTGTAATATTGCCA;motif=GGNNBVNB;coverage=145;IPDRatio=1.155;id=GGNNBVNB
gi|68566501|gb|CP000077.1| Sulfolobus acidocaldarius DSM 639, complete genome	kinModCall	.	28972	28972	10	+	.	context=AAGTGATTAGAGATTTTATAGGATCATGATGTGATACAACA;motif=GGNNBVNB;coverage=137;IPDRatio=1.21;id=GGNNBVNB
gi|68566501|gb|CP000077.1| Sulfolobus acidocaldarius DSM 639, complete genome	kinModCall	modified_base	29004	29004	21	-	.	coverage=153;context=GAAACAATCTTAAGTACAAGAGAAAATGTAATTGTTGTATC;IPDRatio=1.45
gi|68566501|gb|CP000077.1| Sulfolobus acidocaldarius DSM 639, complete genome	kinModCall	modified_base	29058	29058	29	-	.	context=CCTAAAGATTTAGAATCATGGGATGAATTAACTAAAAGGAT;motif=GGNNBVNB;coverage=138;IPDRatio=1.65;id=GGNNBVNB
gi|68566501|gb|CP000077.1| Sulfolobus acidocaldarius DSM 639, complete genome	kinModCall	.	29077	29077	3	+	.	context=CCCATGATTCTAAATCTTTAGGTGTGTTAGATCTATTTTCG;motif=GGNNBVNB;coverage=134;IPDRatio=1.02;id=GGNNBVNB
gi|68566501|gb|CP000077.1| Sulfolobus acidocaldarius DSM 639, complete genome	kinModCall	modified_base	29099	29099	34	-	.	coverage=148;context=TTGAGTTAATGAAAAAAATTGCCGAAAATAGATCTAACACA;IPDRatio=1.62
gi|68566501|gb|CP000077.1| Sulfolobus acidocaldarius DSM 639, complete genome	kinModCall	modified_base	29109	29109	24	+	.	coverage=140;context=CTATTTTCGGCAATTTTTTTCATTAACTCAATCATATTTAC;IPDRatio=1.44
gi|68566501|gb|CP000077.1| Sulfolobus acidocaldarius DSM 639, complete genome	kinModCall	modified_base	29115	29115	28	-	.	coverage=146;context=AAGAAGGTAAATATGATTGAGTTAATGAAAAAAATTGCCGA;IPDRatio=1.56
gi|68566501|gb|CP000077.1| Sulfolobus acidocaldarius DSM 639, complete genome	kinModCall	modified_base	29116	29116	30	-	.	coverage=150;context=CAAGAAGGTAAATATGATTGAGTTAATGAAAAAAATTGCCG;IPDRatio=1.55
gi|68566501|gb|CP000077.1| Sulfolobus acidocaldarius DSM 639, complete genome	kinModCall	modified_base	29117	29117	29	-	.	coverage=155;context=ACAAGAAGGTAAATATGATTGAGTTAATGAAAAAAATTGCC;IPDRatio=1.64
gi|68566501|gb|CP000077.1| Sulfolobus acidocaldarius DSM 639, complete genome	kinModCall	modified_base	29221	29221	26	-	.	coverage=159;context=AATTCTTAGAGCTTATCAGACGGCTTCTATCCTCTCAGAAG;IPDRatio=1.49
gi|68566501|gb|CP000077.1| Sulfolobus acidocaldarius DSM 639, complete genome	kinModCall	modified_base	29257	29257	23	+	.	coverage=149;context=GAATTGGACTTGTGTAAATCTTAGAAAAATTAAGGAATATA;IPDRatio=1.39
gi|68566501|gb|CP000077.1| Sulfolobus acidocaldarius DSM 639, complete genome	kinModCall	modified_base	29282	29282	40	+	.	coverage=128;context=AAAATTAAGGAATATAATTTTCCTAACTTCATCTACTGCTC;IPDRatio=1.75
gi|68566501|gb|CP000077.1| Sulfolobus acidocaldarius DSM 639, complete genome	kinModCall	modified_base	29302	29302	21	-	.	coverage=156;context=AGGACAAAGACAGGCAAAAAGAGCAGTAGATGAAGTTAGGA;IPDRatio=1.44
gi|68566501|gb|CP000077.1| Sulfolobus acidocaldarius DSM 639, complete genome	kinModCall	modified_base	29315	29315	22	-	.	coverage=152;context=CATTAACAGATGAAGGACAAAGACAGGCAAAAAGAGCAGTA;IPDRatio=1.37
gi|68566501|gb|CP000077.1| Sulfolobus acidocaldarius DSM 639, complete genome	kinModCall	modified_base	29387	29387	30	-	.	coverage=156;context=TAGTCTTTATAAGGCATGCACAGTCGAACGCAAATACACAA;IPDRatio=1.58
gi|68566501|gb|CP000077.1| Sulfolobus acidocaldarius DSM 639, complete genome	kinModCall	modified_base	29392	29392	22	+	.	coverage=142;context=TATTTGCGTTCGACTGTGCATGCCTTATAAAGACTATAACT;IPDRatio=1.42
gi|68566501|gb|CP000077.1| Sulfolobus acidocaldarius DSM 639, complete genome	kinModCall	modified_base	29412	29412	25	+	.	coverage=135;context=TGCCTTATAAAGACTATAACTGTCATAGTTAAGACTATATG;IPDRatio=1.41
gi|68566501|gb|CP000077.1| Sulfolobus acidocaldarius DSM 639, complete genome	kinModCall	modified_base	29412	29412	32	-	.	coverage=153;context=CATATAGTCTTAACTATGACAGTTATAGTCTTTATAAGGCA;IPDRatio=1.45
gi|68566501|gb|CP000077.1| Sulfolobus acidocaldarius DSM 639, complete genome	kinModCall	modified_base	29434	29434	33	+	.	coverage=140;context=TCATAGTTAAGACTATATGTGGTTACTTTTAAAATAAATTT;IPDRatio=1.63
gi|68566501|gb|CP000077.1| Sulfolobus acidocaldarius DSM 639, complete genome	kinModCall	modified_base	29458	29458	27	-	.	coverage=153;context=ATTCTAAGAGCGGTTTATCGAGAAAAATTTATTTTAAAAGT;IPDRatio=1.52
gi|68566501|gb|CP000077.1| Sulfolobus acidocaldarius DSM 639, complete genome	kinModCall	.	29467	29467	9	-	.	context=AATAATTACATTCTAAGAGCGGTTTATCGAGAAAAATTTAT;motif=GGNNBVNB;coverage=155;IPDRatio=1.195;id=GGNNBVNB
gi|68566501|gb|CP000077.1| Sulfolobus acidocaldarius DSM 639, complete genome	kinModCall	modified_base	29592	29592	24	+	.	coverage=146;context=AAGGAAAAGTTTTTATTTTCCATAACATAATATTATAATGC;IPDRatio=1.48
gi|68566501|gb|CP000077.1| Sulfolobus acidocaldarius DSM 639, complete genome	kinModCall	modified_base	29715	29715	22	-	.	coverage=153;context=TCTATTACTATTAATGAGCCTATGTTATGTTTTTTCATTTC;IPDRatio=1.42
gi|68566501|gb|CP000077.1| Sulfolobus acidocaldarius DSM 639, complete genome	kinModCall	.	29716	29716	18	+	.	context=AAATGAAAAAACATAACATAGGCTCATTAATAGTAATAGAT;motif=GGNNBVNB;coverage=146;IPDRatio=1.409;id=GGNNBVNB
gi|68566501|gb|CP000077.1| Sulfolobus acidocaldarius DSM 639, complete genome	kinModCall	modified_base	29741	29741	23	+	.	context=ATTAATAGTAATAGATAATAGGGGTAAGGTCTCAGGTATAA;motif=GGNNBVNB,GGKRTANND;coverage=141;IPDRatio=1.57;id=GGNNBVNB,GGKRTANND
gi|68566501|gb|CP000077.1| Sulfolobus acidocaldarius DSM 639, complete genome	kinModCall	.	29748	29748	17	+	.	context=GTAATAGATAATAGGGGTAAGGTCTCAGGTATAATAACCGA;motif=GGNNBVNB;coverage=143;IPDRatio=1.423;id=GGNNBVNB
gi|68566501|gb|CP000077.1| Sulfolobus acidocaldarius DSM 639, complete genome	kinModCall	.	29755	29755	18	+	.	context=ATAATAGGGGTAAGGTCTCAGGTATAATAACCGAGAGAGAT;motif=GGKRTANND;coverage=144;IPDRatio=1.461;id=GGKRTANND
gi|68566501|gb|CP000077.1| Sulfolobus acidocaldarius DSM 639, complete genome	kinModCall	.	29755	29755	18	+	.	context=ATAATAGGGGTAAGGTCTCAGGTATAATAACCGAGAGAGAT;motif=GGNNBVNB;coverage=144;IPDRatio=1.461;id=GGNNBVNB
gi|68566501|gb|CP000077.1| Sulfolobus acidocaldarius DSM 639, complete genome	kinModCall	.	29845	29845	19	+	.	context=ATATGACAAGAAATGTAATAGGGGTCACAGAGAATTTTGAT;motif=GGNNBVNB;coverage=134;IPDRatio=1.483;id=GGNNBVNB
gi|68566501|gb|CP000077.1| Sulfolobus acidocaldarius DSM 639, complete genome	kinModCall	.	29877	29877	8	-	.	context=TGATCTAACATTACTTGTAAGGCTTGATTAGGATCAAAATT;motif=GGNNBVNB;coverage=156;IPDRatio=1.152;id=GGNNBVNB
gi|68566501|gb|CP000077.1| Sulfolobus acidocaldarius DSM 639, complete genome	kinModCall	.	29900	29900	9	+	.	context=ACAAGTAATGTTAGATCACGGGTTTAGGCATTTGCCTATAA;motif=GGNNBVNB;coverage=134;IPDRatio=1.196;id=GGNNBVNB
gi|68566501|gb|CP000077.1| Sulfolobus acidocaldarius DSM 639, complete genome	kinModCall	modified_base	29923	29923	25	-	.	coverage=158;context=TTTAACTCTACCATCTTTTCCTATTATAGGCAAATGCCTAA;IPDRatio=1.47
gi|68566501|gb|CP000077.1| Sulfolobus acidocaldarius DSM 639, complete genome	kinModCall	.	29932	29932	9	+	.	context=TGCCTATAATAGGAAAAGATGGTAGAGTTAAAGGGATTCTA;motif=GGNNBVNB;coverage=141;IPDRatio=1.194;id=GGNNBVNB
gi|68566501|gb|CP000077.1| Sulfolobus acidocaldarius DSM 639, complete genome	kinModCall	modified_base	29963	29963	34	+	.	context=AGGGATTCTAAGTATAAGGGATCTAGCAAGAACATTAATTG;motif=GGATCY;coverage=147;IPDRatio=1.76;id=GGATCY
gi|68566501|gb|CP000077.1| Sulfolobus acidocaldarius DSM 639, complete genome	kinModCall	.	29964	29964	13	-	.	context=TCAATTAATGTTCTTGCTAGATCCCTTATACTTAGAATCCC;motif=AGATCC;coverage=159;IPDRatio=1.252;id=AGATCC
gi|68566501|gb|CP000077.1| Sulfolobus acidocaldarius DSM 639, complete genome	kinModCall	.	29987	29987	2	-	.	context=TACCATAAGTCAGATAGTGCGGGTCAATTAATGTTCTTGCT;motif=GGNNBVNB;coverage=156;IPDRatio=0.923;id=GGNNBVNB
gi|68566501|gb|CP000077.1| Sulfolobus acidocaldarius DSM 639, complete genome	kinModCall	.	30009	30009	3	+	.	context=CACTATCTGACTTATGGTAAGGAGCCTGAGGAGGTTAGAGG;motif=GGNNBVNB;coverage=144;IPDRatio=0.996;id=GGNNBVNB
gi|68566501|gb|CP000077.1| Sulfolobus acidocaldarius DSM 639, complete genome	kinModCall	.	30014	30014	2	-	.	context=CTGTACCTCTAACCTCCTCAGGCTCCTTACCATAAGTCAGA;motif=GGNNBVNB;coverage=159;IPDRatio=0.951;id=GGNNBVNB
gi|68566501|gb|CP000077.1| Sulfolobus acidocaldarius DSM 639, complete genome	kinModCall	.	30028	30028	17	+	.	context=AGGAGCCTGAGGAGGTTAGAGGTACAGGAATTGCATGCCCA;motif=GGNNBVNB;coverage=138;IPDRatio=1.421;id=GGNNBVNB
gi|68566501|gb|CP000077.1| Sulfolobus acidocaldarius DSM 639, complete genome	kinModCall	.	30091	30091	13	+	.	context=AATACGGTTATTGTGGATGTGGTTCGGGTTCAGGGTAATTT;motif=GGNNBVNB;coverage=135;IPDRatio=1.273;id=GGNNBVNB
gi|68566501|gb|CP000077.1| Sulfolobus acidocaldarius DSM 639, complete genome	kinModCall	.	30096	30096	6	+	.	context=GGTTATTGTGGATGTGGTTCGGGTTCAGGGTAATTTTTTAT;motif=GGNNBVNB;coverage=142;IPDRatio=1.1;id=GGNNBVNB
gi|68566501|gb|CP000077.1| Sulfolobus acidocaldarius DSM 639, complete genome	kinModCall	.	30097	30097	16	+	.	context=GTTATTGTGGATGTGGTTCGGGTTCAGGGTAATTTTTTATC;motif=GGNNBVNB;coverage=130;IPDRatio=1.331;id=GGNNBVNB
gi|68566501|gb|CP000077.1| Sulfolobus acidocaldarius DSM 639, complete genome	kinModCall	.	30157	30157	6	+	.	context=ATTATGATAATATTCTATGCGGTTGGTGAAAGAGACAGAGC;motif=GGNNBVNB;coverage=140;IPDRatio=1.11;id=GGNNBVNB
gi|68566501|gb|CP000077.1| Sulfolobus acidocaldarius DSM 639, complete genome	kinModCall	m4C	30294	30294	29	+	.	context=TCTTTTTAAACCAACAAAATCGGGATTAGCTGTTGCATTAT;fracLow=0.327;coverage=136;IPDRatio=1.58;fracUp=0.777;frac=0.577;identificationQv=20
gi|68566501|gb|CP000077.1| Sulfolobus acidocaldarius DSM 639, complete genome	kinModCall	modified_base	30296	30296	22	+	.	context=TTTTTAAACCAACAAAATCGGGATTAGCTGTTGCATTATGG;motif=GGNNBVNB;coverage=122;IPDRatio=1.52;id=GGNNBVNB
gi|68566501|gb|CP000077.1| Sulfolobus acidocaldarius DSM 639, complete genome	kinModCall	modified_base	30328	30328	25	+	.	context=GCATTATGGTTAAAGCAAAAGGCTGAAGAGTTAGGAATGAT;motif=GGNNBVNB;coverage=130;IPDRatio=1.72;id=GGNNBVNB
gi|68566501|gb|CP000077.1| Sulfolobus acidocaldarius DSM 639, complete genome	kinModCall	modified_base	30336	30336	27	+	.	coverage=133;context=GTTAAAGCAAAAGGCTGAAGAGTTAGGAATGATAGCATCAG;IPDRatio=1.53
gi|68566501|gb|CP000077.1| Sulfolobus acidocaldarius DSM 639, complete genome	kinModCall	.	30341	30341	2	+	.	context=AGCAAAAGGCTGAAGAGTTAGGAATGATAGCATCAGTTGGT;motif=GGNNBVNB;coverage=127;IPDRatio=0.941;id=GGNNBVNB
gi|68566501|gb|CP000077.1| Sulfolobus acidocaldarius DSM 639, complete genome	kinModCall	.	30359	30359	5	+	.	context=TAGGAATGATAGCATCAGTTGGTTGGTTCACGGAGATCTCT;motif=GGNNBVNB;coverage=126;IPDRatio=1.078;id=GGNNBVNB
gi|68566501|gb|CP000077.1| Sulfolobus acidocaldarius DSM 639, complete genome	kinModCall	.	30363	30363	1	+	.	context=AATGATAGCATCAGTTGGTTGGTTCACGGAGATCTCTGATG;motif=GGNNBVNB;coverage=126;IPDRatio=0.873;id=GGNNBVNB
gi|68566501|gb|CP000077.1| Sulfolobus acidocaldarius DSM 639, complete genome	kinModCall	modified_base	30387	30387	23	-	.	context=CCGCTTCTTCAACGTCTGGCGGTACATCAGAGATCTCCGTG;motif=GGNNBVNB;coverage=146;IPDRatio=1.57;id=GGNNBVNB
gi|68566501|gb|CP000077.1| Sulfolobus acidocaldarius DSM 639, complete genome	kinModCall	modified_base	30391	30391	29	-	.	coverage=149;context=TTTACCGCTTCTTCAACGTCTGGCGGTACATCAGAGATCTC;IPDRatio=1.59
gi|68566501|gb|CP000077.1| Sulfolobus acidocaldarius DSM 639, complete genome	kinModCall	m4C	30453	30453	52	+	.	context=TATGAGAGAACTGGAAGTTCCCTGGTCTCCAAAAGTCGTTC;fracLow=0.500;coverage=128;IPDRatio=1.88;fracUp=0.936;frac=0.759;identificationQv=25
gi|68566501|gb|CP000077.1| Sulfolobus acidocaldarius DSM 639, complete genome	kinModCall	.	30522	30522	5	-	.	context=AAGTACCTGAATGGAATAGTGGACTATGTAATAATCACAAA;motif=GGNNBVNB;coverage=150;IPDRatio=1.064;id=GGNNBVNB
gi|68566501|gb|CP000077.1| Sulfolobus acidocaldarius DSM 639, complete genome	kinModCall	.	30530	30530	13	-	.	context=GAGTACTAAAGTACCTGAATGGAATAGTGGACTATGTAATA;motif=GGNNBVNB;coverage=152;IPDRatio=1.301;id=GGNNBVNB
gi|68566501|gb|CP000077.1| Sulfolobus acidocaldarius DSM 639, complete genome	kinModCall	modified_base	30566	30566	27	+	.	context=TACTCTTGAGAACCTCTTCTGGTCGAATGTCATAAATGACT;motif=GGNNBVNB;coverage=134;IPDRatio=1.65;id=GGNNBVNB
gi|68566501|gb|CP000077.1| Sulfolobus acidocaldarius DSM 639, complete genome	kinModCall	m4C	30587	30587	28	+	.	context=GTCGAATGTCATAAATGACTCATCAATTATGAAGAATGGCG;fracLow=0.335;coverage=134;IPDRatio=1.55;fracUp=0.762;frac=0.545;identificationQv=3
gi|68566501|gb|CP000077.1| Sulfolobus acidocaldarius DSM 639, complete genome	kinModCall	.	30621	30621	20	-	.	context=CTTATTCTAGTAGGGCTGAAGGAATACTTCAAAGCGCCATT;motif=GGNNBVNB;coverage=148;IPDRatio=1.469;id=GGNNBVNB
gi|68566501|gb|CP000077.1| Sulfolobus acidocaldarius DSM 639, complete genome	kinModCall	.	30628	30628	8	-	.	context=TTTAATACTTATTCTAGTAGGGCTGAAGGAATACTTCAAAG;motif=GGNNBVNB;coverage=147;IPDRatio=1.16;id=GGNNBVNB
gi|68566501|gb|CP000077.1| Sulfolobus acidocaldarius DSM 639, complete genome	kinModCall	modified_base	30701	30701	22	-	.	context=GATTAGTAATAAAGAAAGATGGAGTAACCATGGAGTTAAGA;motif=GGNNBVNB;coverage=152;IPDRatio=1.55;id=GGNNBVNB
gi|68566501|gb|CP000077.1| Sulfolobus acidocaldarius DSM 639, complete genome	kinModCall	modified_base	30771	30771	25	+	.	coverage=132;context=TTGAACTCTAATTCTTTCAATATACTATTCGATAATGTCTC;IPDRatio=1.48
gi|68566501|gb|CP000077.1| Sulfolobus acidocaldarius DSM 639, complete genome	kinModCall	.	30801	30801	2	-	.	context=AGAAGATTAACTGTAGTTAAGGAAGAATTTGAGACATTATC;motif=GGNNBVNB;coverage=145;IPDRatio=0.967;id=GGNNBVNB
gi|68566501|gb|CP000077.1| Sulfolobus acidocaldarius DSM 639, complete genome	kinModCall	.	30903	30903	10	-	.	context=CAGTTAGGTATTCCTAAGAAGGTTGCAGAGGAGATTGAAAG;motif=GGNNBVNB;coverage=151;IPDRatio=1.192;id=GGNNBVNB
gi|68566501|gb|CP000077.1| Sulfolobus acidocaldarius DSM 639, complete genome	kinModCall	.	30910	30910	2	+	.	context=TCTCCTCTGCAACCTTCTTAGGAATACCTAACTGCTGTAAT;motif=GGNNBVNB;coverage=133;IPDRatio=0.975;id=GGNNBVNB
gi|68566501|gb|CP000077.1| Sulfolobus acidocaldarius DSM 639, complete genome	kinModCall	modified_base	31005	31005	25	-	.	coverage=148;context=AGAGTAGAATCTACTTATGAGGTCGAGAGCAAAGATAATGA;IPDRatio=1.65
gi|68566501|gb|CP000077.1| Sulfolobus acidocaldarius DSM 639, complete genome	kinModCall	modified_base	31087	31087	21	-	.	coverage=152;context=GCTGGAAAATCTGAATATTGAGGCAAGTGTAATAAACAGAA;IPDRatio=1.44
gi|68566501|gb|CP000077.1| Sulfolobus acidocaldarius DSM 639, complete genome	kinModCall	m4C	31200	31200	28	-	.	context=AAGAATGACATCATAAACAACATCAACAAGAAAAAAATGAG;fracLow=0.511;coverage=146;IPDRatio=1.56;fracUp=1.000;frac=0.860;identificationQv=5
gi|68566501|gb|CP000077.1| Sulfolobus acidocaldarius DSM 639, complete genome	kinModCall	.	31226	31226	12	+	.	context=TATGATGTCATTCTTTGTACGGTCTAATTCATTAATATCCT;motif=GGNNBVNB;coverage=127;IPDRatio=1.32;id=GGNNBVNB
gi|68566501|gb|CP000077.1| Sulfolobus acidocaldarius DSM 639, complete genome	kinModCall	modified_base	31227	31227	24	+	.	coverage=110;context=ATGATGTCATTCTTTGTACGGTCTAATTCATTAATATCCTT;IPDRatio=1.51
gi|68566501|gb|CP000077.1| Sulfolobus acidocaldarius DSM 639, complete genome	kinModCall	modified_base	31263	31263	21	-	.	coverage=117;context=CCAGATTTATGGAAAGTTAGGTTTGAAACCGTAAAGAAGGA;IPDRatio=1.44
gi|68566501|gb|CP000077.1| Sulfolobus acidocaldarius DSM 639, complete genome	kinModCall	.	31370	31370	17	-	.	context=ACTCAATAGAGATTGAACAAGGTGTATTAACTAGAATATTA;motif=GGKRTANND;coverage=144;IPDRatio=1.427;id=GGKRTANND
gi|68566501|gb|CP000077.1| Sulfolobus acidocaldarius DSM 639, complete genome	kinModCall	.	31370	31370	17	-	.	context=ACTCAATAGAGATTGAACAAGGTGTATTAACTAGAATATTA;motif=GGNNBVNB;coverage=144;IPDRatio=1.427;id=GGNNBVNB
gi|68566501|gb|CP000077.1| Sulfolobus acidocaldarius DSM 639, complete genome	kinModCall	modified_base	31410	31410	21	+	.	coverage=122;context=TTCTGTCTGTTAATTAGTGAGTCTAACTCTCTATCTATCTC;IPDRatio=1.41
gi|68566501|gb|CP000077.1| Sulfolobus acidocaldarius DSM 639, complete genome	kinModCall	.	31499	31499	3	+	.	context=CTTAAGTTCCTCTAACTCTTGGGTTAGTTTTTGTATTTTAG;motif=GGNNBVNB;coverage=130;IPDRatio=1.011;id=GGNNBVNB
gi|68566501|gb|CP000077.1| Sulfolobus acidocaldarius DSM 639, complete genome	kinModCall	.	31602	31602	4	+	.	context=TTCTGTCTTGTTATCTTTATGGTCTGTTCCGTCTGTACCGT;motif=GGNNBVNB;coverage=129;IPDRatio=1.044;id=GGNNBVNB
gi|68566501|gb|CP000077.1| Sulfolobus acidocaldarius DSM 639, complete genome	kinModCall	.	31746	31746	4	-	.	context=GAGAGTCTGATCATGAAATTGGAAGAGGTAAAGAGCAACTA;motif=GGNNBVNB;coverage=157;IPDRatio=1.024;id=GGNNBVNB
gi|68566501|gb|CP000077.1| Sulfolobus acidocaldarius DSM 639, complete genome	kinModCall	modified_base	31813	31813	21	-	.	coverage=156;context=AGGAGACGAAAATATAGAGTGGTTTATATCTTCGACATCAA;IPDRatio=1.42
gi|68566501|gb|CP000077.1| Sulfolobus acidocaldarius DSM 639, complete genome	kinModCall	modified_base	31827	31827	22	+	.	coverage=125;context=ATAAACCACTCTATATTTTCGTCTCCTGTTATTATCCTGGC;IPDRatio=1.46
gi|68566501|gb|CP000077.1| Sulfolobus acidocaldarius DSM 639, complete genome	kinModCall	modified_base	31828	31828	23	+	.	coverage=132;context=TAAACCACTCTATATTTTCGTCTCCTGTTATTATCCTGGCT;IPDRatio=1.55
gi|68566501|gb|CP000077.1| Sulfolobus acidocaldarius DSM 639, complete genome	kinModCall	modified_base	31842	31842	24	-	.	coverage=136;context=GAAAACCCATTGATAGCCAGGATAATAACAGGAGACGAAAA;IPDRatio=1.55
gi|68566501|gb|CP000077.1| Sulfolobus acidocaldarius DSM 639, complete genome	kinModCall	modified_base	31855	31855	26	+	.	coverage=127;context=TTATTATCCTGGCTATCAATGGGTTTTCAGGTGAGAAGTAT;IPDRatio=1.58
gi|68566501|gb|CP000077.1| Sulfolobus acidocaldarius DSM 639, complete genome	kinModCall	modified_base	31863	31863	28	+	.	coverage=134;context=CTGGCTATCAATGGGTTTTCAGGTGAGAAGTATGATAGTAA;IPDRatio=1.64
gi|68566501|gb|CP000077.1| Sulfolobus acidocaldarius DSM 639, complete genome	kinModCall	modified_base	31894	31894	25	-	.	coverage=149;context=GAATTTAATAGCCGATGACAAGAACGCAACATTACTATCAT;IPDRatio=1.48
gi|68566501|gb|CP000077.1| Sulfolobus acidocaldarius DSM 639, complete genome	kinModCall	modified_base	31899	31899	33	-	.	coverage=163;context=GAAAAGAATTTAATAGCCGATGACAAGAACGCAACATTACT;IPDRatio=1.68
gi|68566501|gb|CP000077.1| Sulfolobus acidocaldarius DSM 639, complete genome	kinModCall	modified_base	31902	31902	24	+	.	coverage=131;context=AATGTTGCGTTCTTGTCATCGGCTATTAAATTCTTTTCTTC;IPDRatio=1.53
gi|68566501|gb|CP000077.1| Sulfolobus acidocaldarius DSM 639, complete genome	kinModCall	modified_base	31951	31951	26	+	.	coverage=136;context=TATTTTTTATTCTCTTTAGCCTTCTAAAATATTTCTTGCCG;IPDRatio=1.66
gi|68566501|gb|CP000077.1| Sulfolobus acidocaldarius DSM 639, complete genome	kinModCall	modified_base	31980	31980	24	-	.	coverage=154;context=GATGAAGGTTTTGTAGAGATTGAAATGGACGGCAAGAAATA;IPDRatio=1.42
gi|68566501|gb|CP000077.1| Sulfolobus acidocaldarius DSM 639, complete genome	kinModCall	modified_base	31981	31981	21	-	.	coverage=172;context=TGATGAAGGTTTTGTAGAGATTGAAATGGACGGCAAGAAAT;IPDRatio=1.36
gi|68566501|gb|CP000077.1| Sulfolobus acidocaldarius DSM 639, complete genome	kinModCall	modified_base	31997	31997	21	-	.	coverage=165;context=TTTTGAATGTATTTAGTGATGAAGGTTTTGTAGAGATTGAA;IPDRatio=1.39
gi|68566501|gb|CP000077.1| Sulfolobus acidocaldarius DSM 639, complete genome	kinModCall	modified_base	32010	32010	24	+	.	coverage=144;context=AAACCTTCATCACTAAATACATTCAAAAGATCCTCAGCTGT;IPDRatio=1.52
gi|68566501|gb|CP000077.1| Sulfolobus acidocaldarius DSM 639, complete genome	kinModCall	modified_base	32011	32011	23	+	.	coverage=142;context=AACCTTCATCACTAAATACATTCAAAAGATCCTCAGCTGTA;IPDRatio=1.49
gi|68566501|gb|CP000077.1| Sulfolobus acidocaldarius DSM 639, complete genome	kinModCall	modified_base	32019	32019	30	+	.	context=TCACTAAATACATTCAAAAGATCCTCAGCTGTAATTTCGTT;motif=AGATCC;coverage=133;IPDRatio=1.65;id=AGATCC
gi|68566501|gb|CP000077.1| Sulfolobus acidocaldarius DSM 639, complete genome	kinModCall	modified_base	32020	32020	29	+	.	coverage=144;context=CACTAAATACATTCAAAAGATCCTCAGCTGTAATTTCGTTG;IPDRatio=1.58
gi|68566501|gb|CP000077.1| Sulfolobus acidocaldarius DSM 639, complete genome	kinModCall	m6A	32020	32020	108	-	.	context=CAACGAAATTACAGCTGAGGATCTTTTGAATGTATTTAGTG;fracLow=0.315;motif=GGATCY;coverage=167;IPDRatio=2.53;id=GGATCY;fracUp=0.563;frac=0.441;identificationQv=34
gi|68566501|gb|CP000077.1| Sulfolobus acidocaldarius DSM 639, complete genome	kinModCall	modified_base	32027	32027	26	-	.	coverage=168;context=TATTGACCAACGAAATTACAGCTGAGGATCTTTTGAATGTA;IPDRatio=1.50
gi|68566501|gb|CP000077.1| Sulfolobus acidocaldarius DSM 639, complete genome	kinModCall	m4C	32059	32059	30	-	.	context=TAAAACCTCACTGTCGAAAGCCCTAGTATCCTTATTGACCA;fracLow=0.391;coverage=172;IPDRatio=1.66;fracUp=0.763;frac=0.583;identificationQv=15
gi|68566501|gb|CP000077.1| Sulfolobus acidocaldarius DSM 639, complete genome	kinModCall	modified_base	32092	32092	21	+	.	coverage=140;context=AGGTTTTACCGTAAGCGTTAGGCGCTCTGTATATAGTAATG;IPDRatio=1.41
gi|68566501|gb|CP000077.1| Sulfolobus acidocaldarius DSM 639, complete genome	kinModCall	modified_base	32115	32115	22	+	.	coverage=141;context=GCTCTGTATATAGTAATGCCTTTCTCTAGCGATAATACTAG;IPDRatio=1.41
gi|68566501|gb|CP000077.1| Sulfolobus acidocaldarius DSM 639, complete genome	kinModCall	modified_base	32133	32133	33	+	.	coverage=138;context=CCTTTCTCTAGCGATAATACTAGCTCTCTATTTATACCACC;IPDRatio=1.68
gi|68566501|gb|CP000077.1| Sulfolobus acidocaldarius DSM 639, complete genome	kinModCall	modified_base	32133	32133	22	-	.	coverage=166;context=GGTGGTATAAATAGAGAGCTAGTATTATCGCTAGAGAAAGG;IPDRatio=1.42
gi|68566501|gb|CP000077.1| Sulfolobus acidocaldarius DSM 639, complete genome	kinModCall	.	32150	32150	14	-	.	context=TTAGAATATTAAATATTGGTGGTATAAATAGAGAGCTAGTA;motif=GGKRTANND;coverage=167;IPDRatio=1.321;id=GGKRTANND
gi|68566501|gb|CP000077.1| Sulfolobus acidocaldarius DSM 639, complete genome	kinModCall	.	32310	32310	2	-	.	context=AACTCCCTAACTTTTGACATGGAGTGAGTATACACTTTCTG;motif=GGNNBVNB;coverage=160;IPDRatio=0.966;id=GGNNBVNB
gi|68566501|gb|CP000077.1| Sulfolobus acidocaldarius DSM 639, complete genome	kinModCall	modified_base	32327	32327	27	+	.	coverage=146;context=CTCCATGTCAAAAGTTAGGGAGTTATGAATGATATTCACTT;IPDRatio=1.52
gi|68566501|gb|CP000077.1| Sulfolobus acidocaldarius DSM 639, complete genome	kinModCall	.	32436	32436	17	-	.	context=GATGCTAACATAAGTGCTATGGTATCATCACTTGCTGTATC;motif=GGNNBVNB;coverage=167;IPDRatio=1.358;id=GGNNBVNB
gi|68566501|gb|CP000077.1| Sulfolobus acidocaldarius DSM 639, complete genome	kinModCall	modified_base	32449	32449	21	+	.	coverage=149;context=ATGATACCATAGCACTTATGTTAGCATCAGATTTTTTTGAA;IPDRatio=1.43
gi|68566501|gb|CP000077.1| Sulfolobus acidocaldarius DSM 639, complete genome	kinModCall	modified_base	32476	32476	40	+	.	context=CAGATTTTTTTGAAGTAAAAGGAGTCACAATAGTAGCAGGT;motif=GGNNBVNB;coverage=146;IPDRatio=1.98;id=GGNNBVNB
gi|68566501|gb|CP000077.1| Sulfolobus acidocaldarius DSM 639, complete genome	kinModCall	modified_base	32483	32483	32	-	.	coverage=160;context=TCACGTTACCTGCTACTATTGTGACTCCTTTTACTTCAAAA;IPDRatio=1.56
gi|68566501|gb|CP000077.1| Sulfolobus acidocaldarius DSM 639, complete genome	kinModCall	modified_base	32507	32507	27	+	.	coverage=144;context=AGTAGCAGGTAACGTGAAATTTGAGAATGAAATTAGAAATG;IPDRatio=1.59
gi|68566501|gb|CP000077.1| Sulfolobus acidocaldarius DSM 639, complete genome	kinModCall	modified_base	32508	32508	21	+	.	coverage=109;context=GTAGCAGGTAACGTGAAATTTGAGAATGAAATTAGAAATGC;IPDRatio=1.48
gi|68566501|gb|CP000077.1| Sulfolobus acidocaldarius DSM 639, complete genome	kinModCall	modified_base	32510	32510	23	+	.	coverage=145;context=AGCAGGTAACGTGAAATTTGAGAATGAAATTAGAAATGCCC;IPDRatio=1.46
gi|68566501|gb|CP000077.1| Sulfolobus acidocaldarius DSM 639, complete genome	kinModCall	modified_base	32513	32513	22	-	.	coverage=166;context=ATAGGGCATTTCTAATTTCATTCTCAAATTTCACGTTACCT;IPDRatio=1.45
gi|68566501|gb|CP000077.1| Sulfolobus acidocaldarius DSM 639, complete genome	kinModCall	modified_base	32520	32520	24	+	.	coverage=143;context=GTGAAATTTGAGAATGAAATTAGAAATGCCCTATTTACCTT;IPDRatio=1.49
gi|68566501|gb|CP000077.1| Sulfolobus acidocaldarius DSM 639, complete genome	kinModCall	modified_base	32528	32528	25	+	.	coverage=148;context=TGAGAATGAAATTAGAAATGCCCTATTTACCTTAGAGTATT;IPDRatio=1.57
gi|68566501|gb|CP000077.1| Sulfolobus acidocaldarius DSM 639, complete genome	kinModCall	modified_base	32549	32549	23	+	.	coverage=149;context=CCTATTTACCTTAGAGTATTCTGGACTATCCGATATACCCG;IPDRatio=1.43
gi|68566501|gb|CP000077.1| Sulfolobus acidocaldarius DSM 639, complete genome	kinModCall	.	32551	32551	11	+	.	context=TATTTACCTTAGAGTATTCTGGACTATCCGATATACCCGTA;motif=GGNNBVNB;coverage=145;IPDRatio=1.239;id=GGNNBVNB
gi|68566501|gb|CP000077.1| Sulfolobus acidocaldarius DSM 639, complete genome	kinModCall	.	32567	32567	11	-	.	context=TGTTGCTTCCTACAAATACGGGTATATCGGATAGTCCAGAA;motif=GGKRTANND;coverage=154;IPDRatio=1.264;id=GGKRTANND
gi|68566501|gb|CP000077.1| Sulfolobus acidocaldarius DSM 639, complete genome	kinModCall	.	32567	32567	11	-	.	context=TGTTGCTTCCTACAAATACGGGTATATCGGATAGTCCAGAA;motif=GGNNBVNB;coverage=154;IPDRatio=1.264;id=GGNNBVNB
gi|68566501|gb|CP000077.1| Sulfolobus acidocaldarius DSM 639, complete genome	kinModCall	modified_base	32568	32568	25	-	.	coverage=164;context=CTGTTGCTTCCTACAAATACGGGTATATCGGATAGTCCAGA;IPDRatio=1.48
gi|68566501|gb|CP000077.1| Sulfolobus acidocaldarius DSM 639, complete genome	kinModCall	.	32591	32591	5	-	.	context=TCCGCCACTTACCCAAAATTGGTCTGTTGCTTCCTACAAAT;motif=GGNNBVNB;coverage=161;IPDRatio=1.083;id=GGNNBVNB
gi|68566501|gb|CP000077.1| Sulfolobus acidocaldarius DSM 639, complete genome	kinModCall	modified_base	32605	32605	23	+	.	coverage=143;context=ACAGACCAATTTTGGGTAAGTGGCGGACGGTGGAGGAAGTT;IPDRatio=1.63
gi|68566501|gb|CP000077.1| Sulfolobus acidocaldarius DSM 639, complete genome	kinModCall	.	32606	32606	2	+	.	context=CAGACCAATTTTGGGTAAGTGGCGGACGGTGGAGGAAGTTC;motif=GGNNBVNB;coverage=144;IPDRatio=0.924;id=GGNNBVNB
gi|68566501|gb|CP000077.1| Sulfolobus acidocaldarius DSM 639, complete genome	kinModCall	modified_base	32609	32609	25	+	.	context=ACCAATTTTGGGTAAGTGGCGGACGGTGGAGGAAGTTCATG;motif=GGNNBVNB;coverage=148;IPDRatio=1.62;id=GGNNBVNB
gi|68566501|gb|CP000077.1| Sulfolobus acidocaldarius DSM 639, complete genome	kinModCall	modified_base	32610	32610	27	+	.	coverage=121;context=CCAATTTTGGGTAAGTGGCGGACGGTGGAGGAAGTTCATGG;IPDRatio=1.57
gi|68566501|gb|CP000077.1| Sulfolobus acidocaldarius DSM 639, complete genome	kinModCall	modified_base	32612	32612	21	+	.	coverage=150;context=AATTTTGGGTAAGTGGCGGACGGTGGAGGAAGTTCATGGTA;IPDRatio=1.45
gi|68566501|gb|CP000077.1| Sulfolobus acidocaldarius DSM 639, complete genome	kinModCall	.	32613	32613	10	+	.	context=ATTTTGGGTAAGTGGCGGACGGTGGAGGAAGTTCATGGTAA;motif=GGNNBVNB;coverage=145;IPDRatio=1.227;id=GGNNBVNB
gi|68566501|gb|CP000077.1| Sulfolobus acidocaldarius DSM 639, complete genome	kinModCall	.	32616	32616	2	+	.	context=TTGGGTAAGTGGCGGACGGTGGAGGAAGTTCATGGTAAGAA;motif=GGNNBVNB;coverage=143;IPDRatio=0.952;id=GGNNBVNB
gi|68566501|gb|CP000077.1| Sulfolobus acidocaldarius DSM 639, complete genome	kinModCall	.	32638	32638	9	+	.	context=AGGAAGTTCATGGTAAGAATGGAATGGGTGACTGGAAGATT;motif=GGNNBVNB;coverage=146;IPDRatio=1.195;id=GGNNBVNB
gi|68566501|gb|CP000077.1| Sulfolobus acidocaldarius DSM 639, complete genome	kinModCall	modified_base	32643	32643	22	+	.	context=GTTCATGGTAAGAATGGAATGGGTGACTGGAAGATTTCTGA;motif=GGNNBVNB;coverage=149;IPDRatio=1.47;id=GGNNBVNB
gi|68566501|gb|CP000077.1| Sulfolobus acidocaldarius DSM 639, complete genome	kinModCall	modified_base	32651	32651	21	+	.	context=TAAGAATGGAATGGGTGACTGGAAGATTTCTGAGCCCACTA;motif=GGNNBVNB;coverage=152;IPDRatio=1.39;id=GGNNBVNB
gi|68566501|gb|CP000077.1| Sulfolobus acidocaldarius DSM 639, complete genome	kinModCall	modified_base	32652	32652	25	+	.	coverage=129;context=AAGAATGGAATGGGTGACTGGAAGATTTCTGAGCCCACTAA;IPDRatio=1.50
gi|68566501|gb|CP000077.1| Sulfolobus acidocaldarius DSM 639, complete genome	kinModCall	modified_base	32661	32661	26	+	.	coverage=149;context=ATGGGTGACTGGAAGATTTCTGAGCCCACTAAAAAACCAGA;IPDRatio=1.47
gi|68566501|gb|CP000077.1| Sulfolobus acidocaldarius DSM 639, complete genome	kinModCall	modified_base	32664	32664	32	+	.	coverage=145;context=GGTGACTGGAAGATTTCTGAGCCCACTAAAAAACCAGAGAG;IPDRatio=1.66
gi|68566501|gb|CP000077.1| Sulfolobus acidocaldarius DSM 639, complete genome	kinModCall	.	32667	32667	4	-	.	context=TCACTCTCTGGTTTTTTAGTGGGCTCAGAAATCTTCCAGTC;motif=GGNNBVNB;coverage=159;IPDRatio=1.048;id=GGNNBVNB
gi|68566501|gb|CP000077.1| Sulfolobus acidocaldarius DSM 639, complete genome	kinModCall	modified_base	32683	32683	23	+	.	coverage=151;context=AGCCCACTAAAAAACCAGAGAGTGAGCATGCTATAGATGCC;IPDRatio=1.50
gi|68566501|gb|CP000077.1| Sulfolobus acidocaldarius DSM 639, complete genome	kinModCall	modified_base	32703	32703	23	-	.	coverage=158;context=TCTTTTGAAAGCCTTATTATGGCATCTATAGCATGCTCACT;IPDRatio=1.55
gi|68566501|gb|CP000077.1| Sulfolobus acidocaldarius DSM 639, complete genome	kinModCall	.	32751	32751	1	+	.	context=GGAGAGCTTGAAATCCTTGCGGTTTCACCTTTAACAAATCT;motif=GGNNBVNB;coverage=142;IPDRatio=0.858;id=GGNNBVNB
gi|68566501|gb|CP000077.1| Sulfolobus acidocaldarius DSM 639, complete genome	kinModCall	modified_base	32777	32777	23	+	.	coverage=146;context=ACCTTTAACAAATCTGGCTCTTGCATATCTAAAAGACCATG;IPDRatio=1.42
gi|68566501|gb|CP000077.1| Sulfolobus acidocaldarius DSM 639, complete genome	kinModCall	.	32816	32816	17	+	.	context=TGATTTGGTGAAAAGAATTAGGAAGGTTTGGATAATGGGTG;motif=GGNNBVNB;coverage=145;IPDRatio=1.463;id=GGNNBVNB
gi|68566501|gb|CP000077.1| Sulfolobus acidocaldarius DSM 639, complete genome	kinModCall	.	32832	32832	12	+	.	context=ATTAGGAAGGTTTGGATAATGGGTGGGGCATTTTCCAAGGG;motif=GGNNBVNB;coverage=143;IPDRatio=1.268;id=GGNNBVNB
gi|68566501|gb|CP000077.1| Sulfolobus acidocaldarius DSM 639, complete genome	kinModCall	.	32833	32833	8	+	.	context=TTAGGAAGGTTTGGATAATGGGTGGGGCATTTTCCAAGGGC;motif=GGNNBVNB;coverage=140;IPDRatio=1.162;id=GGNNBVNB
gi|68566501|gb|CP000077.1| Sulfolobus acidocaldarius DSM 639, complete genome	kinModCall	modified_base	32836	32836	33	+	.	context=GGAAGGTTTGGATAATGGGTGGGGCATTTTCCAAGGGCAAT;motif=GGNNBVNB;coverage=136;IPDRatio=1.62;id=GGNNBVNB
gi|68566501|gb|CP000077.1| Sulfolobus acidocaldarius DSM 639, complete genome	kinModCall	modified_base	32838	32838	41	+	.	coverage=136;context=AAGGTTTGGATAATGGGTGGGGCATTTTCCAAGGGCAATAC;IPDRatio=1.97
gi|68566501|gb|CP000077.1| Sulfolobus acidocaldarius DSM 639, complete genome	kinModCall	m4C	32839	32839	42	-	.	context=AGTATTGCCCTTGGAAAATGCCCCACCCATTATCCAAACCT;fracLow=0.336;coverage=162;IPDRatio=1.80;fracUp=0.672;frac=0.494;identificationQv=10
gi|68566501|gb|CP000077.1| Sulfolobus acidocaldarius DSM 639, complete genome	kinModCall	modified_base	32864	32864	55	-	.	context=AGAAGTTAAACTCTGCTAGGGGAGTAGTATTGCCCTTGGAA;motif=GGNNBVNB;coverage=137;IPDRatio=2.60;id=GGNNBVNB
gi|68566501|gb|CP000077.1| Sulfolobus acidocaldarius DSM 639, complete genome	kinModCall	modified_base	32865	32865	23	-	.	coverage=151;context=CAGAAGTTAAACTCTGCTAGGGGAGTAGTATTGCCCTTGGA;IPDRatio=1.57
gi|68566501|gb|CP000077.1| Sulfolobus acidocaldarius DSM 639, complete genome	kinModCall	modified_base	32881	32881	30	+	.	coverage=151;context=CTCCCCTAGCAGAGTTTAACTTCTGGGTTGATCCTGAGGCT;IPDRatio=1.57
gi|68566501|gb|CP000077.1| Sulfolobus acidocaldarius DSM 639, complete genome	kinModCall	.	32885	32885	5	+	.	context=CCTAGCAGAGTTTAACTTCTGGGTTGATCCTGAGGCTGCAA;motif=GGNNBVNB;coverage=149;IPDRatio=1.07;id=GGNNBVNB
gi|68566501|gb|CP000077.1| Sulfolobus acidocaldarius DSM 639, complete genome	kinModCall	.	32886	32886	3	+	.	context=CTAGCAGAGTTTAACTTCTGGGTTGATCCTGAGGCTGCAAA;motif=GGNNBVNB;coverage=143;IPDRatio=0.99;id=GGNNBVNB
gi|68566501|gb|CP000077.1| Sulfolobus acidocaldarius DSM 639, complete genome	kinModCall	.	32894	32894	1	-	.	context=CTACGATATTTGCAGCCTCAGGATCAACCCAGAAGTTAAAC;motif=GGNNBVNB;coverage=165;IPDRatio=0.871;id=GGNNBVNB
gi|68566501|gb|CP000077.1| Sulfolobus acidocaldarius DSM 639, complete genome	kinModCall	.	32924	32924	11	+	.	context=AAATATCGTAGTTTCAGCTGGGTTTGATATAACAGTGGTAC;motif=GGNNBVNB;coverage=137;IPDRatio=1.248;id=GGNNBVNB
gi|68566501|gb|CP000077.1| Sulfolobus acidocaldarius DSM 639, complete genome	kinModCall	.	32940	32940	3	+	.	context=GCTGGGTTTGATATAACAGTGGTACCCTGGGAAGTAACAGA;motif=GGNNBVNB;coverage=136;IPDRatio=1.018;id=GGNNBVNB
gi|68566501|gb|CP000077.1| Sulfolobus acidocaldarius DSM 639, complete genome	kinModCall	modified_base	32945	32945	28	-	.	context=ACTCCTCTGTTACTTCCCAGGGTACCACTGTTATATCAAAC;motif=GGNNBVNB;coverage=149;IPDRatio=1.97;id=GGNNBVNB
gi|68566501|gb|CP000077.1| Sulfolobus acidocaldarius DSM 639, complete genome	kinModCall	.	32961	32961	6	+	.	context=GTACCCTGGGAAGTAACAGAGGAGTCTGCAACAATTTATGA;motif=GGNNBVNB;coverage=148;IPDRatio=1.085;id=GGNNBVNB
gi|68566501|gb|CP000077.1| Sulfolobus acidocaldarius DSM 639, complete genome	kinModCall	modified_base	32963	32963	22	+	.	coverage=150;context=ACCCTGGGAAGTAACAGAGGAGTCTGCAACAATTTATGACA;IPDRatio=1.41
gi|68566501|gb|CP000077.1| Sulfolobus acidocaldarius DSM 639, complete genome	kinModCall	modified_base	33009	33009	21	+	.	coverage=150;context=TGGGAAAAAATTGAAAAATTGGGAAATAGAAGGTCGGAGTT;IPDRatio=1.42
gi|68566501|gb|CP000077.1| Sulfolobus acidocaldarius DSM 639, complete genome	kinModCall	.	33020	33020	20	+	.	context=TGAAAAATTGGGAAATAGAAGGTCGGAGTTTTTTATAAATG;motif=GGNNBVNB;coverage=146;IPDRatio=1.523;id=GGNNBVNB
gi|68566501|gb|CP000077.1| Sulfolobus acidocaldarius DSM 639, complete genome	kinModCall	modified_base	33024	33024	25	+	.	coverage=146;context=AAATTGGGAAATAGAAGGTCGGAGTTTTTTATAAATGTAAA;IPDRatio=1.50
gi|68566501|gb|CP000077.1| Sulfolobus acidocaldarius DSM 639, complete genome	kinModCall	modified_base	33055	33055	46	+	.	coverage=150;context=TAAATGTAAACAGGGTTTTGCGGGAATATTCCAAATCTGTG;IPDRatio=2.33
gi|68566501|gb|CP000077.1| Sulfolobus acidocaldarius DSM 639, complete genome	kinModCall	modified_base	33056	33056	30	+	.	coverage=145;context=AAATGTAAACAGGGTTTTGCGGGAATATTCCAAATCTGTGG;IPDRatio=1.80
gi|68566501|gb|CP000077.1| Sulfolobus acidocaldarius DSM 639, complete genome	kinModCall	.	33057	33057	9	+	.	context=AATGTAAACAGGGTTTTGCGGGAATATTCCAAATCTGTGGG;motif=GGNNBVNB;coverage=138;IPDRatio=1.209;id=GGNNBVNB
gi|68566501|gb|CP000077.1| Sulfolobus acidocaldarius DSM 639, complete genome	kinModCall	.	33066	33066	5	-	.	context=CCTTTAGATCCCACAGATTTGGAATATTCCCGCAAAACCCT;motif=GGNNBVNB;coverage=163;IPDRatio=1.084;id=GGNNBVNB
gi|68566501|gb|CP000077.1| Sulfolobus acidocaldarius DSM 639, complete genome	kinModCall	modified_base	33074	33074	21	+	.	coverage=147;context=GCGGGAATATTCCAAATCTGTGGGATCTAAAGGGAGTGTTC;IPDRatio=1.41
gi|68566501|gb|CP000077.1| Sulfolobus acidocaldarius DSM 639, complete genome	kinModCall	modified_base	33078	33078	48	+	.	context=GAATATTCCAAATCTGTGGGATCTAAAGGGAGTGTTCATCC;motif=GGATCY;coverage=153;IPDRatio=1.80;id=GGATCY
gi|68566501|gb|CP000077.1| Sulfolobus acidocaldarius DSM 639, complete genome	kinModCall	modified_base	33079	33079	61	-	.	context=TGGATGAACACTCCCTTTAGATCCCACAGATTTGGAATATT;motif=AGATCC;coverage=168;IPDRatio=2.03;id=AGATCC
gi|68566501|gb|CP000077.1| Sulfolobus acidocaldarius DSM 639, complete genome	kinModCall	modified_base	33086	33086	34	+	.	context=CAAATCTGTGGGATCTAAAGGGAGTGTTCATCCAGACTCTT;motif=GGNNBVNB;coverage=143;IPDRatio=1.70;id=GGNNBVNB
gi|68566501|gb|CP000077.1| Sulfolobus acidocaldarius DSM 639, complete genome	kinModCall	.	33098	33098	7	-	.	context=TTGAGACGGTTAAAGAGTCTGGATGAACACTCCCTTTAGAT;motif=GGNNBVNB;coverage=166;IPDRatio=1.145;id=GGNNBVNB
gi|68566501|gb|CP000077.1| Sulfolobus acidocaldarius DSM 639, complete genome	kinModCall	.	33183	33183	1	-	.	context=AGCATAGCCCCTCTTGAATCGGAACATGTCTCAACAGATAT;motif=GGNNBVNB;coverage=157;IPDRatio=0.923;id=GGNNBVNB
gi|68566501|gb|CP000077.1| Sulfolobus acidocaldarius DSM 639, complete genome	kinModCall	.	33194	33194	7	+	.	context=GACATGTTCCGATTCAAGAGGGGCTATGCTAGTTGATTGGT;motif=GGNNBVNB;coverage=132;IPDRatio=1.14;id=GGNNBVNB
gi|68566501|gb|CP000077.1| Sulfolobus acidocaldarius DSM 639, complete genome	kinModCall	modified_base	33212	33212	24	+	.	context=AGGGGCTATGCTAGTTGATTGGTATAACCAGTTTAAGGATA;motif=GGNNBVNB;coverage=148;IPDRatio=1.61;id=GGNNBVNB
gi|68566501|gb|CP000077.1| Sulfolobus acidocaldarius DSM 639, complete genome	kinModCall	.	33258	33258	3	+	.	context=TCAATACAAATAGTACTTAAGGCTGACGAAAAGAAGTTTAA;motif=GGNNBVNB;coverage=154;IPDRatio=0.997;id=GGNNBVNB
gi|68566501|gb|CP000077.1| Sulfolobus acidocaldarius DSM 639, complete genome	kinModCall	modified_base	33292	33292	26	+	.	coverage=143;context=AGTTTAAGCAATACCTTTTTGATTATCTTTCCCGAGCTTAG;IPDRatio=1.51
gi|68566501|gb|CP000077.1| Sulfolobus acidocaldarius DSM 639, complete genome	kinModCall	modified_base	33325	33325	44	+	.	coverage=157;context=GAGCTTAGAACAATTCGCTACAGTGACTATGTTTAGGCTTT;IPDRatio=1.79
gi|68566501|gb|CP000077.1| Sulfolobus acidocaldarius DSM 639, complete genome	kinModCall	modified_base	33341	33341	22	-	.	coverage=172;context=AAAGGAATTGATGTGAAAAGCCTAAACATAGTCACTGTAGC;IPDRatio=1.44
gi|68566501|gb|CP000077.1| Sulfolobus acidocaldarius DSM 639, complete genome	kinModCall	.	33383	33383	17	-	.	context=GTCGATATTAATCTTGACCAGGTATATAAACAATTAATTGA;motif=GGKRTANND;coverage=170;IPDRatio=1.384;id=GGKRTANND
gi|68566501|gb|CP000077.1| Sulfolobus acidocaldarius DSM 639, complete genome	kinModCall	modified_base	33385	33385	37	+	.	coverage=154;context=AATTAATTGTTTATATACCTGGTCAAGATTAATATCGACGT;IPDRatio=1.70
gi|68566501|gb|CP000077.1| Sulfolobus acidocaldarius DSM 639, complete genome	kinModCall	modified_base	33422	33422	37	+	.	context=ACGTCAATTATTGTATTTAGATCCTCACAATAAACATTTAC;motif=AGATCC;coverage=151;IPDRatio=1.58;id=AGATCC
gi|68566501|gb|CP000077.1| Sulfolobus acidocaldarius DSM 639, complete genome	kinModCall	m6A	33423	33423	67	-	.	context=CGTAAATGTTTATTGTGAGGATCTAAATACAATAATTGACG;fracLow=0.221;motif=GGATCY;coverage=173;IPDRatio=1.99;id=GGATCY;fracUp=0.447;frac=0.330;identificationQv=8
gi|68566501|gb|CP000077.1| Sulfolobus acidocaldarius DSM 639, complete genome	kinModCall	modified_base	33426	33426	23	+	.	coverage=155;context=CAATTATTGTATTTAGATCCTCACAATAAACATTTACGTGC;IPDRatio=1.36
gi|68566501|gb|CP000077.1| Sulfolobus acidocaldarius DSM 639, complete genome	kinModCall	modified_base	33447	33447	31	+	.	coverage=154;context=CACAATAAACATTTACGTGCAGGTCCCTCTTCATTTCGTAC;IPDRatio=1.58
gi|68566501|gb|CP000077.1| Sulfolobus acidocaldarius DSM 639, complete genome	kinModCall	.	33448	33448	6	+	.	context=ACAATAAACATTTACGTGCAGGTCCCTCTTCATTTCGTACC;motif=GGNNBVNB;coverage=148;IPDRatio=1.1;id=GGNNBVNB
gi|68566501|gb|CP000077.1| Sulfolobus acidocaldarius DSM 639, complete genome	kinModCall	.	33453	33453	9	-	.	context=TACTTGGTACGAAATGAAGAGGGACCTGCACGTAAATGTTT;motif=GGNNBVNB;coverage=159;IPDRatio=1.157;id=GGNNBVNB
gi|68566501|gb|CP000077.1| Sulfolobus acidocaldarius DSM 639, complete genome	kinModCall	modified_base	33479	33479	58	+	.	coverage=156;context=ATTTCGTACCAAGTAACTCCTCCTACCTCAAAGGAGTTCAA;IPDRatio=2.11
gi|68566501|gb|CP000077.1| Sulfolobus acidocaldarius DSM 639, complete genome	kinModCall	.	33481	33481	2	-	.	context=TATTGAACTCCTTTGAGGTAGGAGGAGTTACTTGGTACGAA;motif=GGNNBVNB;coverage=163;IPDRatio=0.964;id=GGNNBVNB
gi|68566501|gb|CP000077.1| Sulfolobus acidocaldarius DSM 639, complete genome	kinModCall	.	33485	33485	16	-	.	context=GGTCTATTGAACTCCTTTGAGGTAGGAGGAGTTACTTGGTA;motif=GGNNBVNB;coverage=166;IPDRatio=1.337;id=GGNNBVNB
gi|68566501|gb|CP000077.1| Sulfolobus acidocaldarius DSM 639, complete genome	kinModCall	modified_base	33491	33491	25	+	.	coverage=147;context=GTAACTCCTCCTACCTCAAAGGAGTTCAATAGACCAGCCTT;IPDRatio=1.49
gi|68566501|gb|CP000077.1| Sulfolobus acidocaldarius DSM 639, complete genome	kinModCall	.	33505	33505	10	-	.	context=TAAATGCCCTAGAAAAGGCTGGTCTATTGAACTCCTTTGAG;motif=GGNNBVNB;coverage=166;IPDRatio=1.2;id=GGNNBVNB
gi|68566501|gb|CP000077.1| Sulfolobus acidocaldarius DSM 639, complete genome	kinModCall	modified_base	33509	33509	23	-	.	context=ACGTTAAATGCCCTAGAAAAGGCTGGTCTATTGAACTCCTT;motif=GGNNBVNB;coverage=162;IPDRatio=1.48;id=GGNNBVNB
gi|68566501|gb|CP000077.1| Sulfolobus acidocaldarius DSM 639, complete genome	kinModCall	modified_base	33579	33579	21	+	.	coverage=153;context=GTTCTATTTTTTTCAATTCGTTGTAAATCTGCTCTCCATTG;IPDRatio=1.45
gi|68566501|gb|CP000077.1| Sulfolobus acidocaldarius DSM 639, complete genome	kinModCall	modified_base	33589	33589	31	+	.	coverage=139;context=TTTCAATTCGTTGTAAATCTGCTCTCCATTGAAATGTCCTC;IPDRatio=1.56
gi|68566501|gb|CP000077.1| Sulfolobus acidocaldarius DSM 639, complete genome	kinModCall	modified_base	33595	33595	48	-	.	coverage=162;context=ATAATGGAGGACATTTCAATGGAGAGCAGATTTACAACGAA;IPDRatio=1.86
gi|68566501|gb|CP000077.1| Sulfolobus acidocaldarius DSM 639, complete genome	kinModCall	.	33616	33616	6	+	.	context=ATTGAAATGTCCTCCATTATGGACTAGTTTAAGTATTGATA;motif=GGNNBVNB;coverage=151;IPDRatio=1.111;id=GGNNBVNB
gi|68566501|gb|CP000077.1| Sulfolobus acidocaldarius DSM 639, complete genome	kinModCall	.	33645	33645	14	+	.	context=TAAGTATTGATATTCTTTGTGGGGTCGCTTTCAATCCGTGT;motif=GGNNBVNB;coverage=151;IPDRatio=1.305;id=GGNNBVNB
gi|68566501|gb|CP000077.1| Sulfolobus acidocaldarius DSM 639, complete genome	kinModCall	.	33646	33646	2	+	.	context=AAGTATTGATATTCTTTGTGGGGTCGCTTTCAATCCGTGTG;motif=GGNNBVNB;coverage=148;IPDRatio=0.92;id=GGNNBVNB
gi|68566501|gb|CP000077.1| Sulfolobus acidocaldarius DSM 639, complete genome	kinModCall	.	33647	33647	4	+	.	context=AGTATTGATATTCTTTGTGGGGTCGCTTTCAATCCGTGTGT;motif=GGNNBVNB;coverage=144;IPDRatio=1.048;id=GGNNBVNB
gi|68566501|gb|CP000077.1| Sulfolobus acidocaldarius DSM 639, complete genome	kinModCall	.	33695	33695	0	-	.	context=GAGTTCCTATATAACACGATGGAAGCAGAAATCATAAATGT;motif=GGNNBVNB;coverage=163;IPDRatio=0.805;id=GGNNBVNB
gi|68566501|gb|CP000077.1| Sulfolobus acidocaldarius DSM 639, complete genome	kinModCall	modified_base	33715	33715	30	+	.	coverage=158;context=CATCGTGTTATATAGGAACTCCGTAGAATTTAAAATTATTT;IPDRatio=1.56
gi|68566501|gb|CP000077.1| Sulfolobus acidocaldarius DSM 639, complete genome	kinModCall	modified_base	33746	33746	21	+	.	coverage=157;context=AAAATTATTTTTTTCTCGGTACTCAGAATTATTTTAAAAAT;IPDRatio=1.43
gi|68566501|gb|CP000077.1| Sulfolobus acidocaldarius DSM 639, complete genome	kinModCall	modified_base	33806	33806	30	+	.	coverage=152;context=GTTTATTGGATAATATTTTATTTCAATATAATACTCTATGT;IPDRatio=1.53
gi|68566501|gb|CP000077.1| Sulfolobus acidocaldarius DSM 639, complete genome	kinModCall	modified_base	33820	33820	21	-	.	coverage=169;context=ATTCTTAGAGGTTTACATAGAGTATTATATTGAAATAAAAT;IPDRatio=1.48
gi|68566501|gb|CP000077.1| Sulfolobus acidocaldarius DSM 639, complete genome	kinModCall	modified_base	33831	33831	25	-	.	coverage=172;context=TGAAACTGTGAATTCTTAGAGGTTTACATAGAGTATTATAT;IPDRatio=1.56
gi|68566501|gb|CP000077.1| Sulfolobus acidocaldarius DSM 639, complete genome	kinModCall	modified_base	33893	33893	30	-	.	coverage=169;context=TTCTATGTATCTCCTAGATTATATCAGTTGTTTTTATATAT;IPDRatio=1.48
gi|68566501|gb|CP000077.1| Sulfolobus acidocaldarius DSM 639, complete genome	kinModCall	modified_base	33911	33911	22	+	.	coverage=145;context=TATAATCTAGGAGATACATAGAATATATATTAAATATTGAC;IPDRatio=1.48
gi|68566501|gb|CP000077.1| Sulfolobus acidocaldarius DSM 639, complete genome	kinModCall	modified_base	33961	33961	25	+	.	coverage=155;context=AAATATATTTAATTTAACTTTTTGTTTATTAAAAAATCTAA;IPDRatio=1.46
gi|68566501|gb|CP000077.1| Sulfolobus acidocaldarius DSM 639, complete genome	kinModCall	modified_base	33977	33977	25	-	.	coverage=179;context=TGTATACTCATAGATTTTAGATTTTTTAATAAACAAAAAGT;IPDRatio=1.48
gi|68566501|gb|CP000077.1| Sulfolobus acidocaldarius DSM 639, complete genome	kinModCall	m6A	34066	34066	34	+	.	context=ATCACATGAATATGGATTTAAGGTAAAAGCTATTTTTCAGG;fracLow=0.206;coverage=146;IPDRatio=1.66;fracUp=0.480;frac=0.345;identificationQv=18
gi|68566501|gb|CP000077.1| Sulfolobus acidocaldarius DSM 639, complete genome	kinModCall	modified_base	34084	34084	34	+	.	coverage=154;context=TAAGGTAAAAGCTATTTTTCAGGGAAGGAATTATTTTCCTT;IPDRatio=1.71
gi|68566501|gb|CP000077.1| Sulfolobus acidocaldarius DSM 639, complete genome	kinModCall	modified_base	34085	34085	21	+	.	coverage=150;context=AAGGTAAAAGCTATTTTTCAGGGAAGGAATTATTTTCCTTA;IPDRatio=1.46
gi|68566501|gb|CP000077.1| Sulfolobus acidocaldarius DSM 639, complete genome	kinModCall	modified_base	34095	34095	22	+	.	coverage=147;context=CTATTTTTCAGGGAAGGAATTATTTTCCTTAAAAATTACTA;IPDRatio=1.41
gi|68566501|gb|CP000077.1| Sulfolobus acidocaldarius DSM 639, complete genome	kinModCall	modified_base	34135	34135	23	+	.	coverage=152;context=AAATATTCATTCAAAAACTAGAATAAAAAGGGTATGGTGCT;IPDRatio=1.48
gi|68566501|gb|CP000077.1| Sulfolobus acidocaldarius DSM 639, complete genome	kinModCall	modified_base	34142	34142	25	-	.	coverage=168;context=TTAATTTAGCACCATACCCTTTTTATTCTAGTTTTTGAATG;IPDRatio=1.40
gi|68566501|gb|CP000077.1| Sulfolobus acidocaldarius DSM 639, complete genome	kinModCall	modified_base	34145	34145	26	+	.	context=TCAAAAACTAGAATAAAAAGGGTATGGTGCTAAATTAAGTA;motif=GGNNBVNB;coverage=141;IPDRatio=1.55;id=GGNNBVNB
gi|68566501|gb|CP000077.1| Sulfolobus acidocaldarius DSM 639, complete genome	kinModCall	modified_base	34147	34147	23	+	.	coverage=150;context=AAAAACTAGAATAAAAAGGGTATGGTGCTAAATTAAGTATA;IPDRatio=1.51
gi|68566501|gb|CP000077.1| Sulfolobus acidocaldarius DSM 639, complete genome	kinModCall	modified_base	34206	34206	38	+	.	context=GATAAAATATTTGTAATATTGGTATATAAGGCTGAGACGCG;motif=GGKRTANND;coverage=154;IPDRatio=1.98;id=GGKRTANND
gi|68566501|gb|CP000077.1| Sulfolobus acidocaldarius DSM 639, complete genome	kinModCall	.	34244	34244	0	+	.	context=GCGTTATAATTATATTAGATGGAGCGGTTCAGAGAACTTTT;motif=GGNNBVNB;coverage=158;IPDRatio=0.741;id=GGNNBVNB
gi|68566501|gb|CP000077.1| Sulfolobus acidocaldarius DSM 639, complete genome	kinModCall	m4C	34248	34248	24	+	.	context=TATAATTATATTAGATGGAGCGGTTCAGAGAACTTTTAATT;fracLow=0.215;coverage=159;IPDRatio=1.48;fracUp=0.542;frac=0.384;identificationQv=6
gi|68566501|gb|CP000077.1| Sulfolobus acidocaldarius DSM 639, complete genome	kinModCall	modified_base	34286	34286	29	-	.	coverage=168;context=TGCTCATAGTTTTGTATTTTAGGTGAGACAGACAGATCAAT;IPDRatio=1.55
gi|68566501|gb|CP000077.1| Sulfolobus acidocaldarius DSM 639, complete genome	kinModCall	modified_base	34340	34340	23	+	.	coverage=149;context=GGAAACAGGAAAAAGTATTCTTGCGGTAACTTCTATGAAGG;IPDRatio=1.43
gi|68566501|gb|CP000077.1| Sulfolobus acidocaldarius DSM 639, complete genome	kinModCall	.	34424	34424	5	+	.	context=TGGATTTCAAATAACGAGATGGACCCACATCCAATTTTATG;motif=GGNNBVNB;coverage=146;IPDRatio=1.055;id=GGNNBVNB
gi|68566501|gb|CP000077.1| Sulfolobus acidocaldarius DSM 639, complete genome	kinModCall	.	34428	34428	15	-	.	context=ATAACATAAAATTGGATGTGGGTCCATCTCGTTATTTGAAA;motif=GGNNBVNB;coverage=149;IPDRatio=1.344;id=GGNNBVNB
gi|68566501|gb|CP000077.1| Sulfolobus acidocaldarius DSM 639, complete genome	kinModCall	.	34429	34429	3	-	.	context=TATAACATAAAATTGGATGTGGGTCCATCTCGTTATTTGAA;motif=GGNNBVNB;coverage=155;IPDRatio=1.004;id=GGNNBVNB
gi|68566501|gb|CP000077.1| Sulfolobus acidocaldarius DSM 639, complete genome	kinModCall	.	34490	34490	5	+	.	context=AGACAAGATGATAGTAGAAGGGTAGCCTTCGATCTGTTTGA;motif=GGNNBVNB;coverage=142;IPDRatio=1.074;id=GGNNBVNB
gi|68566501|gb|CP000077.1| Sulfolobus acidocaldarius DSM 639, complete genome	kinModCall	modified_base	34594	34594	22	-	.	coverage=158;context=GTCTTCTGATGTAAAAATTCTGGTTTGAAAGGGAAGTCTTC;IPDRatio=1.48
gi|68566501|gb|CP000077.1| Sulfolobus acidocaldarius DSM 639, complete genome	kinModCall	modified_base	34683	34683	29	-	.	context=TTATTTTTTAAACAGTATTTGGATCAACAATTTACTTATAC;motif=GGNNBVNB;coverage=151;IPDRatio=1.68;id=GGNNBVNB
gi|68566501|gb|CP000077.1| Sulfolobus acidocaldarius DSM 639, complete genome	kinModCall	.	34713	34713	11	-	.	context=GTCAGGTCGCTATGAGCAGAGGACCGACAATTATTTTTTAA;motif=GGNNBVNB;coverage=153;IPDRatio=1.317;id=GGNNBVNB
gi|68566501|gb|CP000077.1| Sulfolobus acidocaldarius DSM 639, complete genome	kinModCall	modified_base	34716	34716	23	+	.	coverage=147;context=AAAAATAATTGTCGGTCCTCTGCTCATAGCGACCTGACAGT;IPDRatio=1.52
gi|68566501|gb|CP000077.1| Sulfolobus acidocaldarius DSM 639, complete genome	kinModCall	modified_base	34738	34738	27	-	.	context=CAGGATCGCCTCTGCAAGTAGGACTGTCAGGTCGCTATGAG;motif=GGNNBVNB;coverage=155;IPDRatio=1.55;id=GGNNBVNB
gi|68566501|gb|CP000077.1| Sulfolobus acidocaldarius DSM 639, complete genome	kinModCall	.	34756	34756	15	-	.	context=TCACAAATAATTATTTGGCAGGATCGCCTCTGCAAGTAGGA;motif=GGNNBVNB;coverage=159;IPDRatio=1.322;id=GGNNBVNB
gi|68566501|gb|CP000077.1| Sulfolobus acidocaldarius DSM 639, complete genome	kinModCall	modified_base	34758	34758	28	+	.	coverage=146;context=CTACTTGCAGAGGCGATCCTGCCAAATAATTATTTGTGAAA;IPDRatio=1.56
gi|68566501|gb|CP000077.1| Sulfolobus acidocaldarius DSM 639, complete genome	kinModCall	.	34760	34760	1	-	.	context=GTTTTCACAAATAATTATTTGGCAGGATCGCCTCTGCAAGT;motif=GGNNBVNB;coverage=156;IPDRatio=0.882;id=GGNNBVNB
gi|68566501|gb|CP000077.1| Sulfolobus acidocaldarius DSM 639, complete genome	kinModCall	m4C	34801	34801	120	-	.	context=GAAAAGACATAAGTTGGTGGCCTAGCCAATTTTATTAAGTA;fracLow=0.786;motif=GGCC;coverage=163;IPDRatio=2.72;id=GGCC;fracUp=1.000;frac=0.954;identificationQv=111
gi|68566501|gb|CP000077.1| Sulfolobus acidocaldarius DSM 639, complete genome	kinModCall	m4C	34802	34802	149	+	.	context=ACTTAATAAAATTGGCTAGGCCACCAACTTATGTCTTTTCT;fracLow=0.850;motif=GGCC;coverage=151;IPDRatio=4.06;id=GGCC;fracUp=1.000;frac=0.930;identificationQv=134
gi|68566501|gb|CP000077.1| Sulfolobus acidocaldarius DSM 639, complete genome	kinModCall	modified_base	34803	34803	22	-	.	context=AAGAAAAGACATAAGTTGGTGGCCTAGCCAATTTTATTAAG;motif=GGNNBVNB;coverage=158;IPDRatio=1.49;id=GGNNBVNB
gi|68566501|gb|CP000077.1| Sulfolobus acidocaldarius DSM 639, complete genome	kinModCall	.	34806	34806	41	-	.	context=GAAAAGAAAAGACATAAGTTGGTGGCCTAGCCAATTTTATT;motif=GGNNBVNB;coverage=151;IPDRatio=1.799;id=GGNNBVNB
gi|68566501|gb|CP000077.1| Sulfolobus acidocaldarius DSM 639, complete genome	kinModCall	.	34872	34872	13	-	.	context=AAAGGTTCATAAGGATGTGAGGGTTGGTAAAGAGGATAGAG;motif=GGNNBVNB;coverage=154;IPDRatio=1.295;id=GGNNBVNB
gi|68566501|gb|CP000077.1| Sulfolobus acidocaldarius DSM 639, complete genome	kinModCall	modified_base	34896	34896	24	-	.	coverage=157;context=GAAGGGATATCCTTATCCGCTTATAAAGGTTCATAAGGATG;IPDRatio=1.50
gi|68566501|gb|CP000077.1| Sulfolobus acidocaldarius DSM 639, complete genome	kinModCall	.	34913	34913	6	-	.	context=CTAAAACCCGTTTCTCTGAAGGGATATCCTTATCCGCTTAT;motif=GGNNBVNB;coverage=157;IPDRatio=1.107;id=GGNNBVNB
gi|68566501|gb|CP000077.1| Sulfolobus acidocaldarius DSM 639, complete genome	kinModCall	m4C	34960	34960	38	+	.	context=TAAATACTCAAATATTTTGTCGGCATTGAAGAAATCTAATC;fracLow=1.000;coverage=147;IPDRatio=1.81;fracUp=1.000;frac=1.000;identificationQv=11
gi|68566501|gb|CP000077.1| Sulfolobus acidocaldarius DSM 639, complete genome	kinModCall	modified_base	35005	35005	28	-	.	coverage=166;context=ACTATTTTACGAATTTAAGATTAGAACCTTCTGAAAGATTA;IPDRatio=1.50
gi|68566501|gb|CP000077.1| Sulfolobus acidocaldarius DSM 639, complete genome	kinModCall	modified_base	35019	35019	21	-	.	coverage=162;context=ATCAGGCTTAAACTACTATTTTACGAATTTAAGATTAGAAC;IPDRatio=1.41
gi|68566501|gb|CP000077.1| Sulfolobus acidocaldarius DSM 639, complete genome	kinModCall	modified_base	35057	35057	22	-	.	coverage=146;context=GAAAATTACATTTTATCAAGGAAGGCTAGTAAATTGTTATC;IPDRatio=1.50
gi|68566501|gb|CP000077.1| Sulfolobus acidocaldarius DSM 639, complete genome	kinModCall	modified_base	35058	35058	22	-	.	context=TGAAAATTACATTTTATCAAGGAAGGCTAGTAAATTGTTAT;motif=GGNNBVNB;coverage=160;IPDRatio=1.56;id=GGNNBVNB
gi|68566501|gb|CP000077.1| Sulfolobus acidocaldarius DSM 639, complete genome	kinModCall	modified_base	35080	35080	36	-	.	coverage=159;context=AGATTCTAGAAAAGAAAATAGATGAAAATTACATTTTATCA;IPDRatio=1.67
gi|68566501|gb|CP000077.1| Sulfolobus acidocaldarius DSM 639, complete genome	kinModCall	modified_base	35097	35097	21	-	.	coverage=166;context=GAATTGTGGTTATTCAAAGATTCTAGAAAAGAAAATAGATG;IPDRatio=1.43
gi|68566501|gb|CP000077.1| Sulfolobus acidocaldarius DSM 639, complete genome	kinModCall	.	35147	35147	2	+	.	context=AACTCTAGAATAGTTATATCGGAATAAGCCTGTTTGAATAA;motif=GGNNBVNB;coverage=150;IPDRatio=0.95;id=GGNNBVNB
gi|68566501|gb|CP000077.1| Sulfolobus acidocaldarius DSM 639, complete genome	kinModCall	.	35156	35156	2	-	.	context=TCTAGTGATTTATTCAAACAGGCTTATTCCGATATAACTAT;motif=GGNNBVNB;coverage=168;IPDRatio=0.963;id=GGNNBVNB
gi|68566501|gb|CP000077.1| Sulfolobus acidocaldarius DSM 639, complete genome	kinModCall	modified_base	35172	35172	28	+	.	coverage=149;context=AAGCCTGTTTGAATAAATCACTAGACTTACTGTTCTTAGAG;IPDRatio=1.56
gi|68566501|gb|CP000077.1| Sulfolobus acidocaldarius DSM 639, complete genome	kinModCall	.	35260	35260	2	+	.	context=TAATTGATTTTCAGCAATAAGGAATCTTAACATGTTATCTT;motif=GGNNBVNB;coverage=146;IPDRatio=0.95;id=GGNNBVNB
gi|68566501|gb|CP000077.1| Sulfolobus acidocaldarius DSM 639, complete genome	kinModCall	modified_base	35271	35271	23	-	.	coverage=167;context=AGAAAAAGATGAAGATAACATGTTAAGATTCCTTATTGCTG;IPDRatio=1.44
gi|68566501|gb|CP000077.1| Sulfolobus acidocaldarius DSM 639, complete genome	kinModCall	modified_base	35330	35330	24	-	.	coverage=166;context=GAATTGAAAGTAGATTTATTAGATGATATAGTTAGCATTGA;IPDRatio=1.51
gi|68566501|gb|CP000077.1| Sulfolobus acidocaldarius DSM 639, complete genome	kinModCall	modified_base	35443	35443	39	-	.	coverage=166;context=TAGAATTATTGATGCAACTGCTAGAATTACAATTGGCACTA;IPDRatio=1.74
gi|68566501|gb|CP000077.1| Sulfolobus acidocaldarius DSM 639, complete genome	kinModCall	modified_base	35470	35470	24	+	.	coverage=147;context=CATCAATAATTCTATTCTTTCCTTGGCGTAATTACCTGGAC;IPDRatio=1.48
gi|68566501|gb|CP000077.1| Sulfolobus acidocaldarius DSM 639, complete genome	kinModCall	modified_base	35474	35474	23	+	.	context=AATAATTCTATTCTTTCCTTGGCGTAATTACCTGGACTAAA;motif=GGNNBVNB;coverage=146;IPDRatio=1.59;id=GGNNBVNB
gi|68566501|gb|CP000077.1| Sulfolobus acidocaldarius DSM 639, complete genome	kinModCall	modified_base	35515	35515	23	-	.	coverage=153;context=TAAACGAAATAAATAGTGAGGGTAAGGTATTAGTTCATATT;IPDRatio=1.50
gi|68566501|gb|CP000077.1| Sulfolobus acidocaldarius DSM 639, complete genome	kinModCall	modified_base	35516	35516	24	-	.	coverage=154;context=ATAAACGAAATAAATAGTGAGGGTAAGGTATTAGTTCATAT;IPDRatio=1.62
gi|68566501|gb|CP000077.1| Sulfolobus acidocaldarius DSM 639, complete genome	kinModCall	.	35581	35581	7	-	.	context=GGGTTAAGGAAACGAGGCAAGGTGTCATATTTATAGTAAAT;motif=GGNNBVNB;coverage=153;IPDRatio=1.147;id=GGNNBVNB
gi|68566501|gb|CP000077.1| Sulfolobus acidocaldarius DSM 639, complete genome	kinModCall	modified_base	35586	35586	32	-	.	coverage=155;context=TATGTGGGTTAAGGAAACGAGGCAAGGTGTCATATTTATAG;IPDRatio=1.92
gi|68566501|gb|CP000077.1| Sulfolobus acidocaldarius DSM 639, complete genome	kinModCall	.	35601	35601	18	-	.	context=GGCTATAGATGGAGGTATGTGGGTTAAGGAAACGAGGCAAG;motif=GGNNBVNB;coverage=163;IPDRatio=1.351;id=GGNNBVNB
gi|68566501|gb|CP000077.1| Sulfolobus acidocaldarius DSM 639, complete genome	kinModCall	.	35608	35608	13	-	.	context=AGTTATTGGCTATAGATGGAGGTATGTGGGTTAAGGAAACG;motif=GGNNBVNB;coverage=163;IPDRatio=1.29;id=GGNNBVNB
gi|68566501|gb|CP000077.1| Sulfolobus acidocaldarius DSM 639, complete genome	kinModCall	.	35667	35667	10	-	.	context=AAGTATTCTTAATGAACTGTGGATTAATTACTCTCCTGAAA;motif=GGNNBVNB;coverage=173;IPDRatio=1.212;id=GGNNBVNB
gi|68566501|gb|CP000077.1| Sulfolobus acidocaldarius DSM 639, complete genome	kinModCall	.	35723	35723	10	+	.	context=AATTCCTTGTGTATTGTATAGGAATCCCTCATTATTTTCTC;motif=GGNNBVNB;coverage=159;IPDRatio=1.175;id=GGNNBVNB
gi|68566501|gb|CP000077.1| Sulfolobus acidocaldarius DSM 639, complete genome	kinModCall	.	35729	35729	8	-	.	context=ATGAAGGAGAAAATAATGAGGGATTCCTATACAATACACAA;motif=GGNNBVNB;coverage=162;IPDRatio=1.174;id=GGNNBVNB
gi|68566501|gb|CP000077.1| Sulfolobus acidocaldarius DSM 639, complete genome	kinModCall	.	35771	35771	5	-	.	context=TGTCAAGTTATGATAGATAAGGCATATGAAGAACTAATCAA;motif=GGNNBVNB;coverage=176;IPDRatio=1.055;id=GGNNBVNB
gi|68566501|gb|CP000077.1| Sulfolobus acidocaldarius DSM 639, complete genome	kinModCall	.	35799	35799	8	-	.	context=AAGAAGGGAGACACTAGTAAGGTAGAGGTGTCAAGTTATGA;motif=GGNNBVNB;coverage=170;IPDRatio=1.162;id=GGNNBVNB
gi|68566501|gb|CP000077.1| Sulfolobus acidocaldarius DSM 639, complete genome	kinModCall	.	35847	35847	3	-	.	context=CATGATCAAGAATTGATTCAGGCAGGCGACTATATCATAAG;motif=GGNNBVNB;coverage=178;IPDRatio=0.99;id=GGNNBVNB
gi|68566501|gb|CP000077.1| Sulfolobus acidocaldarius DSM 639, complete genome	kinModCall	modified_base	35885	35885	31	+	.	coverage=152;context=ATGTGTGACTAAAATTATTTGAGGAACAATCTCTATGGCAC;IPDRatio=1.69
gi|68566501|gb|CP000077.1| Sulfolobus acidocaldarius DSM 639, complete genome	kinModCall	.	35887	35887	9	+	.	context=GTGTGACTAAAATTATTTGAGGAACAATCTCTATGGCACTT;motif=GGNNBVNB;coverage=152;IPDRatio=1.188;id=GGNNBVNB
gi|68566501|gb|CP000077.1| Sulfolobus acidocaldarius DSM 639, complete genome	kinModCall	.	35959	35959	19	+	.	context=ACTCATCAAGATTTACAGTAGGTTCATCAAGTATTAATGTG;motif=GGNNBVNB;coverage=148;IPDRatio=1.434;id=GGNNBVNB
gi|68566501|gb|CP000077.1| Sulfolobus acidocaldarius DSM 639, complete genome	kinModCall	modified_base	35988	35988	21	+	.	coverage=151;context=AGTATTAATGTGGAAAATTGATTCATAAGAGCTTTTGCAAT;IPDRatio=1.40
gi|68566501|gb|CP000077.1| Sulfolobus acidocaldarius DSM 639, complete genome	kinModCall	modified_base	36016	36016	43	-	.	coverage=178;context=TTCCATTGCGTTAGCATTGAGGTTAGCTATTGCAAAAGCTC;IPDRatio=1.72
gi|68566501|gb|CP000077.1| Sulfolobus acidocaldarius DSM 639, complete genome	kinModCall	modified_base	36048	36048	26	-	.	coverage=173;context=CACATAAATGCATTAAGTGGTGGTGAAAGAATTTCCATTGC;IPDRatio=1.51
gi|68566501|gb|CP000077.1| Sulfolobus acidocaldarius DSM 639, complete genome	kinModCall	modified_base	36056	36056	21	-	.	coverage=170;context=AAAAAATCCACATAAATGCATTAAGTGGTGGTGAAAGAATT;IPDRatio=1.41
gi|68566501|gb|CP000077.1| Sulfolobus acidocaldarius DSM 639, complete genome	kinModCall	modified_base	36057	36057	21	-	.	coverage=174;context=CAAAAAATCCACATAAATGCATTAAGTGGTGGTGAAAGAAT;IPDRatio=1.35
gi|68566501|gb|CP000077.1| Sulfolobus acidocaldarius DSM 639, complete genome	kinModCall	.	36269	36269	13	-	.	context=AGGAAAGTAAGTTAAACCTAGGGATAAGCAAGCTTCAAAAA;motif=GGNNBVNB;coverage=162;IPDRatio=1.294;id=GGNNBVNB
gi|68566501|gb|CP000077.1| Sulfolobus acidocaldarius DSM 639, complete genome	kinModCall	.	36272	36272	4	+	.	context=TTGAAGCTTGCTTATCCCTAGGTTTAACTTACTTTCCTCAT;motif=GGNNBVNB;coverage=139;IPDRatio=1.033;id=GGNNBVNB
gi|68566501|gb|CP000077.1| Sulfolobus acidocaldarius DSM 639, complete genome	kinModCall	.	36365	36365	9	-	.	context=CAGACAAAGGTAAAATAAAGGGAAGCTTAGAAGAAAAGATA;motif=GGNNBVNB;coverage=150;IPDRatio=1.169;id=GGNNBVNB
gi|68566501|gb|CP000077.1| Sulfolobus acidocaldarius DSM 639, complete genome	kinModCall	modified_base	36396	36396	28	-	.	coverage=165;context=AAACTTTCCAAGATTTTATCAGGTATTGAAGCAGACAAAGG;IPDRatio=1.52
gi|68566501|gb|CP000077.1| Sulfolobus acidocaldarius DSM 639, complete genome	kinModCall	modified_base	36412	36412	23	-	.	coverage=171;context=AGAAGAGATTATAGACAAACTTTCCAAGATTTTATCAGGTA;IPDRatio=1.42
gi|68566501|gb|CP000077.1| Sulfolobus acidocaldarius DSM 639, complete genome	kinModCall	modified_base	36417	36417	36	+	.	coverage=146;context=GATAAAATCTTGGAAAGTTTGTCTATAATCTCTTCTAACTG;IPDRatio=1.58
gi|68566501|gb|CP000077.1| Sulfolobus acidocaldarius DSM 639, complete genome	kinModCall	modified_base	36429	36429	25	+	.	coverage=150;context=GAAAGTTTGTCTATAATCTCTTCTAACTGTTTATACCTTTT;IPDRatio=1.46
gi|68566501|gb|CP000077.1| Sulfolobus acidocaldarius DSM 639, complete genome	kinModCall	modified_base	36439	36439	21	+	.	coverage=151;context=CTATAATCTCTTCTAACTGTTTATACCTTTTTTCACTGTAT;IPDRatio=1.64
gi|68566501|gb|CP000077.1| Sulfolobus acidocaldarius DSM 639, complete genome	kinModCall	modified_base	36443	36443	27	-	.	coverage=171;context=TTGGATACAGTGAAAAAAGGTATAAACAGTTAGAAGAGATT;IPDRatio=1.49
gi|68566501|gb|CP000077.1| Sulfolobus acidocaldarius DSM 639, complete genome	kinModCall	modified_base	36444	36444	40	-	.	coverage=138;context=CTTGGATACAGTGAAAAAAGGTATAAACAGTTAGAAGAGAT;IPDRatio=1.72
gi|68566501|gb|CP000077.1| Sulfolobus acidocaldarius DSM 639, complete genome	kinModCall	m6A	36446	36446	41	-	.	context=AACTTGGATACAGTGAAAAAAGGTATAAACAGTTAGAAGAG;fracLow=0.270;coverage=157;IPDRatio=1.83;fracUp=0.518;frac=0.392;identificationQv=21
gi|68566501|gb|CP000077.1| Sulfolobus acidocaldarius DSM 639, complete genome	kinModCall	m4C	36487	36487	39	-	.	context=GTTAAAGGAAGAAGAAGATGCGTTACTTAACCGTATCAGCG;fracLow=0.495;coverage=178;IPDRatio=1.78;fracUp=0.938;frac=0.714;identificationQv=14
gi|68566501|gb|CP000077.1| Sulfolobus acidocaldarius DSM 639, complete genome	kinModCall	.	36501	36501	11	-	.	context=GAAGAGTATGAAAAGTTAAAGGAAGAAGAAGATGCGTTACT;motif=GGNNBVNB;coverage=175;IPDRatio=1.247;id=GGNNBVNB
gi|68566501|gb|CP000077.1| Sulfolobus acidocaldarius DSM 639, complete genome	kinModCall	.	36522	36522	11	-	.	context=ACAAGAATGAAAGGACTAAAGGAAGAGTATGAAAAGTTAAA;motif=GGNNBVNB;coverage=177;IPDRatio=1.244;id=GGNNBVNB
gi|68566501|gb|CP000077.1| Sulfolobus acidocaldarius DSM 639, complete genome	kinModCall	.	36738	36738	3	-	.	context=ATACTTGAAGAAGACATACAGGAACAAGAACAAAGACTGAA;motif=GGNNBVNB;coverage=173;IPDRatio=0.985;id=GGNNBVNB
gi|68566501|gb|CP000077.1| Sulfolobus acidocaldarius DSM 639, complete genome	kinModCall	.	36780	36780	17	-	.	context=GAGCTTATTGATTACCACGAGGAGTATCTTAAGAATTCTGA;motif=GGNNBVNB;coverage=161;IPDRatio=1.388;id=GGNNBVNB
gi|68566501|gb|CP000077.1| Sulfolobus acidocaldarius DSM 639, complete genome	kinModCall	modified_base	36871	36871	24	-	.	coverage=158;context=ACTAGAGGAAGAGAAAAATAAGTTACAAAATGAAATCCTCT;IPDRatio=1.50
gi|68566501|gb|CP000077.1| Sulfolobus acidocaldarius DSM 639, complete genome	kinModCall	modified_base	36894	36894	29	+	.	coverage=142;context=TTTTTCTCTTCCTCTAGTCGTTGTAACTCTTTGAGTTTAGC;IPDRatio=1.65
gi|68566501|gb|CP000077.1| Sulfolobus acidocaldarius DSM 639, complete genome	kinModCall	modified_base	36926	36926	21	-	.	context=AGAAAAGGAGTAAAGAGAAAGGTATATATGAAGCTAAACTC;motif=GGKRTANND;coverage=152;IPDRatio=1.49;id=GGKRTANND
gi|68566501|gb|CP000077.1| Sulfolobus acidocaldarius DSM 639, complete genome	kinModCall	.	37112	37112	15	-	.	context=ACGATAGATGCCCCATTTGTGGAAGACCTTTAGATAGTGAG;motif=GGNNBVNB;coverage=167;IPDRatio=1.268;id=GGNNBVNB
gi|68566501|gb|CP000077.1| Sulfolobus acidocaldarius DSM 639, complete genome	kinModCall	modified_base	37119	37119	21	+	.	context=TCTAAAGGTCTTCCACAAATGGGGCATCTATCGTCTTCAAT;motif=GGNNBVNB;coverage=135;IPDRatio=1.55;id=GGNNBVNB
gi|68566501|gb|CP000077.1| Sulfolobus acidocaldarius DSM 639, complete genome	kinModCall	modified_base	37171	37171	26	-	.	coverage=164;context=CCTAAATGGAAGAAAGGAACAGACACTCAAGATTTACAATA;IPDRatio=1.55
gi|68566501|gb|CP000077.1| Sulfolobus acidocaldarius DSM 639, complete genome	kinModCall	.	37190	37190	1	+	.	context=CTGTTCCTTTCTTCCATTTAGGTCTCCTCTTCTGTCCAAAA;motif=GGNNBVNB;coverage=137;IPDRatio=0.901;id=GGNNBVNB
gi|68566501|gb|CP000077.1| Sulfolobus acidocaldarius DSM 639, complete genome	kinModCall	modified_base	37284	37284	32	+	.	coverage=126;context=TTATTCTCTAGATCTTGTGTGTCTACATAGTTAAGTTTCTC;IPDRatio=1.73
gi|68566501|gb|CP000077.1| Sulfolobus acidocaldarius DSM 639, complete genome	kinModCall	modified_base	37386	37386	31	+	.	coverage=132;context=TCGTATTGTTTTTCTTTCTCTTCTAACTCTTTCTTTCTCTT;IPDRatio=1.58
gi|68566501|gb|CP000077.1| Sulfolobus acidocaldarius DSM 639, complete genome	kinModCall	modified_base	37437	37437	22	+	.	coverage=135;context=TCGTATTGTTTTTCTTTCTCTTCTAACTCTTTCTTTCTCTT;IPDRatio=1.44
gi|68566501|gb|CP000077.1| Sulfolobus acidocaldarius DSM 639, complete genome	kinModCall	modified_base	37460	37460	62	-	.	coverage=150;context=TAAAAAGAAAGAAAGAGAAGTTGAAGAGAAAGAAAGAGTTA;IPDRatio=2.69
gi|68566501|gb|CP000077.1| Sulfolobus acidocaldarius DSM 639, complete genome	kinModCall	modified_base	37461	37461	119	-	.	coverage=150;context=CTAAAAAGAAAGAAAGAGAAGTTGAAGAGAAAGAAAGAGTT;IPDRatio=7.73
gi|68566501|gb|CP000077.1| Sulfolobus acidocaldarius DSM 639, complete genome	kinModCall	modified_base	37464	37464	23	-	.	coverage=143;context=GACCTAAAAAGAAAGAAAGAGAAGTTGAAGAGAAAGAAAGA;IPDRatio=1.51
gi|68566501|gb|CP000077.1| Sulfolobus acidocaldarius DSM 639, complete genome	kinModCall	m6A	37483	37483	32	-	.	context=AATAAATGTGGTAGAAAATGACCTAAAAAGAAAGAAAGAGA;fracLow=0.204;coverage=159;IPDRatio=1.63;fracUp=0.428;frac=0.305;identificationQv=4
gi|68566501|gb|CP000077.1| Sulfolobus acidocaldarius DSM 639, complete genome	kinModCall	modified_base	37487	37487	31	+	.	coverage=134;context=TTTCTTTCTTTTTAGGTCATTTTCTACCACATTTATTTGGG;IPDRatio=1.77
gi|68566501|gb|CP000077.1| Sulfolobus acidocaldarius DSM 639, complete genome	kinModCall	modified_base	37488	37488	33	+	.	coverage=134;context=TTCTTTCTTTTTAGGTCATTTTCTACCACATTTATTTGGGA;IPDRatio=1.63
gi|68566501|gb|CP000077.1| Sulfolobus acidocaldarius DSM 639, complete genome	kinModCall	modified_base	37540	37540	55	+	.	coverage=134;context=CTATCTGAACAAGAATACTCTTAAAACTACTTATTGTGTTG;IPDRatio=1.92
gi|68566501|gb|CP000077.1| Sulfolobus acidocaldarius DSM 639, complete genome	kinModCall	modified_base	37587	37587	21	-	.	coverage=151;context=AAAATAGAGACAGAAGTTAAAGAATTAGACGAGAACAGAGA;IPDRatio=1.41
gi|68566501|gb|CP000077.1| Sulfolobus acidocaldarius DSM 639, complete genome	kinModCall	modified_base	37638	37638	29	-	.	coverage=151;context=GAGATCGCTTTAAGGCTAAAGGATTTTGAAGAAAAGGAAAA;IPDRatio=1.61
gi|68566501|gb|CP000077.1| Sulfolobus acidocaldarius DSM 639, complete genome	kinModCall	modified_base	37647	37647	23	-	.	coverage=151;context=AAAATTGAAGAGATCGCTTTAAGGCTAAAGGATTTTGAAGA;IPDRatio=1.50
gi|68566501|gb|CP000077.1| Sulfolobus acidocaldarius DSM 639, complete genome	kinModCall	modified_base	37648	37648	22	-	.	coverage=144;context=AAAAATTGAAGAGATCGCTTTAAGGCTAAAGGATTTTGAAG;IPDRatio=1.41
gi|68566501|gb|CP000077.1| Sulfolobus acidocaldarius DSM 639, complete genome	kinModCall	m4C	37652	37652	47	+	.	context=AAAATCCTTTAGCCTTAAAGCGATCTCTTCAATTTTTTTAT;fracLow=0.359;coverage=137;IPDRatio=1.89;fracUp=0.732;frac=0.548;identificationQv=10
gi|68566501|gb|CP000077.1| Sulfolobus acidocaldarius DSM 639, complete genome	kinModCall	modified_base	37673	37673	32	+	.	coverage=135;context=GATCTCTTCAATTTTTTTATTTACAACACTTAATTCCCCTG;IPDRatio=1.58
gi|68566501|gb|CP000077.1| Sulfolobus acidocaldarius DSM 639, complete genome	kinModCall	modified_base	37678	37678	30	-	.	coverage=150;context=CTTATCAGGGGAATTAAGTGTTGTAAATAAAAAAATTGAAG;IPDRatio=1.54
gi|68566501|gb|CP000077.1| Sulfolobus acidocaldarius DSM 639, complete genome	kinModCall	.	37713	37713	12	-	.	context=AATAGAATTAAAGAAATTAAGGTTCAATATGATATCTTATC;motif=GGNNBVNB;coverage=149;IPDRatio=1.293;id=GGNNBVNB
gi|68566501|gb|CP000077.1| Sulfolobus acidocaldarius DSM 639, complete genome	kinModCall	.	37764	37764	9	-	.	context=AGAGAAGCTAAAGAGAAAGAGGATGAACTAAATCAATATAA;motif=GGNNBVNB;coverage=142;IPDRatio=1.189;id=GGNNBVNB
gi|68566501|gb|CP000077.1| Sulfolobus acidocaldarius DSM 639, complete genome	kinModCall	modified_base	37853	37853	21	-	.	coverage=106;context=TAAAGGATATACTAAAGAGGGAAGAAGCTGAAATAGACAGA;IPDRatio=1.48
gi|68566501|gb|CP000077.1| Sulfolobus acidocaldarius DSM 639, complete genome	kinModCall	.	37854	37854	5	-	.	context=ATAAAGGATATACTAAAGAGGGAAGAAGCTGAAATAGACAG;motif=GGNNBVNB;coverage=140;IPDRatio=1.06;id=GGNNBVNB
gi|68566501|gb|CP000077.1| Sulfolobus acidocaldarius DSM 639, complete genome	kinModCall	modified_base	37885	37885	23	-	.	coverage=140;context=ATTAACCGATAGAATAAGAAGCTTACAAAGTATAAAGGATA;IPDRatio=1.46
gi|68566501|gb|CP000077.1| Sulfolobus acidocaldarius DSM 639, complete genome	kinModCall	.	37927	37927	6	+	.	context=CTTTTATTAAGGAGTGTATAGGTCCATTACTTTCTCTGAGC;motif=GGNNBVNB;coverage=138;IPDRatio=1.129;id=GGNNBVNB
gi|68566501|gb|CP000077.1| Sulfolobus acidocaldarius DSM 639, complete genome	kinModCall	modified_base	37982	37982	21	-	.	coverage=154;context=TTTCTGACTTTCCTGAGGTCATGAAAGAATTGCTAAAAATA;IPDRatio=1.39
gi|68566501|gb|CP000077.1| Sulfolobus acidocaldarius DSM 639, complete genome	kinModCall	modified_base	37984	37984	21	-	.	coverage=152;context=ATTTTCTGACTTTCCTGAGGTCATGAAAGAATTGCTAAAAA;IPDRatio=1.42
gi|68566501|gb|CP000077.1| Sulfolobus acidocaldarius DSM 639, complete genome	kinModCall	modified_base	37990	37990	28	-	.	coverage=146;context=AAGCGTATTTTCTGACTTTCCTGAGGTCATGAAAGAATTGC;IPDRatio=1.60
gi|68566501|gb|CP000077.1| Sulfolobus acidocaldarius DSM 639, complete genome	kinModCall	modified_base	38018	38018	26	-	.	coverage=150;context=CAACAATTATAGGTCAAGGTAGTGTAGAAAGCGTATTTTCT;IPDRatio=1.61
gi|68566501|gb|CP000077.1| Sulfolobus acidocaldarius DSM 639, complete genome	kinModCall	modified_base	38064	38064	36	+	.	coverage=131;context=ATCAAAATTTTATGATCGAAGCCCAGGATCTCCTTTATCTT;IPDRatio=1.69
gi|68566501|gb|CP000077.1| Sulfolobus acidocaldarius DSM 639, complete genome	kinModCall	modified_base	38065	38065	23	-	.	coverage=115;context=CAAGATAAAGGAGATCCTGGGCTTCGATCATAAAATTTTGA;IPDRatio=1.39
gi|68566501|gb|CP000077.1| Sulfolobus acidocaldarius DSM 639, complete genome	kinModCall	modified_base	38067	38067	21	+	.	coverage=113;context=AAAATTTTATGATCGAAGCCCAGGATCTCCTTTATCTTGTT;IPDRatio=1.49
gi|68566501|gb|CP000077.1| Sulfolobus acidocaldarius DSM 639, complete genome	kinModCall	modified_base	38071	38071	64	+	.	context=TTTTATGATCGAAGCCCAGGATCTCCTTTATCTTGTTATTA;motif=GGATCY;coverage=134;IPDRatio=2.11;id=GGATCY
gi|68566501|gb|CP000077.1| Sulfolobus acidocaldarius DSM 639, complete genome	kinModCall	modified_base	38071	38071	22	-	.	coverage=141;context=TAATAACAAGATAAAGGAGATCCTGGGCTTCGATCATAAAA;IPDRatio=1.45
gi|68566501|gb|CP000077.1| Sulfolobus acidocaldarius DSM 639, complete genome	kinModCall	modified_base	38072	38072	66	-	.	context=TTAATAACAAGATAAAGGAGATCCTGGGCTTCGATCATAAA;motif=AGATCC;coverage=140;IPDRatio=2.13;id=AGATCC
gi|68566501|gb|CP000077.1| Sulfolobus acidocaldarius DSM 639, complete genome	kinModCall	modified_base	38073	38073	22	-	.	coverage=130;context=GTTAATAACAAGATAAAGGAGATCCTGGGCTTCGATCATAA;IPDRatio=1.45
gi|68566501|gb|CP000077.1| Sulfolobus acidocaldarius DSM 639, complete genome	kinModCall	modified_base	38076	38076	31	-	.	coverage=137;context=ACTGTTAATAACAAGATAAAGGAGATCCTGGGCTTCGATCA;IPDRatio=1.63
gi|68566501|gb|CP000077.1| Sulfolobus acidocaldarius DSM 639, complete genome	kinModCall	modified_base	38094	38094	41	-	.	coverage=142;context=CTAGCTAGACAATCTACGACTGTTAATAACAAGATAAAGGA;IPDRatio=1.72
gi|68566501|gb|CP000077.1| Sulfolobus acidocaldarius DSM 639, complete genome	kinModCall	modified_base	38105	38105	21	+	.	coverage=138;context=GTTATTAACAGTCGTAGATTGTCTAGCTAGTGTTATGATCT;IPDRatio=1.38
gi|68566501|gb|CP000077.1| Sulfolobus acidocaldarius DSM 639, complete genome	kinModCall	.	38186	38186	11	+	.	context=ACCTACATTTCTATCTATAAGGTATGTGTCGCCATTGATCT;motif=GGNNBVNB;coverage=133;IPDRatio=1.231;id=GGNNBVNB
gi|68566501|gb|CP000077.1| Sulfolobus acidocaldarius DSM 639, complete genome	kinModCall	modified_base	38192	38192	24	+	.	coverage=126;context=ATTTCTATCTATAAGGTATGTGTCGCCATTGATCTCGAATT;IPDRatio=1.50
gi|68566501|gb|CP000077.1| Sulfolobus acidocaldarius DSM 639, complete genome	kinModCall	m4C	38196	38196	33	-	.	context=ATAAAATTCGAGATCAATGGCGACACATACCTTATAGATAG;fracLow=0.279;coverage=144;IPDRatio=1.60;fracUp=0.724;frac=0.485;identificationQv=11
gi|68566501|gb|CP000077.1| Sulfolobus acidocaldarius DSM 639, complete genome	kinModCall	m4C	38208	38208	32	-	.	context=GGACAAGTTTCAATAAAATTCGAGATCAATGGCGACACATA;fracLow=0.530;coverage=144;IPDRatio=1.69;fracUp=1.000;frac=0.830;identificationQv=6
gi|68566501|gb|CP000077.1| Sulfolobus acidocaldarius DSM 639, complete genome	kinModCall	modified_base	38253	38253	27	-	.	coverage=137;context=GACATAGGTAAAAATGAAGAGCTCATAAAGAAAGGAAAGAA;IPDRatio=1.54
gi|68566501|gb|CP000077.1| Sulfolobus acidocaldarius DSM 639, complete genome	kinModCall	.	38297	38297	9	-	.	context=TAATAGACGGGATACTATTTGGATTGTTCAAGAGAACCAAT;motif=GGNNBVNB;coverage=141;IPDRatio=1.157;id=GGNNBVNB
gi|68566501|gb|CP000077.1| Sulfolobus acidocaldarius DSM 639, complete genome	kinModCall	modified_base	38309	38309	47	-	.	context=GAAAAAGTTCGATAATAGACGGGATACTATTTGGATTGTTC;motif=GGNNBVNB,GGKRTANND;coverage=144;IPDRatio=2.11;id=GGNNBVNB,GGKRTANND
gi|68566501|gb|CP000077.1| Sulfolobus acidocaldarius DSM 639, complete genome	kinModCall	modified_base	38330	38330	45	+	.	coverage=129;context=GTCTATTATCGAACTTTTTCCGGCACCATTGTTTCCAATTA;IPDRatio=2.34
gi|68566501|gb|CP000077.1| Sulfolobus acidocaldarius DSM 639, complete genome	kinModCall	.	38331	38331	20	+	.	context=TCTATTATCGAACTTTTTCCGGCACCATTGTTTCCAATTAT;motif=GGNNBVNB;coverage=127;IPDRatio=1.607;id=GGNNBVNB
gi|68566501|gb|CP000077.1| Sulfolobus acidocaldarius DSM 639, complete genome	kinModCall	.	38336	38336	19	-	.	context=ATGTCATAATTGGAAACAATGGTGCCGGAAAAAGTTCGATA;motif=GGNNBVNB;coverage=142;IPDRatio=1.471;id=GGNNBVNB
gi|68566501|gb|CP000077.1| Sulfolobus acidocaldarius DSM 639, complete genome	kinModCall	modified_base	38366	38366	22	-	.	coverage=130;context=ATACTACAGTTAAGTTTGAGGGCAGTATAAATGTCATAATT;IPDRatio=1.61
gi|68566501|gb|CP000077.1| Sulfolobus acidocaldarius DSM 639, complete genome	kinModCall	modified_base	38447	38447	24	-	.	coverage=129;context=GAACTTTTGAAAAAATTTGCAGGTGTTGAGGACAAATGATA;IPDRatio=1.51
gi|68566501|gb|CP000077.1| Sulfolobus acidocaldarius DSM 639, complete genome	kinModCall	modified_base	38468	38468	21	+	.	coverage=121;context=GCAAATTTTTTCAAAAGTTCTTCTACCTTTTTCTCGTCCTC;IPDRatio=1.45
gi|68566501|gb|CP000077.1| Sulfolobus acidocaldarius DSM 639, complete genome	kinModCall	modified_base	38468	38468	22	-	.	coverage=125;context=GAGGACGAGAAAAAGGTAGAAGAACTTTTGAAAAAATTTGC;IPDRatio=1.55
gi|68566501|gb|CP000077.1| Sulfolobus acidocaldarius DSM 639, complete genome	kinModCall	modified_base	38470	38470	25	-	.	coverage=128;context=AAGAGGACGAGAAAAAGGTAGAAGAACTTTTGAAAAAATTT;IPDRatio=1.54
gi|68566501|gb|CP000077.1| Sulfolobus acidocaldarius DSM 639, complete genome	kinModCall	modified_base	38474	38474	29	-	.	context=AACGAAGAGGACGAGAAAAAGGTAGAAGAACTTTTGAAAAA;motif=GGNNBVNB;coverage=127;IPDRatio=1.73;id=GGNNBVNB
gi|68566501|gb|CP000077.1| Sulfolobus acidocaldarius DSM 639, complete genome	kinModCall	modified_base	38493	38493	22	+	.	coverage=118;context=CCTTTTTCTCGTCCTCTTCGTTTATAATATCAATAATTATC;IPDRatio=1.67
gi|68566501|gb|CP000077.1| Sulfolobus acidocaldarius DSM 639, complete genome	kinModCall	.	38542	38542	11	-	.	context=TAATAGCTGACTACCTTAAAGGCATAGGATACACTGATGAA;motif=GGNNBVNB;coverage=131;IPDRatio=1.239;id=GGNNBVNB
gi|68566501|gb|CP000077.1| Sulfolobus acidocaldarius DSM 639, complete genome	kinModCall	modified_base	38567	38567	33	+	.	coverage=112;context=AGGTAGTCAGCTATTATATCGTTCAGAGAAGAGTATGTTGT;IPDRatio=1.58
gi|68566501|gb|CP000077.1| Sulfolobus acidocaldarius DSM 639, complete genome	kinModCall	modified_base	38577	38577	24	+	.	coverage=115;context=CTATTATATCGTTCAGAGAAGAGTATGTTGTTTTAAGTTTT;IPDRatio=1.45
gi|68566501|gb|CP000077.1| Sulfolobus acidocaldarius DSM 639, complete genome	kinModCall	modified_base	38596	38596	21	+	.	coverage=116;context=AGAGTATGTTGTTTTAAGTTTTGTCTTAAGGTTTTCCTCCT;IPDRatio=1.47
gi|68566501|gb|CP000077.1| Sulfolobus acidocaldarius DSM 639, complete genome	kinModCall	.	38657	38657	18	-	.	context=CAGGCTTTAAGGGATTATGTGGAACATTATAGAATATATAA;motif=GGNNBVNB;coverage=129;IPDRatio=1.401;id=GGNNBVNB
gi|68566501|gb|CP000077.1| Sulfolobus acidocaldarius DSM 639, complete genome	kinModCall	.	38666	38666	8	-	.	context=ACTAAGTTACAGGCTTTAAGGGATTATGTGGAACATTATAG;motif=GGNNBVNB;coverage=116;IPDRatio=1.167;id=GGNNBVNB
gi|68566501|gb|CP000077.1| Sulfolobus acidocaldarius DSM 639, complete genome	kinModCall	modified_base	38678	38678	24	+	.	coverage=118;context=ACATAATCCCTTAAAGCCTGTAACTTAGTCATTAAAACGTC;IPDRatio=1.42
gi|68566501|gb|CP000077.1| Sulfolobus acidocaldarius DSM 639, complete genome	kinModCall	.	38709	38709	13	+	.	context=TTAAAACGTCCTTTCTTATAGGTACAGTTCCCTCTAGTTCT;motif=GGNNBVNB;coverage=120;IPDRatio=1.262;id=GGNNBVNB
gi|68566501|gb|CP000077.1| Sulfolobus acidocaldarius DSM 639, complete genome	kinModCall	modified_base	38793	38793	21	+	.	coverage=121;context=ATTTTTGTATGACACTTTCTATAGACTGTTCAATTTTGTCC;IPDRatio=1.43
gi|68566501|gb|CP000077.1| Sulfolobus acidocaldarius DSM 639, complete genome	kinModCall	modified_base	38824	38824	34	+	.	coverage=124;context=AATTTTGTCCACGTTAATGTCTAGAACTAACTGATCTCTTA;IPDRatio=1.63
gi|68566501|gb|CP000077.1| Sulfolobus acidocaldarius DSM 639, complete genome	kinModCall	modified_base	38831	38831	35	-	.	coverage=128;context=GTCAACATAAGAGATCAGTTAGTTCTAGACATTAACGTGGA;IPDRatio=1.59
gi|68566501|gb|CP000077.1| Sulfolobus acidocaldarius DSM 639, complete genome	kinModCall	modified_base	38839	38839	22	-	.	coverage=119;context=ACATTAACGTCAACATAAGAGATCAGTTAGTTCTAGACATT;IPDRatio=1.48
gi|68566501|gb|CP000077.1| Sulfolobus acidocaldarius DSM 639, complete genome	kinModCall	modified_base	38842	38842	21	-	.	coverage=122;context=ACTACATTAACGTCAACATAAGAGATCAGTTAGTTCTAGAC;IPDRatio=1.45
gi|68566501|gb|CP000077.1| Sulfolobus acidocaldarius DSM 639, complete genome	kinModCall	modified_base	38844	38844	26	+	.	coverage=125;context=CTAGAACTAACTGATCTCTTATGTTGACGTTAATGTAGTTA;IPDRatio=1.66
gi|68566501|gb|CP000077.1| Sulfolobus acidocaldarius DSM 639, complete genome	kinModCall	modified_base	38845	38845	21	+	.	coverage=122;context=TAGAACTAACTGATCTCTTATGTTGACGTTAATGTAGTTAA;IPDRatio=1.47
gi|68566501|gb|CP000077.1| Sulfolobus acidocaldarius DSM 639, complete genome	kinModCall	modified_base	38851	38851	21	-	.	coverage=123;context=CGAGTATTAACTACATTAACGTCAACATAAGAGATCAGTTA;IPDRatio=1.44
gi|68566501|gb|CP000077.1| Sulfolobus acidocaldarius DSM 639, complete genome	kinModCall	modified_base	38852	38852	24	-	.	coverage=134;context=CCGAGTATTAACTACATTAACGTCAACATAAGAGATCAGTT;IPDRatio=1.48
gi|68566501|gb|CP000077.1| Sulfolobus acidocaldarius DSM 639, complete genome	kinModCall	modified_base	38870	38870	40	-	.	coverage=130;context=GATATGTCAGGAGATTTACCGAGTATTAACTACATTAACGT;IPDRatio=1.87
gi|68566501|gb|CP000077.1| Sulfolobus acidocaldarius DSM 639, complete genome	kinModCall	modified_base	38903	38903	39	-	.	coverage=112;context=TATCAGAAGAGTAAAAAGGGGGCAACATTAATCGATATGTC;IPDRatio=2.99
gi|68566501|gb|CP000077.1| Sulfolobus acidocaldarius DSM 639, complete genome	kinModCall	modified_base	38905	38905	47	-	.	context=ATTATCAGAAGAGTAAAAAGGGGGCAACATTAATCGATATG;motif=GGNNBVNB;coverage=115;IPDRatio=2.63;id=GGNNBVNB
gi|68566501|gb|CP000077.1| Sulfolobus acidocaldarius DSM 639, complete genome	kinModCall	modified_base	38906	38906	21	-	.	coverage=120;context=GATTATCAGAAGAGTAAAAAGGGGGCAACATTAATCGATAT;IPDRatio=1.60
gi|68566501|gb|CP000077.1| Sulfolobus acidocaldarius DSM 639, complete genome	kinModCall	.	38927	38927	8	-	.	context=ATGAGAGAAGAGGAAATCGAGGATTATCAGAAGAGTAAAAA;motif=GGNNBVNB;coverage=126;IPDRatio=1.17;id=GGNNBVNB
gi|68566501|gb|CP000077.1| Sulfolobus acidocaldarius DSM 639, complete genome	kinModCall	.	38962	38962	19	-	.	context=GAGCTCTTATTGAAATAGCTGGTTCACCTGATATAATGAGA;motif=GGNNBVNB;coverage=130;IPDRatio=1.448;id=GGNNBVNB
gi|68566501|gb|CP000077.1| Sulfolobus acidocaldarius DSM 639, complete genome	kinModCall	.	38986	38986	7	-	.	context=GAAGGAAAGACTATCTAGATGGAGGAGCTCTTATTGAAATA;motif=GGNNBVNB;coverage=129;IPDRatio=1.138;id=GGNNBVNB
gi|68566501|gb|CP000077.1| Sulfolobus acidocaldarius DSM 639, complete genome	kinModCall	modified_base	39023	39023	24	-	.	coverage=117;context=GGATTTAGTTTGTATGCAGTTGGTCATCTTCATTCAAGAAG;IPDRatio=1.55
gi|68566501|gb|CP000077.1| Sulfolobus acidocaldarius DSM 639, complete genome	kinModCall	.	39077	39077	14	-	.	context=ACCTACTTACCATATCAAGGGGCATGGCAAATTGAGTTATC;motif=GGNNBVNB;coverage=109;IPDRatio=1.378;id=GGNNBVNB
gi|68566501|gb|CP000077.1| Sulfolobus acidocaldarius DSM 639, complete genome	kinModCall	modified_base	39079	39079	22	-	.	context=GAACCTACTTACCATATCAAGGGGCATGGCAAATTGAGTTA;motif=GGNNBVNB;coverage=125;IPDRatio=1.51;id=GGNNBVNB
gi|68566501|gb|CP000077.1| Sulfolobus acidocaldarius DSM 639, complete genome	kinModCall	.	39141	39141	4	+	.	context=GTATGCTTTTTCTCGTTTCCGGTTTAACTTTGCTTAGCTGT;motif=GGNNBVNB;coverage=123;IPDRatio=1.025;id=GGNNBVNB
gi|68566501|gb|CP000077.1| Sulfolobus acidocaldarius DSM 639, complete genome	kinModCall	modified_base	39195	39195	37	+	.	coverage=126;context=TAACAGATACATTTGAAATGTGAGAAATTCCATATACTTCA;IPDRatio=1.75
gi|68566501|gb|CP000077.1| Sulfolobus acidocaldarius DSM 639, complete genome	kinModCall	.	39234	39234	8	-	.	context=CCTACAAAAAATAGATAACAGGGTTAAGTTAGAAAACGTTG;motif=GGNNBVNB;coverage=124;IPDRatio=1.145;id=GGNNBVNB
gi|68566501|gb|CP000077.1| Sulfolobus acidocaldarius DSM 639, complete genome	kinModCall	modified_base	39235	39235	49	+	.	coverage=122;context=AACGTTTTCTAACTTAACCCTGTTATCTATTTTTTGTAGGA;IPDRatio=1.91
gi|68566501|gb|CP000077.1| Sulfolobus acidocaldarius DSM 639, complete genome	kinModCall	modified_base	39292	39292	30	+	.	context=TTCTTCTAGTATTCGTTGTGGGTATATTTCTTCTTTTCTTT;motif=GGNNBVNB,GGKRTANND;coverage=121;IPDRatio=1.72;id=GGNNBVNB,GGKRTANND
gi|68566501|gb|CP000077.1| Sulfolobus acidocaldarius DSM 639, complete genome	kinModCall	modified_base	39300	39300	23	+	.	coverage=119;context=GTATTCGTTGTGGGTATATTTCTTCTTTTCTTTTCGGGGAA;IPDRatio=1.55
gi|68566501|gb|CP000077.1| Sulfolobus acidocaldarius DSM 639, complete genome	kinModCall	.	39317	39317	3	+	.	context=ATTTCTTCTTTTCTTTTCGGGGAATCATGATCTCCTGCTAT;motif=GGNNBVNB;coverage=113;IPDRatio=0.98;id=GGNNBVNB
gi|68566501|gb|CP000077.1| Sulfolobus acidocaldarius DSM 639, complete genome	kinModCall	modified_base	39340	39340	26	+	.	coverage=133;context=ATCATGATCTCCTGCTATACATATAAAAGGAATATTGTGGT;IPDRatio=1.49
gi|68566501|gb|CP000077.1| Sulfolobus acidocaldarius DSM 639, complete genome	kinModCall	.	39348	39348	1	+	.	context=CTCCTGCTATACATATAAAAGGAATATTGTGGTCTTTAAGC;motif=GGNNBVNB;coverage=120;IPDRatio=0.924;id=GGNNBVNB
gi|68566501|gb|CP000077.1| Sulfolobus acidocaldarius DSM 639, complete genome	kinModCall	modified_base	39390	39390	29	+	.	coverage=132;context=TCTTAAGTTCCTTTATTGCATGGAGTTTTGCTCTATTAGGC;IPDRatio=1.60
gi|68566501|gb|CP000077.1| Sulfolobus acidocaldarius DSM 639, complete genome	kinModCall	modified_base	39392	39392	21	+	.	coverage=111;context=TTAAGTTCCTTTATTGCATGGAGTTTTGCTCTATTAGGCGG;IPDRatio=1.45
gi|68566501|gb|CP000077.1| Sulfolobus acidocaldarius DSM 639, complete genome	kinModCall	.	39408	39408	9	+	.	context=CATGGAGTTTTGCTCTATTAGGCGGGTTATTCACGTCAAAT;motif=GGNNBVNB;coverage=133;IPDRatio=1.188;id=GGNNBVNB
gi|68566501|gb|CP000077.1| Sulfolobus acidocaldarius DSM 639, complete genome	kinModCall	modified_base	39411	39411	21	+	.	context=GGAGTTTTGCTCTATTAGGCGGGTTATTCACGTCAAATAAA;motif=GGNNBVNB;coverage=132;IPDRatio=1.50;id=GGNNBVNB
gi|68566501|gb|CP000077.1| Sulfolobus acidocaldarius DSM 639, complete genome	kinModCall	modified_base	39429	39429	23	-	.	coverage=119;context=AGTAATTCATACAGGAGATTTATTTGACGTGAATAACCCGC;IPDRatio=1.56
gi|68566501|gb|CP000077.1| Sulfolobus acidocaldarius DSM 639, complete genome	kinModCall	modified_base	39434	39434	35	+	.	coverage=130;context=TTATTCACGTCAAATAAATCTCCTGTATGAATTACTGCTTT;IPDRatio=1.66
gi|68566501|gb|CP000077.1| Sulfolobus acidocaldarius DSM 639, complete genome	kinModCall	modified_base	39450	39450	40	-	.	coverage=137;context=AATTAATGAACATGTTAAAGCAGTAATTCATACAGGAGATT;IPDRatio=2.01
gi|68566501|gb|CP000077.1| Sulfolobus acidocaldarius DSM 639, complete genome	kinModCall	modified_base	39533	39533	31	-	.	coverage=126;context=ACTCATCTAGGTAAAAGACAGTACAACCTTGAATCTAGGGA;IPDRatio=1.62
gi|68566501|gb|CP000077.1| Sulfolobus acidocaldarius DSM 639, complete genome	kinModCall	modified_base	39587	39587	24	+	.	coverage=136;context=AGTAATTGCATAATATCTAACCCCAATCAGAAACATCTGAG;IPDRatio=1.53
gi|68566501|gb|CP000077.1| Sulfolobus acidocaldarius DSM 639, complete genome	kinModCall	modified_base	39624	39624	22	-	.	coverage=110;context=AAGAATGGAAGAGAGCTAAGGAAGAAGAAATTGTTCACTCA;IPDRatio=1.45
gi|68566501|gb|CP000077.1| Sulfolobus acidocaldarius DSM 639, complete genome	kinModCall	.	39625	39625	10	-	.	context=GAAGAATGGAAGAGAGCTAAGGAAGAAGAAATTGTTCACTC;motif=GGNNBVNB;coverage=138;IPDRatio=1.195;id=GGNNBVNB
gi|68566501|gb|CP000077.1| Sulfolobus acidocaldarius DSM 639, complete genome	kinModCall	modified_base	39637	39637	25	-	.	coverage=117;context=CCAAATCTAACAGAAGAATGGAAGAGAGCTAAGGAAGAAGA;IPDRatio=1.53
gi|68566501|gb|CP000077.1| Sulfolobus acidocaldarius DSM 639, complete genome	kinModCall	modified_base	39638	39638	22	-	.	coverage=139;context=TCCAAATCTAACAGAAGAATGGAAGAGAGCTAAGGAAGAAG;IPDRatio=1.47
gi|68566501|gb|CP000077.1| Sulfolobus acidocaldarius DSM 639, complete genome	kinModCall	.	39656	39656	2	+	.	context=TCCATTCTTCTGTTAGATTTGGATCACTTCCTGATAGTTTA;motif=GGNNBVNB;coverage=142;IPDRatio=0.94;id=GGNNBVNB
gi|68566501|gb|CP000077.1| Sulfolobus acidocaldarius DSM 639, complete genome	kinModCall	modified_base	39677	39677	22	-	.	coverage=120;context=CAAAATAGACAAGTTCGAAGGTAAACTATCAGGAAGTGATC;IPDRatio=1.45
gi|68566501|gb|CP000077.1| Sulfolobus acidocaldarius DSM 639, complete genome	kinModCall	modified_base	39678	39678	27	-	.	coverage=138;context=TCAAAATAGACAAGTTCGAAGGTAAACTATCAGGAAGTGAT;IPDRatio=1.55
gi|68566501|gb|CP000077.1| Sulfolobus acidocaldarius DSM 639, complete genome	kinModCall	modified_base	39686	39686	29	-	.	coverage=137;context=AACAATAATCAAAATAGACAAGTTCGAAGGTAAACTATCAG;IPDRatio=1.58
gi|68566501|gb|CP000077.1| Sulfolobus acidocaldarius DSM 639, complete genome	kinModCall	modified_base	39707	39707	21	-	.	coverage=130;context=AGGTAATGTGGTTAAACTGCCAACAATAATCAAAATAGACA;IPDRatio=1.44
gi|68566501|gb|CP000077.1| Sulfolobus acidocaldarius DSM 639, complete genome	kinModCall	modified_base	39718	39718	25	-	.	coverage=143;context=GCAATAATCATAGGTAATGTGGTTAAACTGCCAACAATAAT;IPDRatio=1.54
gi|68566501|gb|CP000077.1| Sulfolobus acidocaldarius DSM 639, complete genome	kinModCall	modified_base	39744	39744	21	-	.	coverage=140;context=GATTGTCCTCTCTGGACACAGGTGAAGCAATAATCATAGGT;IPDRatio=1.44
gi|68566501|gb|CP000077.1| Sulfolobus acidocaldarius DSM 639, complete genome	kinModCall	.	39765	39765	9	-	.	context=TAAGTGAGGATTTAGCTGATGGATTGTCCTCTCTGGACACA;motif=GGNNBVNB;coverage=139;IPDRatio=1.17;id=GGNNBVNB
gi|68566501|gb|CP000077.1| Sulfolobus acidocaldarius DSM 639, complete genome	kinModCall	modified_base	39824	39824	22	+	.	context=GCACATATTTCTTATCACTTGGCTCAACTATCTTAAGGATT;motif=GGNNBVNB;coverage=142;IPDRatio=1.51;id=GGNNBVNB
gi|68566501|gb|CP000077.1| Sulfolobus acidocaldarius DSM 639, complete genome	kinModCall	.	39840	39840	2	+	.	context=ACTTGGCTCAACTATCTTAAGGATTATCTTATTTGTCATTT;motif=GGNNBVNB;coverage=137;IPDRatio=0.966;id=GGNNBVNB
gi|68566501|gb|CP000077.1| Sulfolobus acidocaldarius DSM 639, complete genome	kinModCall	.	39890	39890	1	+	.	context=TGTTCTCGTCAAGACCTTTAGGTCTCTGACTAACGATTATT;motif=GGNNBVNB;coverage=137;IPDRatio=0.898;id=GGNNBVNB
gi|68566501|gb|CP000077.1| Sulfolobus acidocaldarius DSM 639, complete genome	kinModCall	modified_base	39894	39894	21	+	.	coverage=139;context=CTCGTCAAGACCTTTAGGTCTCTGACTAACGATTATTAGTC;IPDRatio=1.46
gi|68566501|gb|CP000077.1| Sulfolobus acidocaldarius DSM 639, complete genome	kinModCall	modified_base	39903	39903	21	+	.	coverage=142;context=ACCTTTAGGTCTCTGACTAACGATTATTAGTCCTACACCAA;IPDRatio=1.51
gi|68566501|gb|CP000077.1| Sulfolobus acidocaldarius DSM 639, complete genome	kinModCall	.	39915	39915	14	-	.	context=AAGGAAGGAAGTTTGGTGTAGGACTAATAATCGTTAGTCAG;motif=GGNNBVNB;coverage=136;IPDRatio=1.323;id=GGNNBVNB
gi|68566501|gb|CP000077.1| Sulfolobus acidocaldarius DSM 639, complete genome	kinModCall	modified_base	39918	39918	22	-	.	coverage=134;context=GAGAAGGAAGGAAGTTTGGTGTAGGACTAATAATCGTTAGT;IPDRatio=1.40
gi|68566501|gb|CP000077.1| Sulfolobus acidocaldarius DSM 639, complete genome	kinModCall	modified_base	39921	39921	31	-	.	context=CGAGAGAAGGAAGGAAGTTTGGTGTAGGACTAATAATCGTT;motif=GGNNBVNB,GGKRTANND;coverage=136;IPDRatio=1.69;id=GGNNBVNB,GGKRTANND
gi|68566501|gb|CP000077.1| Sulfolobus acidocaldarius DSM 639, complete genome	kinModCall	modified_base	39941	39941	32	-	.	coverage=136;context=GAAATGGGCTGGCAGAATAGCGAGAGAAGGAAGGAAGTTTG;IPDRatio=1.58
gi|68566501|gb|CP000077.1| Sulfolobus acidocaldarius DSM 639, complete genome	kinModCall	.	39951	39951	12	-	.	context=CATTAACGAAGAAATGGGCTGGCAGAATAGCGAGAGAAGGA;motif=GGNNBVNB;coverage=136;IPDRatio=1.245;id=GGNNBVNB
gi|68566501|gb|CP000077.1| Sulfolobus acidocaldarius DSM 639, complete genome	kinModCall	modified_base	39956	39956	21	-	.	context=AAATACATTAACGAAGAAATGGGCTGGCAGAATAGCGAGAG;motif=GGNNBVNB;coverage=135;IPDRatio=1.53;id=GGNNBVNB
gi|68566501|gb|CP000077.1| Sulfolobus acidocaldarius DSM 639, complete genome	kinModCall	.	40003	40003	5	-	.	context=ATACTAACCGTTGTAGAGGAGGCTCACGTCCTATTGTCTAA;motif=GGNNBVNB;coverage=133;IPDRatio=1.062;id=GGNNBVNB
gi|68566501|gb|CP000077.1| Sulfolobus acidocaldarius DSM 639, complete genome	kinModCall	.	40006	40006	2	-	.	context=CCAATACTAACCGTTGTAGAGGAGGCTCACGTCCTATTGTC;motif=GGNNBVNB;coverage=134;IPDRatio=0.945;id=GGNNBVNB
gi|68566501|gb|CP000077.1| Sulfolobus acidocaldarius DSM 639, complete genome	kinModCall	modified_base	40095	40095	22	+	.	context=TAGTATTCTTCTTAAATAATGGGCTACTATGGCGTCTATTG;motif=GGNNBVNB;coverage=140;IPDRatio=1.51;id=GGNNBVNB
gi|68566501|gb|CP000077.1| Sulfolobus acidocaldarius DSM 639, complete genome	kinModCall	modified_base	40123	40123	22	-	.	coverage=135;context=GTAAATCTTAGCTCCTTGGACGAGGACGCAATAGACGCCAT;IPDRatio=1.45
gi|68566501|gb|CP000077.1| Sulfolobus acidocaldarius DSM 639, complete genome	kinModCall	modified_base	40125	40125	24	-	.	coverage=110;context=TTGTAAATCTTAGCTCCTTGGACGAGGACGCAATAGACGCC;IPDRatio=1.50
gi|68566501|gb|CP000077.1| Sulfolobus acidocaldarius DSM 639, complete genome	kinModCall	.	40126	40126	9	-	.	context=GTTGTAAATCTTAGCTCCTTGGACGAGGACGCAATAGACGC;motif=GGNNBVNB;coverage=131;IPDRatio=1.155;id=GGNNBVNB
gi|68566501|gb|CP000077.1| Sulfolobus acidocaldarius DSM 639, complete genome	kinModCall	modified_base	40145	40145	26	-	.	coverage=133;context=AAAACTAGGCAAGATAAACGTTGTAAATCTTAGCTCCTTGG;IPDRatio=1.54
gi|68566501|gb|CP000077.1| Sulfolobus acidocaldarius DSM 639, complete genome	kinModCall	modified_base	40187	40187	26	-	.	coverage=132;context=AGATATTATTGACATAACATTTGGTGATGTCATAAACAAAA;IPDRatio=1.82
gi|68566501|gb|CP000077.1| Sulfolobus acidocaldarius DSM 639, complete genome	kinModCall	modified_base	40218	40218	31	-	.	coverage=108;context=ATAAGGTTGAGGACTTTGCGGAGAGGTATTCAGATATTATT;IPDRatio=1.66
gi|68566501|gb|CP000077.1| Sulfolobus acidocaldarius DSM 639, complete genome	kinModCall	modified_base	40219	40219	25	-	.	coverage=131;context=AATAAGGTTGAGGACTTTGCGGAGAGGTATTCAGATATTAT;IPDRatio=1.51
gi|68566501|gb|CP000077.1| Sulfolobus acidocaldarius DSM 639, complete genome	kinModCall	.	40234	40234	13	-	.	context=AAGGATGAGGTTTTGAATAAGGTTGAGGACTTTGCGGAGAG;motif=GGNNBVNB;coverage=127;IPDRatio=1.283;id=GGNNBVNB
gi|68566501|gb|CP000077.1| Sulfolobus acidocaldarius DSM 639, complete genome	kinModCall	.	40252	40252	6	-	.	context=GAAAAAAGAAAGGAGAGTAAGGATGAGGTTTTGAATAAGGT;motif=GGNNBVNB;coverage=129;IPDRatio=1.104;id=GGNNBVNB
gi|68566501|gb|CP000077.1| Sulfolobus acidocaldarius DSM 639, complete genome	kinModCall	.	40288	40288	5	-	.	context=AGACTAAAAGTGAAAATAGAGGAAGAAGGTAGAAATGAAAA;motif=GGNNBVNB;coverage=129;IPDRatio=1.09;id=GGNNBVNB
gi|68566501|gb|CP000077.1| Sulfolobus acidocaldarius DSM 639, complete genome	kinModCall	modified_base	40395	40395	33	+	.	coverage=133;context=TTCTTTCAATTGATTGAAAGTCCTCCTTATTATTCTGTATT;IPDRatio=1.68
gi|68566501|gb|CP000077.1| Sulfolobus acidocaldarius DSM 639, complete genome	kinModCall	.	40400	40400	6	-	.	context=TATTCAATACAGAATAATAAGGAGGACTTTCAATCAATTGA;motif=GGNNBVNB;coverage=136;IPDRatio=1.101;id=GGNNBVNB
gi|68566501|gb|CP000077.1| Sulfolobus acidocaldarius DSM 639, complete genome	kinModCall	.	40470	40470	10	+	.	context=AGCGAATTCATTCACAGACAGGTATAAGGGATTTAATTTTG;motif=GGKRTANND;coverage=134;IPDRatio=1.262;id=GGKRTANND
gi|68566501|gb|CP000077.1| Sulfolobus acidocaldarius DSM 639, complete genome	kinModCall	.	40470	40470	10	+	.	context=AGCGAATTCATTCACAGACAGGTATAAGGGATTTAATTTTG;motif=GGNNBVNB;coverage=134;IPDRatio=1.262;id=GGNNBVNB
gi|68566501|gb|CP000077.1| Sulfolobus acidocaldarius DSM 639, complete genome	kinModCall	.	40534	40534	5	-	.	context=TTAATATTTGACTACCATGGGGAGTATTACGATAGTACACT;motif=GGNNBVNB;coverage=117;IPDRatio=1.089;id=GGNNBVNB
gi|68566501|gb|CP000077.1| Sulfolobus acidocaldarius DSM 639, complete genome	kinModCall	modified_base	40583	40583	24	-	.	coverage=141;context=TACAGTCGCCATACTATCCCAGAGGCTAGTCGAAATAGGAG;IPDRatio=1.47
gi|68566501|gb|CP000077.1| Sulfolobus acidocaldarius DSM 639, complete genome	kinModCall	modified_base	40584	40584	37	+	.	context=TCCTATTTCGACTAGCCTCTGGGATAGTATGGCGACTGTAT;motif=GGNNBVNB,GGKRTANND;coverage=126;IPDRatio=1.84;id=GGNNBVNB,GGKRTANND
gi|68566501|gb|CP000077.1| Sulfolobus acidocaldarius DSM 639, complete genome	kinModCall	m4C	40595	40595	23	-	.	context=AGGTAAATCAAATACAGTCGCCATACTATCCCAGAGGCTAG;fracLow=0.583;coverage=139;IPDRatio=1.51;fracUp=1.000;frac=0.938;identificationQv=5
gi|68566501|gb|CP000077.1| Sulfolobus acidocaldarius DSM 639, complete genome	kinModCall	.	40620	40620	5	-	.	context=TTGCTATTTTGGCAGCAACAGGGTCAGGTAAATCAAATACA;motif=GGNNBVNB;coverage=138;IPDRatio=1.078;id=GGNNBVNB
gi|68566501|gb|CP000077.1| Sulfolobus acidocaldarius DSM 639, complete genome	kinModCall	modified_base	40688	40688	30	-	.	context=TAGAATAGGAAAATTAATAGGGAGTAATGTGGAGGTCAAAA;motif=GGNNBVNB;coverage=135;IPDRatio=1.70;id=GGNNBVNB
gi|68566501|gb|CP000077.1| Sulfolobus acidocaldarius DSM 639, complete genome	kinModCall	.	40715	40715	20	-	.	context=TTCAACTGTTTTTTCTGCAGGGGATGTTAGAATAGGAAAAT;motif=GGNNBVNB;coverage=126;IPDRatio=1.411;id=GGNNBVNB
gi|68566501|gb|CP000077.1| Sulfolobus acidocaldarius DSM 639, complete genome	kinModCall	modified_base	40736	40736	23	-	.	coverage=140;context=ACTAGCCTCTGATGAGGAGCTTTCAACTGTTTTTTCTGCAG;IPDRatio=1.43
gi|68566501|gb|CP000077.1| Sulfolobus acidocaldarius DSM 639, complete genome	kinModCall	modified_base	40737	40737	21	-	.	coverage=140;context=GACTAGCCTCTGATGAGGAGCTTTCAACTGTTTTTTCTGCA;IPDRatio=1.44
gi|68566501|gb|CP000077.1| Sulfolobus acidocaldarius DSM 639, complete genome	kinModCall	modified_base	40741	40741	23	-	.	coverage=133;context=GTTAGACTAGCCTCTGATGAGGAGCTTTCAACTGTTTTTTC;IPDRatio=1.50
gi|68566501|gb|CP000077.1| Sulfolobus acidocaldarius DSM 639, complete genome	kinModCall	modified_base	40753	40753	21	+	.	coverage=138;context=GAAAGCTCCTCATCAGAGGCTAGTCTAACAGGTGTTCCAGC;IPDRatio=1.43
gi|68566501|gb|CP000077.1| Sulfolobus acidocaldarius DSM 639, complete genome	kinModCall	.	40770	40770	16	-	.	context=CAGATTTACCTCCTGTAGCTGGAACACCTGTTAGACTAGCC;motif=GGNNBVNB;coverage=136;IPDRatio=1.329;id=GGNNBVNB
gi|68566501|gb|CP000077.1| Sulfolobus acidocaldarius DSM 639, complete genome	kinModCall	modified_base	40849	40849	21	+	.	coverage=138;context=ATTCTGGCTTTAATGAAAAATGGGATCTTATTTGCCTCCAG;IPDRatio=1.45
gi|68566501|gb|CP000077.1| Sulfolobus acidocaldarius DSM 639, complete genome	kinModCall	.	40850	40850	11	+	.	context=TTCTGGCTTTAATGAAAAATGGGATCTTATTTGCCTCCAGT;motif=GGNNBVNB;coverage=132;IPDRatio=1.254;id=GGNNBVNB
gi|68566501|gb|CP000077.1| Sulfolobus acidocaldarius DSM 639, complete genome	kinModCall	modified_base	40853	40853	29	+	.	context=TGGCTTTAATGAAAAATGGGATCTTATTTGCCTCCAGTTGT;motif=GGATCY;coverage=134;IPDRatio=1.60;id=GGATCY
gi|68566501|gb|CP000077.1| Sulfolobus acidocaldarius DSM 639, complete genome	kinModCall	modified_base	40854	40854	45	-	.	context=AACAACTGGAGGCAAATAAGATCCCATTTTTCATTAAAGCC;motif=AGATCC;coverage=142;IPDRatio=1.80;id=AGATCC
gi|68566501|gb|CP000077.1| Sulfolobus acidocaldarius DSM 639, complete genome	kinModCall	.	40922	40922	18	+	.	context=TCAAATTATCATCTAATAAAGGACTACCTGTATAAACATTA;motif=GGNNBVNB;coverage=128;IPDRatio=1.421;id=GGNNBVNB
gi|68566501|gb|CP000077.1| Sulfolobus acidocaldarius DSM 639, complete genome	kinModCall	.	40953	40953	3	-	.	context=ATGATGGGGATAAAATTTTAGGACTCATTACTAATGTTTAT;motif=GGNNBVNB;coverage=134;IPDRatio=0.998;id=GGNNBVNB
gi|68566501|gb|CP000077.1| Sulfolobus acidocaldarius DSM 639, complete genome	kinModCall	.	40967	40967	9	-	.	context=TGTGATTCTTGAATATGATGGGGATAAAATTTTAGGACTCA;motif=GGKRTANND;coverage=133;IPDRatio=1.196;id=GGKRTANND
gi|68566501|gb|CP000077.1| Sulfolobus acidocaldarius DSM 639, complete genome	kinModCall	.	41023	41023	6	+	.	context=ATTTTTTGCTCTAGTATGGCGGTAGCTTCATTTATAGTTGC;motif=GGNNBVNB;coverage=139;IPDRatio=1.136;id=GGNNBVNB
gi|68566501|gb|CP000077.1| Sulfolobus acidocaldarius DSM 639, complete genome	kinModCall	.	41049	41049	10	-	.	context=TGACCATAGGATACATCATAGGGTCAGCAACTATAAATGAA;motif=GGNNBVNB;coverage=135;IPDRatio=1.198;id=GGNNBVNB
gi|68566501|gb|CP000077.1| Sulfolobus acidocaldarius DSM 639, complete genome	kinModCall	modified_base	41114	41114	25	+	.	coverage=145;context=GTATATAACGATTTATTATAGTGTGATAGTAATACCAGAAC;IPDRatio=1.56
gi|68566501|gb|CP000077.1| Sulfolobus acidocaldarius DSM 639, complete genome	kinModCall	modified_base	41220	41220	29	-	.	coverage=126;context=CAATGCTATGCGCATTTGCTGAAGAAGAAGCAAAAATTGCA;IPDRatio=1.56
gi|68566501|gb|CP000077.1| Sulfolobus acidocaldarius DSM 639, complete genome	kinModCall	.	41251	41251	16	+	.	context=CATAGCATTGCTTCTATGTCGGCATATCCTTCTGCTTTTGC;motif=GGNNBVNB;coverage=133;IPDRatio=1.385;id=GGNNBVNB
gi|68566501|gb|CP000077.1| Sulfolobus acidocaldarius DSM 639, complete genome	kinModCall	modified_base	41288	41288	24	+	.	coverage=125;context=TTGCTGTCATTGCTATTTTGTTGTATGTGGATATGTGCTCC;IPDRatio=1.52
gi|68566501|gb|CP000077.1| Sulfolobus acidocaldarius DSM 639, complete genome	kinModCall	modified_base	41314	41314	27	-	.	context=TCTGATTTCGCTACTAAAGAGGGAGAGGAGCACATATCCAC;motif=GGNNBVNB;coverage=115;IPDRatio=1.66;id=GGNNBVNB
gi|68566501|gb|CP000077.1| Sulfolobus acidocaldarius DSM 639, complete genome	kinModCall	modified_base	41316	41316	21	-	.	coverage=107;context=TATCTGATTTCGCTACTAAAGAGGGAGAGGAGCACATATCC;IPDRatio=1.55
gi|68566501|gb|CP000077.1| Sulfolobus acidocaldarius DSM 639, complete genome	kinModCall	modified_base	41342	41342	38	-	.	coverage=104;context=CACCGAATTAAAGGTAAAGAAGTTACTATCTGATTTCGCTA;IPDRatio=1.72
gi|68566501|gb|CP000077.1| Sulfolobus acidocaldarius DSM 639, complete genome	kinModCall	modified_base	41403	41403	34	-	.	coverage=125;context=CAATGCTATGCGCATTTGCTGAAGAAGAAGCAAAAATTGCA;IPDRatio=1.65
gi|68566501|gb|CP000077.1| Sulfolobus acidocaldarius DSM 639, complete genome	kinModCall	.	41434	41434	3	+	.	context=CATAGCATTGCTTCTATGTCGGCATATCCTTCTGCTTTTGC;motif=GGNNBVNB;coverage=132;IPDRatio=1.017;id=GGNNBVNB
gi|68566501|gb|CP000077.1| Sulfolobus acidocaldarius DSM 639, complete genome	kinModCall	.	41497	41497	18	-	.	context=GAAGAATTCTCAATAAAAGAGGGAGAGGAGCACATATCCAC;motif=GGNNBVNB;coverage=134;IPDRatio=1.463;id=GGNNBVNB
gi|68566501|gb|CP000077.1| Sulfolobus acidocaldarius DSM 639, complete genome	kinModCall	modified_base	41549	41549	34	+	.	coverage=144;context=CTACTTTACTGGATATCATAGGTATTCGTAATGAATAATCG;IPDRatio=1.78
gi|68566501|gb|CP000077.1| Sulfolobus acidocaldarius DSM 639, complete genome	kinModCall	modified_base	41558	41558	33	+	.	coverage=146;context=TGGATATCATAGGTATTCGTAATGAATAATCGGAAGGCAAA;IPDRatio=1.68
gi|68566501|gb|CP000077.1| Sulfolobus acidocaldarius DSM 639, complete genome	kinModCall	modified_base	41569	41569	24	+	.	coverage=144;context=GGTATTCGTAATGAATAATCGGAAGGCAAATATATAAGCAT;IPDRatio=1.45
gi|68566501|gb|CP000077.1| Sulfolobus acidocaldarius DSM 639, complete genome	kinModCall	modified_base	41570	41570	41	+	.	coverage=128;context=GTATTCGTAATGAATAATCGGAAGGCAAATATATAAGCATT;IPDRatio=1.76
gi|68566501|gb|CP000077.1| Sulfolobus acidocaldarius DSM 639, complete genome	kinModCall	modified_base	41577	41577	22	-	.	coverage=139;context=CTTAACAAATGCTTATATATTTGCCTTCCGATTATTCATTA;IPDRatio=1.45
gi|68566501|gb|CP000077.1| Sulfolobus acidocaldarius DSM 639, complete genome	kinModCall	modified_base	41588	41588	21	-	.	coverage=136;context=TATTAAAAAAGCTTAACAAATGCTTATATATTTGCCTTCCG;IPDRatio=1.55
gi|68566501|gb|CP000077.1| Sulfolobus acidocaldarius DSM 639, complete genome	kinModCall	modified_base	41590	41590	25	+	.	coverage=144;context=GAAGGCAAATATATAAGCATTTGTTAAGCTTTTTTAATACT;IPDRatio=1.50
gi|68566501|gb|CP000077.1| Sulfolobus acidocaldarius DSM 639, complete genome	kinModCall	modified_base	41630	41630	33	+	.	coverage=144;context=TAAATATAATTAGCATTTTTGTATTTCAACAAAGTTTGAGA;IPDRatio=1.60
gi|68566501|gb|CP000077.1| Sulfolobus acidocaldarius DSM 639, complete genome	kinModCall	modified_base	41713	41713	21	-	.	coverage=152;context=ATGAAGAGGCAAAGAAATTATACGAAAGAATTTTATATACA;IPDRatio=1.38
gi|68566501|gb|CP000077.1| Sulfolobus acidocaldarius DSM 639, complete genome	kinModCall	.	41769	41769	17	-	.	context=AGCTGAAAAACTTCCTGAAAGGAAGAACGAATTAGAAACCA;motif=GGNNBVNB;coverage=152;IPDRatio=1.398;id=GGNNBVNB
gi|68566501|gb|CP000077.1| Sulfolobus acidocaldarius DSM 639, complete genome	kinModCall	modified_base	41797	41797	21	+	.	coverage=148;context=AAGTTTTTCAGCTAATAGTTTTGAGAGCATATAAACTGTAG;IPDRatio=1.53
gi|68566501|gb|CP000077.1| Sulfolobus acidocaldarius DSM 639, complete genome	kinModCall	modified_base	41818	41818	25	+	.	coverage=157;context=TGAGAGCATATAAACTGTAGCTGTAAGCATAAATTTCTCTT;IPDRatio=1.53
gi|68566501|gb|CP000077.1| Sulfolobus acidocaldarius DSM 639, complete genome	kinModCall	modified_base	41851	41851	24	-	.	coverage=148;context=AAGAGTTAAATAAAAAGGAAAGTGAGCAATTAAAAGAGAAA;IPDRatio=1.47
gi|68566501|gb|CP000077.1| Sulfolobus acidocaldarius DSM 639, complete genome	kinModCall	modified_base	41902	41902	22	-	.	coverage=149;context=TAGAGAAAATGATAAAGTATTTAGGGTTAGAATATATAACC;IPDRatio=1.45
gi|68566501|gb|CP000077.1| Sulfolobus acidocaldarius DSM 639, complete genome	kinModCall	.	41929	41929	12	-	.	context=TTGAATTGGGTCATGCTAGGGGAATATTAGAGAAAATGATA;motif=GGNNBVNB;coverage=117;IPDRatio=1.305;id=GGNNBVNB
gi|68566501|gb|CP000077.1| Sulfolobus acidocaldarius DSM 639, complete genome	kinModCall	modified_base	41930	41930	28	-	.	coverage=132;context=GTTGAATTGGGTCATGCTAGGGGAATATTAGAGAAAATGAT;IPDRatio=1.77
gi|68566501|gb|CP000077.1| Sulfolobus acidocaldarius DSM 639, complete genome	kinModCall	.	41942	41942	6	-	.	context=GAAAAAGCCTTAGTTGAATTGGGTCATGCTAGGGGAATATT;motif=GGNNBVNB;coverage=143;IPDRatio=1.11;id=GGNNBVNB
gi|68566501|gb|CP000077.1| Sulfolobus acidocaldarius DSM 639, complete genome	kinModCall	modified_base	41957	41957	31	+	.	coverage=150;context=TGACCCAATTCAACTAAGGCTTTTTCCCTAATTTTTTCAGA;IPDRatio=1.62
gi|68566501|gb|CP000077.1| Sulfolobus acidocaldarius DSM 639, complete genome	kinModCall	.	41984	41984	11	-	.	context=CTGGAGGAGGTTAATAAAAAGGAAGAATCTGAAAAAATTAG;motif=GGNNBVNB;coverage=143;IPDRatio=1.258;id=GGNNBVNB
gi|68566501|gb|CP000077.1| Sulfolobus acidocaldarius DSM 639, complete genome	kinModCall	modified_base	42002	42002	24	-	.	context=TTGTTCTCCTCTCAAAAGCTGGAGGAGGTTAATAAAAAGGA;motif=GGNNBVNB;coverage=138;IPDRatio=1.52;id=GGNNBVNB
gi|68566501|gb|CP000077.1| Sulfolobus acidocaldarius DSM 639, complete genome	kinModCall	modified_base	42040	42040	28	-	.	coverage=142;context=AGCTTTTTATGGCTAACTCCGAAGACCATTTATTACTATTG;IPDRatio=1.55
gi|68566501|gb|CP000077.1| Sulfolobus acidocaldarius DSM 639, complete genome	kinModCall	modified_base	42078	42078	21	+	.	coverage=144;context=GCTCTTTTAATCCTATTTCAGTCTGTGTCCCCTTCATCACC;IPDRatio=1.44
gi|68566501|gb|CP000077.1| Sulfolobus acidocaldarius DSM 639, complete genome	kinModCall	modified_base	42080	42080	27	+	.	coverage=152;context=TCTTTTAATCCTATTTCAGTCTGTGTCCCCTTCATCACCTT;IPDRatio=1.51
gi|68566501|gb|CP000077.1| Sulfolobus acidocaldarius DSM 639, complete genome	kinModCall	modified_base	42148	42148	23	-	.	coverage=132;context=TCATTGGTCAGTATTGGAGTTAGTCATCATTATTTTAACAA;IPDRatio=1.51
gi|68566501|gb|CP000077.1| Sulfolobus acidocaldarius DSM 639, complete genome	kinModCall	modified_base	42159	42159	22	-	.	coverage=143;context=GGGTTACGACATCATTGGTCAGTATTGGAGTTAGTCATCAT;IPDRatio=1.46
gi|68566501|gb|CP000077.1| Sulfolobus acidocaldarius DSM 639, complete genome	kinModCall	.	42179	42179	7	-	.	context=TTTTACTTTTATTCAGTTTCGGGTTACGACATCATTGGTCA;motif=GGNNBVNB;coverage=141;IPDRatio=1.128;id=GGNNBVNB
gi|68566501|gb|CP000077.1| Sulfolobus acidocaldarius DSM 639, complete genome	kinModCall	modified_base	42186	42186	28	+	.	coverage=148;context=TGATGTCGTAACCCGAAACTGAATAAAAGTAAAATCCTTCC;IPDRatio=1.50
gi|68566501|gb|CP000077.1| Sulfolobus acidocaldarius DSM 639, complete genome	kinModCall	modified_base	42194	42194	22	+	.	coverage=144;context=TAACCCGAAACTGAATAAAAGTAAAATCCTTCCCTACTGAG;IPDRatio=1.42
gi|68566501|gb|CP000077.1| Sulfolobus acidocaldarius DSM 639, complete genome	kinModCall	.	42206	42206	11	-	.	context=CATACAAATATTCTCAGTAGGGAAGGATTTTACTTTTATTC;motif=GGNNBVNB;coverage=130;IPDRatio=1.211;id=GGNNBVNB
gi|68566501|gb|CP000077.1| Sulfolobus acidocaldarius DSM 639, complete genome	kinModCall	modified_base	42208	42208	26	-	.	coverage=141;context=ATCATACAAATATTCTCAGTAGGGAAGGATTTTACTTTTAT;IPDRatio=1.52
gi|68566501|gb|CP000077.1| Sulfolobus acidocaldarius DSM 639, complete genome	kinModCall	modified_base	42210	42210	31	-	.	coverage=133;context=TTATCATACAAATATTCTCAGTAGGGAAGGATTTTACTTTT;IPDRatio=1.58
gi|68566501|gb|CP000077.1| Sulfolobus acidocaldarius DSM 639, complete genome	kinModCall	modified_base	42213	42213	22	+	.	coverage=151;context=AGTAAAATCCTTCCCTACTGAGAATATTTGTATGATAACCT;IPDRatio=1.49
gi|68566501|gb|CP000077.1| Sulfolobus acidocaldarius DSM 639, complete genome	kinModCall	modified_base	42233	42233	22	-	.	coverage=147;context=AAGGGCTTTCATTCTTTTTGAGGTTATCATACAAATATTCT;IPDRatio=1.42
gi|68566501|gb|CP000077.1| Sulfolobus acidocaldarius DSM 639, complete genome	kinModCall	modified_base	42249	42249	47	-	.	coverage=113;context=CTTCGCTATTAATTTCAAGGGCTTTCATTCTTTTTGAGGTT;IPDRatio=2.02
gi|68566501|gb|CP000077.1| Sulfolobus acidocaldarius DSM 639, complete genome	kinModCall	modified_base	42252	42252	25	-	.	coverage=147;context=ATGCTTCGCTATTAATTTCAAGGGCTTTCATTCTTTTTGAG;IPDRatio=1.59
gi|68566501|gb|CP000077.1| Sulfolobus acidocaldarius DSM 639, complete genome	kinModCall	modified_base	42263	42263	22	+	.	coverage=150;context=TGAAAGCCCTTGAAATTAATAGCGAAGCATTAGGCGTGCCA;IPDRatio=1.47
gi|68566501|gb|CP000077.1| Sulfolobus acidocaldarius DSM 639, complete genome	kinModCall	.	42275	42275	12	+	.	context=AAATTAATAGCGAAGCATTAGGCGTGCCAACATTACTCTTG;motif=GGNNBVNB;coverage=148;IPDRatio=1.279;id=GGNNBVNB
gi|68566501|gb|CP000077.1| Sulfolobus acidocaldarius DSM 639, complete genome	kinModCall	.	42282	42282	5	-	.	context=TTTCCATCAAGAGTAATGTTGGCACGCCTAATGCTTCGCTA;motif=GGNNBVNB;coverage=146;IPDRatio=1.053;id=GGNNBVNB
gi|68566501|gb|CP000077.1| Sulfolobus acidocaldarius DSM 639, complete genome	kinModCall	m4C	42306	42306	49	+	.	context=ATTACTCTTGATGGAAAACGCAGGGAGAAGTGTAAAGGATG;fracLow=0.344;coverage=154;IPDRatio=1.87;fracUp=0.708;frac=0.536;identificationQv=15
gi|68566501|gb|CP000077.1| Sulfolobus acidocaldarius DSM 639, complete genome	kinModCall	.	42308	42308	10	+	.	context=TACTCTTGATGGAAAACGCAGGGAGAAGTGTAAAGGATGAA;motif=GGNNBVNB;coverage=148;IPDRatio=1.229;id=GGNNBVNB
gi|68566501|gb|CP000077.1| Sulfolobus acidocaldarius DSM 639, complete genome	kinModCall	modified_base	42340	42340	22	+	.	coverage=153;context=AAGGATGAAATAATGAAAAGACTGAATTTGGACTATTCTAA;IPDRatio=1.46
gi|68566501|gb|CP000077.1| Sulfolobus acidocaldarius DSM 639, complete genome	kinModCall	modified_base	42343	42343	30	-	.	coverage=151;context=TTTTTAGAATAGTCCAAATTCAGTCTTTTCATTATTTCATC;IPDRatio=1.53
gi|68566501|gb|CP000077.1| Sulfolobus acidocaldarius DSM 639, complete genome	kinModCall	.	42349	42349	10	+	.	context=ATAATGAAAAGACTGAATTTGGACTATTCTAAAAAGGTTGT;motif=GGNNBVNB;coverage=146;IPDRatio=1.19;id=GGNNBVNB
gi|68566501|gb|CP000077.1| Sulfolobus acidocaldarius DSM 639, complete genome	kinModCall	modified_base	42366	42366	24	+	.	coverage=146;context=TTTGGACTATTCTAAAAAGGTTGTAGTATTTGCAGGAACTG;IPDRatio=1.59
gi|68566501|gb|CP000077.1| Sulfolobus acidocaldarius DSM 639, complete genome	kinModCall	modified_base	42404	42404	29	+	.	context=CTGGTGGAAAAGGAGGAGACGGATTAGTAGTAGCAAGGCAC;motif=GGNNBVNB;coverage=148;IPDRatio=1.71;id=GGNNBVNB
gi|68566501|gb|CP000077.1| Sulfolobus acidocaldarius DSM 639, complete genome	kinModCall	.	42420	42420	6	+	.	context=AGACGGATTAGTAGTAGCAAGGCACCTTGCCTCGGAAGGGT;motif=GGNNBVNB;coverage=148;IPDRatio=1.079;id=GGNNBVNB
gi|68566501|gb|CP000077.1| Sulfolobus acidocaldarius DSM 639, complete genome	kinModCall	.	42425	42425	8	-	.	context=CTCTGACCCTTCCGAGGCAAGGTGCCTTGCTACTACTAATC;motif=GGNNBVNB;coverage=155;IPDRatio=1.156;id=GGNNBVNB
gi|68566501|gb|CP000077.1| Sulfolobus acidocaldarius DSM 639, complete genome	kinModCall	.	42433	42433	12	+	.	context=GTAGCAAGGCACCTTGCCTCGGAAGGGTCAGAGGTTCATGT;motif=GGNNBVNB;coverage=152;IPDRatio=1.25;id=GGNNBVNB
gi|68566501|gb|CP000077.1| Sulfolobus acidocaldarius DSM 639, complete genome	kinModCall	modified_base	42434	42434	22	+	.	coverage=118;context=TAGCAAGGCACCTTGCCTCGGAAGGGTCAGAGGTTCATGTT;IPDRatio=1.46
gi|68566501|gb|CP000077.1| Sulfolobus acidocaldarius DSM 639, complete genome	kinModCall	.	42445	42445	9	+	.	context=CTTGCCTCGGAAGGGTCAGAGGTTCATGTTTTACTTTTAGG;motif=GGNNBVNB;coverage=154;IPDRatio=1.181;id=GGNNBVNB
gi|68566501|gb|CP000077.1| Sulfolobus acidocaldarius DSM 639, complete genome	kinModCall	.	42517	42517	11	+	.	context=TTGAATGCAATATATGAAATGGATTATTCTATTAGAGAAGT;motif=GGNNBVNB;coverage=158;IPDRatio=1.23;id=GGNNBVNB
gi|68566501|gb|CP000077.1| Sulfolobus acidocaldarius DSM 639, complete genome	kinModCall	.	42605	42605	9	+	.	context=TGCTTATAGATGCCATGTTAGGCACGGGATTTTCTGGTAAA;motif=GGNNBVNB;coverage=158;IPDRatio=1.163;id=GGNNBVNB
gi|68566501|gb|CP000077.1| Sulfolobus acidocaldarius DSM 639, complete genome	kinModCall	modified_base	42619	42619	38	+	.	coverage=154;context=ATGTTAGGCACGGGATTTTCTGGTAAAGTTAGAGAACCATT;IPDRatio=1.72
gi|68566501|gb|CP000077.1| Sulfolobus acidocaldarius DSM 639, complete genome	kinModCall	modified_base	42674	42674	23	+	.	coverage=158;context=GAGTATTTAATCAGAGCTCTGGTTTTAAGGTTTCTATAGAT;IPDRatio=1.54
gi|68566501|gb|CP000077.1| Sulfolobus acidocaldarius DSM 639, complete genome	kinModCall	.	42699	42699	14	-	.	context=CGTCTGCATTTATCCCAGAGGGTATATCTATAGAAACCTTA;motif=GGKRTANND;coverage=144;IPDRatio=1.342;id=GGKRTANND
gi|68566501|gb|CP000077.1| Sulfolobus acidocaldarius DSM 639, complete genome	kinModCall	.	42699	42699	14	-	.	context=CGTCTGCATTTATCCCAGAGGGTATATCTATAGAAACCTTA;motif=GGNNBVNB;coverage=144;IPDRatio=1.342;id=GGNNBVNB
gi|68566501|gb|CP000077.1| Sulfolobus acidocaldarius DSM 639, complete genome	kinModCall	.	42704	42704	7	+	.	context=TTTCTATAGATATACCCTCTGGGATAAATGCAGACGATGAA;motif=GGKRTANND;coverage=155;IPDRatio=1.138;id=GGKRTANND
gi|68566501|gb|CP000077.1| Sulfolobus acidocaldarius DSM 639, complete genome	kinModCall	modified_base	42725	42725	21	+	.	coverage=145;context=GGATAAATGCAGACGATGAAGAACAGCAGGGAGAACACGTT;IPDRatio=1.37
gi|68566501|gb|CP000077.1| Sulfolobus acidocaldarius DSM 639, complete genome	kinModCall	.	42733	42733	17	+	.	context=GCAGACGATGAAGAACAGCAGGGAGAACACGTTATTCCCGA;motif=GGNNBVNB;coverage=150;IPDRatio=1.375;id=GGNNBVNB
gi|68566501|gb|CP000077.1| Sulfolobus acidocaldarius DSM 639, complete genome	kinModCall	.	42750	42750	13	-	.	context=GAAAGGTGACTATTAGGTCGGGAATAACGTGTTCTCCCTGC;motif=GGNNBVNB;coverage=142;IPDRatio=1.31;id=GGNNBVNB
gi|68566501|gb|CP000077.1| Sulfolobus acidocaldarius DSM 639, complete genome	kinModCall	.	42783	42783	11	-	.	context=TCTCAAATTTTTTTAAGCCTGGCTTAAGATCATGAAAGGTG;motif=GGNNBVNB;coverage=154;IPDRatio=1.244;id=GGNNBVNB
gi|68566501|gb|CP000077.1| Sulfolobus acidocaldarius DSM 639, complete genome	kinModCall	modified_base	42811	42811	28	+	.	coverage=157;context=AAAAAATTTGAGAGTAAAGTGGTCGTCAAGAAAATAGGTAT;IPDRatio=1.56
gi|68566501|gb|CP000077.1| Sulfolobus acidocaldarius DSM 639, complete genome	kinModCall	modified_base	42827	42827	25	+	.	coverage=153;context=AAGTGGTCGTCAAGAAAATAGGTATTCCTAAAGAGGCTGAA;IPDRatio=1.58
gi|68566501|gb|CP000077.1| Sulfolobus acidocaldarius DSM 639, complete genome	kinModCall	.	42834	42834	10	-	.	context=CATATATTTCAGCCTCTTTAGGAATACCTATTTTCTTGACG;motif=GGNNBVNB;coverage=151;IPDRatio=1.242;id=GGNNBVNB
gi|68566501|gb|CP000077.1| Sulfolobus acidocaldarius DSM 639, complete genome	kinModCall	.	42857	42857	8	+	.	context=AAGAGGCTGAAATATATGTTGGTCCCGGTGATGTCATTGTC;motif=GGNNBVNB;coverage=152;IPDRatio=1.186;id=GGNNBVNB
gi|68566501|gb|CP000077.1| Sulfolobus acidocaldarius DSM 639, complete genome	kinModCall	modified_base	42861	42861	21	-	.	context=CATTGACAATGACATCACCGGGACCAACATATATTTCAGCC;motif=GGNNBVNB;coverage=137;IPDRatio=1.51;id=GGNNBVNB
gi|68566501|gb|CP000077.1| Sulfolobus acidocaldarius DSM 639, complete genome	kinModCall	modified_base	42893	42893	21	+	.	coverage=153;context=TTGTCAATGTGAAGAAAAGAGAGTATAACACAAAGAAAGGA;IPDRatio=1.40
gi|68566501|gb|CP000077.1| Sulfolobus acidocaldarius DSM 639, complete genome	kinModCall	.	42920	42920	14	+	.	context=ACACAAAGAAAGGAGATAATGGAAGAGTTTTGATCATTGGA;motif=GGNNBVNB;coverage=154;IPDRatio=1.265;id=GGNNBVNB
gi|68566501|gb|CP000077.1| Sulfolobus acidocaldarius DSM 639, complete genome	kinModCall	.	42959	42959	15	+	.	context=GAGGGAATTTTACATTTAGTGGAGCCCCAACTCTATCTGCT;motif=GGNNBVNB;coverage=156;IPDRatio=1.306;id=GGNNBVNB
gi|68566501|gb|CP000077.1| Sulfolobus acidocaldarius DSM 639, complete genome	kinModCall	.	42964	42964	4	-	.	context=CCCAAAGCAGATAGAGTTGGGGCTCCACTAAATGTAAAATT;motif=GGNNBVNB;coverage=144;IPDRatio=1.049;id=GGNNBVNB
gi|68566501|gb|CP000077.1| Sulfolobus acidocaldarius DSM 639, complete genome	kinModCall	.	42982	42982	14	+	.	context=GCCCCAACTCTATCTGCTTTGGGAGCCTTAAGGACGGGAGC;motif=GGNNBVNB;coverage=149;IPDRatio=1.288;id=GGNNBVNB
gi|68566501|gb|CP000077.1| Sulfolobus acidocaldarius DSM 639, complete genome	kinModCall	.	42983	42983	6	+	.	context=CCCCAACTCTATCTGCTTTGGGAGCCTTAAGGACGGGAGCA;motif=GGNNBVNB;coverage=139;IPDRatio=1.127;id=GGNNBVNB
gi|68566501|gb|CP000077.1| Sulfolobus acidocaldarius DSM 639, complete genome	kinModCall	modified_base	42984	42984	28	+	.	coverage=114;context=CCCAACTCTATCTGCTTTGGGAGCCTTAAGGACGGGAGCAG;IPDRatio=1.56
gi|68566501|gb|CP000077.1| Sulfolobus acidocaldarius DSM 639, complete genome	kinModCall	.	42997	42997	10	+	.	context=GCTTTGGGAGCCTTAAGGACGGGAGCAGATCTGGTATATGT;motif=GGNNBVNB;coverage=149;IPDRatio=1.204;id=GGNNBVNB
gi|68566501|gb|CP000077.1| Sulfolobus acidocaldarius DSM 639, complete genome	kinModCall	.	43009	43009	8	+	.	context=TTAAGGACGGGAGCAGATCTGGTATATGTCGCATCTCCAGA;motif=GGKRTANND;coverage=157;IPDRatio=1.154;id=GGKRTANND
gi|68566501|gb|CP000077.1| Sulfolobus acidocaldarius DSM 639, complete genome	kinModCall	.	43009	43009	8	+	.	context=TTAAGGACGGGAGCAGATCTGGTATATGTCGCATCTCCAGA;motif=GGNNBVNB;coverage=157;IPDRatio=1.154;id=GGNNBVNB
gi|68566501|gb|CP000077.1| Sulfolobus acidocaldarius DSM 639, complete genome	kinModCall	modified_base	43114	43114	26	+	.	context=AATATATCTACAGACAATTTGGATGAGCTAAAACCATGGAT;motif=GGNNBVNB;coverage=155;IPDRatio=1.60;id=GGNNBVNB
gi|68566501|gb|CP000077.1| Sulfolobus acidocaldarius DSM 639, complete genome	kinModCall	.	43131	43131	0	+	.	context=TTTGGATGAGCTAAAACCATGGATTGATAAAGCTGACGTCG;motif=GGNNBVNB;coverage=157;IPDRatio=0.769;id=GGNNBVNB
gi|68566501|gb|CP000077.1| Sulfolobus acidocaldarius DSM 639, complete genome	kinModCall	modified_base	43157	43157	44	+	.	coverage=150;context=ATAAAGCTGACGTCGTAGTTGTAGGACCTGGTATGGGACAA;IPDRatio=1.71
gi|68566501|gb|CP000077.1| Sulfolobus acidocaldarius DSM 639, complete genome	kinModCall	.	43166	43166	12	+	.	context=ACGTCGTAGTTGTAGGACCTGGTATGGGACAAGAAAGGGAA;motif=GGNNBVNB;coverage=156;IPDRatio=1.271;id=GGNNBVNB
gi|68566501|gb|CP000077.1| Sulfolobus acidocaldarius DSM 639, complete genome	kinModCall	.	43171	43171	6	+	.	context=GTAGTTGTAGGACCTGGTATGGGACAAGAAAGGGAAACTGT;motif=GGNNBVNB;coverage=160;IPDRatio=1.11;id=GGNNBVNB
gi|68566501|gb|CP000077.1| Sulfolobus acidocaldarius DSM 639, complete genome	kinModCall	.	43201	43201	0	-	.	context=AGATATCTAACTATCTCTATGGAAGCATCTACAGTTTCCCT;motif=GGNNBVNB;coverage=151;IPDRatio=0.822;id=GGNNBVNB
gi|68566501|gb|CP000077.1| Sulfolobus acidocaldarius DSM 639, complete genome	kinModCall	.	43239	43239	5	-	.	context=CATCAGCATCTATGACTGAAGGTTTATTCTTTGCTTTCAGA;motif=GGNNBVNB;coverage=156;IPDRatio=1.063;id=GGNNBVNB
gi|68566501|gb|CP000077.1| Sulfolobus acidocaldarius DSM 639, complete genome	kinModCall	modified_base	43260	43260	27	+	.	coverage=163;context=TTCAGTCATAGATGCTGATGCGTTAAAATCAGTGGCAGGTA;IPDRatio=1.51
gi|68566501|gb|CP000077.1| Sulfolobus acidocaldarius DSM 639, complete genome	kinModCall	modified_base	43262	43262	25	+	.	coverage=162;context=CAGTCATAGATGCTGATGCGTTAAAATCAGTGGCAGGTATG;IPDRatio=1.43
gi|68566501|gb|CP000077.1| Sulfolobus acidocaldarius DSM 639, complete genome	kinModCall	modified_base	43271	43271	29	+	.	coverage=157;context=ATGCTGATGCGTTAAAATCAGTGGCAGGTATGGAATTATTC;IPDRatio=1.66
gi|68566501|gb|CP000077.1| Sulfolobus acidocaldarius DSM 639, complete genome	kinModCall	modified_base	43291	43291	22	+	.	coverage=165;context=GTGGCAGGTATGGAATTATTCCCGAATGCAGTAATAACTCC;IPDRatio=1.43
gi|68566501|gb|CP000077.1| Sulfolobus acidocaldarius DSM 639, complete genome	kinModCall	.	43292	43292	4	-	.	context=AGGAGTTATTACTGCATTCGGGAATAATTCCATACCTGCCA;motif=GGNNBVNB;coverage=144;IPDRatio=1.039;id=GGNNBVNB
gi|68566501|gb|CP000077.1| Sulfolobus acidocaldarius DSM 639, complete genome	kinModCall	m6A	43309	43309	80	-	.	context=TTAAATTCTCCTGCATGAGGAGTTATTACTGCATTCGGGAA;fracLow=0.257;coverage=156;IPDRatio=2.19;fracUp=0.521;frac=0.393;identificationQv=42
gi|68566501|gb|CP000077.1| Sulfolobus acidocaldarius DSM 639, complete genome	kinModCall	.	43341	43341	1	+	.	context=AGAATTTAAGATATATTCAGGGGTTCAGCCTGATTCGAACA;motif=GGNNBVNB;coverage=153;IPDRatio=0.912;id=GGNNBVNB
gi|68566501|gb|CP000077.1| Sulfolobus acidocaldarius DSM 639, complete genome	kinModCall	modified_base	43342	43342	28	+	.	context=GAATTTAAGATATATTCAGGGGTTCAGCCTGATTCGAACAT;motif=GGNNBVNB;coverage=146;IPDRatio=1.60;id=GGNNBVNB
gi|68566501|gb|CP000077.1| Sulfolobus acidocaldarius DSM 639, complete genome	kinModCall	.	43350	43350	13	-	.	context=TTTTTCTCATGTTCGAATCAGGCTGAACCCCTGAATATATC;motif=GGNNBVNB;coverage=156;IPDRatio=1.25;id=GGNNBVNB
gi|68566501|gb|CP000077.1| Sulfolobus acidocaldarius DSM 639, complete genome	kinModCall	.	43387	43387	0	+	.	context=AAAAGAATTGAGCAAGTGAAGGAGTGCTCACTGAAATGTAA;motif=GGNNBVNB;coverage=164;IPDRatio=0.805;id=GGNNBVNB
gi|68566501|gb|CP000077.1| Sulfolobus acidocaldarius DSM 639, complete genome	kinModCall	modified_base	43421	43421	22	-	.	context=GATATCAACATAACCCTTAAGGAGTACTACACAATTACATT;motif=GGNNBVNB;coverage=159;IPDRatio=1.50;id=GGNNBVNB
gi|68566501|gb|CP000077.1| Sulfolobus acidocaldarius DSM 639, complete genome	kinModCall	.	43426	43426	4	+	.	context=AATTGTGTAGTACTCCTTAAGGGTTATGTTGATATCATAGC;motif=GGNNBVNB;coverage=160;IPDRatio=1.023;id=GGNNBVNB
gi|68566501|gb|CP000077.1| Sulfolobus acidocaldarius DSM 639, complete genome	kinModCall	.	43453	43453	9	+	.	context=GTTGATATCATAGCAGAAAAGGAAGAATTTAAACTTAATAA;motif=GGNNBVNB;coverage=161;IPDRatio=1.212;id=GGNNBVNB
gi|68566501|gb|CP000077.1| Sulfolobus acidocaldarius DSM 639, complete genome	kinModCall	modified_base	43487	43487	21	+	.	context=TTAATAAGACAGGAAATCCTGGAATGGCAGTTGGCGGTACT;motif=GGNNBVNB;coverage=165;IPDRatio=1.47;id=GGNNBVNB
gi|68566501|gb|CP000077.1| Sulfolobus acidocaldarius DSM 639, complete genome	kinModCall	modified_base	43505	43505	24	+	.	coverage=169;context=CTGGAATGGCAGTTGGCGGTACTGGGGATACATTGACAGGA;IPDRatio=1.37
gi|68566501|gb|CP000077.1| Sulfolobus acidocaldarius DSM 639, complete genome	kinModCall	.	43509	43509	7	+	.	context=AATGGCAGTTGGCGGTACTGGGGATACATTGACAGGAATAA;motif=GGKRTANND;coverage=153;IPDRatio=1.144;id=GGKRTANND
gi|68566501|gb|CP000077.1| Sulfolobus acidocaldarius DSM 639, complete genome	kinModCall	.	43523	43523	16	+	.	context=GTACTGGGGATACATTGACAGGAATAATTGCCTCATTTATG;motif=GGNNBVNB;coverage=167;IPDRatio=1.317;id=GGNNBVNB
gi|68566501|gb|CP000077.1| Sulfolobus acidocaldarius DSM 639, complete genome	kinModCall	.	43579	43579	5	+	.	context=CCATTCACTTCTGCTTACTTGGGAGCATTCGTTAATGGTTT;motif=GGNNBVNB;coverage=167;IPDRatio=1.055;id=GGNNBVNB
gi|68566501|gb|CP000077.1| Sulfolobus acidocaldarius DSM 639, complete genome	kinModCall	.	43580	43580	11	+	.	context=CATTCACTTCTGCTTACTTGGGAGCATTCGTTAATGGTTTA;motif=GGNNBVNB;coverage=162;IPDRatio=1.242;id=GGNNBVNB
gi|68566501|gb|CP000077.1| Sulfolobus acidocaldarius DSM 639, complete genome	kinModCall	modified_base	43588	43588	27	+	.	coverage=165;context=TCTGCTTACTTGGGAGCATTCGTTAATGGTTTAGCAGGGTC;IPDRatio=1.48
gi|68566501|gb|CP000077.1| Sulfolobus acidocaldarius DSM 639, complete genome	kinModCall	.	43595	43595	11	+	.	context=ACTTGGGAGCATTCGTTAATGGTTTAGCAGGGTCTATAGCA;motif=GGNNBVNB;coverage=167;IPDRatio=1.227;id=GGNNBVNB
gi|68566501|gb|CP000077.1| Sulfolobus acidocaldarius DSM 639, complete genome	kinModCall	modified_base	43628	43628	24	+	.	coverage=163;context=CTATAGCATATGAAAAACTTGGCGCACATCTAGTTGCAACA;IPDRatio=1.45
gi|68566501|gb|CP000077.1| Sulfolobus acidocaldarius DSM 639, complete genome	kinModCall	.	43668	43668	1	-	.	context=AAGGTTCATTAATTACCTTAGGAATGTTTTCTATTATATCT;motif=GGNNBVNB;coverage=160;IPDRatio=0.927;id=GGNNBVNB
gi|68566501|gb|CP000077.1| Sulfolobus acidocaldarius DSM 639, complete genome	kinModCall	.	43686	43686	19	-	.	context=TTTTCTTGAACACTTCTAAAGGTTCATTAATTACCTTAGGA;motif=GGNNBVNB;coverage=163;IPDRatio=1.442;id=GGNNBVNB
gi|68566501|gb|CP000077.1| Sulfolobus acidocaldarius DSM 639, complete genome	kinModCall	modified_base	43693	43693	22	+	.	coverage=160;context=GTAATTAATGAACCTTTAGAAGTGTTCAAGAAAAAAGTGTA;IPDRatio=1.41
gi|68566501|gb|CP000077.1| Sulfolobus acidocaldarius DSM 639, complete genome	kinModCall	.	43745	43745	3	-	.	context=TGAGATTATTAAAAGAATTAGGGGTAAAACCTAAGTATCTA;motif=GGKRTANND;coverage=160;IPDRatio=1.02;id=GGKRTANND
gi|68566501|gb|CP000077.1| Sulfolobus acidocaldarius DSM 639, complete genome	kinModCall	modified_base	43766	43766	24	+	.	coverage=171;context=TAATTCTTTTAATAATCTCAAGTGATTTGTTTGCATGTTCT;IPDRatio=1.46
gi|68566501|gb|CP000077.1| Sulfolobus acidocaldarius DSM 639, complete genome	kinModCall	modified_base	43797	43797	27	+	.	coverage=153;context=TGCATGTTCTTCTGCATTTCCTAGACCGCTCAATACCTCTA;IPDRatio=1.62
gi|68566501|gb|CP000077.1| Sulfolobus acidocaldarius DSM 639, complete genome	kinModCall	.	43803	43803	16	-	.	context=AAATTATAGAGGTATTGAGCGGTCTAGGAAATGCAGAAGAA;motif=GGNNBVNB;coverage=162;IPDRatio=1.342;id=GGNNBVNB
gi|68566501|gb|CP000077.1| Sulfolobus acidocaldarius DSM 639, complete genome	kinModCall	modified_base	43809	43809	23	+	.	coverage=160;context=TGCATTTCCTAGACCGCTCAATACCTCTATAATTTTTCCGT;IPDRatio=1.39
gi|68566501|gb|CP000077.1| Sulfolobus acidocaldarius DSM 639, complete genome	kinModCall	modified_base	43853	43853	30	-	.	coverage=165;context=GAAAGGCTCAAGTGCTCAGAGAGTAACCTTTATCATAGACG;IPDRatio=1.56
gi|68566501|gb|CP000077.1| Sulfolobus acidocaldarius DSM 639, complete genome	kinModCall	modified_base	43860	43860	26	-	.	coverage=161;context=TAAACGAGAAAGGCTCAAGTGCTCAGAGAGTAACCTTTATC;IPDRatio=1.49
gi|68566501|gb|CP000077.1| Sulfolobus acidocaldarius DSM 639, complete genome	kinModCall	.	43869	43869	15	-	.	context=ACGGTGTTCTAAACGAGAAAGGCTCAAGTGCTCAGAGAGTA;motif=GGNNBVNB;coverage=166;IPDRatio=1.328;id=GGNNBVNB
gi|68566501|gb|CP000077.1| Sulfolobus acidocaldarius DSM 639, complete genome	kinModCall	modified_base	43885	43885	36	-	.	coverage=161;context=CAAATAGCTAAATTATACGGTGTTCTAAACGAGAAAGGCTC;IPDRatio=1.81
gi|68566501|gb|CP000077.1| Sulfolobus acidocaldarius DSM 639, complete genome	kinModCall	modified_base	43911	43911	23	+	.	coverage=164;context=TAATTTAGCTATTTGTTTATTTGAGTCAGAAACTATAGGAA;IPDRatio=1.40
gi|68566501|gb|CP000077.1| Sulfolobus acidocaldarius DSM 639, complete genome	kinModCall	modified_base	43919	43919	22	+	.	coverage=157;context=CTATTTGTTTATTTGAGTCAGAAACTATAGGAAATCTGGCA;IPDRatio=1.39
gi|68566501|gb|CP000077.1| Sulfolobus acidocaldarius DSM 639, complete genome	kinModCall	.	43936	43936	4	+	.	context=TCAGAAACTATAGGAAATCTGGCACCGCATTTGTCTGCAAA;motif=GGNNBVNB;coverage=161;IPDRatio=1.058;id=GGNNBVNB
gi|68566501|gb|CP000077.1| Sulfolobus acidocaldarius DSM 639, complete genome	kinModCall	modified_base	43939	43939	24	-	.	coverage=163;context=AGTTTTGCAGACAAATGCGGTGCCAGATTTCCTATAGTTTC;IPDRatio=1.58
gi|68566501|gb|CP000077.1| Sulfolobus acidocaldarius DSM 639, complete genome	kinModCall	modified_base	43940	43940	22	+	.	coverage=166;context=AAACTATAGGAAATCTGGCACCGCATTTGTCTGCAAAACTC;IPDRatio=1.44
gi|68566501|gb|CP000077.1| Sulfolobus acidocaldarius DSM 639, complete genome	kinModCall	modified_base	43941	43941	35	-	.	context=AGAGTTTTGCAGACAAATGCGGTGCCAGATTTCCTATAGTT;motif=GGNNBVNB;coverage=164;IPDRatio=1.85;id=GGNNBVNB
gi|68566501|gb|CP000077.1| Sulfolobus acidocaldarius DSM 639, complete genome	kinModCall	modified_base	43985	43985	30	+	.	coverage=165;context=GAGTTGAAACTGTATCAACACTAACACCTATAACTTCAGCA;IPDRatio=1.44
gi|68566501|gb|CP000077.1| Sulfolobus acidocaldarius DSM 639, complete genome	kinModCall	modified_base	43987	43987	24	-	.	coverage=161;context=AATGCTGAAGTTATAGGTGTTAGTGTTGATACAGTTTCAAC;IPDRatio=1.45
gi|68566501|gb|CP000077.1| Sulfolobus acidocaldarius DSM 639, complete genome	kinModCall	modified_base	44019	44019	26	-	.	coverage=172;context=TTGGACAACTTTATGACCAATTTAAACAGTTAAATGCTGAA;IPDRatio=1.46
gi|68566501|gb|CP000077.1| Sulfolobus acidocaldarius DSM 639, complete genome	kinModCall	modified_base	44028	44028	31	-	.	coverage=154;context=CCATAAAATTTGGACAACTTTATGACCAATTTAAACAGTTA;IPDRatio=1.66
gi|68566501|gb|CP000077.1| Sulfolobus acidocaldarius DSM 639, complete genome	kinModCall	modified_base	44029	44029	53	-	.	coverage=168;context=ACCATAAAATTTGGACAACTTTATGACCAATTTAAACAGTT;IPDRatio=1.82
gi|68566501|gb|CP000077.1| Sulfolobus acidocaldarius DSM 639, complete genome	kinModCall	modified_base	44044	44044	27	+	.	coverage=150;context=TCATAAAGTTGTCCAAATTTTATGGTCTCTCTAGTACAACC;IPDRatio=1.49
gi|68566501|gb|CP000077.1| Sulfolobus acidocaldarius DSM 639, complete genome	kinModCall	modified_base	44046	44046	28	+	.	coverage=168;context=ATAAAGTTGTCCAAATTTTATGGTCTCTCTAGTACAACCAG;IPDRatio=1.51
gi|68566501|gb|CP000077.1| Sulfolobus acidocaldarius DSM 639, complete genome	kinModCall	.	44047	44047	17	+	.	context=TAAAGTTGTCCAAATTTTATGGTCTCTCTAGTACAACCAGG;motif=GGNNBVNB;coverage=169;IPDRatio=1.446;id=GGNNBVNB
gi|68566501|gb|CP000077.1| Sulfolobus acidocaldarius DSM 639, complete genome	kinModCall	modified_base	44062	44062	35	-	.	coverage=172;context=CCTAAGGCGTTTACACCTGGTTGTACTAGAGAGACCATAAA;IPDRatio=1.83
gi|68566501|gb|CP000077.1| Sulfolobus acidocaldarius DSM 639, complete genome	kinModCall	m4C	44076	44076	45	+	.	context=AGTACAACCAGGTGTAAACGCCTTAGGATAGAAATATAGTA;fracLow=0.469;coverage=174;IPDRatio=1.93;fracUp=0.855;frac=0.686;identificationQv=17
gi|68566501|gb|CP000077.1| Sulfolobus acidocaldarius DSM 639, complete genome	kinModCall	modified_base	44103	44103	21	-	.	coverage=158;context=CTTCATATAGAGGCAAATCTGTAGTTGTACTATATTTCTAT;IPDRatio=1.40
gi|68566501|gb|CP000077.1| Sulfolobus acidocaldarius DSM 639, complete genome	kinModCall	modified_base	44110	44110	29	+	.	coverage=167;context=TATAGTACAACTACAGATTTGCCTCTATATGAAGATAGTTT;IPDRatio=1.49
gi|68566501|gb|CP000077.1| Sulfolobus acidocaldarius DSM 639, complete genome	kinModCall	modified_base	44113	44113	36	-	.	coverage=173;context=TTGAAACTATCTTCATATAGAGGCAAATCTGTAGTTGTACT;IPDRatio=1.58
gi|68566501|gb|CP000077.1| Sulfolobus acidocaldarius DSM 639, complete genome	kinModCall	modified_base	44234	44234	37	-	.	coverage=173;context=TAAGGCATAAGCGAAAAAGAGGTTAAAAACCATAACTGAAT;IPDRatio=1.70
gi|68566501|gb|CP000077.1| Sulfolobus acidocaldarius DSM 639, complete genome	kinModCall	modified_base	44235	44235	32	-	.	coverage=173;context=GTAAGGCATAAGCGAAAAAGAGGTTAAAAACCATAACTGAA;IPDRatio=1.63
gi|68566501|gb|CP000077.1| Sulfolobus acidocaldarius DSM 639, complete genome	kinModCall	modified_base	44237	44237	33	-	.	coverage=156;context=TTGTAAGGCATAAGCGAAAAAGAGGTTAAAAACCATAACTG;IPDRatio=1.62
gi|68566501|gb|CP000077.1| Sulfolobus acidocaldarius DSM 639, complete genome	kinModCall	.	44251	44251	13	-	.	context=GGTATTTTTCTCATTTGTAAGGCATAAGCGAAAAAGAGGTT;motif=GGNNBVNB;coverage=170;IPDRatio=1.236;id=GGNNBVNB
gi|68566501|gb|CP000077.1| Sulfolobus acidocaldarius DSM 639, complete genome	kinModCall	modified_base	44260	44260	25	+	.	coverage=168;context=TTCGCTTATGCCTTACAAATGAGAAAAATACCTAGGACTAT;IPDRatio=1.51
gi|68566501|gb|CP000077.1| Sulfolobus acidocaldarius DSM 639, complete genome	kinModCall	modified_base	44271	44271	25	-	.	coverage=170;context=GCTGTGTTGACATAGTCCTAGGTATTTTTCTCATTTGTAAG;IPDRatio=1.48
gi|68566501|gb|CP000077.1| Sulfolobus acidocaldarius DSM 639, complete genome	kinModCall	modified_base	44272	44272	33	+	.	coverage=163;context=TTACAAATGAGAAAAATACCTAGGACTATGTCAACACAGCA;IPDRatio=1.55
gi|68566501|gb|CP000077.1| Sulfolobus acidocaldarius DSM 639, complete genome	kinModCall	.	44274	44274	8	+	.	context=ACAAATGAGAAAAATACCTAGGACTATGTCAACACAGCATC;motif=GGNNBVNB;coverage=165;IPDRatio=1.139;id=GGNNBVNB
gi|68566501|gb|CP000077.1| Sulfolobus acidocaldarius DSM 639, complete genome	kinModCall	modified_base	44290	44290	27	-	.	coverage=174;context=ACTTTTGCGTTATCAGGATGCTGTGTTGACATAGTCCTAGG;IPDRatio=1.50
gi|68566501|gb|CP000077.1| Sulfolobus acidocaldarius DSM 639, complete genome	kinModCall	.	44295	44295	0	-	.	context=CAGGAACTTTTGCGTTATCAGGATGCTGTGTTGACATAGTC;motif=GGNNBVNB;coverage=168;IPDRatio=0.795;id=GGNNBVNB
gi|68566501|gb|CP000077.1| Sulfolobus acidocaldarius DSM 639, complete genome	kinModCall	modified_base	44315	44315	24	+	.	coverage=163;context=CTGATAACGCAAAAGTTCCTGAGTGGAACCAAGGAGAAGCA;IPDRatio=1.47
gi|68566501|gb|CP000077.1| Sulfolobus acidocaldarius DSM 639, complete genome	kinModCall	.	44324	44324	5	-	.	context=ACCGCTTATTGCTTCTCCTTGGTTCCACTCAGGAACTTTTG;motif=GGNNBVNB;coverage=169;IPDRatio=1.082;id=GGNNBVNB
gi|68566501|gb|CP000077.1| Sulfolobus acidocaldarius DSM 639, complete genome	kinModCall	.	44362	44362	6	+	.	context=GGTGAAAACGAGATCATCGAGGCATATTTGGCTTTCTCCAG;motif=GGNNBVNB;coverage=164;IPDRatio=1.096;id=GGNNBVNB
gi|68566501|gb|CP000077.1| Sulfolobus acidocaldarius DSM 639, complete genome	kinModCall	modified_base	44382	44382	22	+	.	context=GGCATATTTGGCTTTCTCCAGGTATGGTGTGGAGGAGGTAA;motif=GGNNBVNB;coverage=171;IPDRatio=1.50;id=GGNNBVNB
gi|68566501|gb|CP000077.1| Sulfolobus acidocaldarius DSM 639, complete genome	kinModCall	modified_base	44386	44386	23	+	.	coverage=171;context=TATTTGGCTTTCTCCAGGTATGGTGTGGAGGAGGTAATGTG;IPDRatio=1.44
gi|68566501|gb|CP000077.1| Sulfolobus acidocaldarius DSM 639, complete genome	kinModCall	.	44392	44392	5	+	.	context=GCTTTCTCCAGGTATGGTGTGGAGGAGGTAATGTGGGATGC;motif=GGNNBVNB;coverage=172;IPDRatio=1.087;id=GGNNBVNB
gi|68566501|gb|CP000077.1| Sulfolobus acidocaldarius DSM 639, complete genome	kinModCall	modified_base	44395	44395	25	+	.	coverage=173;context=TTCTCCAGGTATGGTGTGGAGGAGGTAATGTGGGATGCTGA;IPDRatio=1.48
gi|68566501|gb|CP000077.1| Sulfolobus acidocaldarius DSM 639, complete genome	kinModCall	modified_base	44404	44404	21	+	.	coverage=166;context=TATGGTGTGGAGGAGGTAATGTGGGATGCTGAAGGTAAGGA;IPDRatio=1.42
gi|68566501|gb|CP000077.1| Sulfolobus acidocaldarius DSM 639, complete genome	kinModCall	modified_base	44405	44405	22	+	.	coverage=166;context=ATGGTGTGGAGGAGGTAATGTGGGATGCTGAAGGTAAGGAC;IPDRatio=1.37
gi|68566501|gb|CP000077.1| Sulfolobus acidocaldarius DSM 639, complete genome	kinModCall	modified_base	44406	44406	23	+	.	context=TGGTGTGGAGGAGGTAATGTGGGATGCTGAAGGTAAGGACG;motif=GGNNBVNB;coverage=172;IPDRatio=1.47;id=GGNNBVNB
gi|68566501|gb|CP000077.1| Sulfolobus acidocaldarius DSM 639, complete genome	kinModCall	modified_base	44407	44407	25	+	.	context=GGTGTGGAGGAGGTAATGTGGGATGCTGAAGGTAAGGACGT;motif=GGNNBVNB;coverage=162;IPDRatio=1.45;id=GGNNBVNB
gi|68566501|gb|CP000077.1| Sulfolobus acidocaldarius DSM 639, complete genome	kinModCall	modified_base	44408	44408	30	+	.	coverage=130;context=GTGTGGAGGAGGTAATGTGGGATGCTGAAGGTAAGGACGTG;IPDRatio=1.60
gi|68566501|gb|CP000077.1| Sulfolobus acidocaldarius DSM 639, complete genome	kinModCall	modified_base	44414	44414	27	+	.	coverage=171;context=AGGAGGTAATGTGGGATGCTGAAGGTAAGGACGTGGACACT;IPDRatio=1.47
gi|68566501|gb|CP000077.1| Sulfolobus acidocaldarius DSM 639, complete genome	kinModCall	m6A	44416	44416	60	+	.	context=GAGGTAATGTGGGATGCTGAAGGTAAGGACGTGGACACTCA;fracLow=0.405;coverage=169;IPDRatio=2.00;fracUp=0.733;frac=0.550;identificationQv=10
gi|68566501|gb|CP000077.1| Sulfolobus acidocaldarius DSM 639, complete genome	kinModCall	modified_base	44440	44440	21	+	.	coverage=173;context=AAGGACGTGGACACTCATGTAGTGAGAAAATTACTAAGTCA;IPDRatio=1.38
gi|68566501|gb|CP000077.1| Sulfolobus acidocaldarius DSM 639, complete genome	kinModCall	modified_base	44456	44456	28	-	.	coverage=171;context=GAAAAATTCTGGGTATTGACTTAGTAATTTTCTCACTACAT;IPDRatio=1.66
gi|68566501|gb|CP000077.1| Sulfolobus acidocaldarius DSM 639, complete genome	kinModCall	modified_base	44460	44460	26	-	.	coverage=160;context=GTCTGAAAAATTCTGGGTATTGACTTAGTAATTTTCTCACT;IPDRatio=1.43
gi|68566501|gb|CP000077.1| Sulfolobus acidocaldarius DSM 639, complete genome	kinModCall	modified_base	44466	44466	21	-	.	coverage=175;context=TCCTATGTCTGAAAAATTCTGGGTATTGACTTAGTAATTTT;IPDRatio=1.66
gi|68566501|gb|CP000077.1| Sulfolobus acidocaldarius DSM 639, complete genome	kinModCall	modified_base	44489	44489	24	+	.	coverage=168;context=AATTTTTCAGACATAGGATATTAGGCAAGGATATTTTCCTG;IPDRatio=1.37
gi|68566501|gb|CP000077.1| Sulfolobus acidocaldarius DSM 639, complete genome	kinModCall	modified_base	44490	44490	21	+	.	coverage=163;context=ATTTTTCAGACATAGGATATTAGGCAAGGATATTTTCCTGA;IPDRatio=1.35
gi|68566501|gb|CP000077.1| Sulfolobus acidocaldarius DSM 639, complete genome	kinModCall	modified_base	44491	44491	39	+	.	coverage=172;context=TTTTTCAGACATAGGATATTAGGCAAGGATATTTTCCTGAC;IPDRatio=1.68
gi|68566501|gb|CP000077.1| Sulfolobus acidocaldarius DSM 639, complete genome	kinModCall	modified_base	44492	44492	21	+	.	coverage=169;context=TTTTCAGACATAGGATATTAGGCAAGGATATTTTCCTGACG;IPDRatio=1.44
gi|68566501|gb|CP000077.1| Sulfolobus acidocaldarius DSM 639, complete genome	kinModCall	modified_base	44494	44494	22	-	.	coverage=166;context=TACGTCAGGAAAATATCCTTGCCTAATATCCTATGTCTGAA;IPDRatio=1.58
gi|68566501|gb|CP000077.1| Sulfolobus acidocaldarius DSM 639, complete genome	kinModCall	modified_base	44498	44498	22	-	.	coverage=173;context=CCTATACGTCAGGAAAATATCCTTGCCTAATATCCTATGTC;IPDRatio=1.46
gi|68566501|gb|CP000077.1| Sulfolobus acidocaldarius DSM 639, complete genome	kinModCall	modified_base	44520	44520	22	+	.	coverage=166;context=TATTTTCCTGACGTATAGGGTTCCAAATCCAAAAATAGAGG;IPDRatio=1.39
gi|68566501|gb|CP000077.1| Sulfolobus acidocaldarius DSM 639, complete genome	kinModCall	modified_base	44521	44521	21	+	.	coverage=160;context=ATTTTCCTGACGTATAGGGTTCCAAATCCAAAAATAGAGGG;IPDRatio=1.43
gi|68566501|gb|CP000077.1| Sulfolobus acidocaldarius DSM 639, complete genome	kinModCall	.	44523	44523	10	-	.	context=CACCCTCTATTTTTGGATTTGGAACCCTATACGTCAGGAAA;motif=GGNNBVNB;coverage=165;IPDRatio=1.205;id=GGNNBVNB
gi|68566501|gb|CP000077.1| Sulfolobus acidocaldarius DSM 639, complete genome	kinModCall	.	44539	44539	11	+	.	context=GTTCCAAATCCAAAAATAGAGGGTGCTGAGAGAAAAGTCTT;motif=GGNNBVNB;coverage=167;IPDRatio=1.236;id=GGNNBVNB
gi|68566501|gb|CP000077.1| Sulfolobus acidocaldarius DSM 639, complete genome	kinModCall	modified_base	44567	44567	32	-	.	coverage=165;context=TATTGGTATAGTATTTAGCGTTTCAGCAAAGACTTTTCTCT;IPDRatio=1.62
gi|68566501|gb|CP000077.1| Sulfolobus acidocaldarius DSM 639, complete genome	kinModCall	modified_base	44568	44568	21	-	.	coverage=160;context=TTATTGGTATAGTATTTAGCGTTTCAGCAAAGACTTTTCTC;IPDRatio=1.43
gi|68566501|gb|CP000077.1| Sulfolobus acidocaldarius DSM 639, complete genome	kinModCall	modified_base	44578	44578	21	-	.	coverage=169;context=AAGTCATATGTTATTGGTATAGTATTTAGCGTTTCAGCAAA;IPDRatio=1.36
gi|68566501|gb|CP000077.1| Sulfolobus acidocaldarius DSM 639, complete genome	kinModCall	modified_base	44583	44583	49	-	.	context=CAGCTAAGTCATATGTTATTGGTATAGTATTTAGCGTTTCA;motif=GGNNBVNB,GGKRTANND;coverage=164;IPDRatio=2.19;id=GGNNBVNB,GGKRTANND
gi|68566501|gb|CP000077.1| Sulfolobus acidocaldarius DSM 639, complete genome	kinModCall	.	44631	44631	7	-	.	context=AAATAACTTCAAAGACTGGTGGATTAGGATTTTCGCCGTAA;motif=GGNNBVNB;coverage=165;IPDRatio=1.121;id=GGNNBVNB
gi|68566501|gb|CP000077.1| Sulfolobus acidocaldarius DSM 639, complete genome	kinModCall	.	44634	44634	5	-	.	context=GTAAAATAACTTCAAAGACTGGTGGATTAGGATTTTCGCCG;motif=GGNNBVNB;coverage=167;IPDRatio=1.083;id=GGNNBVNB
gi|68566501|gb|CP000077.1| Sulfolobus acidocaldarius DSM 639, complete genome	kinModCall	modified_base	44661	44661	27	-	.	coverage=164;context=TTAACTCTTCATAACTAGTTGTAAAAGGTAAAATAACTTCA;IPDRatio=1.46
gi|68566501|gb|CP000077.1| Sulfolobus acidocaldarius DSM 639, complete genome	kinModCall	modified_base	44676	44676	28	+	.	coverage=168;context=TTTTACAACTAGTTATGAAGAGTTAATTGCAGTCATCAAGT;IPDRatio=1.48
[truncated: 102,196 more rows]
