# Supplementary material for: The DNA Methylome of the Hyperthermoacidophilic Crenarchaeon Sulfolobus acidocaldarius
Source: Front Microbiol. 2018 Feb 8;9:137. doi: 10.3389/fmicb.2018.00137 (PMC5809426; doi:10.3389/fmicb.2018.00137)
Supplement: Data sheet 5 — Synchronized S. acidocaldarius cells at T90 min. [file DataSheet5.XLSX]

## Sheet: Data sheet 5
##gff-version 3
##source ipdSummary.py v2.0
##source-commandline /apps/prod/smrtanalysis/install/smrtanalysis_2.3.0.140936/analysis/bin/ipdSummary.py -v -W /data/userdata/jobs/019/019155/data/base_mod_contig_ids.chunk001of001.txt --methylFraction --identify m6A,m4C --paramsPath /apps/prod/smrtanalysis/install/smrtanalysis_2.3.0.140936/analysis/etc/algorithm_parameters/2015-11/kineticsTools --numWorkers 8 --summary_h5 /data/userdata/jobs/01…
##sequence-region ref000001 1 2225959
gi|68566501|gb|CP000077.1| Sulfolobus acidocaldarius DSM 639, complete genome	kinModCall	.	23	23	2	-	.	context=CTCAAACTATTTTGAAATAGGGATTACAGTCATTTAACTCC;motif=GGNNBVNND;coverage=93;IPDRatio=0.933;id=GGNNBVNND
gi|68566501|gb|CP000077.1| Sulfolobus acidocaldarius DSM 639, complete genome	kinModCall	modified_base	43	43	31	+	.	coverage=90;context=CCTATTTCAAAATAGTTTGAGGTAACACCATTGGAAATTAT;IPDRatio=2.38
gi|68566501|gb|CP000077.1| Sulfolobus acidocaldarius DSM 639, complete genome	kinModCall	.	125	125	1	+	.	context=CAATTAGGGAAACGCTGAAAGGTGGCAAAGGGGAGGTTATA;motif=GGNNBVNND;coverage=99;IPDRatio=0.885;id=GGNNBVNND
gi|68566501|gb|CP000077.1| Sulfolobus acidocaldarius DSM 639, complete genome	kinModCall	modified_base	135	135	27	+	.	context=AACGCTGAAAGGTGGCAAAGGGGAGGTTATAAAGAATCCTA;motif=GGNNBVNND;coverage=98;IPDRatio=1.80;id=GGNNBVNND
gi|68566501|gb|CP000077.1| Sulfolobus acidocaldarius DSM 639, complete genome	kinModCall	.	153	153	5	-	.	context=GGGGATCTATGAAGACCTTAGGATTCTTTATAACCTCCCCT;motif=GGNNBVNND;coverage=102;IPDRatio=1.093;id=GGNNBVNND
gi|68566501|gb|CP000077.1| Sulfolobus acidocaldarius DSM 639, complete genome	kinModCall	modified_base	156	156	29	+	.	coverage=100;context=GGAGGTTATAAAGAATCCTAAGGTCTTCATAGATCCCCTTA;IPDRatio=1.66
gi|68566501|gb|CP000077.1| Sulfolobus acidocaldarius DSM 639, complete genome	kinModCall	.	168	168	10	+	.	context=GAATCCTAAGGTCTTCATAGATCCCCTTACCGTATTTAAGG;motif=AGATCC;coverage=102;IPDRatio=1.211;id=AGATCC
gi|68566501|gb|CP000077.1| Sulfolobus acidocaldarius DSM 639, complete genome	kinModCall	.	169	169	1	-	.	context=TCCTTAAATACGGTAAGGGGATCTATGAAGACCTTAGGATT;motif=GGATCY;coverage=107;IPDRatio=0.897;id=GGATCY
gi|68566501|gb|CP000077.1| Sulfolobus acidocaldarius DSM 639, complete genome	kinModCall	.	172	172	0	-	.	context=ATATCCTTAAATACGGTAAGGGGATCTATGAAGACCTTAGG;motif=GGNNBVNND;coverage=102;IPDRatio=0.816;id=GGNNBVNND
gi|68566501|gb|CP000077.1| Sulfolobus acidocaldarius DSM 639, complete genome	kinModCall	.	220	220	2	+	.	context=AGAGAGGATATTCTTAGAGAGGTTGCTATTGCTGTAAGGTA;motif=GGNNBVNND;coverage=106;IPDRatio=0.935;id=GGNNBVNND
gi|68566501|gb|CP000077.1| Sulfolobus acidocaldarius DSM 639, complete genome	kinModCall	.	271	271	4	-	.	context=CCGGTCAAACCGAGAAACAGGGTCGAGAATTTCATGTTATT;motif=GGNNBVNND;coverage=106;IPDRatio=1.039;id=GGNNBVNND
gi|68566501|gb|CP000077.1| Sulfolobus acidocaldarius DSM 639, complete genome	kinModCall	.	272	272	10	-	.	context=TCCGGTCAAACCGAGAAACAGGGTCGAGAATTTCATGTTAT;motif=GGNNBVNND;coverage=106;IPDRatio=1.251;id=GGNNBVNND
gi|68566501|gb|CP000077.1| Sulfolobus acidocaldarius DSM 639, complete genome	kinModCall	.	290	290	2	+	.	context=CCCTGTTTCTCGGTTTGACCGGAACCGGAAAAACTTTCGTT;motif=GGNNBVNND;coverage=108;IPDRatio=0.942;id=GGNNBVNND
gi|68566501|gb|CP000077.1| Sulfolobus acidocaldarius DSM 639, complete genome	kinModCall	.	295	295	6	-	.	context=ATGGCAACGAAAGTTTTTCCGGTTCCGGTCAAACCGAGAAA;motif=GGNNBVNND;coverage=103;IPDRatio=1.114;id=GGNNBVNND
gi|68566501|gb|CP000077.1| Sulfolobus acidocaldarius DSM 639, complete genome	kinModCall	modified_base	327	327	26	-	.	coverage=108;context=TCTTAACCTCCTGTATCTCGTTAAACATATACATGGCAACG;IPDRatio=1.52
gi|68566501|gb|CP000077.1| Sulfolobus acidocaldarius DSM 639, complete genome	kinModCall	modified_base	337	337	25	+	.	coverage=105;context=TATATGTTTAACGAGATACAGGAGGTTAAGAAGGAGGACGG;IPDRatio=1.54
gi|68566501|gb|CP000077.1| Sulfolobus acidocaldarius DSM 639, complete genome	kinModCall	modified_base	340	340	26	+	.	coverage=106;context=ATGTTTAACGAGATACAGGAGGTTAAGAAGGAGGACGGTGA;IPDRatio=1.59
gi|68566501|gb|CP000077.1| Sulfolobus acidocaldarius DSM 639, complete genome	kinModCall	modified_base	341	341	22	+	.	coverage=91;context=TGTTTAACGAGATACAGGAGGTTAAGAAGGAGGACGGTGAG;IPDRatio=1.55
gi|68566501|gb|CP000077.1| Sulfolobus acidocaldarius DSM 639, complete genome	kinModCall	modified_base	345	345	64	-	.	coverage=105;context=CATACTCACCGTCCTCCTTCTTAACCTCCTGTATCTCGTTA;IPDRatio=2.33
gi|68566501|gb|CP000077.1| Sulfolobus acidocaldarius DSM 639, complete genome	kinModCall	.	349	349	20	+	.	context=GAGATACAGGAGGTTAAGAAGGAGGACGGTGAGTATGGTGT;motif=GGNNBVNND;coverage=105;IPDRatio=1.468;id=GGNNBVNND
gi|68566501|gb|CP000077.1| Sulfolobus acidocaldarius DSM 639, complete genome	kinModCall	.	352	352	7	+	.	context=ATACAGGAGGTTAAGAAGGAGGACGGTGAGTATGGTGTAGT;motif=GGNNBVNND;coverage=107;IPDRatio=1.134;id=GGNNBVNND
gi|68566501|gb|CP000077.1| Sulfolobus acidocaldarius DSM 639, complete genome	kinModCall	modified_base	365	365	33	+	.	context=AGAAGGAGGACGGTGAGTATGGTGTAGTGTCTCAGGCTTAT;motif=GGNNBVNND;coverage=104;IPDRatio=1.96;id=GGNNBVNND
gi|68566501|gb|CP000077.1| Sulfolobus acidocaldarius DSM 639, complete genome	kinModCall	modified_base	367	367	24	+	.	coverage=104;context=AAGGAGGACGGTGAGTATGGTGTAGTGTCTCAGGCTTATGT;IPDRatio=1.71
gi|68566501|gb|CP000077.1| Sulfolobus acidocaldarius DSM 639, complete genome	kinModCall	modified_base	374	374	22	+	.	coverage=107;context=ACGGTGAGTATGGTGTAGTGTCTCAGGCTTATGTTAACTGT;IPDRatio=1.56
gi|68566501|gb|CP000077.1| Sulfolobus acidocaldarius DSM 639, complete genome	kinModCall	.	379	379	8	+	.	context=GAGTATGGTGTAGTGTCTCAGGCTTATGTTAACTGTAGGGA;motif=GGNNBVNND;coverage=109;IPDRatio=1.184;id=GGNNBVNND
gi|68566501|gb|CP000077.1| Sulfolobus acidocaldarius DSM 639, complete genome	kinModCall	modified_base	382	382	33	+	.	coverage=112;context=TATGGTGTAGTGTCTCAGGCTTATGTTAACTGTAGGGAGGT;IPDRatio=1.74
gi|68566501|gb|CP000077.1| Sulfolobus acidocaldarius DSM 639, complete genome	kinModCall	.	396	396	6	+	.	context=TCAGGCTTATGTTAACTGTAGGGAGGTAGGTGGGACACCTC;motif=GGNNBVNND;coverage=108;IPDRatio=1.112;id=GGNNBVNND
gi|68566501|gb|CP000077.1| Sulfolobus acidocaldarius DSM 639, complete genome	kinModCall	.	400	400	14	+	.	context=GCTTATGTTAACTGTAGGGAGGTAGGTGGGACACCTCAGGC;motif=GGNNBVNND;coverage=112;IPDRatio=1.367;id=GGNNBVNND
gi|68566501|gb|CP000077.1| Sulfolobus acidocaldarius DSM 639, complete genome	kinModCall	.	404	404	4	+	.	context=ATGTTAACTGTAGGGAGGTAGGTGGGACACCTCAGGCTGTT;motif=GGNNBVNND;coverage=109;IPDRatio=1.026;id=GGNNBVNND
gi|68566501|gb|CP000077.1| Sulfolobus acidocaldarius DSM 639, complete genome	kinModCall	.	407	407	2	+	.	context=TTAACTGTAGGGAGGTAGGTGGGACACCTCAGGCTGTTTTA;motif=GGNNBVNND;coverage=107;IPDRatio=0.938;id=GGNNBVNND
gi|68566501|gb|CP000077.1| Sulfolobus acidocaldarius DSM 639, complete genome	kinModCall	.	414	414	3	-	.	context=TGGCTGATAAAACAGCCTGAGGTGTCCCACCTACCTCCCTA;motif=GGNNBVNND;coverage=114;IPDRatio=1.015;id=GGNNBVNND
gi|68566501|gb|CP000077.1| Sulfolobus acidocaldarius DSM 639, complete genome	kinModCall	modified_base	420	420	35	-	.	coverage=110;context=GAGTTATGGCTGATAAAACAGCCTGAGGTGTCCCACCTACC;IPDRatio=1.76
gi|68566501|gb|CP000077.1| Sulfolobus acidocaldarius DSM 639, complete genome	kinModCall	.	433	433	3	-	.	context=CCCGTTATACGTTGAGTTATGGCTGATAAAACAGCCTGAGG;motif=GGNNBVNND;coverage=109;IPDRatio=0.998;id=GGNNBVNND
gi|68566501|gb|CP000077.1| Sulfolobus acidocaldarius DSM 639, complete genome	kinModCall	.	451	451	14	+	.	context=GCCATAACTCAACGTATAACGGGTGAGGAGGTTCCTAAGCA;motif=GGNNBVNND;coverage=111;IPDRatio=1.349;id=GGNNBVNND
gi|68566501|gb|CP000077.1| Sulfolobus acidocaldarius DSM 639, complete genome	kinModCall	.	460	460	14	+	.	context=CAACGTATAACGGGTGAGGAGGTTCCTAAGCATGGAATAAA;motif=GGNNBVNND;coverage=103;IPDRatio=1.374;id=GGNNBVNND
gi|68566501|gb|CP000077.1| Sulfolobus acidocaldarius DSM 639, complete genome	kinModCall	.	473	473	7	+	.	context=GTGAGGAGGTTCCTAAGCATGGAATAAATCTTGGTGAGTAC;motif=GGNNBVNND;coverage=114;IPDRatio=1.149;id=GGNNBVNND
gi|68566501|gb|CP000077.1| Sulfolobus acidocaldarius DSM 639, complete genome	kinModCall	modified_base	507	507	34	+	.	coverage=110;context=TGAGTACATAGAAAGAATTAAGGAAAATTTAGTAGATAAGA;IPDRatio=1.84
gi|68566501|gb|CP000077.1| Sulfolobus acidocaldarius DSM 639, complete genome	kinModCall	modified_base	516	516	51	+	.	coverage=103;context=AGAAAGAATTAAGGAAAATTTAGTAGATAAGAAAGCCTTAA;IPDRatio=2.11
gi|68566501|gb|CP000077.1| Sulfolobus acidocaldarius DSM 639, complete genome	kinModCall	.	575	575	7	+	.	context=ACACTTTGATTAAAAGGAGAGGCGGAGATATAGTACTTTAC;motif=GGNNBVNND;coverage=115;IPDRatio=1.125;id=GGNNBVNND
gi|68566501|gb|CP000077.1| Sulfolobus acidocaldarius DSM 639, complete genome	kinModCall	modified_base	658	658	21	+	.	coverage=111;context=AGTAACGATATTAATATCCGTGATTATATGGAACCGCGAGT;IPDRatio=1.45
gi|68566501|gb|CP000077.1| Sulfolobus acidocaldarius DSM 639, complete genome	kinModCall	modified_base	667	667	23	+	.	context=ATTAATATCCGTGATTATATGGAACCGCGAGTTCTTTCATC;motif=GGNNBVNND;coverage=113;IPDRatio=1.49;id=GGNNBVNND
gi|68566501|gb|CP000077.1| Sulfolobus acidocaldarius DSM 639, complete genome	kinModCall	.	672	672	5	-	.	context=CTAGAGATGAAAGAACTCGCGGTTCCATATAATCACGGATA;motif=GGNNBVNND;coverage=113;IPDRatio=1.07;id=GGNNBVNND
gi|68566501|gb|CP000077.1| Sulfolobus acidocaldarius DSM 639, complete genome	kinModCall	modified_base	691	691	33	+	.	coverage=119;context=CCGCGAGTTCTTTCATCTCTAGGTCCGACAATTTTCTTTAA;IPDRatio=1.62
gi|68566501|gb|CP000077.1| Sulfolobus acidocaldarius DSM 639, complete genome	kinModCall	.	692	692	16	+	.	context=CGCGAGTTCTTTCATCTCTAGGTCCGACAATTTTCTTTAAG;motif=GGNNBVNND;coverage=119;IPDRatio=1.379;id=GGNNBVNND
gi|68566501|gb|CP000077.1| Sulfolobus acidocaldarius DSM 639, complete genome	kinModCall	modified_base	694	694	21	-	.	coverage=118;context=GGCTTAAAGAAAATTGTCGGACCTAGAGATGAAAGAACTCG;IPDRatio=1.44
gi|68566501|gb|CP000077.1| Sulfolobus acidocaldarius DSM 639, complete genome	kinModCall	.	714	714	6	-	.	context=TTAACTGTTCTGCATCATAGGGCTTAAAGAAAATTGTCGGA;motif=GGNNBVNND;coverage=109;IPDRatio=1.114;id=GGNNBVNND
gi|68566501|gb|CP000077.1| Sulfolobus acidocaldarius DSM 639, complete genome	kinModCall	modified_base	715	715	28	-	.	coverage=115;context=TTTAACTGTTCTGCATCATAGGGCTTAAAGAAAATTGTCGG;IPDRatio=1.66
gi|68566501|gb|CP000077.1| Sulfolobus acidocaldarius DSM 639, complete genome	kinModCall	.	764	764	11	+	.	context=TTTCCATCTATTCTGAATACGGATTAATTAAAGGGTCGTAT;motif=GGNNBVNND;coverage=116;IPDRatio=1.331;id=GGNNBVNND
gi|68566501|gb|CP000077.1| Sulfolobus acidocaldarius DSM 639, complete genome	kinModCall	.	776	776	4	+	.	context=CTGAATACGGATTAATTAAAGGGTCGTATACAGACGAAATT;motif=GGNNBVNND;coverage=117;IPDRatio=1.053;id=GGNNBVNND
gi|68566501|gb|CP000077.1| Sulfolobus acidocaldarius DSM 639, complete genome	kinModCall	modified_base	782	782	27	+	.	coverage=117;context=ACGGATTAATTAAAGGGTCGTATACAGACGAAATTCTATCA;IPDRatio=1.64
gi|68566501|gb|CP000077.1| Sulfolobus acidocaldarius DSM 639, complete genome	kinModCall	modified_base	832	832	34	+	.	coverage=125;context=GCTATATCAGCTAAAGAACACGGTGATGCAAGAAAAGCAGT;IPDRatio=2.10
gi|68566501|gb|CP000077.1| Sulfolobus acidocaldarius DSM 639, complete genome	kinModCall	modified_base	868	868	22	+	.	context=GCAGTTAATTTGCTATTTAGGGCTGCTCAGTTAGCCTCAGG;motif=GGNNBVNND;coverage=114;IPDRatio=1.58;id=GGNNBVNND
gi|68566501|gb|CP000077.1| Sulfolobus acidocaldarius DSM 639, complete genome	kinModCall	modified_base	869	869	22	-	.	coverage=124;context=CCCTGAGGCTAACTGAGCAGCCCTAAATAGCAAATTAACTG;IPDRatio=1.46
gi|68566501|gb|CP000077.1| Sulfolobus acidocaldarius DSM 639, complete genome	kinModCall	modified_base	870	870	22	-	.	coverage=117;context=CCCCTGAGGCTAACTGAGCAGCCCTAAATAGCAAATTAACT;IPDRatio=1.64
gi|68566501|gb|CP000077.1| Sulfolobus acidocaldarius DSM 639, complete genome	kinModCall	.	889	889	5	+	.	context=GCTGCTCAGTTAGCCTCAGGGGAAGGAATGATCAGAAAGGA;motif=GGNNBVNND;coverage=109;IPDRatio=1.087;id=GGNNBVNND
gi|68566501|gb|CP000077.1| Sulfolobus acidocaldarius DSM 639, complete genome	kinModCall	.	907	907	5	+	.	context=GGGGAAGGAATGATCAGAAAGGAGCATGTAGATAGGGCGAT;motif=GGNNBVNND;coverage=122;IPDRatio=1.089;id=GGNNBVNND
gi|68566501|gb|CP000077.1| Sulfolobus acidocaldarius DSM 639, complete genome	kinModCall	.	921	921	20	+	.	context=CAGAAAGGAGCATGTAGATAGGGCGATAATAGAATATGAGC;motif=GGNNBVNND;coverage=121;IPDRatio=1.432;id=GGNNBVNND
gi|68566501|gb|CP000077.1| Sulfolobus acidocaldarius DSM 639, complete genome	kinModCall	m4C	924	924	29	+	.	context=AAAGGAGCATGTAGATAGGGCGATAATAGAATATGAGCAAG;fracLow=0.898;coverage=123;IPDRatio=1.70;fracUp=1.000;frac=1.000;identificationQv=4
gi|68566501|gb|CP000077.1| Sulfolobus acidocaldarius DSM 639, complete genome	kinModCall	modified_base	945	945	21	+	.	coverage=128;context=GATAATAGAATATGAGCAAGAGAGGCTAATAGAGGCAATAA;IPDRatio=1.45
gi|68566501|gb|CP000077.1| Sulfolobus acidocaldarius DSM 639, complete genome	kinModCall	modified_base	960	960	22	-	.	coverage=121;context=GAAATGGAAGGGCTTTTATTGCCTCTATTAGCCTCTCTTGC;IPDRatio=1.48
gi|68566501|gb|CP000077.1| Sulfolobus acidocaldarius DSM 639, complete genome	kinModCall	.	975	975	11	-	.	context=GAGCTAGCTTATAGTGAAATGGAAGGGCTTTTATTGCCTCT;motif=GGNNBVNND;coverage=124;IPDRatio=1.214;id=GGNNBVNND
gi|68566501|gb|CP000077.1| Sulfolobus acidocaldarius DSM 639, complete genome	kinModCall	modified_base	1029	1029	24	+	.	coverage=126;context=GCAAGCTTCTGATGTTATCACGGCACATAAGATTTACTCGG;IPDRatio=1.52
gi|68566501|gb|CP000077.1| Sulfolobus acidocaldarius DSM 639, complete genome	kinModCall	.	1030	1030	17	+	.	context=CAAGCTTCTGATGTTATCACGGCACATAAGATTTACTCGGA;motif=GGNNBVNND;coverage=128;IPDRatio=1.438;id=GGNNBVNND
gi|68566501|gb|CP000077.1| Sulfolobus acidocaldarius DSM 639, complete genome	kinModCall	modified_base	1031	1031	21	-	.	coverage=127;context=ATCCGAGTAAATCTTATGTGCCGTGATAACATCAGAAGCTT;IPDRatio=1.46
gi|68566501|gb|CP000077.1| Sulfolobus acidocaldarius DSM 639, complete genome	kinModCall	modified_base	1050	1050	44	+	.	context=GGCACATAAGATTTACTCGGATCTGTGTAATGAGTACAAAC;motif=GGATCY;coverage=131;IPDRatio=1.91;id=GGATCY
gi|68566501|gb|CP000077.1| Sulfolobus acidocaldarius DSM 639, complete genome	kinModCall	modified_base	1051	1051	34	-	.	context=TGTTTGTACTCATTACACAGATCCGAGTAAATCTTATGTGC;motif=AGATCC;coverage=127;IPDRatio=1.76;id=AGATCC
gi|68566501|gb|CP000077.1| Sulfolobus acidocaldarius DSM 639, complete genome	kinModCall	.	1077	1077	1	-	.	context=AAAATCTTCTGTAGGATAGGGGTTTCTGTTTGTACTCATTA;motif=GGNNBVNND;coverage=111;IPDRatio=0.836;id=GGNNBVNND
gi|68566501|gb|CP000077.1| Sulfolobus acidocaldarius DSM 639, complete genome	kinModCall	modified_base	1127	1127	27	+	.	context=TATCTGAGCTTGATATGTTTGGTATAATAAAGGTTAAAATA;motif=GGNNBVNND;coverage=134;IPDRatio=1.64;id=GGNNBVNND
gi|68566501|gb|CP000077.1| Sulfolobus acidocaldarius DSM 639, complete genome	kinModCall	modified_base	1157	1157	25	+	.	context=AGGTTAAAATAATAAATAAGGGAAGGGCGGGAGGAATTAAG;motif=GGNNBVNND;coverage=125;IPDRatio=1.65;id=GGNNBVNND
gi|68566501|gb|CP000077.1| Sulfolobus acidocaldarius DSM 639, complete genome	kinModCall	.	1161	1161	3	+	.	context=TAAAATAATAAATAAGGGAAGGGCGGGAGGAATTAAGAAAA;motif=GGNNBVNND;coverage=132;IPDRatio=1.008;id=GGNNBVNND
gi|68566501|gb|CP000077.1| Sulfolobus acidocaldarius DSM 639, complete genome	kinModCall	.	1162	1162	3	+	.	context=AAAATAATAAATAAGGGAAGGGCGGGAGGAATTAAGAAAAC;motif=GGNNBVNND;coverage=122;IPDRatio=0.982;id=GGNNBVNND
gi|68566501|gb|CP000077.1| Sulfolobus acidocaldarius DSM 639, complete genome	kinModCall	.	1165	1165	13	+	.	context=ATAATAAATAAGGGAAGGGCGGGAGGAATTAAGAAAACAAT;motif=GGNNBVNND;coverage=134;IPDRatio=1.349;id=GGNNBVNND
gi|68566501|gb|CP000077.1| Sulfolobus acidocaldarius DSM 639, complete genome	kinModCall	.	1166	1166	16	+	.	context=TAATAAATAAGGGAAGGGCGGGAGGAATTAAGAAAACAATA;motif=GGNNBVNND;coverage=125;IPDRatio=1.367;id=GGNNBVNND
gi|68566501|gb|CP000077.1| Sulfolobus acidocaldarius DSM 639, complete genome	kinModCall	.	1189	1189	16	+	.	context=GGAATTAAGAAAACAATAGAGGTTGCAGATAAGGAGAAGAT;motif=GGNNBVNND;coverage=140;IPDRatio=1.409;id=GGNNBVNND
gi|68566501|gb|CP000077.1| Sulfolobus acidocaldarius DSM 639, complete genome	kinModCall	.	1283	1283	7	+	.	context=ACTGAAATTATACTGTAATAGGTCGGTTTACATGTTATGGG;motif=GGNNBVNND;coverage=146;IPDRatio=1.126;id=GGNNBVNND
gi|68566501|gb|CP000077.1| Sulfolobus acidocaldarius DSM 639, complete genome	kinModCall	.	1287	1287	13	+	.	context=AAATTATACTGTAATAGGTCGGTTTACATGTTATGGGAAAT;motif=GGNNBVNND;coverage=143;IPDRatio=1.345;id=GGNNBVNND
gi|68566501|gb|CP000077.1| Sulfolobus acidocaldarius DSM 639, complete genome	kinModCall	modified_base	1325	1325	24	+	.	coverage=148;context=AATTGTAAAAGTACTAGAAGAGAGGAGGAGTAAACTGGATA;IPDRatio=1.47
gi|68566501|gb|CP000077.1| Sulfolobus acidocaldarius DSM 639, complete genome	kinModCall	.	1328	1328	2	+	.	context=TGTAAAAGTACTAGAAGAGAGGAGGAGTAAACTGGATACAG;motif=GGNNBVNND;coverage=146;IPDRatio=0.97;id=GGNNBVNND
gi|68566501|gb|CP000077.1| Sulfolobus acidocaldarius DSM 639, complete genome	kinModCall	modified_base	1379	1379	21	+	.	coverage=150;context=ACTGCAGAAGGTTTTGGATACGTTACCTAATGGTCATCTTG;IPDRatio=1.44
gi|68566501|gb|CP000077.1| Sulfolobus acidocaldarius DSM 639, complete genome	kinModCall	m6A	1410	1410	32	+	.	context=GGTCATCTTGAGGAAAAGGTAGTGAAGGGTAAAAAGTATTA;fracLow=0.116;coverage=152;IPDRatio=1.59;fracUp=0.331;frac=0.223;identificationQv=6
gi|68566501|gb|CP000077.1| Sulfolobus acidocaldarius DSM 639, complete genome	kinModCall	.	1445	1445	16	+	.	context=GTATTATTATCTTAGGTATTGGGAGAACGGTAGGTTAAGGA;motif=GGNNBVNND;coverage=154;IPDRatio=1.383;id=GGNNBVNND
gi|68566501|gb|CP000077.1| Sulfolobus acidocaldarius DSM 639, complete genome	kinModCall	modified_base	1453	1453	25	+	.	context=ATCTTAGGTATTGGGAGAACGGTAGGTTAAGGAGTAAGTAT;motif=GGNNBVNND;coverage=156;IPDRatio=1.71;id=GGNNBVNND
gi|68566501|gb|CP000077.1| Sulfolobus acidocaldarius DSM 639, complete genome	kinModCall	.	1463	1463	17	+	.	context=TTGGGAGAACGGTAGGTTAAGGAGTAAGTATTTGGGGAAAG;motif=GGNNBVNND;coverage=160;IPDRatio=1.423;id=GGNNBVNND
gi|68566501|gb|CP000077.1| Sulfolobus acidocaldarius DSM 639, complete genome	kinModCall	modified_base	1524	1524	24	+	.	coverage=154;context=AAGTTTAAGATTGCCACAGAGACTAAGATAAAGTTAAATAG;IPDRatio=1.48
gi|68566501|gb|CP000077.1| Sulfolobus acidocaldarius DSM 639, complete genome	kinModCall	modified_base	1565	1565	24	+	.	coverage=158;context=ATTGATAGAAGAAAGAAATAGAATAGTAAGAATTCTAGATA;IPDRatio=1.59
gi|68566501|gb|CP000077.1| Sulfolobus acidocaldarius DSM 639, complete genome	kinModCall	modified_base	1654	1654	29	-	.	coverage=155;context=TCTCTAACATATCAGGTTAGTTTATAATTTTATAAATATAT;IPDRatio=1.74
gi|68566501|gb|CP000077.1| Sulfolobus acidocaldarius DSM 639, complete genome	kinModCall	modified_base	1660	1660	57	-	.	coverage=156;context=GAAGGTTCTCTAACATATCAGGTTAGTTTATAATTTTATAA;IPDRatio=1.88
gi|68566501|gb|CP000077.1| Sulfolobus acidocaldarius DSM 639, complete genome	kinModCall	modified_base	1719	1719	21	+	.	coverage=160;context=ATCAAGCAACTAGCATATCAGAGGCTCTATCGAACTTAGCT;IPDRatio=1.44
gi|68566501|gb|CP000077.1| Sulfolobus acidocaldarius DSM 639, complete genome	kinModCall	modified_base	1755	1755	29	-	.	coverage=161;context=TAGTATTATTGAAGGAATTGCGTTAATAATTTCTGTAGCTA;IPDRatio=1.61
gi|68566501|gb|CP000077.1| Sulfolobus acidocaldarius DSM 639, complete genome	kinModCall	modified_base	1833	1833	22	+	.	context=ATATAGTGGCAAGTATAGTAGGTAGAGTACTTAGGTCGCTG;motif=GGNNBVNND;coverage=163;IPDRatio=1.47;id=GGNNBVNND
gi|68566501|gb|CP000077.1| Sulfolobus acidocaldarius DSM 639, complete genome	kinModCall	.	1846	1846	0	+	.	context=TATAGTAGGTAGAGTACTTAGGTCGCTGGTATCCAGTAGTA;motif=GGNNBVNND;coverage=169;IPDRatio=0.828;id=GGNNBVNND
gi|68566501|gb|CP000077.1| Sulfolobus acidocaldarius DSM 639, complete genome	kinModCall	.	1853	1853	14	+	.	context=GGTAGAGTACTTAGGTCGCTGGTATCCAGTAGTACTATCCA;motif=GGNNBVNND;coverage=169;IPDRatio=1.274;id=GGNNBVNND
gi|68566501|gb|CP000077.1| Sulfolobus acidocaldarius DSM 639, complete genome	kinModCall	modified_base	1956	1956	33	+	.	coverage=169;context=TTGCATTTTCCATTTTGAACTTAGGACCTGCAAATACATAT;IPDRatio=1.54
gi|68566501|gb|CP000077.1| Sulfolobus acidocaldarius DSM 639, complete genome	kinModCall	modified_base	1991	1991	25	-	.	coverage=155;context=GCTAGATAGGGTAGATATGTGGCTATTGCAGAAATATATGT;IPDRatio=1.49
gi|68566501|gb|CP000077.1| Sulfolobus acidocaldarius DSM 639, complete genome	kinModCall	.	2002	2002	17	-	.	context=GAATTGCCCCAGCTAGATAGGGTAGATATGTGGCTATTGCA;motif=GGNNBVNND;coverage=155;IPDRatio=1.359;id=GGNNBVNND
gi|68566501|gb|CP000077.1| Sulfolobus acidocaldarius DSM 639, complete genome	kinModCall	modified_base	2003	2003	33	-	.	coverage=165;context=AGAATTGCCCCAGCTAGATAGGGTAGATATGTGGCTATTGC;IPDRatio=1.75
gi|68566501|gb|CP000077.1| Sulfolobus acidocaldarius DSM 639, complete genome	kinModCall	modified_base	2013	2013	26	+	.	context=CATATCTACCCTATCTAGCTGGGGCAATTCTATTACTTACC;motif=GGNNBVNND;coverage=165;IPDRatio=1.55;id=GGNNBVNND
gi|68566501|gb|CP000077.1| Sulfolobus acidocaldarius DSM 639, complete genome	kinModCall	modified_base	2033	2033	24	-	.	coverage=158;context=TTAATTAGTGTTATACCTAGGGTAAGTAATAGAATTGCCCC;IPDRatio=1.49
gi|68566501|gb|CP000077.1| Sulfolobus acidocaldarius DSM 639, complete genome	kinModCall	modified_base	2037	2037	57	+	.	context=CAATTCTATTACTTACCCTAGGTATAACACTAATTAACATT;motif=GGNNBVNND;coverage=172;IPDRatio=2.20;id=GGNNBVNND
gi|68566501|gb|CP000077.1| Sulfolobus acidocaldarius DSM 639, complete genome	kinModCall	modified_base	2045	2045	29	-	.	coverage=169;context=TCCAGTAGAATGTTAATTAGTGTTATACCTAGGGTAAGTAA;IPDRatio=1.63
gi|68566501|gb|CP000077.1| Sulfolobus acidocaldarius DSM 639, complete genome	kinModCall	.	2063	2063	15	+	.	context=ACACTAATTAACATTCTACTGGACTACATATCTGCTCAGAT;motif=GGNNBVNND;coverage=179;IPDRatio=1.331;id=GGNNBVNND
gi|68566501|gb|CP000077.1| Sulfolobus acidocaldarius DSM 639, complete genome	kinModCall	.	2087	2087	1	+	.	context=TACATATCTGCTCAGATTAAGGTTGACGATCCATTTGCTGC;motif=GGNNBVNND;coverage=183;IPDRatio=0.916;id=GGNNBVNND
gi|68566501|gb|CP000077.1| Sulfolobus acidocaldarius DSM 639, complete genome	kinModCall	.	2098	2098	3	-	.	context=AAAATATCGATGCAGCAAATGGATCGTCAACCTTAATCTGA;motif=GGNNBVNND;coverage=178;IPDRatio=1.008;id=GGNNBVNND
gi|68566501|gb|CP000077.1| Sulfolobus acidocaldarius DSM 639, complete genome	kinModCall	.	2133	2133	9	+	.	context=TATTTTCAGTTTTAAGATTAGGATTATATGCAGTTATAATA;motif=GGNNBVNND;coverage=179;IPDRatio=1.161;id=GGNNBVNND
gi|68566501|gb|CP000077.1| Sulfolobus acidocaldarius DSM 639, complete genome	kinModCall	.	2185	2185	2	+	.	context=AACTTTAGCTATTTTCCAATGGATCCCATTCATAAGTGCTT;motif=GGNNBVNND;coverage=186;IPDRatio=0.943;id=GGNNBVNND
gi|68566501|gb|CP000077.1| Sulfolobus acidocaldarius DSM 639, complete genome	kinModCall	m6A	2187	2187	124	+	.	context=CTTTAGCTATTTTCCAATGGATCCCATTCATAAGTGCTTAT;fracLow=0.378;motif=GGATCY;coverage=185;IPDRatio=2.83;id=GGATCY;fracUp=0.596;frac=0.489;identificationQv=68
gi|68566501|gb|CP000077.1| Sulfolobus acidocaldarius DSM 639, complete genome	kinModCall	m6A	2188	2188	82	-	.	context=GATAAGCACTTATGAATGGGATCCATTGGAAAATAGCTAAA;fracLow=0.379;motif=GGATCY;coverage=181;IPDRatio=2.22;id=GGATCY;fracUp=0.650;frac=0.521;identificationQv=22
gi|68566501|gb|CP000077.1| Sulfolobus acidocaldarius DSM 639, complete genome	kinModCall	.	2190	2190	1	-	.	context=TAGATAAGCACTTATGAATGGGATCCATTGGAAAATAGCTA;motif=GGNNBVNND;coverage=162;IPDRatio=0.917;id=GGNNBVNND
gi|68566501|gb|CP000077.1| Sulfolobus acidocaldarius DSM 639, complete genome	kinModCall	.	2191	2191	12	-	.	context=ATAGATAAGCACTTATGAATGGGATCCATTGGAAAATAGCT;motif=GGNNBVNND;coverage=174;IPDRatio=1.212;id=GGNNBVNND
gi|68566501|gb|CP000077.1| Sulfolobus acidocaldarius DSM 639, complete genome	kinModCall	.	2229	2229	11	+	.	context=TATTCTACGATATTCTAATAGGATTCTTAGTTCTCCTGTTT;motif=GGNNBVNND;coverage=180;IPDRatio=1.206;id=GGNNBVNND
gi|68566501|gb|CP000077.1| Sulfolobus acidocaldarius DSM 639, complete genome	kinModCall	modified_base	2243	2243	25	-	.	coverage=163;context=ATAATCACAAAACTAAACAGGAGAACTAAGAATCCTATTAG;IPDRatio=1.61
gi|68566501|gb|CP000077.1| Sulfolobus acidocaldarius DSM 639, complete genome	kinModCall	.	2299	2299	7	-	.	context=TGGTTATATATGTTGCGTTTGGATCACTTTTAGAAATATTT;motif=GGNNBVNND;coverage=186;IPDRatio=1.12;id=GGNNBVNND
gi|68566501|gb|CP000077.1| Sulfolobus acidocaldarius DSM 639, complete genome	kinModCall	modified_base	2304	2304	22	-	.	coverage=184;context=ATATGTGGTTATATATGTTGCGTTTGGATCACTTTTAGAAA;IPDRatio=1.45
gi|68566501|gb|CP000077.1| Sulfolobus acidocaldarius DSM 639, complete genome	kinModCall	.	2325	2325	3	+	.	context=CAACATATATAACCACATATGGTAGGTTTATTCTCTACGCA;motif=GGNNBVNND;coverage=190;IPDRatio=0.984;id=GGNNBVNND
gi|68566501|gb|CP000077.1| Sulfolobus acidocaldarius DSM 639, complete genome	kinModCall	modified_base	2344	2344	40	-	.	coverage=186;context=CTGCAACTAGGATAAATATTGCGTAGAGAATAAACCTACCA;IPDRatio=1.68
gi|68566501|gb|CP000077.1| Sulfolobus acidocaldarius DSM 639, complete genome	kinModCall	modified_base	2349	2349	27	+	.	coverage=187;context=GGTTTATTCTCTACGCAATATTTATCCTAGTTGCAGTAGCT;IPDRatio=1.51
gi|68566501|gb|CP000077.1| Sulfolobus acidocaldarius DSM 639, complete genome	kinModCall	modified_base	2398	2398	27	-	.	coverage=163;context=CTAGGATCTGAATTATCGAAGTTACATTACTAAATGGTTGT;IPDRatio=1.52
gi|68566501|gb|CP000077.1| Sulfolobus acidocaldarius DSM 639, complete genome	kinModCall	m6A	2412	2412	96	+	.	context=ATGTAACTTCGATAATTCAGATCCTAGCATGGGGATTAGCA;fracLow=0.274;motif=AGATCC;coverage=195;IPDRatio=2.27;id=AGATCC;fracUp=0.494;frac=0.376;identificationQv=62
gi|68566501|gb|CP000077.1| Sulfolobus acidocaldarius DSM 639, complete genome	kinModCall	m6A	2413	2413	84	-	.	context=TTGCTAATCCCCATGCTAGGATCTGAATTATCGAAGTTACA;fracLow=0.205;motif=GGATCY;coverage=186;IPDRatio=2.33;id=GGATCY;fracUp=0.429;frac=0.312;identificationQv=11
gi|68566501|gb|CP000077.1| Sulfolobus acidocaldarius DSM 639, complete genome	kinModCall	modified_base	2423	2423	23	+	.	coverage=178;context=ATAATTCAGATCCTAGCATGGGGATTAGCAATAGGATTTGG;IPDRatio=1.54
gi|68566501|gb|CP000077.1| Sulfolobus acidocaldarius DSM 639, complete genome	kinModCall	.	2424	2424	14	+	.	context=TAATTCAGATCCTAGCATGGGGATTAGCAATAGGATTTGGA;motif=GGNNBVNND;coverage=168;IPDRatio=1.324;id=GGNNBVNND
gi|68566501|gb|CP000077.1| Sulfolobus acidocaldarius DSM 639, complete genome	kinModCall	.	2457	2457	5	-	.	context=AGCCATAGCATATATCAGTGGGATTAATAAAATTCCAAATC;motif=GGNNBVNND;coverage=180;IPDRatio=1.075;id=GGNNBVNND
gi|68566501|gb|CP000077.1| Sulfolobus acidocaldarius DSM 639, complete genome	kinModCall	modified_base	2459	2459	22	-	.	coverage=181;context=TTAGCCATAGCATATATCAGTGGGATTAATAAAATTCCAAA;IPDRatio=1.42
gi|68566501|gb|CP000077.1| Sulfolobus acidocaldarius DSM 639, complete genome	kinModCall	.	2486	2486	6	+	.	context=TATGCTATGGCTAAGAAATTGGCTTCAGAATTTAAGTGATG;motif=GGNNBVNND;coverage=198;IPDRatio=1.1;id=GGNNBVNND
gi|68566501|gb|CP000077.1| Sulfolobus acidocaldarius DSM 639, complete genome	kinModCall	.	2527	2527	4	-	.	context=GTACTTAAAGGACTCTTCATGGATTCTGACTGGGGAGTTCT;motif=GGNNBVNND;coverage=187;IPDRatio=1.053;id=GGNNBVNND
gi|68566501|gb|CP000077.1| Sulfolobus acidocaldarius DSM 639, complete genome	kinModCall	.	2585	2585	9	-	.	context=TTAATAGAGGTACAAAAGTAGGTGGAGAAGAAAAAATAACT;motif=GGNNBVNND;coverage=193;IPDRatio=1.146;id=GGNNBVNND
gi|68566501|gb|CP000077.1| Sulfolobus acidocaldarius DSM 639, complete genome	kinModCall	m6A	2586	2586	37	-	.	context=GTTAATAGAGGTACAAAAGTAGGTGGAGAAGAAAAAATAAC;fracLow=0.142;coverage=193;IPDRatio=1.67;fracUp=0.321;frac=0.235;identificationQv=3
gi|68566501|gb|CP000077.1| Sulfolobus acidocaldarius DSM 639, complete genome	kinModCall	.	2597	2597	2	-	.	context=TTTATGTGAAAGTTAATAGAGGTACAAAAGTAGGTGGAGAA;motif=GGNNBVNND;coverage=194;IPDRatio=0.956;id=GGNNBVNND
gi|68566501|gb|CP000077.1| Sulfolobus acidocaldarius DSM 639, complete genome	kinModCall	modified_base	2646	2646	23	-	.	coverage=193;context=ATCTTGGACATCAAAATCCATGGTCAGGTTACTATAAATAA;IPDRatio=1.41
gi|68566501|gb|CP000077.1| Sulfolobus acidocaldarius DSM 639, complete genome	kinModCall	modified_base	2658	2658	44	+	.	coverage=194;context=ACCTGACCATGGATTTTGATGTCCAAGATCCTTCCAGGCAT;IPDRatio=1.68
gi|68566501|gb|CP000077.1| Sulfolobus acidocaldarius DSM 639, complete genome	kinModCall	m6A	2665	2665	55	+	.	context=CATGGATTTTGATGTCCAAGATCCTTCCAGGCATAACCCAA;fracLow=0.152;motif=AGATCC;coverage=198;IPDRatio=1.92;id=AGATCC;fracUp=0.331;frac=0.238;identificationQv=3
gi|68566501|gb|CP000077.1| Sulfolobus acidocaldarius DSM 639, complete genome	kinModCall	m6A	2666	2666	86	-	.	context=CTTGGGTTATGCCTGGAAGGATCTTGGACATCAAAATCCAT;fracLow=0.245;motif=GGATCY;coverage=195;IPDRatio=2.15;id=GGATCY;fracUp=0.464;frac=0.342;identificationQv=9
gi|68566501|gb|CP000077.1| Sulfolobus acidocaldarius DSM 639, complete genome	kinModCall	.	2712	2712	5	-	.	context=GTAAACTATTACGAGGAAGAGGAAGCTGAATACCCATACGA;motif=GGNNBVNND;coverage=189;IPDRatio=1.074;id=GGNNBVNND
gi|68566501|gb|CP000077.1| Sulfolobus acidocaldarius DSM 639, complete genome	kinModCall	.	2718	2718	3	-	.	context=GAATACGTAAACTATTACGAGGAAGAGGAAGCTGAATACCC;motif=GGNNBVNND;coverage=191;IPDRatio=1.013;id=GGNNBVNND
gi|68566501|gb|CP000077.1| Sulfolobus acidocaldarius DSM 639, complete genome	kinModCall	.	2762	2762	10	-	.	context=AGTTTATAATAACATTCAGGGGAAGACTGCGAAGAGGAAGT;motif=GGNNBVNND;coverage=171;IPDRatio=1.201;id=GGNNBVNND
gi|68566501|gb|CP000077.1| Sulfolobus acidocaldarius DSM 639, complete genome	kinModCall	modified_base	2791	2791	42	+	.	context=TTATTATAAACTCAACAAATGGTAGGTCAACTTTTATAAGT;motif=GGNNBVNND;coverage=203;IPDRatio=1.90;id=GGNNBVNND
gi|68566501|gb|CP000077.1| Sulfolobus acidocaldarius DSM 639, complete genome	kinModCall	modified_base	2793	2793	30	+	.	coverage=202;context=ATTATAAACTCAACAAATGGTAGGTCAACTTTTATAAGTCC;IPDRatio=1.68
gi|68566501|gb|CP000077.1| Sulfolobus acidocaldarius DSM 639, complete genome	kinModCall	modified_base	2824	2824	26	-	.	coverage=195;context=ATCAAGAGCAAGAGTTATATGGGCGAAACTAGGACTTATAA;IPDRatio=1.48
gi|68566501|gb|CP000077.1| Sulfolobus acidocaldarius DSM 639, complete genome	kinModCall	.	2873	2873	0	+	.	context=ATTTATTAAAATAGTTTCTTGGTCTAAAAAATATTGTAAAT;motif=GGNNBVNND;coverage=203;IPDRatio=0.84;id=GGNNBVNND
gi|68566501|gb|CP000077.1| Sulfolobus acidocaldarius DSM 639, complete genome	kinModCall	.	2943	2943	9	+	.	context=AAGCTACTTTTATTAAGTGAGGCATAATAATTCTCAGGATC;motif=GGNNBVNND;coverage=208;IPDRatio=1.185;id=GGNNBVNND
gi|68566501|gb|CP000077.1| Sulfolobus acidocaldarius DSM 639, complete genome	kinModCall	.	2959	2959	0	+	.	context=GTGAGGCATAATAATTCTCAGGATCCTCATAGTAAAAAATA;motif=GGNNBVNND;coverage=205;IPDRatio=0.822;id=GGNNBVNND
gi|68566501|gb|CP000077.1| Sulfolobus acidocaldarius DSM 639, complete genome	kinModCall	modified_base	2960	2960	21	+	.	coverage=176;context=TGAGGCATAATAATTCTCAGGATCCTCATAGTAAAAAATAG;IPDRatio=1.36
gi|68566501|gb|CP000077.1| Sulfolobus acidocaldarius DSM 639, complete genome	kinModCall	m6A	2961	2961	114	+	.	context=GAGGCATAATAATTCTCAGGATCCTCATAGTAAAAAATAGT;fracLow=0.348;motif=GGATCY;coverage=202;IPDRatio=2.53;id=GGATCY;fracUp=0.565;frac=0.459;identificationQv=53
gi|68566501|gb|CP000077.1| Sulfolobus acidocaldarius DSM 639, complete genome	kinModCall	modified_base	2962	2962	21	+	.	coverage=206;context=AGGCATAATAATTCTCAGGATCCTCATAGTAAAAAATAGTA;IPDRatio=1.36
gi|68566501|gb|CP000077.1| Sulfolobus acidocaldarius DSM 639, complete genome	kinModCall	m6A	2962	2962	89	-	.	context=TACTATTTTTTACTATGAGGATCCTGAGAATTATTATGCCT;fracLow=0.232;motif=GGATCY;coverage=199;IPDRatio=2.19;id=GGATCY;fracUp=0.421;frac=0.325;identificationQv=12
gi|68566501|gb|CP000077.1| Sulfolobus acidocaldarius DSM 639, complete genome	kinModCall	.	2964	2964	3	-	.	context=TATACTATTTTTTACTATGAGGATCCTGAGAATTATTATGC;motif=GGNNBVNND;coverage=201;IPDRatio=0.98;id=GGNNBVNND
gi|68566501|gb|CP000077.1| Sulfolobus acidocaldarius DSM 639, complete genome	kinModCall	.	3065	3065	19	-	.	context=TCCTAAAACTAGAAGAAAAAGGAGTAAGAATGAGTGAAAAA;motif=GGNNBVNND;coverage=209;IPDRatio=1.413;id=GGNNBVNND
gi|68566501|gb|CP000077.1| Sulfolobus acidocaldarius DSM 639, complete genome	kinModCall	modified_base	3092	3092	23	-	.	coverage=209;context=AGTTGTCACAGCTTTACTTGAGTCAAATCCTAAAACTAGAA;IPDRatio=1.38
gi|68566501|gb|CP000077.1| Sulfolobus acidocaldarius DSM 639, complete genome	kinModCall	modified_base	3123	3123	21	-	.	context=AAAAAATGAACAAGTGTGACGGACTAAAGGAAGTTGTCACA;motif=GGNNBVNND;coverage=203;IPDRatio=1.40;id=GGNNBVNND
gi|68566501|gb|CP000077.1| Sulfolobus acidocaldarius DSM 639, complete genome	kinModCall	modified_base	3124	3124	25	+	.	coverage=202;context=GTGACAACTTCCTTTAGTCCGTCACACTTGTTCATTTTTTC;IPDRatio=1.44
gi|68566501|gb|CP000077.1| Sulfolobus acidocaldarius DSM 639, complete genome	kinModCall	modified_base	3151	3151	42	-	.	coverage=206;context=TTGTTTTGCTTTGTAGCAATGGTAAACGAAAAAATGAACAA;IPDRatio=1.65
gi|68566501|gb|CP000077.1| Sulfolobus acidocaldarius DSM 639, complete genome	kinModCall	modified_base	3152	3152	39	-	.	coverage=204;context=TTTGTTTTGCTTTGTAGCAATGGTAAACGAAAAAATGAACA;IPDRatio=1.65
gi|68566501|gb|CP000077.1| Sulfolobus acidocaldarius DSM 639, complete genome	kinModCall	modified_base	3161	3161	29	-	.	coverage=206;context=GATAAAGAGTTTGTTTTGCTTTGTAGCAATGGTAAACGAAA;IPDRatio=1.77
gi|68566501|gb|CP000077.1| Sulfolobus acidocaldarius DSM 639, complete genome	kinModCall	modified_base	3162	3162	42	-	.	coverage=204;context=GGATAAAGAGTTTGTTTTGCTTTGTAGCAATGGTAAACGAA;IPDRatio=1.78
gi|68566501|gb|CP000077.1| Sulfolobus acidocaldarius DSM 639, complete genome	kinModCall	modified_base	3243	3243	21	-	.	coverage=206;context=CTCTCACAAGTGGTCAGACTAGATTCGTCTCCATATCCACG;IPDRatio=1.35
gi|68566501|gb|CP000077.1| Sulfolobus acidocaldarius DSM 639, complete genome	kinModCall	modified_base	3253	3253	33	-	.	coverage=201;context=TCTTTAAAAGCTCTCACAAGTGGTCAGACTAGATTCGTCTC;IPDRatio=1.51
gi|68566501|gb|CP000077.1| Sulfolobus acidocaldarius DSM 639, complete genome	kinModCall	modified_base	3255	3255	29	-	.	coverage=203;context=TATCTTTAAAAGCTCTCACAAGTGGTCAGACTAGATTCGTC;IPDRatio=1.50
gi|68566501|gb|CP000077.1| Sulfolobus acidocaldarius DSM 639, complete genome	kinModCall	modified_base	3293	3293	21	-	.	coverage=201;context=TAAATGGGTATCCAGTGAAATTTTGACTATTAATAAGTTAT;IPDRatio=1.41
gi|68566501|gb|CP000077.1| Sulfolobus acidocaldarius DSM 639, complete genome	kinModCall	.	3307	3307	11	-	.	context=ATGGAAACACAAGGTAAATGGGTATCCAGTGAAATTTTGAC;motif=GGNNBVNND;coverage=197;IPDRatio=1.217;id=GGNNBVNND
gi|68566501|gb|CP000077.1| Sulfolobus acidocaldarius DSM 639, complete genome	kinModCall	modified_base	3327	3327	26	+	.	coverage=207;context=CCATTTACCTTGTGTTTCCATTGGTAATTCTAGTTTTACTA;IPDRatio=1.58
gi|68566501|gb|CP000077.1| Sulfolobus acidocaldarius DSM 639, complete genome	kinModCall	modified_base	3329	3329	29	+	.	coverage=202;context=ATTTACCTTGTGTTTCCATTGGTAATTCTAGTTTTACTAAC;IPDRatio=1.57
gi|68566501|gb|CP000077.1| Sulfolobus acidocaldarius DSM 639, complete genome	kinModCall	modified_base	3359	3359	22	+	.	coverage=206;context=GTTTTACTAACTTAACTTCCTGGCACTCATTATTTACTTCA;IPDRatio=1.40
gi|68566501|gb|CP000077.1| Sulfolobus acidocaldarius DSM 639, complete genome	kinModCall	modified_base	3366	3366	37	-	.	coverage=203;context=ATGAAGTTGAAGTAAATAATGAGTGCCAGGAAGTTAAGTTA;IPDRatio=1.68
gi|68566501|gb|CP000077.1| Sulfolobus acidocaldarius DSM 639, complete genome	kinModCall	modified_base	3391	3391	41	+	.	coverage=202;context=TTTACTTCAACTTCATCTCTTCTTTCCAATAAATCCACTAT;IPDRatio=1.65
gi|68566501|gb|CP000077.1| Sulfolobus acidocaldarius DSM 639, complete genome	kinModCall	.	3467	3467	4	+	.	context=CAAATAGTTTCTTTACATCAGGGTTATTATACGCACAGTAT;motif=GGNNBVNND;coverage=211;IPDRatio=1.029;id=GGNNBVNND
gi|68566501|gb|CP000077.1| Sulfolobus acidocaldarius DSM 639, complete genome	kinModCall	modified_base	3529	3529	31	+	.	coverage=202;context=ATGCTGGACAAACTTCTCAGGGTAATGTTATTTGTCCCCCT;IPDRatio=1.88
gi|68566501|gb|CP000077.1| Sulfolobus acidocaldarius DSM 639, complete genome	kinModCall	.	3546	3546	7	-	.	context=TATCTCTTTCCACAGCTAGGGGGACAAATAACATTACCCTG;motif=GGNNBVNND;coverage=197;IPDRatio=1.131;id=GGNNBVNND
gi|68566501|gb|CP000077.1| Sulfolobus acidocaldarius DSM 639, complete genome	kinModCall	.	3548	3548	15	-	.	context=ACTATCTCTTTCCACAGCTAGGGGGACAAATAACATTACCC;motif=GGNNBVNND;coverage=198;IPDRatio=1.307;id=GGNNBVNND
gi|68566501|gb|CP000077.1| Sulfolobus acidocaldarius DSM 639, complete genome	kinModCall	modified_base	3562	3562	21	+	.	coverage=215;context=GTCCCCCTAGCTGTGGAAAGAGATAGTAGTGTTGGACCCTT;IPDRatio=1.54
gi|68566501|gb|CP000077.1| Sulfolobus acidocaldarius DSM 639, complete genome	kinModCall	.	3575	3575	2	+	.	context=TGGAAAGAGATAGTAGTGTTGGACCCTTTGGAATCAACAGA;motif=GGNNBVNND;coverage=202;IPDRatio=0.967;id=GGNNBVNND
gi|68566501|gb|CP000077.1| Sulfolobus acidocaldarius DSM 639, complete genome	kinModCall	.	3579	3579	20	-	.	context=AAGTTCTGTTGATTCCAAAGGGTCCAACACTACTATCTCTT;motif=GGNNBVNND;coverage=198;IPDRatio=1.46;id=GGNNBVNND
gi|68566501|gb|CP000077.1| Sulfolobus acidocaldarius DSM 639, complete genome	kinModCall	.	3658	3658	15	-	.	context=AATCTATTTAGAAAACATGCGGATGAAAACAACAAGACATA;motif=GGNNBVNND;coverage=207;IPDRatio=1.335;id=GGNNBVNND
gi|68566501|gb|CP000077.1| Sulfolobus acidocaldarius DSM 639, complete genome	kinModCall	modified_base	3660	3660	25	+	.	coverage=211;context=TGTCTTGTTGTTTTCATCCGCATGTTTTCTAAATAGATTAA;IPDRatio=1.45
gi|68566501|gb|CP000077.1| Sulfolobus acidocaldarius DSM 639, complete genome	kinModCall	modified_base	3700	3700	34	-	.	context=TTCGTAGAAAACTGCAACAAGGATTATTTATCTCAAAAGTT;motif=GGNNBVNND;coverage=202;IPDRatio=1.73;id=GGNNBVNND
gi|68566501|gb|CP000077.1| Sulfolobus acidocaldarius DSM 639, complete genome	kinModCall	.	3807	3807	10	-	.	context=CTTGAATTTTATTCCAATCAGGTATAATTTTTTATATATCT;motif=GGNNBVNND;coverage=205;IPDRatio=1.208;id=GGNNBVNND
gi|68566501|gb|CP000077.1| Sulfolobus acidocaldarius DSM 639, complete genome	kinModCall	.	3813	3813	1	+	.	context=ATAAAAAATTATACCTGATTGGAATAAAATTCAAGATTTTT;motif=GGNNBVNND;coverage=219;IPDRatio=0.87;id=GGNNBVNND
gi|68566501|gb|CP000077.1| Sulfolobus acidocaldarius DSM 639, complete genome	kinModCall	modified_base	3843	3843	21	-	.	coverage=200;context=ACTAAGAAATACGTATATGAAGTTAGCTTCAAAAATCTTGA;IPDRatio=1.39
gi|68566501|gb|CP000077.1| Sulfolobus acidocaldarius DSM 639, complete genome	kinModCall	modified_base	3894	3894	33	-	.	coverage=212;context=AGATATCACTTAGAATTACTAGAAAAATTTGGATTTGTAAA;IPDRatio=1.50
gi|68566501|gb|CP000077.1| Sulfolobus acidocaldarius DSM 639, complete genome	kinModCall	modified_base	3956	3956	21	-	.	coverage=180;context=CAGAGAAACCAAAAACTGCTTACGAACTGTCTAAAGAGCTT;IPDRatio=1.40
gi|68566501|gb|CP000077.1| Sulfolobus acidocaldarius DSM 639, complete genome	kinModCall	.	3967	3967	14	+	.	context=ACAGTTCGTAAGCAGTTTTTGGTTTCTCTGATAAACTCTCT;motif=GGNNBVNND;coverage=218;IPDRatio=1.249;id=GGNNBVNND
gi|68566501|gb|CP000077.1| Sulfolobus acidocaldarius DSM 639, complete genome	kinModCall	modified_base	3987	3987	22	-	.	coverage=207;context=GATACTAGGAGGAAAATATTAGAGAGTTTATCAGAGAAACC;IPDRatio=1.40
gi|68566501|gb|CP000077.1| Sulfolobus acidocaldarius DSM 639, complete genome	kinModCall	.	4000	4000	4	-	.	context=ACTCCCTGGTTGGGATACTAGGAGGAAAATATTAGAGAGTT;motif=GGNNBVNND;coverage=206;IPDRatio=1.023;id=GGNNBVNND
gi|68566501|gb|CP000077.1| Sulfolobus acidocaldarius DSM 639, complete genome	kinModCall	modified_base	4009	4009	33	-	.	context=ACTCATGTCACTCCCTGGTTGGGATACTAGGAGGAAAATAT;motif=GGNNBVNND;coverage=201;IPDRatio=1.68;id=GGNNBVNND
gi|68566501|gb|CP000077.1| Sulfolobus acidocaldarius DSM 639, complete genome	kinModCall	.	4013	4013	6	-	.	context=AGGAACTCATGTCACTCCCTGGTTGGGATACTAGGAGGAAA;motif=GGNNBVNND;coverage=207;IPDRatio=1.087;id=GGNNBVNND
gi|68566501|gb|CP000077.1| Sulfolobus acidocaldarius DSM 639, complete genome	kinModCall	modified_base	4016	4016	41	+	.	context=CCTCCTAGTATCCCAACCAGGGAGTGACATGAGTTCCTCTA;motif=GGNNBVNND;coverage=211;IPDRatio=1.75;id=GGNNBVNND
gi|68566501|gb|CP000077.1| Sulfolobus acidocaldarius DSM 639, complete genome	kinModCall	.	4066	4066	19	-	.	context=TAGATTTAAACATAAAGAACGGCTCATGTAGCATATGAGCA;motif=GGNNBVNND;coverage=206;IPDRatio=1.341;id=GGNNBVNND
gi|68566501|gb|CP000077.1| Sulfolobus acidocaldarius DSM 639, complete genome	kinModCall	.	4090	4090	17	-	.	context=AATTTTTACTATTCCAAAAAGGCTTAGATTTAAACATAAAG;motif=GGNNBVNND;coverage=213;IPDRatio=1.303;id=GGNNBVNND
gi|68566501|gb|CP000077.1| Sulfolobus acidocaldarius DSM 639, complete genome	kinModCall	.	4096	4096	7	+	.	context=GTTTAAATCTAAGCCTTTTTGGAATAGTAAAAATTTACTGA;motif=GGNNBVNND;coverage=219;IPDRatio=1.133;id=GGNNBVNND
gi|68566501|gb|CP000077.1| Sulfolobus acidocaldarius DSM 639, complete genome	kinModCall	.	4145	4145	18	+	.	context=TAAACATTTTTTTCTAAAATGGATGGTATTTTAGTCTATTT;motif=GGNNBVNND;coverage=227;IPDRatio=1.329;id=GGNNBVNND
gi|68566501|gb|CP000077.1| Sulfolobus acidocaldarius DSM 639, complete genome	kinModCall	.	4233	4233	11	-	.	context=TTATTCTTCTATTATTACTTGGTATCCATGAATATTATACA;motif=GGNNBVNND;coverage=208;IPDRatio=1.218;id=GGNNBVNND
gi|68566501|gb|CP000077.1| Sulfolobus acidocaldarius DSM 639, complete genome	kinModCall	.	4262	4262	19	+	.	context=ATAGAAGAATAAGCGAAAGAGGTATAGGTAGAAAATATTTA;motif=GGNNBVNND;coverage=222;IPDRatio=1.393;id=GGNNBVNND
gi|68566501|gb|CP000077.1| Sulfolobus acidocaldarius DSM 639, complete genome	kinModCall	.	4268	4268	2	+	.	context=GAATAAGCGAAAGAGGTATAGGTAGAAAATATTTATCATAC;motif=GGNNBVNND;coverage=227;IPDRatio=0.966;id=GGNNBVNND
gi|68566501|gb|CP000077.1| Sulfolobus acidocaldarius DSM 639, complete genome	kinModCall	modified_base	4275	4275	23	-	.	coverage=221;context=ATACTATGTATGATAAATATTTTCTACCTATACCTCTTTCG;IPDRatio=1.46
gi|68566501|gb|CP000077.1| Sulfolobus acidocaldarius DSM 639, complete genome	kinModCall	.	4311	4311	10	-	.	context=TTTTTCTTATACCTGCCATTGGATTATCAGCACTAAATACT;motif=GGNNBVNND;coverage=221;IPDRatio=1.185;id=GGNNBVNND
gi|68566501|gb|CP000077.1| Sulfolobus acidocaldarius DSM 639, complete genome	kinModCall	.	4315	4315	8	+	.	context=TTTAGTGCTGATAATCCAATGGCAGGTATAAGAAAAATTGG;motif=GGNNBVNND;coverage=228;IPDRatio=1.121;id=GGNNBVNND
gi|68566501|gb|CP000077.1| Sulfolobus acidocaldarius DSM 639, complete genome	kinModCall	.	4319	4319	7	+	.	context=GTGCTGATAATCCAATGGCAGGTATAAGAAAAATTGGTGAT;motif=GGNNBVNND;coverage=228;IPDRatio=1.138;id=GGNNBVNND
gi|68566501|gb|CP000077.1| Sulfolobus acidocaldarius DSM 639, complete genome	kinModCall	modified_base	4332	4332	30	+	.	coverage=225;context=AATGGCAGGTATAAGAAAAATTGGTGATAATAAAGAGAGGA;IPDRatio=1.68
gi|68566501|gb|CP000077.1| Sulfolobus acidocaldarius DSM 639, complete genome	kinModCall	modified_base	4333	4333	101	+	.	coverage=208;context=ATGGCAGGTATAAGAAAAATTGGTGATAATAAAGAGAGGAT;IPDRatio=2.56
gi|68566501|gb|CP000077.1| Sulfolobus acidocaldarius DSM 639, complete genome	kinModCall	modified_base	4334	4334	82	+	.	coverage=223;context=TGGCAGGTATAAGAAAAATTGGTGATAATAAAGAGAGGATA;IPDRatio=2.09
gi|68566501|gb|CP000077.1| Sulfolobus acidocaldarius DSM 639, complete genome	kinModCall	modified_base	4335	4335	21	+	.	coverage=198;context=GGCAGGTATAAGAAAAATTGGTGATAATAAAGAGAGGATAA;IPDRatio=1.44
gi|68566501|gb|CP000077.1| Sulfolobus acidocaldarius DSM 639, complete genome	kinModCall	modified_base	4336	4336	24	+	.	coverage=226;context=GCAGGTATAAGAAAAATTGGTGATAATAAAGAGAGGATAAG;IPDRatio=1.40
gi|68566501|gb|CP000077.1| Sulfolobus acidocaldarius DSM 639, complete genome	kinModCall	.	4356	4356	8	+	.	context=TGATAATAAAGAGAGGATAAGGAACAGGAGAAGAAGTAGGA;motif=GGNNBVNND;coverage=216;IPDRatio=1.144;id=GGNNBVNND
gi|68566501|gb|CP000077.1| Sulfolobus acidocaldarius DSM 639, complete genome	kinModCall	.	4374	4374	17	+	.	context=AAGGAACAGGAGAAGAAGTAGGAATAGTACAGTCTCCATTA;motif=GGNNBVNND;coverage=225;IPDRatio=1.301;id=GGNNBVNND
gi|68566501|gb|CP000077.1| Sulfolobus acidocaldarius DSM 639, complete genome	kinModCall	m4C	4526	4526	39	+	.	context=TACTGAAAAATCTATTTTTCCTATTCTCATTAATGTTAATT;fracLow=0.546;coverage=225;IPDRatio=1.60;fracUp=0.932;frac=0.731;identificationQv=12
gi|68566501|gb|CP000077.1| Sulfolobus acidocaldarius DSM 639, complete genome	kinModCall	modified_base	4527	4527	23	-	.	coverage=227;context=AAATTAACATTAATGAGAATAGGAAAAATAGATTTTTCAGT;IPDRatio=1.44
gi|68566501|gb|CP000077.1| Sulfolobus acidocaldarius DSM 639, complete genome	kinModCall	.	4559	4559	4	-	.	context=GAAATTATTTGAAGAAGACAGGATTATAATTGAAATTAACA;motif=GGNNBVNND;coverage=219;IPDRatio=1.023;id=GGNNBVNND
gi|68566501|gb|CP000077.1| Sulfolobus acidocaldarius DSM 639, complete genome	kinModCall	modified_base	4581	4581	22	+	.	coverage=238;context=GTCTTCTTCAAATAATTTCGCCTTTGCTTTAATTTCGCCCA;IPDRatio=1.40
gi|68566501|gb|CP000077.1| Sulfolobus acidocaldarius DSM 639, complete genome	kinModCall	.	4600	4600	14	-	.	context=TCTATGGCTGTATCCCCTCTGGGCGAAATTAAAGCAAAGGC;motif=GGNNBVNND;coverage=218;IPDRatio=1.275;id=GGNNBVNND
gi|68566501|gb|CP000077.1| Sulfolobus acidocaldarius DSM 639, complete genome	kinModCall	.	4605	4605	2	+	.	context=TGCTTTAATTTCGCCCAGAGGGGATACAGCCATAGAGCCAC;motif=GGNNBVNND;coverage=217;IPDRatio=0.952;id=GGNNBVNND
gi|68566501|gb|CP000077.1| Sulfolobus acidocaldarius DSM 639, complete genome	kinModCall	modified_base	4626	4626	23	-	.	context=AGGAGGAAGAGTATTTTTGGGGTGGCTCTATGGCTGTATCC;motif=GGNNBVNND;coverage=192;IPDRatio=1.46;id=GGNNBVNND
gi|68566501|gb|CP000077.1| Sulfolobus acidocaldarius DSM 639, complete genome	kinModCall	modified_base	4627	4627	44	-	.	coverage=200;context=CAGGAGGAAGAGTATTTTTGGGGTGGCTCTATGGCTGTATC;IPDRatio=2.04
gi|68566501|gb|CP000077.1| Sulfolobus acidocaldarius DSM 639, complete genome	kinModCall	modified_base	4628	4628	30	-	.	context=CCAGGAGGAAGAGTATTTTTGGGGTGGCTCTATGGCTGTAT;motif=GGNNBVNND;coverage=207;IPDRatio=1.60;id=GGNNBVNND
gi|68566501|gb|CP000077.1| Sulfolobus acidocaldarius DSM 639, complete genome	kinModCall	.	4642	4642	9	-	.	context=AATTCAGTAGGTAGCCAGGAGGAAGAGTATTTTTGGGGTGG;motif=GGNNBVNND;coverage=214;IPDRatio=1.176;id=GGNNBVNND
gi|68566501|gb|CP000077.1| Sulfolobus acidocaldarius DSM 639, complete genome	kinModCall	.	4645	4645	6	-	.	context=TCAAATTCAGTAGGTAGCCAGGAGGAAGAGTATTTTTGGGG;motif=GGNNBVNND;coverage=219;IPDRatio=1.085;id=GGNNBVNND
gi|68566501|gb|CP000077.1| Sulfolobus acidocaldarius DSM 639, complete genome	kinModCall	.	4653	4653	4	-	.	context=CCCTATTTTCAAATTCAGTAGGTAGCCAGGAGGAAGAGTAT;motif=GGNNBVNND;coverage=209;IPDRatio=1.049;id=GGNNBVNND
gi|68566501|gb|CP000077.1| Sulfolobus acidocaldarius DSM 639, complete genome	kinModCall	.	4671	4671	6	+	.	context=ACCTACTGAATTTGAAAATAGGGTCCATATTCCGTTAATCA;motif=GGNNBVNND;coverage=233;IPDRatio=1.115;id=GGNNBVNND
gi|68566501|gb|CP000077.1| Sulfolobus acidocaldarius DSM 639, complete genome	kinModCall	modified_base	4672	4672	21	+	.	context=CCTACTGAATTTGAAAATAGGGTCCATATTCCGTTAATCAG;motif=GGNNBVNND;coverage=227;IPDRatio=1.39;id=GGNNBVNND
gi|68566501|gb|CP000077.1| Sulfolobus acidocaldarius DSM 639, complete genome	kinModCall	.	4676	4676	3	-	.	context=CTCACTGATTAACGGAATATGGACCCTATTTTCAAATTCAG;motif=GGNNBVNND;coverage=209;IPDRatio=1.011;id=GGNNBVNND
gi|68566501|gb|CP000077.1| Sulfolobus acidocaldarius DSM 639, complete genome	kinModCall	.	4683	4683	7	-	.	context=AAGCCCACTCACTGATTAACGGAATATGGACCCTATTTTCA;motif=GGNNBVNND;coverage=219;IPDRatio=1.125;id=GGNNBVNND
gi|68566501|gb|CP000077.1| Sulfolobus acidocaldarius DSM 639, complete genome	kinModCall	modified_base	4715	4715	30	+	.	coverage=242;context=AGTGGGCTTTCAATAAAGCCTCCCAATTATCCTGTATGAAT;IPDRatio=1.49
gi|68566501|gb|CP000077.1| Sulfolobus acidocaldarius DSM 639, complete genome	kinModCall	.	4717	4717	0	-	.	context=CTATTCATACAGGATAATTGGGAGGCTTTATTGAAAGCCCA;motif=GGNNBVNND;coverage=204;IPDRatio=0.808;id=GGNNBVNND
gi|68566501|gb|CP000077.1| Sulfolobus acidocaldarius DSM 639, complete genome	kinModCall	.	4718	4718	6	-	.	context=ACTATTCATACAGGATAATTGGGAGGCTTTATTGAAAGCCC;motif=GGNNBVNND;coverage=222;IPDRatio=1.091;id=GGNNBVNND
gi|68566501|gb|CP000077.1| Sulfolobus acidocaldarius DSM 639, complete genome	kinModCall	.	4775	4775	1	+	.	context=TTCTCATGGGTGAAGCAGAGGGTATGAAAATGGCATCTGCC;motif=GGNNBVNND;coverage=231;IPDRatio=0.853;id=GGNNBVNND
gi|68566501|gb|CP000077.1| Sulfolobus acidocaldarius DSM 639, complete genome	kinModCall	m4C	4795	4795	38	+	.	context=GGTATGAAAATGGCATCTGCCCCTAACATGGTTAATGCTTC;fracLow=0.601;coverage=239;IPDRatio=1.80;fracUp=0.984;frac=0.782;identificationQv=31
gi|68566501|gb|CP000077.1| Sulfolobus acidocaldarius DSM 639, complete genome	kinModCall	.	4797	4797	5	-	.	context=TAGAAGCATTAACCATGTTAGGGGCAGATGCCATTTTCATA;motif=GGNNBVNND;coverage=216;IPDRatio=1.069;id=GGNNBVNND
gi|68566501|gb|CP000077.1| Sulfolobus acidocaldarius DSM 639, complete genome	kinModCall	.	4820	4820	6	+	.	context=ACATGGTTAATGCTTCTATAGGCTCATAATGCCACGCATCC;motif=GGNNBVNND;coverage=241;IPDRatio=1.085;id=GGNNBVNND
gi|68566501|gb|CP000077.1| Sulfolobus acidocaldarius DSM 639, complete genome	kinModCall	.	4840	4840	20	-	.	context=TTCGGTGTAATTGTATGTGAGGATGCGTGGCATTATGAGCC;motif=GGNNBVNND;coverage=224;IPDRatio=1.352;id=GGNNBVNND
gi|68566501|gb|CP000077.1| Sulfolobus acidocaldarius DSM 639, complete genome	kinModCall	modified_base	4855	4855	33	-	.	coverage=216;context=TATAAGGGATTAAGATTCGGTGTAATTGTATGTGAGGATGC;IPDRatio=1.65
gi|68566501|gb|CP000077.1| Sulfolobus acidocaldarius DSM 639, complete genome	kinModCall	modified_base	4857	4857	31	-	.	context=AGTATAAGGGATTAAGATTCGGTGTAATTGTATGTGAGGAT;motif=GGNNBVNND;coverage=225;IPDRatio=1.65;id=GGNNBVNND
gi|68566501|gb|CP000077.1| Sulfolobus acidocaldarius DSM 639, complete genome	kinModCall	.	4869	4869	13	-	.	context=TAAACATATTTGAGTATAAGGGATTAAGATTCGGTGTAATT;motif=GGNNBVNND;coverage=207;IPDRatio=1.274;id=GGNNBVNND
gi|68566501|gb|CP000077.1| Sulfolobus acidocaldarius DSM 639, complete genome	kinModCall	.	4902	4902	0	+	.	context=TATGTTTAAGTCCCTTATAGGGTTTCCAGGTTGGAAATATC;motif=GGNNBVNND;coverage=233;IPDRatio=0.773;id=GGNNBVNND
gi|68566501|gb|CP000077.1| Sulfolobus acidocaldarius DSM 639, complete genome	kinModCall	.	4910	4910	4	+	.	context=AGTCCCTTATAGGGTTTCCAGGTTGGAAATATCTTCTTTCT;motif=GGNNBVNND;coverage=239;IPDRatio=1.036;id=GGNNBVNND
gi|68566501|gb|CP000077.1| Sulfolobus acidocaldarius DSM 639, complete genome	kinModCall	modified_base	4978	4978	39	-	.	coverage=218;context=GGCGTTATATTAAATTCTCAGATAAATTACGTATACAAATT;IPDRatio=1.62
gi|68566501|gb|CP000077.1| Sulfolobus acidocaldarius DSM 639, complete genome	kinModCall	.	5002	5002	5	-	.	context=CCAGGGATATTAAGAAATACGGCAGGCGTTATATTAAATTC;motif=GGNNBVNND;coverage=229;IPDRatio=1.073;id=GGNNBVNND
gi|68566501|gb|CP000077.1| Sulfolobus acidocaldarius DSM 639, complete genome	kinModCall	modified_base	5019	5019	34	-	.	context=TTATAAAAGAAGTGAGACCAGGGATATTAAGAAATACGGCA;motif=GGNNBVNND;coverage=223;IPDRatio=1.65;id=GGNNBVNND
gi|68566501|gb|CP000077.1| Sulfolobus acidocaldarius DSM 639, complete genome	kinModCall	.	5021	5021	1	+	.	context=CCGTATTTCTTAATATCCCTGGTCTCACTTCTTTTATAAAA;motif=GGNNBVNND;coverage=235;IPDRatio=0.864;id=GGNNBVNND
gi|68566501|gb|CP000077.1| Sulfolobus acidocaldarius DSM 639, complete genome	kinModCall	modified_base	5061	5061	27	+	.	coverage=234;context=ACCTACTATGATACAACCTCTTGCATTTTCCGCAATTTTGT;IPDRatio=1.44
gi|68566501|gb|CP000077.1| Sulfolobus acidocaldarius DSM 639, complete genome	kinModCall	modified_base	5110	5110	37	-	.	context=CTTAAAGATTTGGTTTATGAGGTATATAAGGACAGTGAAAA;motif=GGNNBVNND;coverage=221;IPDRatio=1.73;id=GGNNBVNND
gi|68566501|gb|CP000077.1| Sulfolobus acidocaldarius DSM 639, complete genome	kinModCall	.	5119	5119	14	-	.	context=GGTTACGTGCTTAAAGATTTGGTTTATGAGGTATATAAGGA;motif=GGNNBVNND;coverage=226;IPDRatio=1.283;id=GGNNBVNND
gi|68566501|gb|CP000077.1| Sulfolobus acidocaldarius DSM 639, complete genome	kinModCall	modified_base	5134	5134	35	-	.	coverage=229;context=GAACTATCTCTAACAGGTTACGTGCTTAAAGATTTGGTTTA;IPDRatio=1.54
gi|68566501|gb|CP000077.1| Sulfolobus acidocaldarius DSM 639, complete genome	kinModCall	.	5260	5260	17	-	.	context=TCCAAGACAATGGGCATAAAGGTTGAGTTAGCACAAATATC;motif=GGNNBVNND;coverage=226;IPDRatio=1.325;id=GGNNBVNND
gi|68566501|gb|CP000077.1| Sulfolobus acidocaldarius DSM 639, complete genome	kinModCall	.	5268	5268	7	-	.	context=TGGAGGTATCCAAGACAATGGGCATAAAGGTTGAGTTAGCA;motif=GGNNBVNND;coverage=222;IPDRatio=1.108;id=GGNNBVNND
gi|68566501|gb|CP000077.1| Sulfolobus acidocaldarius DSM 639, complete genome	kinModCall	.	5284	5284	8	-	.	context=ATCAATAAATTCAGACTGGAGGTATCCAAGACAATGGGCAT;motif=GGNNBVNND;coverage=227;IPDRatio=1.126;id=GGNNBVNND
gi|68566501|gb|CP000077.1| Sulfolobus acidocaldarius DSM 639, complete genome	kinModCall	.	5309	5309	18	-	.	context=CTGAGATATTTAGACTAAGTGGAAGATCAATAAATTCAGAC;motif=GGNNBVNND;coverage=234;IPDRatio=1.336;id=GGNNBVNND
gi|68566501|gb|CP000077.1| Sulfolobus acidocaldarius DSM 639, complete genome	kinModCall	.	5329	5329	4	+	.	context=CACTTAGTCTAAATATCTCAGGTGGCAGTCGCTTATGCTGA;motif=GGNNBVNND;coverage=236;IPDRatio=1.051;id=GGNNBVNND
gi|68566501|gb|CP000077.1| Sulfolobus acidocaldarius DSM 639, complete genome	kinModCall	.	5392	5392	2	+	.	context=TCCTTCTCACTAAGTCTATTGGAACATTTACTAACGCTGAA;motif=GGNNBVNND;coverage=242;IPDRatio=0.966;id=GGNNBVNND
gi|68566501|gb|CP000077.1| Sulfolobus acidocaldarius DSM 639, complete genome	kinModCall	m4C	5410	5410	35	-	.	context=GAGGAGTGAGAATGAAATTTCAGCGTTAGTAAATGTTCCAA;fracLow=0.218;coverage=240;IPDRatio=1.54;fracUp=0.476;frac=0.340;identificationQv=4
gi|68566501|gb|CP000077.1| Sulfolobus acidocaldarius DSM 639, complete genome	kinModCall	.	5428	5428	5	-	.	context=CCTCAGGTTCGAGGAAATGAGGAGTGAGAATGAAATTTCAG;motif=GGNNBVNND;coverage=236;IPDRatio=1.067;id=GGNNBVNND
gi|68566501|gb|CP000077.1| Sulfolobus acidocaldarius DSM 639, complete genome	kinModCall	.	5443	5443	17	-	.	context=AGATTCAATATTGTACCTCAGGTTCGAGGAAATGAGGAGTG;motif=GGNNBVNND;coverage=230;IPDRatio=1.302;id=GGNNBVNND
gi|68566501|gb|CP000077.1| Sulfolobus acidocaldarius DSM 639, complete genome	kinModCall	modified_base	5447	5447	25	+	.	context=CCTCATTTCCTCGAACCTGAGGTACAATATTGAATCTATAG;motif=GGNNBVNND;coverage=239;IPDRatio=1.46;id=GGNNBVNND
gi|68566501|gb|CP000077.1| Sulfolobus acidocaldarius DSM 639, complete genome	kinModCall	.	5511	5511	9	-	.	context=CCTCCCTCTCCTGCCTTGTGGGAAGGGCAAACTGCAGAAGG;motif=GGNNBVNND;coverage=206;IPDRatio=1.181;id=GGNNBVNND
gi|68566501|gb|CP000077.1| Sulfolobus acidocaldarius DSM 639, complete genome	kinModCall	.	5517	5517	6	+	.	context=GCAGTTTGCCCTTCCCACAAGGCAGGAGAGGGAGGCTTCTT;motif=GGNNBVNND;coverage=240;IPDRatio=1.09;id=GGNNBVNND
gi|68566501|gb|CP000077.1| Sulfolobus acidocaldarius DSM 639, complete genome	kinModCall	.	5526	5526	2	+	.	context=CCTTCCCACAAGGCAGGAGAGGGAGGCTTCTTTACAATATC;motif=GGNNBVNND;coverage=232;IPDRatio=0.953;id=GGNNBVNND
gi|68566501|gb|CP000077.1| Sulfolobus acidocaldarius DSM 639, complete genome	kinModCall	modified_base	5530	5530	27	+	.	context=CCCACAAGGCAGGAGAGGGAGGCTTCTTTACAATATCCTCT;motif=GGNNBVNND;coverage=235;IPDRatio=1.47;id=GGNNBVNND
gi|68566501|gb|CP000077.1| Sulfolobus acidocaldarius DSM 639, complete genome	kinModCall	modified_base	5558	5558	52	-	.	context=GAATGCTTGGTAGATATTTGGGAGTACCAGAGGATATTGTA;motif=GGNNBVNND;coverage=202;IPDRatio=2.25;id=GGNNBVNND
gi|68566501|gb|CP000077.1| Sulfolobus acidocaldarius DSM 639, complete genome	kinModCall	modified_base	5559	5559	26	-	.	coverage=224;context=AGAATGCTTGGTAGATATTTGGGAGTACCAGAGGATATTGT;IPDRatio=1.49
gi|68566501|gb|CP000077.1| Sulfolobus acidocaldarius DSM 639, complete genome	kinModCall	modified_base	5560	5560	24	-	.	coverage=197;context=AAGAATGCTTGGTAGATATTTGGGAGTACCAGAGGATATTG;IPDRatio=1.43
gi|68566501|gb|CP000077.1| Sulfolobus acidocaldarius DSM 639, complete genome	kinModCall	modified_base	5570	5570	22	-	.	context=AAACCCAAGTAAGAATGCTTGGTAGATATTTGGGAGTACCA;motif=GGNNBVNND;coverage=227;IPDRatio=1.41;id=GGNNBVNND
gi|68566501|gb|CP000077.1| Sulfolobus acidocaldarius DSM 639, complete genome	kinModCall	modified_base	5580	5580	23	+	.	coverage=217;context=AAATATCTACCAAGCATTCTTACTTGGGTTTTATATAAGTC;IPDRatio=1.39
gi|68566501|gb|CP000077.1| Sulfolobus acidocaldarius DSM 639, complete genome	kinModCall	modified_base	5615	5615	24	+	.	coverage=232;context=TAAGTCACCTAGGGGAAGTATGTCTACTCCACCGTCCCCGT;IPDRatio=1.51
gi|68566501|gb|CP000077.1| Sulfolobus acidocaldarius DSM 639, complete genome	kinModCall	modified_base	5621	5621	88	-	.	coverage=213;context=CCAAATACGGGGACGGTGGAGTAGACATACTTCCCCTAGGT;IPDRatio=2.28
gi|68566501|gb|CP000077.1| Sulfolobus acidocaldarius DSM 639, complete genome	kinModCall	modified_base	5622	5622	30	-	.	coverage=223;context=ACCAAATACGGGGACGGTGGAGTAGACATACTTCCCCTAGG;IPDRatio=1.56
gi|68566501|gb|CP000077.1| Sulfolobus acidocaldarius DSM 639, complete genome	kinModCall	.	5627	5627	13	-	.	context=ATTTCACCAAATACGGGGACGGTGGAGTAGACATACTTCCC;motif=GGNNBVNND;coverage=220;IPDRatio=1.282;id=GGNNBVNND
gi|68566501|gb|CP000077.1| Sulfolobus acidocaldarius DSM 639, complete genome	kinModCall	.	5631	5631	6	-	.	context=GGTTATTTCACCAAATACGGGGACGGTGGAGTAGACATACT;motif=GGNNBVNND;coverage=198;IPDRatio=1.089;id=GGNNBVNND
gi|68566501|gb|CP000077.1| Sulfolobus acidocaldarius DSM 639, complete genome	kinModCall	.	5632	5632	5	-	.	context=GGGTTATTTCACCAAATACGGGGACGGTGGAGTAGACATAC;motif=GGNNBVNND;coverage=218;IPDRatio=1.058;id=GGNNBVNND
gi|68566501|gb|CP000077.1| Sulfolobus acidocaldarius DSM 639, complete genome	kinModCall	modified_base	5648	5648	21	+	.	coverage=238;context=GTCCCCGTATTTGGTGAAATAACCCAGCATAAGTTCACTTT;IPDRatio=1.37
gi|68566501|gb|CP000077.1| Sulfolobus acidocaldarius DSM 639, complete genome	kinModCall	.	5652	5652	4	-	.	context=GACAAAAGTGAACTTATGCTGGGTTATTTCACCAAATACGG;motif=GGNNBVNND;coverage=223;IPDRatio=1.024;id=GGNNBVNND
gi|68566501|gb|CP000077.1| Sulfolobus acidocaldarius DSM 639, complete genome	kinModCall	modified_base	5656	5656	21	-	.	coverage=224;context=GGGGGACAAAAGTGAACTTATGCTGGGTTATTTCACCAAAT;IPDRatio=1.36
gi|68566501|gb|CP000077.1| Sulfolobus acidocaldarius DSM 639, complete genome	kinModCall	.	5674	5674	3	-	.	context=CTACTTAGTTGTGGGTACGGGGGACAAAAGTGAACTTATGC;motif=GGNNBVNND;coverage=201;IPDRatio=0.99;id=GGNNBVNND
gi|68566501|gb|CP000077.1| Sulfolobus acidocaldarius DSM 639, complete genome	kinModCall	.	5676	5676	2	-	.	context=AACTACTTAGTTGTGGGTACGGGGGACAAAAGTGAACTTAT;motif=GGNNBVNND;coverage=221;IPDRatio=0.962;id=GGNNBVNND
gi|68566501|gb|CP000077.1| Sulfolobus acidocaldarius DSM 639, complete genome	kinModCall	.	5681	5681	3	-	.	context=AATTCAACTACTTAGTTGTGGGTACGGGGGACAAAAGTGAA;motif=GGNNBVNND;coverage=204;IPDRatio=0.993;id=GGNNBVNND
gi|68566501|gb|CP000077.1| Sulfolobus acidocaldarius DSM 639, complete genome	kinModCall	modified_base	5683	5683	22	-	.	coverage=215;context=AAAATTCAACTACTTAGTTGTGGGTACGGGGGACAAAAGTG;IPDRatio=1.42
gi|68566501|gb|CP000077.1| Sulfolobus acidocaldarius DSM 639, complete genome	kinModCall	modified_base	5754	5754	22	-	.	coverage=223;context=ACTAATGATAAAATTATTTCGGGCAACATAAAAGCAAGAAG;IPDRatio=1.49
gi|68566501|gb|CP000077.1| Sulfolobus acidocaldarius DSM 639, complete genome	kinModCall	.	5799	5799	0	-	.	context=ATAAACATAGATCCAATAGTGGATCAATTTAGGTTAGCGGT;motif=GGNNBVNND;coverage=222;IPDRatio=0.827;id=GGNNBVNND
gi|68566501|gb|CP000077.1| Sulfolobus acidocaldarius DSM 639, complete genome	kinModCall	.	5808	5808	20	+	.	context=CTAAATTGATCCACTATTGGATCTATGTTTATGATCGTGTA;motif=GGATCY;coverage=233;IPDRatio=1.356;id=GGATCY
gi|68566501|gb|CP000077.1| Sulfolobus acidocaldarius DSM 639, complete genome	kinModCall	.	5809	5809	3	-	.	context=GTACACGATCATAAACATAGATCCAATAGTGGATCAATTTA;motif=AGATCC;coverage=226;IPDRatio=0.993;id=AGATCC
gi|68566501|gb|CP000077.1| Sulfolobus acidocaldarius DSM 639, complete genome	kinModCall	modified_base	5825	5825	34	+	.	coverage=224;context=TGGATCTATGTTTATGATCGTGTACTTTGATTCAGTAGCAT;IPDRatio=1.62
gi|68566501|gb|CP000077.1| Sulfolobus acidocaldarius DSM 639, complete genome	kinModCall	.	5873	5873	4	+	.	context=ACGTAAAATCATGAAGGCATGGTCTAAATCTTCTTTTGGTG;motif=GGNNBVNND;coverage=230;IPDRatio=1.044;id=GGNNBVNND
gi|68566501|gb|CP000077.1| Sulfolobus acidocaldarius DSM 639, complete genome	kinModCall	modified_base	5890	5890	28	+	.	context=CATGGTCTAAATCTTCTTTTGGTGTACTTGATGAAGGCATT;motif=GGNNBVNND;coverage=228;IPDRatio=1.56;id=GGNNBVNND
gi|68566501|gb|CP000077.1| Sulfolobus acidocaldarius DSM 639, complete genome	kinModCall	.	5964	5964	5	+	.	context=AAAAGAACTGAAGCAACAGAGGAGTCTATACCTCCACTTAA;motif=GGNNBVNND;coverage=227;IPDRatio=1.079;id=GGNNBVNND
gi|68566501|gb|CP000077.1| Sulfolobus acidocaldarius DSM 639, complete genome	kinModCall	.	5987	5987	5	-	.	context=GAAAGAGCGGAGGTATAATTGGATTAAGTGGAGGTATAGAC;motif=GGNNBVNND;coverage=214;IPDRatio=1.066;id=GGNNBVNND
gi|68566501|gb|CP000077.1| Sulfolobus acidocaldarius DSM 639, complete genome	kinModCall	modified_base	5996	5996	23	-	.	context=ATAACAGTGGAAAGAGCGGAGGTATAATTGGATTAAGTGGA;motif=GGNNBVNND;coverage=218;IPDRatio=1.46;id=GGNNBVNND
gi|68566501|gb|CP000077.1| Sulfolobus acidocaldarius DSM 639, complete genome	kinModCall	modified_base	6011	6011	23	+	.	coverage=227;context=TATACCTCCGCTCTTTCCACTGTTATTGATGTAATCCTTAA;IPDRatio=1.40
gi|68566501|gb|CP000077.1| Sulfolobus acidocaldarius DSM 639, complete genome	kinModCall	.	6027	6027	14	-	.	context=TACTTAGTCAAGAGAATTAAGGATTACATCAATAACAGTGG;motif=GGNNBVNND;coverage=214;IPDRatio=1.263;id=GGNNBVNND
gi|68566501|gb|CP000077.1| Sulfolobus acidocaldarius DSM 639, complete genome	kinModCall	modified_base	6035	6035	22	+	.	coverage=234;context=ATTGATGTAATCCTTAATTCTCTTGACTAAGTATTCAGTAA;IPDRatio=1.39
gi|68566501|gb|CP000077.1| Sulfolobus acidocaldarius DSM 639, complete genome	kinModCall	modified_base	6072	6072	34	+	.	coverage=232;context=GTAACTAAAGGGAAATTAAGTGTTAATTTTTCCCTTACATA;IPDRatio=1.58
gi|68566501|gb|CP000077.1| Sulfolobus acidocaldarius DSM 639, complete genome	kinModCall	m4C	6096	6096	27	+	.	context=AATTTTTCCCTTACATATTCCGGCATCATCAATTTATAATC;fracLow=0.966;coverage=226;IPDRatio=1.67;fracUp=1.000;frac=1.000;identificationQv=10
gi|68566501|gb|CP000077.1| Sulfolobus acidocaldarius DSM 639, complete genome	kinModCall	.	6096	6096	7	-	.	context=GATTATAAATTGATGATGCCGGAATATGTAAGGGAAAAATT;motif=GGNNBVNND;coverage=223;IPDRatio=1.12;id=GGNNBVNND
gi|68566501|gb|CP000077.1| Sulfolobus acidocaldarius DSM 639, complete genome	kinModCall	.	6117	6117	4	-	.	context=ACTGTTAATAGCACTCAGTAGGATTATAAATTGATGATGCC;motif=GGNNBVNND;coverage=216;IPDRatio=1.025;id=GGNNBVNND
gi|68566501|gb|CP000077.1| Sulfolobus acidocaldarius DSM 639, complete genome	kinModCall	modified_base	6120	6120	22	-	.	coverage=216;context=TATACTGTTAATAGCACTCAGTAGGATTATAAATTGATGAT;IPDRatio=1.40
gi|68566501|gb|CP000077.1| Sulfolobus acidocaldarius DSM 639, complete genome	kinModCall	modified_base	6173	6173	45	-	.	coverage=218;context=TAAATTCCACACCATTTACAGTGCAAGTATATTCAGAATAC;IPDRatio=1.70
gi|68566501|gb|CP000077.1| Sulfolobus acidocaldarius DSM 639, complete genome	kinModCall	.	6181	6181	0	+	.	context=AATATACTTGCACTGTAAATGGTGTGGAATTTATAGCCTCT;motif=GGNNBVNND;coverage=232;IPDRatio=0.757;id=GGNNBVNND
gi|68566501|gb|CP000077.1| Sulfolobus acidocaldarius DSM 639, complete genome	kinModCall	modified_base	6195	6195	24	+	.	coverage=240;context=GTAAATGGTGTGGAATTTATAGCCTCTAATGAATTGCTGGC;IPDRatio=1.37
gi|68566501|gb|CP000077.1| Sulfolobus acidocaldarius DSM 639, complete genome	kinModCall	modified_base	6201	6201	28	-	.	coverage=217;context=GCGTATGCCAGCAATTCATTAGAGGCTATAAATTCCACACC;IPDRatio=1.48
gi|68566501|gb|CP000077.1| Sulfolobus acidocaldarius DSM 639, complete genome	kinModCall	.	6244	6244	9	+	.	context=ACACCAGAGCACTAGAGTTTGGCGGGATAACAGTCTCAGTT;motif=GGNNBVNND;coverage=235;IPDRatio=1.15;id=GGNNBVNND
gi|68566501|gb|CP000077.1| Sulfolobus acidocaldarius DSM 639, complete genome	kinModCall	modified_base	6246	6246	50	+	.	coverage=236;context=ACCAGAGCACTAGAGTTTGGCGGGATAACAGTCTCAGTTGA;IPDRatio=1.75
gi|68566501|gb|CP000077.1| Sulfolobus acidocaldarius DSM 639, complete genome	kinModCall	modified_base	6247	6247	44	+	.	context=CCAGAGCACTAGAGTTTGGCGGGATAACAGTCTCAGTTGAA;motif=GGNNBVNND;coverage=227;IPDRatio=2.13;id=GGNNBVNND
gi|68566501|gb|CP000077.1| Sulfolobus acidocaldarius DSM 639, complete genome	kinModCall	modified_base	6255	6255	30	-	.	coverage=207;context=GTATGGAATTCAACTGAGACTGTTATCCCGCCAAACTCTAG;IPDRatio=1.50
gi|68566501|gb|CP000077.1| Sulfolobus acidocaldarius DSM 639, complete genome	kinModCall	.	6276	6276	7	-	.	context=ATACCTAACAATCTAAACATGGTATGGAATTCAACTGAGAC;motif=GGNNBVNND;coverage=214;IPDRatio=1.117;id=GGNNBVNND
gi|68566501|gb|CP000077.1| Sulfolobus acidocaldarius DSM 639, complete genome	kinModCall	.	6292	6292	10	+	.	context=ATACCATGTTTAGATTGTTAGGTATAGATACTCTAACTAAT;motif=GGNNBVNND;coverage=234;IPDRatio=1.179;id=GGNNBVNND
gi|68566501|gb|CP000077.1| Sulfolobus acidocaldarius DSM 639, complete genome	kinModCall	modified_base	6320	6320	23	+	.	coverage=216;context=TACTCTAACTAATGTTATATTGACCGGTTCATTTTTAGTGT;IPDRatio=1.45
gi|68566501|gb|CP000077.1| Sulfolobus acidocaldarius DSM 639, complete genome	kinModCall	.	6325	6325	10	+	.	context=TAACTAATGTTATATTGACCGGTTCATTTTTAGTGTTTTGG;motif=GGNNBVNND;coverage=240;IPDRatio=1.189;id=GGNNBVNND
gi|68566501|gb|CP000077.1| Sulfolobus acidocaldarius DSM 639, complete genome	kinModCall	modified_base	6325	6325	23	-	.	coverage=191;context=CCAAAACACTAAAAATGAACCGGTCAATATAACATTAGTTA;IPDRatio=1.44
gi|68566501|gb|CP000077.1| Sulfolobus acidocaldarius DSM 639, complete genome	kinModCall	.	6348	6348	0	-	.	context=TATACTGCTTTAATAATTAAGGTCCAAAACACTAAAAATGA;motif=GGNNBVNND;coverage=218;IPDRatio=0.84;id=GGNNBVNND
gi|68566501|gb|CP000077.1| Sulfolobus acidocaldarius DSM 639, complete genome	kinModCall	modified_base	6370	6370	25	+	.	context=TAATTATTAAAGCAGTATATGGTGGGGTATTCTGCAAGGTG;motif=GGNNBVNND;coverage=234;IPDRatio=1.47;id=GGNNBVNND
gi|68566501|gb|CP000077.1| Sulfolobus acidocaldarius DSM 639, complete genome	kinModCall	modified_base	6371	6371	21	+	.	coverage=203;context=AATTATTAAAGCAGTATATGGTGGGGTATTCTGCAAGGTGT;IPDRatio=1.41
gi|68566501|gb|CP000077.1| Sulfolobus acidocaldarius DSM 639, complete genome	kinModCall	modified_base	6373	6373	34	+	.	coverage=229;context=TTATTAAAGCAGTATATGGTGGGGTATTCTGCAAGGTGTAT;IPDRatio=1.63
gi|68566501|gb|CP000077.1| Sulfolobus acidocaldarius DSM 639, complete genome	kinModCall	.	6423	6423	1	-	.	context=TACGCCCACGAGTCTTACGTGGCTTCAAATCCACTAAAAAT;motif=GGNNBVNND;coverage=214;IPDRatio=0.926;id=GGNNBVNND
gi|68566501|gb|CP000077.1| Sulfolobus acidocaldarius DSM 639, complete genome	kinModCall	modified_base	6523	6523	28	+	.	context=TAAAGTTAAGTTTGATTGTTGGGAGCTTATACTGAGTTCTA;motif=GGNNBVNND;coverage=233;IPDRatio=1.47;id=GGNNBVNND
gi|68566501|gb|CP000077.1| Sulfolobus acidocaldarius DSM 639, complete genome	kinModCall	modified_base	6526	6526	28	-	.	coverage=215;context=GTTTAGAACTCAGTATAAGCTCCCAACAATCAAACTTAACT;IPDRatio=1.58
gi|68566501|gb|CP000077.1| Sulfolobus acidocaldarius DSM 639, complete genome	kinModCall	modified_base	6537	6537	22	+	.	coverage=236;context=ATTGTTGGGAGCTTATACTGAGTTCTAAACAGGGAAGTGAA;IPDRatio=1.36
gi|68566501|gb|CP000077.1| Sulfolobus acidocaldarius DSM 639, complete genome	kinModCall	modified_base	6547	6547	22	+	.	coverage=232;context=GCTTATACTGAGTTCTAAACAGGGAAGTGAAGATCAACGGT;IPDRatio=1.40
gi|68566501|gb|CP000077.1| Sulfolobus acidocaldarius DSM 639, complete genome	kinModCall	m4C	6588	6588	45	+	.	context=ATCCACATAAAGAAATATTCCGTTAGTGTCCTCCACAGAAA;fracLow=0.593;coverage=212;IPDRatio=1.71;fracUp=1.000;frac=0.805;identificationQv=19
gi|68566501|gb|CP000077.1| Sulfolobus acidocaldarius DSM 639, complete genome	kinModCall	.	6588	6588	7	-	.	context=TTTCTGTGGAGGACACTAACGGAATATTTCTTTATGTGGAT;motif=GGNNBVNND;coverage=220;IPDRatio=1.134;id=GGNNBVNND
gi|68566501|gb|CP000077.1| Sulfolobus acidocaldarius DSM 639, complete genome	kinModCall	.	6610	6610	2	-	.	context=ATTTCCACTCATCATCTCATGGTTTCTGTGGAGGACACTAA;motif=GGNNBVNND;coverage=217;IPDRatio=0.95;id=GGNNBVNND
gi|68566501|gb|CP000077.1| Sulfolobus acidocaldarius DSM 639, complete genome	kinModCall	modified_base	6663	6663	42	+	.	context=TCCTTCAAATAATCAAAGAGTTGGTAATATAAGTATGTTAA;motif=BTTGGTAVY;coverage=237;IPDRatio=1.88;id=BTTGGTAVY
gi|68566501|gb|CP000077.1| Sulfolobus acidocaldarius DSM 639, complete genome	kinModCall	modified_base	6701	6701	25	-	.	context=GGTTCTTCACTATAGTGTTTGGCGTAGTAGCCATATTCTTA;motif=GGNNBVNND;coverage=220;IPDRatio=1.52;id=GGNNBVNND
gi|68566501|gb|CP000077.1| Sulfolobus acidocaldarius DSM 639, complete genome	kinModCall	.	6724	6724	0	+	.	context=ACACTATAGTGAAGAACCATGGCTCCATAGGATACAATCCA;motif=GGNNBVNND;coverage=238;IPDRatio=0.828;id=GGNNBVNND
gi|68566501|gb|CP000077.1| Sulfolobus acidocaldarius DSM 639, complete genome	kinModCall	.	6729	6729	2	-	.	context=TACTCTGGATTGTATCCTATGGAGCCATGGTTCTTCACTAT;motif=GGNNBVNND;coverage=222;IPDRatio=0.948;id=GGNNBVNND
gi|68566501|gb|CP000077.1| Sulfolobus acidocaldarius DSM 639, complete genome	kinModCall	.	6743	6743	1	-	.	context=TTACAGTTATCTCATACTCTGGATTGTATCCTATGGAGCCA;motif=GGNNBVNND;coverage=221;IPDRatio=0.872;id=GGNNBVNND
gi|68566501|gb|CP000077.1| Sulfolobus acidocaldarius DSM 639, complete genome	kinModCall	.	6781	6781	3	+	.	context=TAAGACCTATCTGACCAACTGGTATCAGTTGCGTATTCAAT;motif=GGNNBVNND;coverage=235;IPDRatio=1.006;id=GGNNBVNND
gi|68566501|gb|CP000077.1| Sulfolobus acidocaldarius DSM 639, complete genome	kinModCall	.	6829	6829	7	+	.	context=TGTTGCCTATGAATCTCACAGGATTCCAAGCTAGAAATGGA;motif=GGNNBVNND;coverage=234;IPDRatio=1.13;id=GGNNBVNND
gi|68566501|gb|CP000077.1| Sulfolobus acidocaldarius DSM 639, complete genome	kinModCall	.	6835	6835	8	-	.	context=AAATATTCCATTTCTAGCTTGGAATCCTGTGAGATTCATAG;motif=GGNNBVNND;coverage=217;IPDRatio=1.142;id=GGNNBVNND
gi|68566501|gb|CP000077.1| Sulfolobus acidocaldarius DSM 639, complete genome	kinModCall	.	6847	6847	17	+	.	context=CAGGATTCCAAGCTAGAAATGGAATATTTATGATGGATAGT;motif=GGNNBVNND;coverage=227;IPDRatio=1.379;id=GGNNBVNND
gi|68566501|gb|CP000077.1| Sulfolobus acidocaldarius DSM 639, complete genome	kinModCall	modified_base	6866	6866	21	+	.	coverage=228;context=TGGAATATTTATGATGGATAGTGTAATAAGGAATGATAGGA;IPDRatio=1.43
gi|68566501|gb|CP000077.1| Sulfolobus acidocaldarius DSM 639, complete genome	kinModCall	.	6875	6875	10	+	.	context=TATGATGGATAGTGTAATAAGGAATGATAGGAAGTAACTAG;motif=GGNNBVNND;coverage=224;IPDRatio=1.172;id=GGNNBVNND
gi|68566501|gb|CP000077.1| Sulfolobus acidocaldarius DSM 639, complete genome	kinModCall	modified_base	6910	6910	21	+	.	coverage=226;context=AACTAGATCTAAGAAATTGTTTGCCCACGTTGTCGCTTCTG;IPDRatio=1.37
gi|68566501|gb|CP000077.1| Sulfolobus acidocaldarius DSM 639, complete genome	kinModCall	.	6934	6934	7	-	.	context=CCCTTTTCTACTGATTTACAGGATCAGAAGCGACAACGTGG;motif=GGNNBVNND;coverage=216;IPDRatio=1.121;id=GGNNBVNND
gi|68566501|gb|CP000077.1| Sulfolobus acidocaldarius DSM 639, complete genome	kinModCall	.	6964	6964	6	-	.	context=ATCATTTTCCCAACTATCATGGCTTGCTTTCCCTTTTCTAC;motif=GGNNBVNND;coverage=218;IPDRatio=1.109;id=GGNNBVNND
gi|68566501|gb|CP000077.1| Sulfolobus acidocaldarius DSM 639, complete genome	kinModCall	modified_base	6983	6983	27	+	.	coverage=229;context=CCATGATAGTTGGGAAAATGATATGGCTAAGGCTAAGCTAA;IPDRatio=1.46
gi|68566501|gb|CP000077.1| Sulfolobus acidocaldarius DSM 639, complete genome	kinModCall	.	7010	7010	2	-	.	context=ACGTTAAGAAGAATTATCTAGGAGGAATTAGCTTAGCCTTA;motif=GGNNBVNND;coverage=213;IPDRatio=0.975;id=GGNNBVNND
gi|68566501|gb|CP000077.1| Sulfolobus acidocaldarius DSM 639, complete genome	kinModCall	modified_base	7032	7032	22	-	.	coverage=222;context=TCAACTTTTCTGGCTTTATCTTACGTTAAGAAGAATTATCT;IPDRatio=1.35
gi|68566501|gb|CP000077.1| Sulfolobus acidocaldarius DSM 639, complete genome	kinModCall	modified_base	7051	7051	21	+	.	coverage=225;context=AAGATAAAGCCAGAAAAGTTGATGCGATAACTATAGGCACG;IPDRatio=1.35
gi|68566501|gb|CP000077.1| Sulfolobus acidocaldarius DSM 639, complete genome	kinModCall	.	7066	7066	7	+	.	context=AAGTTGATGCGATAACTATAGGCACGCCATAGAAAGGTGGT;motif=GGNNBVNND;coverage=226;IPDRatio=1.098;id=GGNNBVNND
gi|68566501|gb|CP000077.1| Sulfolobus acidocaldarius DSM 639, complete genome	kinModCall	.	7073	7073	10	-	.	context=TATCCATACCACCTTTCTATGGCGTGCCTATAGTTATCGCA;motif=GGNNBVNND;coverage=213;IPDRatio=1.198;id=GGNNBVNND
gi|68566501|gb|CP000077.1| Sulfolobus acidocaldarius DSM 639, complete genome	kinModCall	.	7084	7084	13	+	.	context=TAGGCACGCCATAGAAAGGTGGTATGGATACTGCAGTGATT;motif=GGNNBVNND;coverage=225;IPDRatio=1.251;id=GGNNBVNND
gi|68566501|gb|CP000077.1| Sulfolobus acidocaldarius DSM 639, complete genome	kinModCall	modified_base	7138	7138	26	+	.	coverage=225;context=TGACAGGAAAAAGTGCAAATGGATCGTCCTTTTCTTTACCA;IPDRatio=1.42
gi|68566501|gb|CP000077.1| Sulfolobus acidocaldarius DSM 639, complete genome	kinModCall	modified_base	7139	7139	32	+	.	coverage=187;context=GACAGGAAAAAGTGCAAATGGATCGTCCTTTTCTTTACCAA;IPDRatio=1.55
gi|68566501|gb|CP000077.1| Sulfolobus acidocaldarius DSM 639, complete genome	kinModCall	modified_base	7165	7165	28	+	.	coverage=221;context=CCTTTTCTTTACCAATTTTGTAGAGTAACAAGCCTAATATG;IPDRatio=1.54
gi|68566501|gb|CP000077.1| Sulfolobus acidocaldarius DSM 639, complete genome	kinModCall	.	7178	7178	3	-	.	context=TTATATTTGCAGTCATATTAGGCTTGTTACTCTACAAAATT;motif=GGNNBVNND;coverage=213;IPDRatio=1.01;id=GGNNBVNND
gi|68566501|gb|CP000077.1| Sulfolobus acidocaldarius DSM 639, complete genome	kinModCall	modified_base	7226	7226	21	-	.	coverage=218;context=TAATAAAGGCGTTTAACTTACCTGGTTACGTTTTAAATGCT;IPDRatio=1.37
gi|68566501|gb|CP000077.1| Sulfolobus acidocaldarius DSM 639, complete genome	kinModCall	modified_base	7246	7246	31	-	.	coverage=213;context=TTATATCCCCATTTATCTTCTAATAAAGGCGTTTAACTTAC;IPDRatio=1.53
gi|68566501|gb|CP000077.1| Sulfolobus acidocaldarius DSM 639, complete genome	kinModCall	modified_base	7258	7258	30	+	.	context=CCTTTATTAGAAGATAAATGGGGATATAAACGATAAACGAG;motif=GGNNBVNND;coverage=213;IPDRatio=1.52;id=GGNNBVNND
gi|68566501|gb|CP000077.1| Sulfolobus acidocaldarius DSM 639, complete genome	kinModCall	.	7282	7282	3	+	.	context=TATAAACGATAAACGAGAACGGAGGATAGATGAAGTTACTT;motif=GGNNBVNND;coverage=219;IPDRatio=1.002;id=GGNNBVNND
gi|68566501|gb|CP000077.1| Sulfolobus acidocaldarius DSM 639, complete genome	kinModCall	.	7310	7310	17	-	.	context=CAACTTATACCTTATCTGGAGGTGTAGCAAGTAACTTCATC;motif=GGNNBVNND;coverage=215;IPDRatio=1.369;id=GGNNBVNND
gi|68566501|gb|CP000077.1| Sulfolobus acidocaldarius DSM 639, complete genome	kinModCall	.	7320	7320	9	+	.	context=CTTGCTACACCTCCAGATAAGGTATAAGTTGGTTGGACTGT;motif=GGNNBVNND;coverage=220;IPDRatio=1.167;id=GGNNBVNND
gi|68566501|gb|CP000077.1| Sulfolobus acidocaldarius DSM 639, complete genome	kinModCall	.	7330	7330	3	+	.	context=CTCCAGATAAGGTATAAGTTGGTTGGACTGTATGTGGTCCA;motif=GGNNBVNND;coverage=222;IPDRatio=0.981;id=GGNNBVNND
gi|68566501|gb|CP000077.1| Sulfolobus acidocaldarius DSM 639, complete genome	kinModCall	.	7334	7334	2	+	.	context=AGATAAGGTATAAGTTGGTTGGACTGTATGTGGTCCATATA;motif=GGNNBVNND;coverage=211;IPDRatio=0.974;id=GGNNBVNND
gi|68566501|gb|CP000077.1| Sulfolobus acidocaldarius DSM 639, complete genome	kinModCall	.	7345	7345	8	+	.	context=AAGTTGGTTGGACTGTATGTGGTCCATATACCATCTCGTAA;motif=GGNNBVNND;coverage=211;IPDRatio=1.154;id=GGNNBVNND
gi|68566501|gb|CP000077.1| Sulfolobus acidocaldarius DSM 639, complete genome	kinModCall	.	7349	7349	15	-	.	context=ATCCTTACGAGATGGTATATGGACCACATACAGTCCAACCA;motif=GGNNBVNND;coverage=208;IPDRatio=1.29;id=GGNNBVNND
gi|68566501|gb|CP000077.1| Sulfolobus acidocaldarius DSM 639, complete genome	kinModCall	.	7356	7356	3	-	.	context=GGCAAAAATCCTTACGAGATGGTATATGGACCACATACAGT;motif=GGNNBVNND;coverage=208;IPDRatio=0.986;id=GGNNBVNND
gi|68566501|gb|CP000077.1| Sulfolobus acidocaldarius DSM 639, complete genome	kinModCall	modified_base	7375	7375	30	+	.	coverage=220;context=CCATCTCGTAAGGATTTTTGCCCTGGAAAAAGTTGTTCAAT;IPDRatio=1.51
gi|68566501|gb|CP000077.1| Sulfolobus acidocaldarius DSM 639, complete genome	kinModCall	modified_base	7475	7475	35	+	.	coverage=215;context=AAATAGGAAAGTTAATGTGGCAATAATAACCACGAAATCAT;IPDRatio=1.62
gi|68566501|gb|CP000077.1| Sulfolobus acidocaldarius DSM 639, complete genome	kinModCall	modified_base	7477	7477	21	-	.	coverage=210;context=AGATGATTTCGTGGTTATTATTGCCACATTAACTTTCCTAT;IPDRatio=1.36
gi|68566501|gb|CP000077.1| Sulfolobus acidocaldarius DSM 639, complete genome	kinModCall	.	7520	7520	8	+	.	context=TCTCTCCATTTTCCTTTGTGGGCTTAATATTTCAGGATATA;motif=GGNNBVNND;coverage=202;IPDRatio=1.169;id=GGNNBVNND
gi|68566501|gb|CP000077.1| Sulfolobus acidocaldarius DSM 639, complete genome	kinModCall	.	7563	7563	15	-	.	context=TCTATCTCCTTCTTCTCTGTGGTAGCCATAATAATAATAGC;motif=GGNNBVNND;coverage=205;IPDRatio=1.271;id=GGNNBVNND
gi|68566501|gb|CP000077.1| Sulfolobus acidocaldarius DSM 639, complete genome	kinModCall	.	7704	7704	2	-	.	context=AAGGTCTTTATTATTTCTGTGGATTCAGAATTACGTAGACG;motif=GGNNBVNND;coverage=213;IPDRatio=0.978;id=GGNNBVNND
gi|68566501|gb|CP000077.1| Sulfolobus acidocaldarius DSM 639, complete genome	kinModCall	.	7759	7759	2	-	.	context=TACTCCTGGAAGAGATACTAGGAAGAGTAACTTCTAACAAA;motif=GGNNBVNND;coverage=212;IPDRatio=0.944;id=GGNNBVNND
gi|68566501|gb|CP000077.1| Sulfolobus acidocaldarius DSM 639, complete genome	kinModCall	.	7772	7772	3	-	.	context=CAAAACAGGGATATACTCCTGGAAGAGATACTAGGAAGAGT;motif=GGNNBVNND;coverage=211;IPDRatio=1.003;id=GGNNBVNND
gi|68566501|gb|CP000077.1| Sulfolobus acidocaldarius DSM 639, complete genome	kinModCall	.	7774	7774	11	+	.	context=TCTTCCTAGTATCTCTTCCAGGAGTATATCCCTGTTTTGTA;motif=GGNNBVNND;coverage=213;IPDRatio=1.212;id=GGNNBVNND
gi|68566501|gb|CP000077.1| Sulfolobus acidocaldarius DSM 639, complete genome	kinModCall	modified_base	7850	7850	30	-	.	coverage=197;context=ACATCAAATTACCCTGTTATTGCTGTTGTTCATAGGTCAAT;IPDRatio=1.49
gi|68566501|gb|CP000077.1| Sulfolobus acidocaldarius DSM 639, complete genome	kinModCall	modified_base	7886	7886	26	-	.	coverage=211;context=TCTGTTTCCCTCAAAAATTTGATAAATAAAATACTGACATC;IPDRatio=1.43
gi|68566501|gb|CP000077.1| Sulfolobus acidocaldarius DSM 639, complete genome	kinModCall	modified_base	7906	7906	26	-	.	coverage=215;context=TAGGACCCATGGAACTTTCCTCTGTTTCCCTCAAAAATTTG;IPDRatio=1.44
gi|68566501|gb|CP000077.1| Sulfolobus acidocaldarius DSM 639, complete genome	kinModCall	.	7919	7919	9	+	.	context=GAAACAGAGGAAAGTTCCATGGGTCCTATTTCGTCAATCAA;motif=GGNNBVNND;coverage=207;IPDRatio=1.179;id=GGNNBVNND
gi|68566501|gb|CP000077.1| Sulfolobus acidocaldarius DSM 639, complete genome	kinModCall	.	7924	7924	4	-	.	context=TCATCTTGATTGACGAAATAGGACCCATGGAACTTTCCTCT;motif=GGNNBVNND;coverage=203;IPDRatio=1.05;id=GGNNBVNND
gi|68566501|gb|CP000077.1| Sulfolobus acidocaldarius DSM 639, complete genome	kinModCall	.	7951	7951	0	+	.	context=GTCAATCAAGATGATATCAGGGAAGCTAAATATTTCTTCCT;motif=GGNNBVNND;coverage=193;IPDRatio=0.855;id=GGNNBVNND
gi|68566501|gb|CP000077.1| Sulfolobus acidocaldarius DSM 639, complete genome	kinModCall	modified_base	7956	7956	23	-	.	coverage=211;context=GCTCGAGGAAGAAATATTTAGCTTCCCTGATATCATCTTGA;IPDRatio=1.42
gi|68566501|gb|CP000077.1| Sulfolobus acidocaldarius DSM 639, complete genome	kinModCall	.	7970	7970	2	-	.	context=AATTTCGTAAGACAGCTCGAGGAAGAAATATTTAGCTTCCC;motif=GGNNBVNND;coverage=217;IPDRatio=0.949;id=GGNNBVNND
gi|68566501|gb|CP000077.1| Sulfolobus acidocaldarius DSM 639, complete genome	kinModCall	modified_base	7997	7997	21	-	.	coverage=221;context=GGAAAATATTATGTAGTCTTAGAAGATAATTTCGTAAGACA;IPDRatio=1.38
gi|68566501|gb|CP000077.1| Sulfolobus acidocaldarius DSM 639, complete genome	kinModCall	.	8022	8022	9	-	.	context=AGACGCTAGAAGTGGAATCAGGATTGGAAAATATTATGTAG;motif=GGNNBVNND;coverage=213;IPDRatio=1.172;id=GGNNBVNND
gi|68566501|gb|CP000077.1| Sulfolobus acidocaldarius DSM 639, complete genome	kinModCall	.	8029	8029	18	-	.	context=CTAGAGTAGACGCTAGAAGTGGAATCAGGATTGGAAAATAT;motif=GGNNBVNND;coverage=213;IPDRatio=1.32;id=GGNNBVNND
gi|68566501|gb|CP000077.1| Sulfolobus acidocaldarius DSM 639, complete genome	kinModCall	modified_base	8055	8055	22	-	.	context=CCTATCAGGCAAAGAGGCTTGGCTTGCTAGAGTAGACGCTA;motif=GGNNBVNND;coverage=216;IPDRatio=1.46;id=GGNNBVNND
gi|68566501|gb|CP000077.1| Sulfolobus acidocaldarius DSM 639, complete genome	kinModCall	.	8060	8060	7	-	.	context=AGCGTCCTATCAGGCAAAGAGGCTTGGCTTGCTAGAGTAGA;motif=GGNNBVNND;coverage=213;IPDRatio=1.112;id=GGNNBVNND
gi|68566501|gb|CP000077.1| Sulfolobus acidocaldarius DSM 639, complete genome	kinModCall	.	8074	8074	4	+	.	context=CCAAGCCTCTTTGCCTGATAGGACGCTTTTAATTTTAAAGC;motif=GGNNBVNND;coverage=216;IPDRatio=1.023;id=GGNNBVNND
gi|68566501|gb|CP000077.1| Sulfolobus acidocaldarius DSM 639, complete genome	kinModCall	modified_base	8076	8076	24	-	.	coverage=214;context=GGGCTTTAAAATTAAAAGCGTCCTATCAGGCAAAGAGGCTT;IPDRatio=1.49
gi|68566501|gb|CP000077.1| Sulfolobus acidocaldarius DSM 639, complete genome	kinModCall	modified_base	8091	8091	24	-	.	coverage=215;context=TAATAATACTAGAATGGGCTTTAAAATTAAAAGCGTCCTAT;IPDRatio=1.38
gi|68566501|gb|CP000077.1| Sulfolobus acidocaldarius DSM 639, complete genome	kinModCall	.	8199	8199	4	-	.	context=AACAGGCAAACCAGGCATAGGGAAGACAACACTTCTCTTCA;motif=GGNNBVNND;coverage=198;IPDRatio=1.029;id=GGNNBVNND
gi|68566501|gb|CP000077.1| Sulfolobus acidocaldarius DSM 639, complete genome	kinModCall	.	8206	8206	5	-	.	context=TATACATAACAGGCAAACCAGGCATAGGGAAGACAACACTT;motif=GGNNBVNND;coverage=209;IPDRatio=1.059;id=GGNNBVNND
gi|68566501|gb|CP000077.1| Sulfolobus acidocaldarius DSM 639, complete genome	kinModCall	.	8208	8208	7	+	.	context=GTGTTGTCTTCCCTATGCCTGGTTTGCCTGTTATGTATATT;motif=GGNNBVNND;coverage=215;IPDRatio=1.127;id=GGNNBVNND
gi|68566501|gb|CP000077.1| Sulfolobus acidocaldarius DSM 639, complete genome	kinModCall	modified_base	8216	8216	41	-	.	coverage=212;context=CCTTTTAGAATATACATAACAGGCAAACCAGGCATAGGGAA;IPDRatio=1.58
gi|68566501|gb|CP000077.1| Sulfolobus acidocaldarius DSM 639, complete genome	kinModCall	modified_base	8230	8230	27	-	.	coverage=210;context=CTCTAATGGATAAGCCTTTTAGAATATACATAACAGGCAAA;IPDRatio=1.46
gi|68566501|gb|CP000077.1| Sulfolobus acidocaldarius DSM 639, complete genome	kinModCall	modified_base	8253	8253	25	-	.	coverage=154;context=AAGCATATATAATAGATAGGGAACTCTAATGGATAAGCCTT;IPDRatio=1.48
gi|68566501|gb|CP000077.1| Sulfolobus acidocaldarius DSM 639, complete genome	kinModCall	.	8274	8274	4	+	.	context=CCTATCTATTATATATGCTTGGGTTAACTGACATTAAGTTT;motif=GGNNBVNND;coverage=215;IPDRatio=1.036;id=GGNNBVNND
gi|68566501|gb|CP000077.1| Sulfolobus acidocaldarius DSM 639, complete genome	kinModCall	modified_base	8305	8305	22	-	.	coverage=209;context=AAACTAATAAACCAAAAATCTCTAAATCTTAAAACTTAATG;IPDRatio=1.37
gi|68566501|gb|CP000077.1| Sulfolobus acidocaldarius DSM 639, complete genome	kinModCall	modified_base	8313	8313	23	+	.	context=TTTAAGATTTAGAGATTTTTGGTTTATTAGTTTGTAATGCA;motif=GGNNBVNND;coverage=207;IPDRatio=1.45;id=GGNNBVNND
gi|68566501|gb|CP000077.1| Sulfolobus acidocaldarius DSM 639, complete genome	kinModCall	modified_base	8331	8331	21	-	.	coverage=209;context=GATTTGTAGTATAAAAAATGCATTACAAACTAATAAACCAA;IPDRatio=1.40
gi|68566501|gb|CP000077.1| Sulfolobus acidocaldarius DSM 639, complete genome	kinModCall	modified_base	8353	8353	23	+	.	coverage=213;context=ATTTTTTATACTACAAATCTGAAGAGTAAGAAATATGGCTA;IPDRatio=1.42
gi|68566501|gb|CP000077.1| Sulfolobus acidocaldarius DSM 639, complete genome	kinModCall	modified_base	8371	8371	36	+	.	coverage=209;context=CTGAAGAGTAAGAAATATGGCTAACGGAGTTTACATGTACG;IPDRatio=1.56
gi|68566501|gb|CP000077.1| Sulfolobus acidocaldarius DSM 639, complete genome	kinModCall	modified_base	8377	8377	25	+	.	coverage=188;context=AGTAAGAAATATGGCTAACGGAGTTTACATGTACGTAATTC;IPDRatio=1.47
gi|68566501|gb|CP000077.1| Sulfolobus acidocaldarius DSM 639, complete genome	kinModCall	modified_base	8399	8399	24	+	.	coverage=214;context=GTTTACATGTACGTAATTCAGGCTAAATTTAATAACGAATG;IPDRatio=1.40
gi|68566501|gb|CP000077.1| Sulfolobus acidocaldarius DSM 639, complete genome	kinModCall	modified_base	8419	8419	24	-	.	coverage=189;context=TTTGGAGAGAGGTTGACCACCATTCGTTATTAAATTTAGCC;IPDRatio=1.40
gi|68566501|gb|CP000077.1| Sulfolobus acidocaldarius DSM 639, complete genome	kinModCall	.	8429	8429	15	-	.	context=TTCCTTCTTGTTTGGAGAGAGGTTGACCACCATTCGTTATT;motif=GGNNBVNND;coverage=203;IPDRatio=1.308;id=GGNNBVNND
gi|68566501|gb|CP000077.1| Sulfolobus acidocaldarius DSM 639, complete genome	kinModCall	.	8446	8446	20	+	.	context=AACCTCTCTCCAAACAAGAAGGAATATATTAAATAGAATAG;motif=GGNNBVNND;coverage=200;IPDRatio=1.403;id=GGNNBVNND
gi|68566501|gb|CP000077.1| Sulfolobus acidocaldarius DSM 639, complete genome	kinModCall	.	8477	8477	7	+	.	context=AATAGAATAGAAGAATTAGAGGCTCGTAGTAAGAATGATCT;motif=GGNNBVNND;coverage=205;IPDRatio=1.13;id=GGNNBVNND
gi|68566501|gb|CP000077.1| Sulfolobus acidocaldarius DSM 639, complete genome	kinModCall	modified_base	8483	8483	40	+	.	coverage=208;context=ATAGAAGAATTAGAGGCTCGTAGTAAGAATGATCTTGTTGC;IPDRatio=1.64
gi|68566501|gb|CP000077.1| Sulfolobus acidocaldarius DSM 639, complete genome	kinModCall	modified_base	8497	8497	33	+	.	coverage=204;context=GGCTCGTAGTAAGAATGATCTTGTTGCATTAAAGAGATTTA;IPDRatio=1.52
gi|68566501|gb|CP000077.1| Sulfolobus acidocaldarius DSM 639, complete genome	kinModCall	.	8552	8552	9	+	.	context=GATGGTCATCTTTTATATTGGGTATCAGACTTTGATACGTC;motif=GGNNBVNND;coverage=198;IPDRatio=1.191;id=GGNNBVNND
gi|68566501|gb|CP000077.1| Sulfolobus acidocaldarius DSM 639, complete genome	kinModCall	modified_base	8570	8570	28	+	.	coverage=206;context=TGGGTATCAGACTTTGATACGTCTAAACTAAATAACCTCAG;IPDRatio=1.49
gi|68566501|gb|CP000077.1| Sulfolobus acidocaldarius DSM 639, complete genome	kinModCall	modified_base	8571	8571	35	+	.	coverage=205;context=GGGTATCAGACTTTGATACGTCTAAACTAAATAACCTCAGA;IPDRatio=1.63
gi|68566501|gb|CP000077.1| Sulfolobus acidocaldarius DSM 639, complete genome	kinModCall	.	8597	8597	3	-	.	context=CCTTCCCCTGAAGAAATCAGGGAATATCTGAGGTTATTTAG;motif=GGNNBVNND;coverage=190;IPDRatio=1.0;id=GGNNBVNND
gi|68566501|gb|CP000077.1| Sulfolobus acidocaldarius DSM 639, complete genome	kinModCall	.	8612	8612	13	+	.	context=TATTCCCTGATTTCTTCAGGGGAAGGATTTTTAGAGGAGAA;motif=GGNNBVNND;coverage=185;IPDRatio=1.278;id=GGNNBVNND
gi|68566501|gb|CP000077.1| Sulfolobus acidocaldarius DSM 639, complete genome	kinModCall	modified_base	8639	8639	21	-	.	coverage=190;context=GGTTTAAAATACGAAAATAGTGTAAGCTTCTCCTCTAAAAA;IPDRatio=1.44
gi|68566501|gb|CP000077.1| Sulfolobus acidocaldarius DSM 639, complete genome	kinModCall	.	8659	8659	2	-	.	context=AACCACCAATATAAGGTGATGGTTTAAAATACGAAAATAGT;motif=GGNNBVNND;coverage=208;IPDRatio=0.98;id=GGNNBVNND
gi|68566501|gb|CP000077.1| Sulfolobus acidocaldarius DSM 639, complete genome	kinModCall	.	8676	8676	3	+	.	context=AACCATCACCTTATATTGGTGGTTCAGCTGATAAATTAGCC;motif=GGNNBVNND;coverage=200;IPDRatio=0.99;id=GGNNBVNND
gi|68566501|gb|CP000077.1| Sulfolobus acidocaldarius DSM 639, complete genome	kinModCall	modified_base	8694	8694	22	+	.	coverage=198;context=GTGGTTCAGCTGATAAATTAGCCTCTTACCTTAGACTAGAA;IPDRatio=1.37
gi|68566501|gb|CP000077.1| Sulfolobus acidocaldarius DSM 639, complete genome	kinModCall	modified_base	8727	8727	30	+	.	coverage=203;context=GACTAGAACCTCTCAGGTATTTTATAGCATACCCAATGAAA;IPDRatio=1.61
gi|68566501|gb|CP000077.1| Sulfolobus acidocaldarius DSM 639, complete genome	kinModCall	.	8739	8739	12	-	.	context=TTCAGGAGATTTTTTCATTGGGTATGCTATAAAATACCTGA;motif=GGNNBVNND;coverage=203;IPDRatio=1.227;id=GGNNBVNND
gi|68566501|gb|CP000077.1| Sulfolobus acidocaldarius DSM 639, complete genome	kinModCall	modified_base	8755	8755	21	-	.	coverage=209;context=AAGGTAGTAAATACCATTCAGGAGATTTTTTCATTGGGTAT;IPDRatio=1.36
gi|68566501|gb|CP000077.1| Sulfolobus acidocaldarius DSM 639, complete genome	kinModCall	modified_base	8798	8798	23	+	.	context=GAAGAACGTAAAGAGATAATGGATGAGCATATAGAGATAGC;motif=GGNNBVNND;coverage=200;IPDRatio=1.49;id=GGNNBVNND
gi|68566501|gb|CP000077.1| Sulfolobus acidocaldarius DSM 639, complete genome	kinModCall	modified_base	8807	8807	21	+	.	coverage=210;context=AAAGAGATAATGGATGAGCATATAGAGATAGCAAAGACCCA;IPDRatio=1.39
gi|68566501|gb|CP000077.1| Sulfolobus acidocaldarius DSM 639, complete genome	kinModCall	.	8841	8841	2	+	.	context=AGACCCATCCTGATAATCAGGGAATCAGGTCATATACCACT;motif=GGNNBVNND;coverage=190;IPDRatio=0.953;id=GGNNBVNND
gi|68566501|gb|CP000077.1| Sulfolobus acidocaldarius DSM 639, complete genome	kinModCall	.	8858	8858	4	-	.	context=GCAATACCAAAAGAATAAGTGGTATATGACCTGATTCCCTG;motif=GGNNBVNND;coverage=208;IPDRatio=1.048;id=GGNNBVNND
gi|68566501|gb|CP000077.1| Sulfolobus acidocaldarius DSM 639, complete genome	kinModCall	modified_base	8882	8882	30	-	.	coverage=194;context=TAAATTACCACGAACTCATAGTCAGCAATACCAAAAGAATA;IPDRatio=1.48
gi|68566501|gb|CP000077.1| Sulfolobus acidocaldarius DSM 639, complete genome	kinModCall	modified_base	8890	8890	22	+	.	coverage=193;context=TGGTATTGCTGACTATGAGTTCGTGGTAATTTATGAAGCTC;IPDRatio=1.44
gi|68566501|gb|CP000077.1| Sulfolobus acidocaldarius DSM 639, complete genome	kinModCall	modified_base	8894	8894	29	+	.	coverage=207;context=ATTGCTGACTATGAGTTCGTGGTAATTTATGAAGCTCCAGA;IPDRatio=1.57
gi|68566501|gb|CP000077.1| Sulfolobus acidocaldarius DSM 639, complete genome	kinModCall	.	8939	8939	6	+	.	context=TCCAAGTGGATAAATGTAGTGGAGCGACTCAGGGAGGCAAA;motif=GGNNBVNND;coverage=218;IPDRatio=1.087;id=GGNNBVNND
gi|68566501|gb|CP000077.1| Sulfolobus acidocaldarius DSM 639, complete genome	kinModCall	.	8950	8950	2	+	.	context=AAATGTAGTGGAGCGACTCAGGGAGGCAAAGGCAAGAAAGT;motif=GGNNBVNND;coverage=219;IPDRatio=0.97;id=GGNNBVNND
gi|68566501|gb|CP000077.1| Sulfolobus acidocaldarius DSM 639, complete genome	kinModCall	.	8951	8951	3	+	.	context=AATGTAGTGGAGCGACTCAGGGAGGCAAAGGCAAGAAAGTG;motif=GGNNBVNND;coverage=205;IPDRatio=1.018;id=GGNNBVNND
gi|68566501|gb|CP000077.1| Sulfolobus acidocaldarius DSM 639, complete genome	kinModCall	.	8971	8971	4	+	.	context=GGAGGCAAAGGCAAGAAAGTGGGTTGTTTCAGAGGAGCCTA;motif=GGNNBVNND;coverage=209;IPDRatio=1.048;id=GGNNBVNND
gi|68566501|gb|CP000077.1| Sulfolobus acidocaldarius DSM 639, complete genome	kinModCall	modified_base	8972	8972	38	+	.	coverage=189;context=GAGGCAAAGGCAAGAAAGTGGGTTGTTTCAGAGGAGCCTAT;IPDRatio=1.66
gi|68566501|gb|CP000077.1| Sulfolobus acidocaldarius DSM 639, complete genome	kinModCall	.	8984	8984	13	+	.	context=AGAAAGTGGGTTGTTTCAGAGGAGCCTATCCTTGTAGGAGA;motif=GGNNBVNND;coverage=211;IPDRatio=1.245;id=GGNNBVNND
gi|68566501|gb|CP000077.1| Sulfolobus acidocaldarius DSM 639, complete genome	kinModCall	.	8989	8989	5	-	.	context=CGATCTCTCCTACAAGGATAGGCTCCTCTGAAACAACCCAC;motif=GGNNBVNND;coverage=211;IPDRatio=1.068;id=GGNNBVNND
gi|68566501|gb|CP000077.1| Sulfolobus acidocaldarius DSM 639, complete genome	kinModCall	modified_base	9010	9010	30	+	.	coverage=181;context=TATCCTTGTAGGAGAGATCGGATCTCTTGATATTTTCTTGA;IPDRatio=1.54
gi|68566501|gb|CP000077.1| Sulfolobus acidocaldarius DSM 639, complete genome	kinModCall	modified_base	9011	9011	40	+	.	context=ATCCTTGTAGGAGAGATCGGATCTCTTGATATTTTCTTGAA;motif=GGATCY;coverage=218;IPDRatio=1.61;id=GGATCY
gi|68566501|gb|CP000077.1| Sulfolobus acidocaldarius DSM 639, complete genome	kinModCall	.	9012	9012	14	-	.	context=TTTCAAGAAAATATCAAGAGATCCGATCTCTCCTACAAGGA;motif=AGATCC;coverage=222;IPDRatio=1.268;id=AGATCC
gi|68566501|gb|CP000077.1| Sulfolobus acidocaldarius DSM 639, complete genome	kinModCall	.	9042	9042	1	+	.	context=TTTTCTTGAAATGAATAAGAGGCTGAGAATAGTTTTTCCGT;motif=GGNNBVNND;coverage=214;IPDRatio=0.888;id=GGNNBVNND
gi|68566501|gb|CP000077.1| Sulfolobus acidocaldarius DSM 639, complete genome	kinModCall	modified_base	9045	9045	23	+	.	coverage=214;context=TCTTGAAATGAATAAGAGGCTGAGAATAGTTTTTCCGTCCT;IPDRatio=1.41
gi|68566501|gb|CP000077.1| Sulfolobus acidocaldarius DSM 639, complete genome	kinModCall	m4C	9060	9060	39	+	.	context=GAGGCTGAGAATAGTTTTTCCGTCCTCTATTTTTCCTTCAT;fracLow=0.371;coverage=209;IPDRatio=1.61;fracUp=0.829;frac=0.619;identificationQv=13
gi|68566501|gb|CP000077.1| Sulfolobus acidocaldarius DSM 639, complete genome	kinModCall	.	9064	9064	13	-	.	context=ATAGATGAAGGAAAAATAGAGGACGGAAAAACTATTCTCAG;motif=GGNNBVNND;coverage=211;IPDRatio=1.224;id=GGNNBVNND
gi|68566501|gb|CP000077.1| Sulfolobus acidocaldarius DSM 639, complete genome	kinModCall	modified_base	9066	9066	23	-	.	coverage=212;context=TGATAGATGAAGGAAAAATAGAGGACGGAAAAACTATTCTC;IPDRatio=1.43
gi|68566501|gb|CP000077.1| Sulfolobus acidocaldarius DSM 639, complete genome	kinModCall	modified_base	9067	9067	31	-	.	coverage=217;context=ATGATAGATGAAGGAAAAATAGAGGACGGAAAAACTATTCT;IPDRatio=1.53
gi|68566501|gb|CP000077.1| Sulfolobus acidocaldarius DSM 639, complete genome	kinModCall	.	9139	9139	1	-	.	context=AAAACTACTCAAAAATTAGAGGAGTATGAGGTAATAGAGCC;motif=GGNNBVNND;coverage=216;IPDRatio=0.923;id=GGNNBVNND
gi|68566501|gb|CP000077.1| Sulfolobus acidocaldarius DSM 639, complete genome	kinModCall	modified_base	9142	9142	24	-	.	coverage=221;context=ACAAAAACTACTCAAAAATTAGAGGAGTATGAGGTAATAGA;IPDRatio=1.40
gi|68566501|gb|CP000077.1| Sulfolobus acidocaldarius DSM 639, complete genome	kinModCall	.	9183	9183	13	+	.	context=CAAATTTGTAGCTATATATAGGTGCATTAACTCTGTTGCTA;motif=GGNNBVNND;coverage=209;IPDRatio=1.266;id=GGNNBVNND
gi|68566501|gb|CP000077.1| Sulfolobus acidocaldarius DSM 639, complete genome	kinModCall	.	9207	9207	14	-	.	context=TAAAATTCTATGTCTCCCCTGGAATAGCAACAGAGTTAATG;motif=GGNNBVNND;coverage=218;IPDRatio=1.3;id=GGNNBVNND
gi|68566501|gb|CP000077.1| Sulfolobus acidocaldarius DSM 639, complete genome	kinModCall	.	9210	9210	7	+	.	context=TAACTCTGTTGCTATTCCAGGGGAGACATAGAATTTTAAAA;motif=GGNNBVNND;coverage=189;IPDRatio=1.134;id=GGNNBVNND
gi|68566501|gb|CP000077.1| Sulfolobus acidocaldarius DSM 639, complete genome	kinModCall	modified_base	9217	9217	22	+	.	coverage=213;context=GTTGCTATTCCAGGGGAGACATAGAATTTTAAAACCTTGAA;IPDRatio=1.39
gi|68566501|gb|CP000077.1| Sulfolobus acidocaldarius DSM 639, complete genome	kinModCall	.	9248	9248	7	+	.	context=AAACCTTGAATAATTTAAGGGGAACATAACCTATTTCCTCC;motif=GGNNBVNND;coverage=188;IPDRatio=1.13;id=GGNNBVNND
gi|68566501|gb|CP000077.1| Sulfolobus acidocaldarius DSM 639, complete genome	kinModCall	.	9268	9268	4	-	.	context=ACTGCAAGAAGAGAGTTAGAGGAGGAAATAGGTTATGTTCC;motif=GGNNBVNND;coverage=216;IPDRatio=1.024;id=GGNNBVNND
gi|68566501|gb|CP000077.1| Sulfolobus acidocaldarius DSM 639, complete genome	kinModCall	.	9292	9292	20	+	.	context=AACTCTCTTCTTGCAGTTAGATCCTCACTTTCCCCTTCCTC;motif=AGATCC;coverage=214;IPDRatio=1.357;id=AGATCC
gi|68566501|gb|CP000077.1| Sulfolobus acidocaldarius DSM 639, complete genome	kinModCall	modified_base	9293	9293	40	-	.	context=AGAGGAAGGGGAAAGTGAGGATCTAACTGCAAGAAGAGAGT;motif=GGATCY;coverage=220;IPDRatio=1.62;id=GGATCY
gi|68566501|gb|CP000077.1| Sulfolobus acidocaldarius DSM 639, complete genome	kinModCall	.	9310	9310	0	-	.	context=TTTCCTGCTGGAACAATAGAGGAAGGGGAAAGTGAGGATCT;motif=GGNNBVNND;coverage=210;IPDRatio=0.851;id=GGNNBVNND
gi|68566501|gb|CP000077.1| Sulfolobus acidocaldarius DSM 639, complete genome	kinModCall	.	9321	9321	2	-	.	context=GGTTATATGAGTTTCCTGCTGGAACAATAGAGGAAGGGGAA;motif=GGNNBVNND;coverage=214;IPDRatio=0.971;id=GGNNBVNND
gi|68566501|gb|CP000077.1| Sulfolobus acidocaldarius DSM 639, complete genome	kinModCall	modified_base	9355	9355	22	+	.	coverage=201;context=TATAACCACTTTCCTAATATGGGTCTGTATTGTTTGATCAA;IPDRatio=1.40
gi|68566501|gb|CP000077.1| Sulfolobus acidocaldarius DSM 639, complete genome	kinModCall	.	9356	9356	7	+	.	context=ATAACCACTTTCCTAATATGGGTCTGTATTGTTTGATCAAA;motif=GGNNBVNND;coverage=195;IPDRatio=1.142;id=GGNNBVNND
gi|68566501|gb|CP000077.1| Sulfolobus acidocaldarius DSM 639, complete genome	kinModCall	modified_base	9374	9374	23	-	.	coverage=190;context=AGGACCAGAGAGGATAATTTTGATCAAACAATACAGACCCA;IPDRatio=1.51
gi|68566501|gb|CP000077.1| Sulfolobus acidocaldarius DSM 639, complete genome	kinModCall	modified_base	9385	9385	22	-	.	coverage=206;context=GCTCCCTTTTTAGGACCAGAGAGGATAATTTTGATCAAACA;IPDRatio=1.43
gi|68566501|gb|CP000077.1| Sulfolobus acidocaldarius DSM 639, complete genome	kinModCall	.	9393	9393	7	-	.	context=TAGTCATTGCTCCCTTTTTAGGACCAGAGAGGATAATTTTG;motif=GGNNBVNND;coverage=210;IPDRatio=1.116;id=GGNNBVNND
gi|68566501|gb|CP000077.1| Sulfolobus acidocaldarius DSM 639, complete genome	kinModCall	.	9400	9400	20	+	.	context=ATCCTCTCTGGTCCTAAAAAGGGAGCAATGACTACTGAGCC;motif=GGNNBVNND;coverage=199;IPDRatio=1.426;id=GGNNBVNND
gi|68566501|gb|CP000077.1| Sulfolobus acidocaldarius DSM 639, complete genome	kinModCall	modified_base	9401	9401	58	+	.	context=TCCTCTCTGGTCCTAAAAAGGGAGCAATGACTACTGAGCCT;motif=GGNNBVNND;coverage=197;IPDRatio=2.21;id=GGNNBVNND
gi|68566501|gb|CP000077.1| Sulfolobus acidocaldarius DSM 639, complete genome	kinModCall	modified_base	9402	9402	23	+	.	coverage=153;context=CCTCTCTGGTCCTAAAAAGGGAGCAATGACTACTGAGCCTC;IPDRatio=1.60
gi|68566501|gb|CP000077.1| Sulfolobus acidocaldarius DSM 639, complete genome	kinModCall	modified_base	9420	9420	39	-	.	context=AAGCATTTGTGAGACATAGAGGCTCAGTAGTCATTGCTCCC;motif=GGNNBVNND;coverage=216;IPDRatio=1.75;id=GGNNBVNND
gi|68566501|gb|CP000077.1| Sulfolobus acidocaldarius DSM 639, complete genome	kinModCall	modified_base	9430	9430	22	-	.	coverage=200;context=CAAGTGGAGAAAGCATTTGTGAGACATAGAGGCTCAGTAGT;IPDRatio=1.37
gi|68566501|gb|CP000077.1| Sulfolobus acidocaldarius DSM 639, complete genome	kinModCall	modified_base	9431	9431	29	-	.	coverage=209;context=ACAAGTGGAGAAAGCATTTGTGAGACATAGAGGCTCAGTAG;IPDRatio=1.46
gi|68566501|gb|CP000077.1| Sulfolobus acidocaldarius DSM 639, complete genome	kinModCall	modified_base	9432	9432	21	-	.	coverage=204;context=AACAAGTGGAGAAAGCATTTGTGAGACATAGAGGCTCAGTA;IPDRatio=1.53
gi|68566501|gb|CP000077.1| Sulfolobus acidocaldarius DSM 639, complete genome	kinModCall	modified_base	9487	9487	22	-	.	coverage=207;context=TATTCGTCTAAGAAATTTGATGTACTAATTGAGAACTTTAA;IPDRatio=1.45
gi|68566501|gb|CP000077.1| Sulfolobus acidocaldarius DSM 639, complete genome	kinModCall	.	9518	9518	1	+	.	context=TAGACGAATATATTCTCATAGGACTAAAAATTAATCCAATG;motif=GGNNBVNND;coverage=208;IPDRatio=0.907;id=GGNNBVNND
gi|68566501|gb|CP000077.1| Sulfolobus acidocaldarius DSM 639, complete genome	kinModCall	modified_base	9524	9524	23	-	.	coverage=208;context=AAATATCATTGGATTAATTTTTAGTCCTATGAGAATATATT;IPDRatio=1.38
gi|68566501|gb|CP000077.1| Sulfolobus acidocaldarius DSM 639, complete genome	kinModCall	modified_base	9531	9531	27	+	.	coverage=195;context=TCTCATAGGACTAAAAATTAATCCAATGATATTTTTGCTTT;IPDRatio=1.46
gi|68566501|gb|CP000077.1| Sulfolobus acidocaldarius DSM 639, complete genome	kinModCall	.	9534	9534	15	-	.	context=AGCAAAGCAAAAATATCATTGGATTAATTTTTAGTCCTATG;motif=GGNNBVNND;coverage=216;IPDRatio=1.292;id=GGNNBVNND
gi|68566501|gb|CP000077.1| Sulfolobus acidocaldarius DSM 639, complete genome	kinModCall	modified_base	9591	9591	21	-	.	coverage=208;context=TTTTATAGTGTTAGGAGTTGTCCTCTTCTTAATTGACTGGG;IPDRatio=1.38
gi|68566501|gb|CP000077.1| Sulfolobus acidocaldarius DSM 639, complete genome	kinModCall	modified_base	9623	9623	30	+	.	coverage=203;context=ACTATAAAAGCTATTGAAAATATTAATGTTAAAGTAAGTGC;IPDRatio=1.50
gi|68566501|gb|CP000077.1| Sulfolobus acidocaldarius DSM 639, complete genome	kinModCall	modified_base	9636	9636	21	+	.	coverage=201;context=TTGAAAATATTAATGTTAAAGTAAGTGCCCCTACATTTAAA;IPDRatio=1.33
gi|68566501|gb|CP000077.1| Sulfolobus acidocaldarius DSM 639, complete genome	kinModCall	modified_base	9638	9638	23	-	.	coverage=192;context=GTTTTAAATGTAGGGGCACTTACTTTAACATTAATATTTTC;IPDRatio=1.41
gi|68566501|gb|CP000077.1| Sulfolobus acidocaldarius DSM 639, complete genome	kinModCall	m4C	9644	9644	38	+	.	context=ATTAATGTTAAAGTAAGTGCCCCTACATTTAAAACATCACT;fracLow=0.398;coverage=206;IPDRatio=1.59;fracUp=0.764;frac=0.588;identificationQv=10
gi|68566501|gb|CP000077.1| Sulfolobus acidocaldarius DSM 639, complete genome	kinModCall	modified_base	9646	9646	33	-	.	context=TAAGTGATGTTTTAAATGTAGGGGCACTTACTTTAACATTA;motif=GGNNBVNND;coverage=207;IPDRatio=1.61;id=GGNNBVNND
gi|68566501|gb|CP000077.1| Sulfolobus acidocaldarius DSM 639, complete genome	kinModCall	.	9679	9679	15	-	.	context=AAATACCTTTAGAAGTATTCGGAATAATTAAGATAAGTGAT;motif=GGNNBVNND;coverage=208;IPDRatio=1.323;id=GGNNBVNND
gi|68566501|gb|CP000077.1| Sulfolobus acidocaldarius DSM 639, complete genome	kinModCall	modified_base	9681	9681	23	-	.	coverage=190;context=AGAAATACCTTTAGAAGTATTCGGAATAATTAAGATAAGTG;IPDRatio=1.45
gi|68566501|gb|CP000077.1| Sulfolobus acidocaldarius DSM 639, complete genome	kinModCall	modified_base	9686	9686	24	+	.	coverage=202;context=ATCTTAATTATTCCGAATACTTCTAAAGGTATTTCTACAGC;IPDRatio=1.41
gi|68566501|gb|CP000077.1| Sulfolobus acidocaldarius DSM 639, complete genome	kinModCall	modified_base	9693	9693	38	+	.	coverage=196;context=TTATTCCGAATACTTCTAAAGGTATTTCTACAGCACTTTTG;IPDRatio=1.69
gi|68566501|gb|CP000077.1| Sulfolobus acidocaldarius DSM 639, complete genome	kinModCall	modified_base	9752	9752	41	-	.	coverage=211;context=GGAGTGGCTAAAGTATCTATACTTAATATGTTAAAAGTGTC;IPDRatio=1.62
gi|68566501|gb|CP000077.1| Sulfolobus acidocaldarius DSM 639, complete genome	kinModCall	modified_base	9771	9771	22	-	.	coverage=168;context=TTATTTATTTATAGGTGGAGGAGTGGCTAAAGTATCTATAC;IPDRatio=1.41
gi|68566501|gb|CP000077.1| Sulfolobus acidocaldarius DSM 639, complete genome	kinModCall	.	9772	9772	18	-	.	context=ATTATTTATTTATAGGTGGAGGAGTGGCTAAAGTATCTATA;motif=GGNNBVNND;coverage=201;IPDRatio=1.4;id=GGNNBVNND
gi|68566501|gb|CP000077.1| Sulfolobus acidocaldarius DSM 639, complete genome	kinModCall	.	9775	9775	11	-	.	context=ATGATTATTTATTTATAGGTGGAGGAGTGGCTAAAGTATCT;motif=GGNNBVNND;coverage=201;IPDRatio=1.209;id=GGNNBVNND
gi|68566501|gb|CP000077.1| Sulfolobus acidocaldarius DSM 639, complete genome	kinModCall	.	9778	9778	1	-	.	context=TTGATGATTATTTATTTATAGGTGGAGGAGTGGCTAAAGTA;motif=GGNNBVNND;coverage=208;IPDRatio=0.862;id=GGNNBVNND
gi|68566501|gb|CP000077.1| Sulfolobus acidocaldarius DSM 639, complete genome	kinModCall	.	9801	9801	1	+	.	context=TAAATAAATAATCATCAAAGGGAAGAAGTGGAATTACAGAA;motif=GGNNBVNND;coverage=193;IPDRatio=0.904;id=GGNNBVNND
gi|68566501|gb|CP000077.1| Sulfolobus acidocaldarius DSM 639, complete genome	kinModCall	modified_base	9823	9823	32	+	.	context=AAGAAGTGGAATTACAGAAAGGATGAATAATAATATTTTAA;motif=GGNNBVNND;coverage=200;IPDRatio=1.73;id=GGNNBVNND
gi|68566501|gb|CP000077.1| Sulfolobus acidocaldarius DSM 639, complete genome	kinModCall	modified_base	9851	9851	30	+	.	coverage=211;context=AATAATATTTTAAAATATCTAGAGCGAGAAAACTTACTTAG;IPDRatio=1.48
gi|68566501|gb|CP000077.1| Sulfolobus acidocaldarius DSM 639, complete genome	kinModCall	modified_base	9899	9899	22	-	.	coverage=207;context=GGATTTGTTTTAAGAAAACCTTTACGAAGAAATAAAAATAT;IPDRatio=1.38
gi|68566501|gb|CP000077.1| Sulfolobus acidocaldarius DSM 639, complete genome	kinModCall	modified_base	9934	9934	22	+	.	coverage=201;context=AAATCCTAAAGCATAAGTGAGCGTTTTAGCTAAAGCTGCCC;IPDRatio=1.42
gi|68566501|gb|CP000077.1| Sulfolobus acidocaldarius DSM 639, complete genome	kinModCall	modified_base	9951	9951	29	-	.	coverage=205;context=AGTTATTTCGGGTTTAGGGGCAGCTTTAGCTAAAACGCTCA;IPDRatio=1.50
gi|68566501|gb|CP000077.1| Sulfolobus acidocaldarius DSM 639, complete genome	kinModCall	modified_base	9953	9953	26	+	.	coverage=213;context=AGCGTTTTAGCTAAAGCTGCCCCTAAACCCGAAATAACTAT;IPDRatio=1.48
gi|68566501|gb|CP000077.1| Sulfolobus acidocaldarius DSM 639, complete genome	kinModCall	.	9953	9953	7	-	.	context=ATAGTTATTTCGGGTTTAGGGGCAGCTTTAGCTAAAACGCT;motif=GGNNBVNND;coverage=177;IPDRatio=1.119;id=GGNNBVNND
gi|68566501|gb|CP000077.1| Sulfolobus acidocaldarius DSM 639, complete genome	kinModCall	modified_base	9954	9954	23	+	.	coverage=207;context=GCGTTTTAGCTAAAGCTGCCCCTAAACCCGAAATAACTATT;IPDRatio=1.41
gi|68566501|gb|CP000077.1| Sulfolobus acidocaldarius DSM 639, complete genome	kinModCall	.	9955	9955	6	-	.	context=CAATAGTTATTTCGGGTTTAGGGGCAGCTTTAGCTAAAACG;motif=GGNNBVNND;coverage=202;IPDRatio=1.094;id=GGNNBVNND
gi|68566501|gb|CP000077.1| Sulfolobus acidocaldarius DSM 639, complete genome	kinModCall	modified_base	9961	9961	28	-	.	context=TTATAGCAATAGTTATTTCGGGTTTAGGGGCAGCTTTAGCT;motif=GGNNBVNND;coverage=196;IPDRatio=1.45;id=GGNNBVNND
gi|68566501|gb|CP000077.1| Sulfolobus acidocaldarius DSM 639, complete genome	kinModCall	modified_base	9982	9982	26	-	.	coverage=180;context=GGATAAACATAGAAAATTTTGTTATAGCAATAGTTATTTCG;IPDRatio=1.70
gi|68566501|gb|CP000077.1| Sulfolobus acidocaldarius DSM 639, complete genome	kinModCall	modified_base	9983	9983	34	-	.	coverage=183;context=GGGATAAACATAGAAAATTTTGTTATAGCAATAGTTATTTC;IPDRatio=1.67
gi|68566501|gb|CP000077.1| Sulfolobus acidocaldarius DSM 639, complete genome	kinModCall	modified_base	10039	10039	24	-	.	coverage=185;context=TCCCGTTCCTTGGTGCTCCTTATACATTGATAGCAACATAT;IPDRatio=1.50
gi|68566501|gb|CP000077.1| Sulfolobus acidocaldarius DSM 639, complete genome	kinModCall	.	10041	10041	12	+	.	context=ATGTTGCTATCAATGTATAAGGAGCACCAAGGAACGGGAGA;motif=GGNNBVNND;coverage=209;IPDRatio=1.253;id=GGNNBVNND
gi|68566501|gb|CP000077.1| Sulfolobus acidocaldarius DSM 639, complete genome	kinModCall	modified_base	10041	10041	30	-	.	coverage=199;context=TCTCCCGTTCCTTGGTGCTCCTTATACATTGATAGCAACAT;IPDRatio=1.62
gi|68566501|gb|CP000077.1| Sulfolobus acidocaldarius DSM 639, complete genome	kinModCall	.	10051	10051	9	+	.	context=CAATGTATAAGGAGCACCAAGGAACGGGAGAGCATTTGAGG;motif=GGNNBVNND;coverage=200;IPDRatio=1.195;id=GGNNBVNND
gi|68566501|gb|CP000077.1| Sulfolobus acidocaldarius DSM 639, complete genome	kinModCall	modified_base	10056	10056	45	+	.	context=TATAAGGAGCACCAAGGAACGGGAGAGCATTTGAGGCTAAA;motif=GGNNBVNND;coverage=193;IPDRatio=2.00;id=GGNNBVNND
gi|68566501|gb|CP000077.1| Sulfolobus acidocaldarius DSM 639, complete genome	kinModCall	modified_base	10058	10058	24	+	.	coverage=164;context=TAAGGAGCACCAAGGAACGGGAGAGCATTTGAGGCTAAACT;IPDRatio=1.68
gi|68566501|gb|CP000077.1| Sulfolobus acidocaldarius DSM 639, complete genome	kinModCall	modified_base	10118	10118	28	+	.	coverage=200;context=GCCTCTAATAGATAATTATCGATATGCATCATTGATGCTCA;IPDRatio=1.45
gi|68566501|gb|CP000077.1| Sulfolobus acidocaldarius DSM 639, complete genome	kinModCall	modified_base	10131	10131	28	+	.	coverage=204;context=AATTATCGATATGCATCATTGATGCTCAACTTAACATTATT;IPDRatio=1.62
gi|68566501|gb|CP000077.1| Sulfolobus acidocaldarius DSM 639, complete genome	kinModCall	modified_base	10155	10155	26	+	.	coverage=202;context=CTCAACTTAACATTATTAGTGTGTATCCTAAATAATATTTA;IPDRatio=1.46
gi|68566501|gb|CP000077.1| Sulfolobus acidocaldarius DSM 639, complete genome	kinModCall	modified_base	10162	10162	21	-	.	coverage=194;context=TTGCAGATAAATATTATTTAGGATACACACTAATAATGTTA;IPDRatio=1.41
gi|68566501|gb|CP000077.1| Sulfolobus acidocaldarius DSM 639, complete genome	kinModCall	modified_base	10229	10229	35	+	.	coverage=183;context=TATACTTAGGACCTGCAGGTGTTCCCCATAGCGCAAAGAAG;IPDRatio=1.54
gi|68566501|gb|CP000077.1| Sulfolobus acidocaldarius DSM 639, complete genome	kinModCall	.	10233	10233	4	-	.	context=ATTTCTTCTTTGCGCTATGGGGAACACCTGCAGGTCCTAAG;motif=GGNNBVNND;coverage=176;IPDRatio=1.048;id=GGNNBVNND
gi|68566501|gb|CP000077.1| Sulfolobus acidocaldarius DSM 639, complete genome	kinModCall	.	10265	10265	19	+	.	context=AGAAGAAATCTACTATAGACGGAGTAAAAACTGTTAAAGAG;motif=GGNNBVNND;coverage=211;IPDRatio=1.43;id=GGNNBVNND
gi|68566501|gb|CP000077.1| Sulfolobus acidocaldarius DSM 639, complete genome	kinModCall	.	10322	10322	4	+	.	context=TGGAAGTTGAATTTGTTCAAGGAGTGAAAATGAGTAAGGAG;motif=GGNNBVNND;coverage=208;IPDRatio=1.025;id=GGNNBVNND
gi|68566501|gb|CP000077.1| Sulfolobus acidocaldarius DSM 639, complete genome	kinModCall	modified_base	10333	10333	42	+	.	coverage=207;context=TTTGTTCAAGGAGTGAAAATGAGTAAGGAGACAGCAGAAGA;IPDRatio=1.76
gi|68566501|gb|CP000077.1| Sulfolobus acidocaldarius DSM 639, complete genome	kinModCall	modified_base	10358	10358	30	+	.	context=AGGAGACAGCAGAAGAAGTAGGTAGAGTAGCGAAGGAGTTA;motif=GGNNBVNND;coverage=206;IPDRatio=1.62;id=GGNNBVNND
gi|68566501|gb|CP000077.1| Sulfolobus acidocaldarius DSM 639, complete genome	kinModCall	modified_base	10379	10379	39	+	.	context=GTAGAGTAGCGAAGGAGTTAGGGGTAAGATTATCAGTGCAC;motif=GGNNBVNND;coverage=206;IPDRatio=1.74;id=GGNNBVNND
gi|68566501|gb|CP000077.1| Sulfolobus acidocaldarius DSM 639, complete genome	kinModCall	.	10429	10429	4	+	.	context=TTTATAAACTTATGTTCAGAGGAAGACGAGAAAGTACAGGC;motif=GGNNBVNND;coverage=206;IPDRatio=1.037;id=GGNNBVNND
gi|68566501|gb|CP000077.1| Sulfolobus acidocaldarius DSM 639, complete genome	kinModCall	.	10447	10447	4	+	.	context=GAGGAAGACGAGAAAGTACAGGCATCCAAGAAAAGGATACT;motif=GGNNBVNND;coverage=211;IPDRatio=1.019;id=GGNNBVNND
gi|68566501|gb|CP000077.1| Sulfolobus acidocaldarius DSM 639, complete genome	kinModCall	.	10453	10453	3	-	.	context=GTATCAAGTATCCTTTTCTTGGATGCCTGTACTTTCTCGTC;motif=GGNNBVNND;coverage=200;IPDRatio=0.987;id=GGNNBVNND
gi|68566501|gb|CP000077.1| Sulfolobus acidocaldarius DSM 639, complete genome	kinModCall	modified_base	10483	10483	25	+	.	context=ATACTTGATACTGCAGATAGGGCAGAGAGCATGGGTGCAGA;motif=GGNNBVNND;coverage=197;IPDRatio=1.36;id=GGNNBVNND
gi|68566501|gb|CP000077.1| Sulfolobus acidocaldarius DSM 639, complete genome	kinModCall	.	10495	10495	5	+	.	context=GCAGATAGGGCAGAGAGCATGGGTGCAGATGCTATAGCTAT;motif=GGNNBVNND;coverage=203;IPDRatio=1.052;id=GGNNBVNND
gi|68566501|gb|CP000077.1| Sulfolobus acidocaldarius DSM 639, complete genome	kinModCall	.	10496	10496	8	+	.	context=CAGATAGGGCAGAGAGCATGGGTGCAGATGCTATAGCTATT;motif=GGNNBVNND;coverage=202;IPDRatio=1.158;id=GGNNBVNND
gi|68566501|gb|CP000077.1| Sulfolobus acidocaldarius DSM 639, complete genome	kinModCall	.	10545	10545	0	-	.	context=TTTTCCCATAACATTCCTCTGGTTTCATTTTACCGTAAAAC;motif=GGNNBVNND;coverage=202;IPDRatio=0.797;id=GGNNBVNND
gi|68566501|gb|CP000077.1| Sulfolobus acidocaldarius DSM 639, complete genome	kinModCall	.	10549	10549	11	+	.	context=TACGGTAAAATGAAACCAGAGGAATGTTATGGGAAAATTAA;motif=GGNNBVNND;coverage=211;IPDRatio=1.235;id=GGNNBVNND
gi|68566501|gb|CP000077.1| Sulfolobus acidocaldarius DSM 639, complete genome	kinModCall	modified_base	10585	10585	21	+	.	coverage=212;context=ATTAAATCTGAATTAGGAGAGGTTGTGGATAGTGCTAGATC;IPDRatio=1.38
gi|68566501|gb|CP000077.1| Sulfolobus acidocaldarius DSM 639, complete genome	kinModCall	.	10610	10610	4	+	.	context=TGGATAGTGCTAGATCTAATGGAATCAAAAACGTAAAATTT;motif=GGNNBVNND;coverage=219;IPDRatio=1.036;id=GGNNBVNND
gi|68566501|gb|CP000077.1| Sulfolobus acidocaldarius DSM 639, complete genome	kinModCall	modified_base	10631	10631	26	+	.	context=GAATCAAAAACGTAAAATTTGGCGTAGAGACTATGGCTAAG;motif=GGNNBVNND;coverage=216;IPDRatio=1.54;id=GGNNBVNND
gi|68566501|gb|CP000077.1| Sulfolobus acidocaldarius DSM 639, complete genome	kinModCall	modified_base	10664	10664	21	+	.	context=TGGCTAAGGAGACAGCTTTTGGCTCACTAGACGAGGTCATT;motif=GGNNBVNND;coverage=219;IPDRatio=1.46;id=GGNNBVNND
gi|68566501|gb|CP000077.1| Sulfolobus acidocaldarius DSM 639, complete genome	kinModCall	modified_base	10716	10716	21	-	.	context=TATGTGCCCAATCAATGTAGGGAATAACACCTTTTATTTCC;motif=GGNNBVNND;coverage=188;IPDRatio=1.43;id=GGNNBVNND
gi|68566501|gb|CP000077.1| Sulfolobus acidocaldarius DSM 639, complete genome	kinModCall	.	10742	10742	5	+	.	context=TTGATTGGGCACATACCTTTGGAAGATTGGGTGGTAAGATA;motif=GGNNBVNND;coverage=215;IPDRatio=1.083;id=GGNNBVNND
gi|68566501|gb|CP000077.1| Sulfolobus acidocaldarius DSM 639, complete genome	kinModCall	.	10750	10750	10	+	.	context=GCACATACCTTTGGAAGATTGGGTGGTAAGATAGATTATGA;motif=GGNNBVNND;coverage=209;IPDRatio=1.368;id=GGNNBVNND
gi|68566501|gb|CP000077.1| Sulfolobus acidocaldarius DSM 639, complete genome	kinModCall	modified_base	10751	10751	37	+	.	coverage=209;context=CACATACCTTTGGAAGATTGGGTGGTAAGATAGATTATGAG;IPDRatio=1.64
gi|68566501|gb|CP000077.1| Sulfolobus acidocaldarius DSM 639, complete genome	kinModCall	modified_base	10752	10752	21	+	.	coverage=189;context=ACATACCTTTGGAAGATTGGGTGGTAAGATAGATTATGAGG;IPDRatio=1.60
gi|68566501|gb|CP000077.1| Sulfolobus acidocaldarius DSM 639, complete genome	kinModCall	modified_base	10753	10753	35	+	.	coverage=215;context=CATACCTTTGGAAGATTGGGTGGTAAGATAGATTATGAGGA;IPDRatio=1.61
gi|68566501|gb|CP000077.1| Sulfolobus acidocaldarius DSM 639, complete genome	kinModCall	modified_base	10770	10770	21	+	.	coverage=223;context=GGGTGGTAAGATAGATTATGAGGAAATAATCAATAGACTAG;IPDRatio=1.35
gi|68566501|gb|CP000077.1| Sulfolobus acidocaldarius DSM 639, complete genome	kinModCall	modified_base	10833	10833	33	+	.	coverage=216;context=TATAAATTCCCATTTTGAGTCATTAATTTTTAAAAACGGTA;IPDRatio=1.55
gi|68566501|gb|CP000077.1| Sulfolobus acidocaldarius DSM 639, complete genome	kinModCall	modified_base	10859	10859	26	-	.	coverage=199;context=TATAGGTATATGTTCATCAATATACTTACCGTTTTTAAAAA;IPDRatio=1.47
gi|68566501|gb|CP000077.1| Sulfolobus acidocaldarius DSM 639, complete genome	kinModCall	modified_base	10871	10871	34	-	.	coverage=207;context=AGTATTGTTATCTATAGGTATATGTTCATCAATATACTTAC;IPDRatio=1.49
gi|68566501|gb|CP000077.1| Sulfolobus acidocaldarius DSM 639, complete genome	kinModCall	.	10875	10875	4	-	.	context=GAGGAGTATTGTTATCTATAGGTATATGTTCATCAATATAC;motif=GGNNBVNND;coverage=201;IPDRatio=1.023;id=GGNNBVNND
gi|68566501|gb|CP000077.1| Sulfolobus acidocaldarius DSM 639, complete genome	kinModCall	modified_base	10892	10892	26	-	.	coverage=179;context=AGCTAAAGGTTCAAAAGGAGGAGTATTGTTATCTATAGGTA;IPDRatio=1.57
gi|68566501|gb|CP000077.1| Sulfolobus acidocaldarius DSM 639, complete genome	kinModCall	modified_base	10893	10893	21	-	.	context=TAGCTAAAGGTTCAAAAGGAGGAGTATTGTTATCTATAGGT;motif=GGNNBVNND;coverage=204;IPDRatio=1.44;id=GGNNBVNND
gi|68566501|gb|CP000077.1| Sulfolobus acidocaldarius DSM 639, complete genome	kinModCall	.	10896	10896	3	-	.	context=CTCTAGCTAAAGGTTCAAAAGGAGGAGTATTGTTATCTATA;motif=GGNNBVNND;coverage=194;IPDRatio=0.985;id=GGNNBVNND
gi|68566501|gb|CP000077.1| Sulfolobus acidocaldarius DSM 639, complete genome	kinModCall	.	10905	10905	2	-	.	context=TAACTAATTCTCTAGCTAAAGGTTCAAAAGGAGGAGTATTG;motif=GGNNBVNND;coverage=204;IPDRatio=0.978;id=GGNNBVNND
gi|68566501|gb|CP000077.1| Sulfolobus acidocaldarius DSM 639, complete genome	kinModCall	modified_base	10929	10929	25	+	.	context=AGCTAGAGAATTAGTTAAGAGGAAGGACATTTCAATTTCTC;motif=GGNNBVNND;coverage=211;IPDRatio=1.50;id=GGNNBVNND
gi|68566501|gb|CP000077.1| Sulfolobus acidocaldarius DSM 639, complete genome	kinModCall	modified_base	10999	10999	26	+	.	coverage=216;context=GATGCGCTTAAGATGAAAAAGGTATTGGAAGATCTGGGGTA;IPDRatio=1.50
gi|68566501|gb|CP000077.1| Sulfolobus acidocaldarius DSM 639, complete genome	kinModCall	.	11005	11005	2	+	.	context=CTTAAGATGAAAAAGGTATTGGAAGATCTGGGGTATAAGTT;motif=GGNNBVNND;coverage=221;IPDRatio=0.949;id=GGNNBVNND
gi|68566501|gb|CP000077.1| Sulfolobus acidocaldarius DSM 639, complete genome	kinModCall	.	11014	11014	16	+	.	context=AAAAAGGTATTGGAAGATCTGGGGTATAAGTTTGAATAAGG;motif=GGNNBVNND;coverage=216;IPDRatio=1.339;id=GGNNBVNND
gi|68566501|gb|CP000077.1| Sulfolobus acidocaldarius DSM 639, complete genome	kinModCall	.	11016	11016	12	+	.	context=AAAGGTATTGGAAGATCTGGGGTATAAGTTTGAATAAGGAC;motif=GGNNBVNND;coverage=201;IPDRatio=1.238;id=GGNNBVNND
gi|68566501|gb|CP000077.1| Sulfolobus acidocaldarius DSM 639, complete genome	kinModCall	modified_base	11093	11093	23	+	.	coverage=213;context=TCAGAAAAGAATAATTTTCGTATAGACAAAGAAGTCGCTCG;IPDRatio=1.43
gi|68566501|gb|CP000077.1| Sulfolobus acidocaldarius DSM 639, complete genome	kinModCall	modified_base	11110	11110	30	+	.	coverage=220;context=TCGTATAGACAAAGAAGTCGCTCGGATTGTAAATGATTTTT;IPDRatio=1.49
gi|68566501|gb|CP000077.1| Sulfolobus acidocaldarius DSM 639, complete genome	kinModCall	.	11113	11113	7	+	.	context=TATAGACAAAGAAGTCGCTCGGATTGTAAATGATTTTTCTA;motif=GGNNBVNND;coverage=218;IPDRatio=1.103;id=GGNNBVNND
gi|68566501|gb|CP000077.1| Sulfolobus acidocaldarius DSM 639, complete genome	kinModCall	modified_base	11139	11139	21	-	.	coverage=214;context=CGTAACAACAAAAAATGGATAGGTCTTAGAAAAATCATTTA;IPDRatio=1.38
gi|68566501|gb|CP000077.1| Sulfolobus acidocaldarius DSM 639, complete genome	kinModCall	modified_base	11152	11152	22	+	.	coverage=215;context=TAAGACCTATCCATTTTTTGTTGTTACGGGAAGGGAGAAGA;IPDRatio=1.40
gi|68566501|gb|CP000077.1| Sulfolobus acidocaldarius DSM 639, complete genome	kinModCall	modified_base	11160	11160	35	+	.	context=ATCCATTTTTTGTTGTTACGGGAAGGGAGAAGAAGTTTATA;motif=GGNNBVNND;coverage=197;IPDRatio=1.59;id=GGNNBVNND
gi|68566501|gb|CP000077.1| Sulfolobus acidocaldarius DSM 639, complete genome	kinModCall	modified_base	11161	11161	49	+	.	coverage=157;context=TCCATTTTTTGTTGTTACGGGAAGGGAGAAGAAGTTTATAG;IPDRatio=1.78
gi|68566501|gb|CP000077.1| Sulfolobus acidocaldarius DSM 639, complete genome	kinModCall	modified_base	11162	11162	21	+	.	coverage=218;context=CCATTTTTTGTTGTTACGGGAAGGGAGAAGAAGTTTATAGA;IPDRatio=1.36
gi|68566501|gb|CP000077.1| Sulfolobus acidocaldarius DSM 639, complete genome	kinModCall	modified_base	11164	11164	24	+	.	context=ATTTTTTGTTGTTACGGGAAGGGAGAAGAAGTTTATAGATA;motif=GGNNBVNND;coverage=214;IPDRatio=1.46;id=GGNNBVNND
gi|68566501|gb|CP000077.1| Sulfolobus acidocaldarius DSM 639, complete genome	kinModCall	.	11193	11193	0	-	.	context=ACCAGTAGGTTTAAGTTCAGGGGCTAGAATATCTATAAACT;motif=GGNNBVNND;coverage=207;IPDRatio=0.831;id=GGNNBVNND
gi|68566501|gb|CP000077.1| Sulfolobus acidocaldarius DSM 639, complete genome	kinModCall	.	11206	11206	5	-	.	context=TTTCTAATATCCAACCAGTAGGTTTAAGTTCAGGGGCTAGA;motif=GGNNBVNND;coverage=214;IPDRatio=1.052;id=GGNNBVNND
gi|68566501|gb|CP000077.1| Sulfolobus acidocaldarius DSM 639, complete genome	kinModCall	modified_base	11211	11211	33	+	.	context=CCCCTGAACTTAAACCTACTGGTTGGATATTAGAAAATGGA;motif=GGNNBVNND;coverage=215;IPDRatio=1.56;id=GGNNBVNND
gi|68566501|gb|CP000077.1| Sulfolobus acidocaldarius DSM 639, complete genome	kinModCall	modified_base	11229	11229	36	+	.	coverage=214;context=CTGGTTGGATATTAGAAAATGGAGCTTTAATGTACGTTAAT;IPDRatio=1.58
gi|68566501|gb|CP000077.1| Sulfolobus acidocaldarius DSM 639, complete genome	kinModCall	modified_base	11230	11230	24	+	.	coverage=183;context=TGGTTGGATATTAGAAAATGGAGCTTTAATGTACGTTAATG;IPDRatio=1.43
gi|68566501|gb|CP000077.1| Sulfolobus acidocaldarius DSM 639, complete genome	kinModCall	modified_base	11243	11243	36	+	.	coverage=223;context=GAAAATGGAGCTTTAATGTACGTTAATGGTGAGTTAATTTA;IPDRatio=1.55
gi|68566501|gb|CP000077.1| Sulfolobus acidocaldarius DSM 639, complete genome	kinModCall	modified_base	11272	11272	21	-	.	coverage=200;context=GTGTATCAAACCAAGAAGGTTGAATATTGTAAATTAACTCA;IPDRatio=1.43
gi|68566501|gb|CP000077.1| Sulfolobus acidocaldarius DSM 639, complete genome	kinModCall	.	11275	11275	20	-	.	context=TTCGTGTATCAAACCAAGAAGGTTGAATATTGTAAATTAAC;motif=GGNNBVNND;coverage=216;IPDRatio=1.411;id=GGNNBVNND
gi|68566501|gb|CP000077.1| Sulfolobus acidocaldarius DSM 639, complete genome	kinModCall	.	11281	11281	5	+	.	context=TTACAATATTCAACCTTCTTGGTTTGATACACGAAAAAACA;motif=GGNNBVNND;coverage=217;IPDRatio=1.051;id=GGNNBVNND
gi|68566501|gb|CP000077.1| Sulfolobus acidocaldarius DSM 639, complete genome	kinModCall	modified_base	11281	11281	33	-	.	coverage=188;context=TGTTTTTTCGTGTATCAAACCAAGAAGGTTGAATATTGTAA;IPDRatio=1.58
gi|68566501|gb|CP000077.1| Sulfolobus acidocaldarius DSM 639, complete genome	kinModCall	modified_base	11285	11285	21	+	.	coverage=186;context=AATATTCAACCTTCTTGGTTTGATACACGAAAAAACATAAT;IPDRatio=1.37
gi|68566501|gb|CP000077.1| Sulfolobus acidocaldarius DSM 639, complete genome	kinModCall	modified_base	11291	11291	25	-	.	coverage=207;context=ATTTTAATTATGTTTTTTCGTGTATCAAACCAAGAAGGTTG;IPDRatio=1.60
gi|68566501|gb|CP000077.1| Sulfolobus acidocaldarius DSM 639, complete genome	kinModCall	.	11369	11369	16	+	.	context=GTAATAGTATATGTAGATAAGGCTCATGAATATAAAGGTGT;motif=GGNNBVNND;coverage=222;IPDRatio=1.296;id=GGNNBVNND
gi|68566501|gb|CP000077.1| Sulfolobus acidocaldarius DSM 639, complete genome	kinModCall	modified_base	11374	11374	21	-	.	coverage=220;context=TTAGAACACCTTTATATTCATGAGCCTTATCTACATATACT;IPDRatio=1.40
gi|68566501|gb|CP000077.1| Sulfolobus acidocaldarius DSM 639, complete genome	kinModCall	modified_base	11422	11422	26	+	.	context=TAAGGACGCAACAGTTGAATGGAATAGAAATGATGCAATGA;motif=GGNNBVNND;coverage=218;IPDRatio=1.54;id=GGNNBVNND
gi|68566501|gb|CP000077.1| Sulfolobus acidocaldarius DSM 639, complete genome	kinModCall	.	11467	11467	6	+	.	context=TCCGAAAGGAGTTGATAAGGGGAGTGCTGTAATCCAACTTC;motif=GGNNBVNND;coverage=188;IPDRatio=1.101;id=GGNNBVNND
gi|68566501|gb|CP000077.1| Sulfolobus acidocaldarius DSM 639, complete genome	kinModCall	.	11481	11481	7	-	.	context=ACCAAGTCTCTCTCGAAGTTGGATTACAGCACTCCCCTTAT;motif=GGNNBVNND;coverage=215;IPDRatio=1.116;id=GGNNBVNND
gi|68566501|gb|CP000077.1| Sulfolobus acidocaldarius DSM 639, complete genome	kinModCall	.	11527	11527	5	+	.	context=AGGCAAGATAGTTGCAATTGGGGACAGTGAAAACGATATTT;motif=GGNNBVNND;coverage=206;IPDRatio=1.071;id=GGNNBVNND
gi|68566501|gb|CP000077.1| Sulfolobus acidocaldarius DSM 639, complete genome	kinModCall	modified_base	11557	11557	25	-	.	coverage=222;context=TAACCCTAATGTCTGCAACTCTAAACATTGAAATATCGTTT;IPDRatio=1.42
gi|68566501|gb|CP000077.1| Sulfolobus acidocaldarius DSM 639, complete genome	kinModCall	modified_base	11558	11558	46	-	.	coverage=219;context=CTAACCCTAATGTCTGCAACTCTAAACATTGAAATATCGTT;IPDRatio=1.71
gi|68566501|gb|CP000077.1| Sulfolobus acidocaldarius DSM 639, complete genome	kinModCall	.	11572	11572	3	+	.	context=GTTTAGAGTTGCAGACATTAGGGTTAGTGTTGCAAATGCCC;motif=GGNNBVNND;coverage=214;IPDRatio=1.016;id=GGNNBVNND
gi|68566501|gb|CP000077.1| Sulfolobus acidocaldarius DSM 639, complete genome	kinModCall	modified_base	11589	11589	24	-	.	coverage=227;context=CTCCTTAATCATGGGTAGGGCATTTGCAACACTAACCCTAA;IPDRatio=1.42
gi|68566501|gb|CP000077.1| Sulfolobus acidocaldarius DSM 639, complete genome	kinModCall	modified_base	11596	11596	29	-	.	context=CACTAATCTCCTTAATCATGGGTAGGGCATTTGCAACACTA;motif=GGNNBVNND;coverage=212;IPDRatio=1.54;id=GGNNBVNND
gi|68566501|gb|CP000077.1| Sulfolobus acidocaldarius DSM 639, complete genome	kinModCall	.	11636	11636	16	+	.	context=GAATTGATACTAGAAAAAGAGGATGGGGAGGGAGTAAAAGA;motif=GGNNBVNND;coverage=223;IPDRatio=1.285;id=GGNNBVNND
gi|68566501|gb|CP000077.1| Sulfolobus acidocaldarius DSM 639, complete genome	kinModCall	.	11641	11641	3	+	.	context=GATACTAGAAAAAGAGGATGGGGAGGGAGTAAAAGAATTCT;motif=GGNNBVNND;coverage=209;IPDRatio=1.004;id=GGNNBVNND
gi|68566501|gb|CP000077.1| Sulfolobus acidocaldarius DSM 639, complete genome	kinModCall	.	11642	11642	0	+	.	context=ATACTAGAAAAAGAGGATGGGGAGGGAGTAAAAGAATTCTT;motif=GGNNBVNND;coverage=179;IPDRatio=0.787;id=GGNNBVNND
gi|68566501|gb|CP000077.1| Sulfolobus acidocaldarius DSM 639, complete genome	kinModCall	modified_base	11646	11646	30	+	.	context=TAGAAAAAGAGGATGGGGAGGGAGTAAAAGAATTCTTGTTA;motif=GGNNBVNND;coverage=208;IPDRatio=1.56;id=GGNNBVNND
gi|68566501|gb|CP000077.1| Sulfolobus acidocaldarius DSM 639, complete genome	kinModCall	modified_base	11694	11694	37	-	.	coverage=226;context=GTAGATGTCTACTTATTTTATAAGAATAATTTCTCCTTTTA;IPDRatio=1.58
gi|68566501|gb|CP000077.1| Sulfolobus acidocaldarius DSM 639, complete genome	kinModCall	.	11715	11715	10	-	.	context=AAAAATTTTCATGAATTCCAGGTAGATGTCTACTTATTTTA;motif=GGNNBVNND;coverage=226;IPDRatio=1.185;id=GGNNBVNND
gi|68566501|gb|CP000077.1| Sulfolobus acidocaldarius DSM 639, complete genome	kinModCall	modified_base	11725	11725	21	+	.	coverage=224;context=AGACATCTACCTGGAATTCATGAAAATTTTTTGTATGCCAT;IPDRatio=1.36
gi|68566501|gb|CP000077.1| Sulfolobus acidocaldarius DSM 639, complete genome	kinModCall	modified_base	11742	11742	21	-	.	coverage=187;context=ATGAAGCCCTACTATCCATGGCATACAAAAAATTTTCATGA;IPDRatio=1.39
gi|68566501|gb|CP000077.1| Sulfolobus acidocaldarius DSM 639, complete genome	kinModCall	.	11743	11743	16	-	.	context=AATGAAGCCCTACTATCCATGGCATACAAAAAATTTTCATG;motif=GGNNBVNND;coverage=227;IPDRatio=1.264;id=GGNNBVNND
gi|68566501|gb|CP000077.1| Sulfolobus acidocaldarius DSM 639, complete genome	kinModCall	.	11755	11755	1	+	.	context=TTGTATGCCATGGATAGTAGGGCTTCATTCTGTATCTGGAA;motif=GGNNBVNND;coverage=219;IPDRatio=0.898;id=GGNNBVNND
gi|68566501|gb|CP000077.1| Sulfolobus acidocaldarius DSM 639, complete genome	kinModCall	modified_base	11826	11826	21	-	.	coverage=214;context=TCAAATCCAAAAACACAACAATTAATTGAAAGGATATCTAA;IPDRatio=1.34
gi|68566501|gb|CP000077.1| Sulfolobus acidocaldarius DSM 639, complete genome	kinModCall	modified_base	11848	11848	25	-	.	coverage=206;context=AACAGTTTATTCAATTCATAAGTCAAATCCAAAAACACAAC;IPDRatio=1.43
gi|68566501|gb|CP000077.1| Sulfolobus acidocaldarius DSM 639, complete genome	kinModCall	modified_base	11857	11857	26	-	.	coverage=218;context=TATTTCTACAACAGTTTATTCAATTCATAAGTCAAATCCAA;IPDRatio=1.44
gi|68566501|gb|CP000077.1| Sulfolobus acidocaldarius DSM 639, complete genome	kinModCall	modified_base	11901	11901	22	-	.	coverage=212;context=GTGAAGCAAGGTATGGATATGGTATTTCTGAGAAAAGCTCT;IPDRatio=1.44
gi|68566501|gb|CP000077.1| Sulfolobus acidocaldarius DSM 639, complete genome	kinModCall	.	11912	11912	4	-	.	context=CATTTGGAGTAGTGAAGCAAGGTATGGATATGGTATTTCTG;motif=GGNNBVNND;coverage=205;IPDRatio=1.039;id=GGNNBVNND
gi|68566501|gb|CP000077.1| Sulfolobus acidocaldarius DSM 639, complete genome	kinModCall	modified_base	11927	11927	27	-	.	context=TAATACAAAACCCTCCATTTGGAGTAGTGAAGCAAGGTATG;motif=GGNNBVNND;coverage=211;IPDRatio=1.54;id=GGNNBVNND
gi|68566501|gb|CP000077.1| Sulfolobus acidocaldarius DSM 639, complete genome	kinModCall	.	11932	11932	4	+	.	context=CTTGCTTCACTACTCCAAATGGAGGGTTTTGTATTACAGTG;motif=GGNNBVNND;coverage=218;IPDRatio=1.019;id=GGNNBVNND
gi|68566501|gb|CP000077.1| Sulfolobus acidocaldarius DSM 639, complete genome	kinModCall	modified_base	11971	11971	22	-	.	coverage=212;context=AGCTGATGTTGAGTCACTTGAGATATCAAAAAAGGTAGACA;IPDRatio=1.40
gi|68566501|gb|CP000077.1| Sulfolobus acidocaldarius DSM 639, complete genome	kinModCall	.	12004	12004	3	+	.	context=CATCAGCTTCAATAAACTCAGGATTATCGAATTCCCTCAAT;motif=GGNNBVNND;coverage=207;IPDRatio=1.002;id=GGNNBVNND
gi|68566501|gb|CP000077.1| Sulfolobus acidocaldarius DSM 639, complete genome	kinModCall	modified_base	12018	12018	27	+	.	coverage=212;context=AACTCAGGATTATCGAATTCCCTCAATAAGCTTTTCGCCTC;IPDRatio=1.49
gi|68566501|gb|CP000077.1| Sulfolobus acidocaldarius DSM 639, complete genome	kinModCall	.	12039	12039	5	-	.	context=CTCGATAGGGAAGCCATTATGGAGGCGAAAAGCTTATTGAG;motif=GGNNBVNND;coverage=202;IPDRatio=1.057;id=GGNNBVNND
gi|68566501|gb|CP000077.1| Sulfolobus acidocaldarius DSM 639, complete genome	kinModCall	modified_base	12045	12045	49	+	.	context=AAGCTTTTCGCCTCCATAATGGCTTCCCTATCGAGTTCAAT;motif=GGNNBVNND;coverage=214;IPDRatio=2.05;id=GGNNBVNND
gi|68566501|gb|CP000077.1| Sulfolobus acidocaldarius DSM 639, complete genome	kinModCall	.	12051	12051	5	-	.	context=GTATGCATTGAACTCGATAGGGAAGCCATTATGGAGGCGAA;motif=GGNNBVNND;coverage=186;IPDRatio=1.057;id=GGNNBVNND
gi|68566501|gb|CP000077.1| Sulfolobus acidocaldarius DSM 639, complete genome	kinModCall	modified_base	12055	12055	22	-	.	coverage=205;context=TTGCGTATGCATTGAACTCGATAGGGAAGCCATTATGGAGG;IPDRatio=1.38
gi|68566501|gb|CP000077.1| Sulfolobus acidocaldarius DSM 639, complete genome	kinModCall	.	12098	12098	2	-	.	context=GAACAGGAAAATTCTGCTTAGGTGTGACTGTACTGAGAGGA;motif=GGNNBVNND;coverage=206;IPDRatio=0.963;id=GGNNBVNND
gi|68566501|gb|CP000077.1| Sulfolobus acidocaldarius DSM 639, complete genome	kinModCall	.	12119	12119	4	-	.	context=TAGTAATAGACCTAGGCTGTGGAACAGGAAAATTCTGCTTA;motif=GGNNBVNND;coverage=206;IPDRatio=1.038;id=GGNNBVNND
gi|68566501|gb|CP000077.1| Sulfolobus acidocaldarius DSM 639, complete genome	kinModCall	.	12128	12128	8	+	.	context=TTTTCCTGTTCCACAGCCTAGGTCTATTACTAATTTACCCT;motif=GGNNBVNND;coverage=213;IPDRatio=1.149;id=GGNNBVNND
gi|68566501|gb|CP000077.1| Sulfolobus acidocaldarius DSM 639, complete genome	kinModCall	.	12198	12198	0	+	.	context=AATATTGTAGATGCTAGATCGGAAGGGGTTATATACTGCTC;motif=GGNNBVNND;coverage=214;IPDRatio=0.808;id=GGNNBVNND
gi|68566501|gb|CP000077.1| Sulfolobus acidocaldarius DSM 639, complete genome	kinModCall	.	12203	12203	10	+	.	context=TGTAGATGCTAGATCGGAAGGGGTTATATACTGCTCTAATT;motif=GGNNBVNND;coverage=184;IPDRatio=1.193;id=GGNNBVNND
gi|68566501|gb|CP000077.1| Sulfolobus acidocaldarius DSM 639, complete genome	kinModCall	modified_base	12222	12222	25	+	.	coverage=212;context=GGGGTTATATACTGCTCTAATTGGTACTTAGGATTTGGATG;IPDRatio=1.60
gi|68566501|gb|CP000077.1| Sulfolobus acidocaldarius DSM 639, complete genome	kinModCall	modified_base	12238	12238	33	+	.	context=CTAATTGGTACTTAGGATTTGGATGATTTTTAACTTTTTCT;motif=GGNNBVNND;coverage=212;IPDRatio=1.58;id=GGNNBVNND
gi|68566501|gb|CP000077.1| Sulfolobus acidocaldarius DSM 639, complete genome	kinModCall	modified_base	12278	12278	27	+	.	coverage=193;context=TAGAAATATTTCTAATTGTTTCTTACTATTAATTTCAGTAC;IPDRatio=1.55
gi|68566501|gb|CP000077.1| Sulfolobus acidocaldarius DSM 639, complete genome	kinModCall	.	12318	12318	3	-	.	context=TGAGGACGTAAAAGCTAATAGGGTGAAAAGCTTATTAGAGG;motif=GGNNBVNND;coverage=198;IPDRatio=0.992;id=GGNNBVNND
gi|68566501|gb|CP000077.1| Sulfolobus acidocaldarius DSM 639, complete genome	kinModCall	modified_base	12319	12319	22	+	.	coverage=200;context=CTCTAATAAGCTTTTCACCCTATTAGCTTTTACGTCCTCAT;IPDRatio=1.41
gi|68566501|gb|CP000077.1| Sulfolobus acidocaldarius DSM 639, complete genome	kinModCall	.	12366	12366	8	+	.	context=CGAATCTGTCTAACAATACAGGATTAATTCCTGCTCGTAGT;motif=GGNNBVNND;coverage=204;IPDRatio=1.133;id=GGNNBVNND
gi|68566501|gb|CP000077.1| Sulfolobus acidocaldarius DSM 639, complete genome	kinModCall	modified_base	12381	12381	21	-	.	coverage=199;context=GGATTACATTGGGGCACTACGAGCAGGAATTAATCCTGTAT;IPDRatio=1.41
gi|68566501|gb|CP000077.1| Sulfolobus acidocaldarius DSM 639, complete genome	kinModCall	modified_base	12385	12385	26	+	.	coverage=198;context=AGGATTAATTCCTGCTCGTAGTGCCCCAATGTAATCCACTT;IPDRatio=1.46
gi|68566501|gb|CP000077.1| Sulfolobus acidocaldarius DSM 639, complete genome	kinModCall	modified_base	12389	12389	25	-	.	coverage=181;context=TATGAAGTGGATTACATTGGGGCACTACGAGCAGGAATTAA;IPDRatio=1.60
gi|68566501|gb|CP000077.1| Sulfolobus acidocaldarius DSM 639, complete genome	kinModCall	modified_base	12391	12391	29	-	.	context=TATATGAAGTGGATTACATTGGGGCACTACGAGCAGGAATT;motif=GGNNBVNND;coverage=193;IPDRatio=1.55;id=GGNNBVNND
gi|68566501|gb|CP000077.1| Sulfolobus acidocaldarius DSM 639, complete genome	kinModCall	.	12401	12401	7	-	.	context=ATTGGTGATGTATATGAAGTGGATTACATTGGGGCACTACG;motif=GGNNBVNND;coverage=200;IPDRatio=1.113;id=GGNNBVNND
gi|68566501|gb|CP000077.1| Sulfolobus acidocaldarius DSM 639, complete genome	kinModCall	modified_base	12435	12435	26	-	.	coverage=198;context=GGCTATGGAAAAACATGGAAGACCAGTATTTCATATTGGTG;IPDRatio=1.42
gi|68566501|gb|CP000077.1| Sulfolobus acidocaldarius DSM 639, complete genome	kinModCall	modified_base	12439	12439	28	-	.	context=AAATGGCTATGGAAAAACATGGAAGACCAGTATTTCATATT;motif=GGNNBVNND;coverage=204;IPDRatio=1.59;id=GGNNBVNND
gi|68566501|gb|CP000077.1| Sulfolobus acidocaldarius DSM 639, complete genome	kinModCall	.	12470	12470	11	+	.	context=ATAGCCATTTTAAATATCCTGGGATGAGGTTTTAAAACGCC;motif=GGNNBVNND;coverage=208;IPDRatio=1.224;id=GGNNBVNND
gi|68566501|gb|CP000077.1| Sulfolobus acidocaldarius DSM 639, complete genome	kinModCall	.	12471	12471	2	+	.	context=TAGCCATTTTAAATATCCTGGGATGAGGTTTTAAAACGCCT;motif=GGNNBVNND;coverage=197;IPDRatio=0.954;id=GGNNBVNND
gi|68566501|gb|CP000077.1| Sulfolobus acidocaldarius DSM 639, complete genome	kinModCall	modified_base	12488	12488	29	+	.	coverage=198;context=CTGGGATGAGGTTTTAAAACGCCTAGATCACAAGAGGCATA;IPDRatio=1.48
gi|68566501|gb|CP000077.1| Sulfolobus acidocaldarius DSM 639, complete genome	kinModCall	modified_base	12503	12503	29	+	.	context=AAAACGCCTAGATCACAAGAGGCATACATATCATCTATATA;motif=GGNNBVNND;coverage=200;IPDRatio=1.59;id=GGNNBVNND
gi|68566501|gb|CP000077.1| Sulfolobus acidocaldarius DSM 639, complete genome	kinModCall	modified_base	12558	12558	24	-	.	coverage=203;context=CACAAACGCTACCAAAAGTGTTTACAGAATAATTCGTGATC;IPDRatio=1.45
gi|68566501|gb|CP000077.1| Sulfolobus acidocaldarius DSM 639, complete genome	kinModCall	.	12564	12564	18	+	.	context=GAATTATTCTGTAAACACTTTTGGTAGCGTTTGTGATTAAT;motif=BTTGGTAVY;coverage=212;IPDRatio=1.375;id=BTTGGTAVY
gi|68566501|gb|CP000077.1| Sulfolobus acidocaldarius DSM 639, complete genome	kinModCall	.	12566	12566	19	+	.	context=ATTATTCTGTAAACACTTTTGGTAGCGTTTGTGATTAATAT;motif=GGNNBVNND;coverage=209;IPDRatio=1.382;id=GGNNBVNND
gi|68566501|gb|CP000077.1| Sulfolobus acidocaldarius DSM 639, complete genome	kinModCall	modified_base	12571	12571	22	+	.	coverage=212;context=TCTGTAAACACTTTTGGTAGCGTTTGTGATTAATATCAATT;IPDRatio=1.47
gi|68566501|gb|CP000077.1| Sulfolobus acidocaldarius DSM 639, complete genome	kinModCall	modified_base	12598	12598	28	-	.	coverage=198;context=TAAAAGAAGCAAAAGAAATGGGCTATAAATTGATATTAATC;IPDRatio=1.50
gi|68566501|gb|CP000077.1| Sulfolobus acidocaldarius DSM 639, complete genome	kinModCall	.	12599	12599	4	-	.	context=GTAAAAGAAGCAAAAGAAATGGGCTATAAATTGATATTAAT;motif=GGNNBVNND;coverage=202;IPDRatio=1.033;id=GGNNBVNND
gi|68566501|gb|CP000077.1| Sulfolobus acidocaldarius DSM 639, complete genome	kinModCall	modified_base	12609	12609	27	-	.	coverage=206;context=CTTAAATTTCGTAAAAGAAGCAAAAGAAATGGGCTATAAAT;IPDRatio=1.42
gi|68566501|gb|CP000077.1| Sulfolobus acidocaldarius DSM 639, complete genome	kinModCall	modified_base	12646	12646	32	-	.	coverage=158;context=ATCTACTATCAGATGTATGGGAGTTATACGAAGATGCCTTA;IPDRatio=1.57
gi|68566501|gb|CP000077.1| Sulfolobus acidocaldarius DSM 639, complete genome	kinModCall	modified_base	12647	12647	30	-	.	coverage=178;context=AATCTACTATCAGATGTATGGGAGTTATACGAAGATGCCTT;IPDRatio=1.54
gi|68566501|gb|CP000077.1| Sulfolobus acidocaldarius DSM 639, complete genome	kinModCall	modified_base	12648	12648	21	-	.	coverage=198;context=TAATCTACTATCAGATGTATGGGAGTTATACGAAGATGCCT;IPDRatio=1.37
gi|68566501|gb|CP000077.1| Sulfolobus acidocaldarius DSM 639, complete genome	kinModCall	.	12754	12754	13	-	.	context=TTCCAGATCCTACAATTGGCGGATTAAGTGAAATAAACTAC;motif=GGNNBVNND;coverage=204;IPDRatio=1.285;id=GGNNBVNND
gi|68566501|gb|CP000077.1| Sulfolobus acidocaldarius DSM 639, complete genome	kinModCall	.	12757	12757	5	-	.	context=ATTTTCCAGATCCTACAATTGGCGGATTAAGTGAAATAAAC;motif=GGNNBVNND;coverage=201;IPDRatio=1.076;id=GGNNBVNND
gi|68566501|gb|CP000077.1| Sulfolobus acidocaldarius DSM 639, complete genome	kinModCall	modified_base	12767	12767	42	+	.	context=CTTAATCCGCCAATTGTAGGATCTGGAAAATGCTTTTTGCC;motif=GGATCY;coverage=210;IPDRatio=1.70;id=GGATCY
gi|68566501|gb|CP000077.1| Sulfolobus acidocaldarius DSM 639, complete genome	kinModCall	modified_base	12768	12768	55	-	.	context=AGGCAAAAAGCATTTTCCAGATCCTACAATTGGCGGATTAA;motif=AGATCC;coverage=202;IPDRatio=1.86;id=AGATCC
gi|68566501|gb|CP000077.1| Sulfolobus acidocaldarius DSM 639, complete genome	kinModCall	modified_base	12786	12786	21	+	.	coverage=208;context=GATCTGGAAAATGCTTTTTGCCTAACTGCCTATTAATGGCT;IPDRatio=1.39
gi|68566501|gb|CP000077.1| Sulfolobus acidocaldarius DSM 639, complete genome	kinModCall	.	12864	12864	10	+	.	context=CTTTAAGAAATTGAAATATAGGTTGATGAAATTTTGGACTA;motif=GGNNBVNND;coverage=201;IPDRatio=1.171;id=GGNNBVNND
gi|68566501|gb|CP000077.1| Sulfolobus acidocaldarius DSM 639, complete genome	kinModCall	modified_base	12871	12871	29	-	.	coverage=199;context=TCAGTTTTAGTCCAAAATTTCATCAACCTATATTTCAATTT;IPDRatio=1.46
gi|68566501|gb|CP000077.1| Sulfolobus acidocaldarius DSM 639, complete genome	kinModCall	.	12879	12879	11	+	.	context=ATATAGGTTGATGAAATTTTGGACTAAAACTGACAAGTGTT;motif=GGNNBVNND;coverage=205;IPDRatio=1.185;id=GGNNBVNND
gi|68566501|gb|CP000077.1| Sulfolobus acidocaldarius DSM 639, complete genome	kinModCall	.	12938	12938	12	-	.	context=GCCAAAATTTACAATTAAGTGGTTGAAATGAATAAAGTAAT;motif=GGNNBVNND;coverage=201;IPDRatio=1.232;id=GGNNBVNND
gi|68566501|gb|CP000077.1| Sulfolobus acidocaldarius DSM 639, complete genome	kinModCall	modified_base	12958	12958	21	+	.	coverage=211;context=CACTTAATTGTAAATTTTGGCGGTTCTATGTTTTCACTCTT;IPDRatio=1.48
gi|68566501|gb|CP000077.1| Sulfolobus acidocaldarius DSM 639, complete genome	kinModCall	modified_base	12985	12985	23	+	.	context=ATGTTTTCACTCTTACACTCGGGGCATTTACTTGGTTTTCT;motif=GGNNBVNND;coverage=201;IPDRatio=1.54;id=GGNNBVNND
gi|68566501|gb|CP000077.1| Sulfolobus acidocaldarius DSM 639, complete genome	kinModCall	modified_base	12987	12987	27	+	.	coverage=185;context=GTTTTCACTCTTACACTCGGGGCATTTACTTGGTTTTCTTG;IPDRatio=1.63
gi|68566501|gb|CP000077.1| Sulfolobus acidocaldarius DSM 639, complete genome	kinModCall	modified_base	12987	12987	29	-	.	coverage=204;context=CAAGAAAACCAAGTAAATGCCCCGAGTGTAAGAGTGAAAAC;IPDRatio=1.50
gi|68566501|gb|CP000077.1| Sulfolobus acidocaldarius DSM 639, complete genome	kinModCall	.	13007	13007	1	+	.	context=GGCATTTACTTGGTTTTCTTGGTTTCTCGATGTTGAAGACG;motif=GGNNBVNND;coverage=208;IPDRatio=0.925;id=GGNNBVNND
gi|68566501|gb|CP000077.1| Sulfolobus acidocaldarius DSM 639, complete genome	kinModCall	.	13140	13140	16	-	.	context=AACAGATAATGAAAATATTAGGGATAAAAAAGGAAAAAGAA;motif=GGNNBVNND;coverage=204;IPDRatio=1.301;id=GGNNBVNND
gi|68566501|gb|CP000077.1| Sulfolobus acidocaldarius DSM 639, complete genome	kinModCall	.	13288	13288	5	+	.	context=TTTCCACTAATATATCTTGCGGTGTAAATCCTTTTGATAAT;motif=GGNNBVNND;coverage=210;IPDRatio=1.076;id=GGNNBVNND
gi|68566501|gb|CP000077.1| Sulfolobus acidocaldarius DSM 639, complete genome	kinModCall	modified_base	13321	13321	23	-	.	coverage=204;context=AGGTGTAGGAGCAGGCGGGTCATCAATTATTGCATTATCAA;IPDRatio=1.42
gi|68566501|gb|CP000077.1| Sulfolobus acidocaldarius DSM 639, complete genome	kinModCall	.	13325	13325	11	-	.	context=AGGAAGGTGTAGGAGCAGGCGGGTCATCAATTATTGCATTA;motif=GGNNBVNND;coverage=200;IPDRatio=1.229;id=GGNNBVNND
gi|68566501|gb|CP000077.1| Sulfolobus acidocaldarius DSM 639, complete genome	kinModCall	.	13328	13328	3	-	.	context=TTAAGGAAGGTGTAGGAGCAGGCGGGTCATCAATTATTGCA;motif=GGNNBVNND;coverage=207;IPDRatio=1.004;id=GGNNBVNND
gi|68566501|gb|CP000077.1| Sulfolobus acidocaldarius DSM 639, complete genome	kinModCall	modified_base	13340	13340	28	-	.	context=AAGAAGGGTTCGTTAAGGAAGGTGTAGGAGCAGGCGGGTCA;motif=GGNNBVNND;coverage=203;IPDRatio=1.57;id=GGNNBVNND
gi|68566501|gb|CP000077.1| Sulfolobus acidocaldarius DSM 639, complete genome	kinModCall	.	13344	13344	9	-	.	context=TATGAAGAAGGGTTCGTTAAGGAAGGTGTAGGAGCAGGCGG;motif=GGNNBVNND;coverage=201;IPDRatio=1.168;id=GGNNBVNND
gi|68566501|gb|CP000077.1| Sulfolobus acidocaldarius DSM 639, complete genome	kinModCall	.	13354	13354	16	-	.	context=ATTAAGAGCATATGAAGAAGGGTTCGTTAAGGAAGGTGTAG;motif=GGNNBVNND;coverage=201;IPDRatio=1.284;id=GGNNBVNND
gi|68566501|gb|CP000077.1| Sulfolobus acidocaldarius DSM 639, complete genome	kinModCall	.	13355	13355	13	-	.	context=GATTAAGAGCATATGAAGAAGGGTTCGTTAAGGAAGGTGTA;motif=GGNNBVNND;coverage=203;IPDRatio=1.254;id=GGNNBVNND
gi|68566501|gb|CP000077.1| Sulfolobus acidocaldarius DSM 639, complete genome	kinModCall	modified_base	13358	13358	23	-	.	coverage=198;context=GTGGATTAAGAGCATATGAAGAAGGGTTCGTTAAGGAAGGT;IPDRatio=1.39
gi|68566501|gb|CP000077.1| Sulfolobus acidocaldarius DSM 639, complete genome	kinModCall	.	13376	13376	6	-	.	context=TCAGCAAATCAAAATACAGTGGATTAAGAGCATATGAAGAA;motif=GGNNBVNND;coverage=202;IPDRatio=1.097;id=GGNNBVNND
gi|68566501|gb|CP000077.1| Sulfolobus acidocaldarius DSM 639, complete genome	kinModCall	.	13413	13413	10	-	.	context=CAAGTCGGAGTACCAGTTATGGCATCATTATTAGATTTCAG;motif=GGNNBVNND;coverage=206;IPDRatio=1.185;id=GGNNBVNND
gi|68566501|gb|CP000077.1| Sulfolobus acidocaldarius DSM 639, complete genome	kinModCall	modified_base	13418	13418	21	-	.	coverage=180;context=CTAGACAAGTCGGAGTACCAGTTATGGCATCATTATTAGAT;IPDRatio=1.51
gi|68566501|gb|CP000077.1| Sulfolobus acidocaldarius DSM 639, complete genome	kinModCall	modified_base	13425	13425	29	-	.	coverage=207;context=TCCATATCTAGACAAGTCGGAGTACCAGTTATGGCATCATT;IPDRatio=1.71
gi|68566501|gb|CP000077.1| Sulfolobus acidocaldarius DSM 639, complete genome	kinModCall	modified_base	13427	13427	61	-	.	context=TCTCCATATCTAGACAAGTCGGAGTACCAGTTATGGCATCA;motif=GGNNBVNND;coverage=203;IPDRatio=3.46;id=GGNNBVNND
gi|68566501|gb|CP000077.1| Sulfolobus acidocaldarius DSM 639, complete genome	kinModCall	.	13490	13490	5	-	.	context=TAATTCAAAACATATCAATAGGTACAACTAAATGGATAATT;motif=GGNNBVNND;coverage=206;IPDRatio=1.054;id=GGNNBVNND
gi|68566501|gb|CP000077.1| Sulfolobus acidocaldarius DSM 639, complete genome	kinModCall	modified_base	13546	13546	22	-	.	coverage=214;context=AGGAGGTACACAGATGACTGCAGCTGCAGCTATAATCAAGG;IPDRatio=1.38
gi|68566501|gb|CP000077.1| Sulfolobus acidocaldarius DSM 639, complete genome	kinModCall	modified_base	13547	13547	27	+	.	coverage=212;context=CTTGATTATAGCTGCAGCTGCAGTCATCTGTGTACCTCCTG;IPDRatio=1.45
gi|68566501|gb|CP000077.1| Sulfolobus acidocaldarius DSM 639, complete genome	kinModCall	modified_base	13554	13554	23	-	.	coverage=213;context=TTATTAGCAGGAGGTACACAGATGACTGCAGCTGCAGCTAT;IPDRatio=1.48
gi|68566501|gb|CP000077.1| Sulfolobus acidocaldarius DSM 639, complete genome	kinModCall	.	13562	13562	3	-	.	context=AAAGAGTGTTATTAGCAGGAGGTACACAGATGACTGCAGCT;motif=GGNNBVNND;coverage=214;IPDRatio=0.994;id=GGNNBVNND
gi|68566501|gb|CP000077.1| Sulfolobus acidocaldarius DSM 639, complete genome	kinModCall	modified_base	13569	13569	21	+	.	coverage=208;context=GTCATCTGTGTACCTCCTGCTAATAACACTCTTTTCCTAAA;IPDRatio=1.40
gi|68566501|gb|CP000077.1| Sulfolobus acidocaldarius DSM 639, complete genome	kinModCall	modified_base	13578	13578	22	-	.	coverage=223;context=ACAATTGGATTTAGGAAAAGAGTGTTATTAGCAGGAGGTAC;IPDRatio=1.41
gi|68566501|gb|CP000077.1| Sulfolobus acidocaldarius DSM 639, complete genome	kinModCall	.	13604	13604	7	-	.	context=CCATGTTAATCAGCGTGGCTGGAATCACAATTGGATTTAGG;motif=GGNNBVNND;coverage=225;IPDRatio=1.112;id=GGNNBVNND
gi|68566501|gb|CP000077.1| Sulfolobus acidocaldarius DSM 639, complete genome	kinModCall	.	13608	13608	2	-	.	context=GATCCCATGTTAATCAGCGTGGCTGGAATCACAATTGGATT;motif=GGNNBVNND;coverage=221;IPDRatio=0.951;id=GGNNBVNND
gi|68566501|gb|CP000077.1| Sulfolobus acidocaldarius DSM 639, complete genome	kinModCall	modified_base	13610	13610	25	+	.	coverage=220;context=TCCAATTGTGATTCCAGCCACGCTGATTAACATGGGATCAG;IPDRatio=1.47
gi|68566501|gb|CP000077.1| Sulfolobus acidocaldarius DSM 639, complete genome	kinModCall	modified_base	13622	13622	28	+	.	coverage=214;context=TCCAGCCACGCTGATTAACATGGGATCAGAAACTTTACTTA;IPDRatio=1.47
gi|68566501|gb|CP000077.1| Sulfolobus acidocaldarius DSM 639, complete genome	kinModCall	.	13623	13623	10	+	.	context=CCAGCCACGCTGATTAACATGGGATCAGAAACTTTACTTAT;motif=GGNNBVNND;coverage=218;IPDRatio=1.172;id=GGNNBVNND
gi|68566501|gb|CP000077.1| Sulfolobus acidocaldarius DSM 639, complete genome	kinModCall	.	13624	13624	14	+	.	context=CAGCCACGCTGATTAACATGGGATCAGAAACTTTACTTATT;motif=GGNNBVNND;coverage=203;IPDRatio=1.261;id=GGNNBVNND
gi|68566501|gb|CP000077.1| Sulfolobus acidocaldarius DSM 639, complete genome	kinModCall	modified_base	13662	13662	25	+	.	coverage=225;context=ATTTTGCCCAGAAAGTCACTAGGTAAATCTTTTATGGCTTC;IPDRatio=1.44
gi|68566501|gb|CP000077.1| Sulfolobus acidocaldarius DSM 639, complete genome	kinModCall	.	13677	13677	3	+	.	context=TCACTAGGTAAATCTTTTATGGCTTCGTATACCACTTTTCT;motif=GGNNBVNND;coverage=220;IPDRatio=1.006;id=GGNNBVNND
gi|68566501|gb|CP000077.1| Sulfolobus acidocaldarius DSM 639, complete genome	kinModCall	modified_base	13687	13687	22	-	.	coverage=215;context=AGACTTAAAAAGAAAAGTGGTATACGAAGCCATAAAAGATT;IPDRatio=1.40
gi|68566501|gb|CP000077.1| Sulfolobus acidocaldarius DSM 639, complete genome	kinModCall	modified_base	13689	13689	41	-	.	context=AAAGACTTAAAAAGAAAAGTGGTATACGAAGCCATAAAAGA;motif=GGNNBVNND;coverage=224;IPDRatio=1.69;id=GGNNBVNND
gi|68566501|gb|CP000077.1| Sulfolobus acidocaldarius DSM 639, complete genome	kinModCall	.	13711	13711	9	+	.	context=CTTTTCTTTTTAAGTCTTTAGGGTTCACAGGAGACGCAGAA;motif=GGNNBVNND;coverage=217;IPDRatio=1.176;id=GGNNBVNND
gi|68566501|gb|CP000077.1| Sulfolobus acidocaldarius DSM 639, complete genome	kinModCall	.	13712	13712	1	+	.	context=TTTTCTTTTTAAGTCTTTAGGGTTCACAGGAGACGCAGAAC;motif=GGNNBVNND;coverage=208;IPDRatio=0.88;id=GGNNBVNND
gi|68566501|gb|CP000077.1| Sulfolobus acidocaldarius DSM 639, complete genome	kinModCall	modified_base	13721	13721	26	-	.	coverage=229;context=ATAAAGTCAGTTCTGCGTCTCCTGTGAACCCTAAAGACTTA;IPDRatio=1.42
gi|68566501|gb|CP000077.1| Sulfolobus acidocaldarius DSM 639, complete genome	kinModCall	modified_base	13726	13726	25	-	.	coverage=215;context=AGCTGATAAAGTCAGTTCTGCGTCTCCTGTGAACCCTAAAG;IPDRatio=1.47
gi|68566501|gb|CP000077.1| Sulfolobus acidocaldarius DSM 639, complete genome	kinModCall	modified_base	13737	13737	23	-	.	coverage=205;context=GGATATGACGCAGCTGATAAAGTCAGTTCTGCGTCTCCTGT;IPDRatio=1.38
gi|68566501|gb|CP000077.1| Sulfolobus acidocaldarius DSM 639, complete genome	kinModCall	modified_base	13766	13766	24	+	.	context=TGCGTCATATCCTAGACTTAGGAGTACAGCCATAGCTGTGG;motif=GGNNBVNND;coverage=223;IPDRatio=1.40;id=GGNNBVNND
gi|68566501|gb|CP000077.1| Sulfolobus acidocaldarius DSM 639, complete genome	kinModCall	modified_base	13769	13769	33	+	.	coverage=210;context=GTCATATCCTAGACTTAGGAGTACAGCCATAGCTGTGGTGG;IPDRatio=1.51
gi|68566501|gb|CP000077.1| Sulfolobus acidocaldarius DSM 639, complete genome	kinModCall	modified_base	13773	13773	28	-	.	coverage=221;context=GGCACCACCACAGCTATGGCTGTACTCCTAAGTCTAGGATA;IPDRatio=1.53
gi|68566501|gb|CP000077.1| Sulfolobus acidocaldarius DSM 639, complete genome	kinModCall	modified_base	13787	13787	25	+	.	coverage=225;context=GAGTACAGCCATAGCTGTGGTGGTGCCTGCGGGTATTGATT;IPDRatio=1.43
gi|68566501|gb|CP000077.1| Sulfolobus acidocaldarius DSM 639, complete genome	kinModCall	modified_base	13795	13795	34	-	.	coverage=220;context=GATTGGTGAATCAATACCCGCAGGCACCACCACAGCTATGG;IPDRatio=1.56
gi|68566501|gb|CP000077.1| Sulfolobus acidocaldarius DSM 639, complete genome	kinModCall	modified_base	13796	13796	22	-	.	coverage=222;context=TGATTGGTGAATCAATACCCGCAGGCACCACCACAGCTATG;IPDRatio=1.39
gi|68566501|gb|CP000077.1| Sulfolobus acidocaldarius DSM 639, complete genome	kinModCall	modified_base	13830	13830	24	+	.	coverage=218;context=CCAATCACTAAGAAGTCATAGGAGTTTGCCAATTCTTCTCC;IPDRatio=1.39
gi|68566501|gb|CP000077.1| Sulfolobus acidocaldarius DSM 639, complete genome	kinModCall	modified_base	13851	13851	30	-	.	context=TTAGAAAATTCTATCATATTGGGAGAAGAATTGGCAAACTC;motif=GGNNBVNND;coverage=215;IPDRatio=1.55;id=GGNNBVNND
gi|68566501|gb|CP000077.1| Sulfolobus acidocaldarius DSM 639, complete genome	kinModCall	modified_base	13879	13879	23	+	.	coverage=221;context=TAGAATTTTCTAATATCCTCTGTGATGTCTCTCTGGTAAGG;IPDRatio=1.43
gi|68566501|gb|CP000077.1| Sulfolobus acidocaldarius DSM 639, complete genome	kinModCall	.	13898	13898	9	+	.	context=CTGTGATGTCTCTCTGGTAAGGGAGAATTTCCTAATATCTC;motif=GGNNBVNND;coverage=216;IPDRatio=1.17;id=GGNNBVNND
gi|68566501|gb|CP000077.1| Sulfolobus acidocaldarius DSM 639, complete genome	kinModCall	modified_base	13910	13910	23	-	.	coverage=221;context=GAGAACCAGGGGGAGATATTAGGAAATTCTCCCTTACCAGA;IPDRatio=1.40
gi|68566501|gb|CP000077.1| Sulfolobus acidocaldarius DSM 639, complete genome	kinModCall	modified_base	13917	13917	22	+	.	coverage=223;context=AGGGAGAATTTCCTAATATCTCCCCCTGGTTCTCCCCCTAC;IPDRatio=1.36
gi|68566501|gb|CP000077.1| Sulfolobus acidocaldarius DSM 639, complete genome	kinModCall	.	13920	13920	2	-	.	context=GATGTAGGGGGAGAACCAGGGGGAGATATTAGGAAATTCTC;motif=GGNNBVNND;coverage=199;IPDRatio=0.969;id=GGNNBVNND
gi|68566501|gb|CP000077.1| Sulfolobus acidocaldarius DSM 639, complete genome	kinModCall	.	13922	13922	5	-	.	context=TAGATGTAGGGGGAGAACCAGGGGGAGATATTAGGAAATTC;motif=GGNNBVNND;coverage=211;IPDRatio=1.065;id=GGNNBVNND
gi|68566501|gb|CP000077.1| Sulfolobus acidocaldarius DSM 639, complete genome	kinModCall	modified_base	13923	13923	31	+	.	coverage=224;context=AATTTCCTAATATCTCCCCCTGGTTCTCCCCCTACATCTAT;IPDRatio=1.53
gi|68566501|gb|CP000077.1| Sulfolobus acidocaldarius DSM 639, complete genome	kinModCall	.	13934	13934	4	-	.	context=AAATACCCTTTATAGATGTAGGGGGAGAACCAGGGGGAGAT;motif=GGNNBVNND;coverage=210;IPDRatio=1.026;id=GGNNBVNND
gi|68566501|gb|CP000077.1| Sulfolobus acidocaldarius DSM 639, complete genome	kinModCall	modified_base	13955	13955	26	+	.	coverage=226;context=TACATCTATAAAGGGTATTTTTGGTTTTACCCTAGAACCTG;IPDRatio=1.41
gi|68566501|gb|CP000077.1| Sulfolobus acidocaldarius DSM 639, complete genome	kinModCall	modified_base	13956	13956	22	+	.	coverage=193;context=ACATCTATAAAGGGTATTTTTGGTTTTACCCTAGAACCTGC;IPDRatio=1.36
gi|68566501|gb|CP000077.1| Sulfolobus acidocaldarius DSM 639, complete genome	kinModCall	modified_base	13966	13966	30	+	.	coverage=188;context=AGGGTATTTTTGGTTTTACCCTAGAACCTGCGTTAACCACT;IPDRatio=1.51
gi|68566501|gb|CP000077.1| Sulfolobus acidocaldarius DSM 639, complete genome	kinModCall	modified_base	14014	14014	27	+	.	coverage=217;context=TAGCATTTACAAGTTTCAGTGAGGCTCTACTGATTATTGCT;IPDRatio=1.47
gi|68566501|gb|CP000077.1| Sulfolobus acidocaldarius DSM 639, complete genome	kinModCall	modified_base	14020	14020	21	-	.	coverage=209;context=AACACCAGCAATAATCAGTAGAGCCTCACTGAAACTTGTAA;IPDRatio=1.37
gi|68566501|gb|CP000077.1| Sulfolobus acidocaldarius DSM 639, complete genome	kinModCall	modified_base	14035	14035	26	+	.	coverage=220;context=AGGCTCTACTGATTATTGCTGGTGTTGGTATTCCAGTTGGT;IPDRatio=1.48
gi|68566501|gb|CP000077.1| Sulfolobus acidocaldarius DSM 639, complete genome	kinModCall	modified_base	14036	14036	22	-	.	coverage=216;context=CACCAACTGGAATACCAACACCAGCAATAATCAGTAGAGCC;IPDRatio=1.38
gi|68566501|gb|CP000077.1| Sulfolobus acidocaldarius DSM 639, complete genome	kinModCall	modified_base	14037	14037	33	+	.	coverage=215;context=GCTCTACTGATTATTGCTGGTGTTGGTATTCCAGTTGGTGT;IPDRatio=1.57
gi|68566501|gb|CP000077.1| Sulfolobus acidocaldarius DSM 639, complete genome	kinModCall	modified_base	14041	14041	32	+	.	coverage=218;context=TACTGATTATTGCTGGTGTTGGTATTCCAGTTGGTGTTACA;IPDRatio=1.59
gi|68566501|gb|CP000077.1| Sulfolobus acidocaldarius DSM 639, complete genome	kinModCall	.	14048	14048	9	-	.	context=CTGTTCCTGTAACACCAACTGGAATACCAACACCAGCAATA;motif=GGNNBVNND;coverage=206;IPDRatio=1.183;id=GGNNBVNND
gi|68566501|gb|CP000077.1| Sulfolobus acidocaldarius DSM 639, complete genome	kinModCall	.	14062	14062	1	+	.	context=GTATTCCAGTTGGTGTTACAGGAACAGAATTTATAGAGATA;motif=GGNNBVNND;coverage=220;IPDRatio=0.919;id=GGNNBVNND
gi|68566501|gb|CP000077.1| Sulfolobus acidocaldarius DSM 639, complete genome	kinModCall	modified_base	14117	14117	22	+	.	coverage=222;context=CAAGAATTCTGCATCTGCTGCAGGAGTAAAGTGCGTTAATT;IPDRatio=1.40
gi|68566501|gb|CP000077.1| Sulfolobus acidocaldarius DSM 639, complete genome	kinModCall	modified_base	14119	14119	22	+	.	context=AGAATTCTGCATCTGCTGCAGGAGTAAAGTGCGTTAATTCA;motif=GGNNBVNND;coverage=226;IPDRatio=1.41;id=GGNNBVNND
gi|68566501|gb|CP000077.1| Sulfolobus acidocaldarius DSM 639, complete genome	kinModCall	modified_base	14139	14139	36	+	.	coverage=228;context=GGAGTAAAGTGCGTTAATTCAGGTGTAGCCCCAGCAACAGT;IPDRatio=1.54
gi|68566501|gb|CP000077.1| Sulfolobus acidocaldarius DSM 639, complete genome	kinModCall	modified_base	14140	14140	23	+	.	coverage=220;context=GAGTAAAGTGCGTTAATTCAGGTGTAGCCCCAGCAACAGTA;IPDRatio=1.41
gi|68566501|gb|CP000077.1| Sulfolobus acidocaldarius DSM 639, complete genome	kinModCall	modified_base	14148	14148	21	-	.	coverage=190;context=CCAGGAATTACTGTTGCTGGGGCTACACCTGAATTAACGCA;IPDRatio=1.40
gi|68566501|gb|CP000077.1| Sulfolobus acidocaldarius DSM 639, complete genome	kinModCall	m4C	14149	14149	39	+	.	context=GCGTTAATTCAGGTGTAGCCCCAGCAACAGTAATTCCTGGA;fracLow=0.210;coverage=224;IPDRatio=1.74;fracUp=0.415;frac=0.295;identificationQv=7
gi|68566501|gb|CP000077.1| Sulfolobus acidocaldarius DSM 639, complete genome	kinModCall	.	14167	14167	11	+	.	context=CCCCAGCAACAGTAATTCCTGGAATAAGACTAACGTCAGTT;motif=GGNNBVNND;coverage=230;IPDRatio=1.198;id=GGNNBVNND
gi|68566501|gb|CP000077.1| Sulfolobus acidocaldarius DSM 639, complete genome	kinModCall	modified_base	14167	14167	22	-	.	coverage=182;context=AACTGACGTTAGTCTTATTCCAGGAATTACTGTTGCTGGGG;IPDRatio=1.44
gi|68566501|gb|CP000077.1| Sulfolobus acidocaldarius DSM 639, complete genome	kinModCall	modified_base	14207	14207	22	-	.	coverage=201;context=GCCTTAATGGTAATTTTGCGTTTATTCTAGTTATAGCAACA;IPDRatio=1.39
gi|68566501|gb|CP000077.1| Sulfolobus acidocaldarius DSM 639, complete genome	kinModCall	modified_base	14223	14223	21	+	.	coverage=233;context=ATAAACGCAAAATTACCATTAAGGCTTATTTTTCCGTTAAT;IPDRatio=1.34
gi|68566501|gb|CP000077.1| Sulfolobus acidocaldarius DSM 639, complete genome	kinModCall	.	14225	14225	15	+	.	context=AAACGCAAAATTACCATTAAGGCTTATTTTTCCGTTAATCT;motif=GGNNBVNND;coverage=233;IPDRatio=1.297;id=GGNNBVNND
gi|68566501|gb|CP000077.1| Sulfolobus acidocaldarius DSM 639, complete genome	kinModCall	modified_base	14281	14281	23	+	.	coverage=231;context=CATTAACTTCATTAGCGAGGTGATAATAAAAATCTTAAGGC;IPDRatio=1.40
gi|68566501|gb|CP000077.1| Sulfolobus acidocaldarius DSM 639, complete genome	kinModCall	.	14299	14299	2	+	.	context=GGTGATAATAAAAATCTTAAGGCATGGAAAAATTTTGGGAA;motif=GGNNBVNND;coverage=227;IPDRatio=0.971;id=GGNNBVNND
gi|68566501|gb|CP000077.1| Sulfolobus acidocaldarius DSM 639, complete genome	kinModCall	modified_base	14315	14315	28	+	.	coverage=216;context=TTAAGGCATGGAAAAATTTTGGGAATATTATAAAGTTATTG;IPDRatio=1.55
gi|68566501|gb|CP000077.1| Sulfolobus acidocaldarius DSM 639, complete genome	kinModCall	modified_base	14316	14316	29	+	.	context=TAAGGCATGGAAAAATTTTGGGAATATTATAAAGTTATTGA;motif=GGNNBVNND;coverage=201;IPDRatio=1.51;id=GGNNBVNND
gi|68566501|gb|CP000077.1| Sulfolobus acidocaldarius DSM 639, complete genome	kinModCall	modified_base	14341	14341	36	+	.	context=ATTATAAAGTTATTGAAAAAGGTACACTAATTAGTTTTGAA;motif=GGNNBVNND;coverage=220;IPDRatio=1.69;id=GGNNBVNND
gi|68566501|gb|CP000077.1| Sulfolobus acidocaldarius DSM 639, complete genome	kinModCall	modified_base	14342	14342	35	+	.	coverage=183;context=TTATAAAGTTATTGAAAAAGGTACACTAATTAGTTTTGAAG;IPDRatio=1.72
gi|68566501|gb|CP000077.1| Sulfolobus acidocaldarius DSM 639, complete genome	kinModCall	.	14389	14389	1	-	.	context=TATAGCTTCTCTGATACTGAGGTTTATCTCTCTATTATTCT;motif=GGNNBVNND;coverage=205;IPDRatio=0.921;id=GGNNBVNND
gi|68566501|gb|CP000077.1| Sulfolobus acidocaldarius DSM 639, complete genome	kinModCall	.	14463	14463	14	+	.	context=AGTAAAATAACTTCAAGTAAGGGGGAAAATTTGATTTGGGA;motif=GGNNBVNND;coverage=223;IPDRatio=1.261;id=GGNNBVNND
gi|68566501|gb|CP000077.1| Sulfolobus acidocaldarius DSM 639, complete genome	kinModCall	modified_base	14507	14507	27	+	.	coverage=207;context=AGCCAGAAAAAAGGTGATAAGACCATCTAATATAGAGGAGT;IPDRatio=1.47
gi|68566501|gb|CP000077.1| Sulfolobus acidocaldarius DSM 639, complete genome	kinModCall	modified_base	14607	14607	21	+	.	context=CCTATGCTAGTTAGAATAATGGAGGATTTAGAAGACTTATA;motif=GGNNBVNND;coverage=212;IPDRatio=1.37;id=GGNNBVNND
gi|68566501|gb|CP000077.1| Sulfolobus acidocaldarius DSM 639, complete genome	kinModCall	modified_base	14677	14677	26	+	.	coverage=219;context=AAGTAATTGAACATATGTTCGATTGCCAATGCCTGCCTACA;IPDRatio=1.51
gi|68566501|gb|CP000077.1| Sulfolobus acidocaldarius DSM 639, complete genome	kinModCall	.	14693	14693	9	-	.	context=GATATTAAATTATTATTGTAGGCAGGCATTGGCAATCGAAC;motif=GGNNBVNND;coverage=193;IPDRatio=1.185;id=GGNNBVNND
gi|68566501|gb|CP000077.1| Sulfolobus acidocaldarius DSM 639, complete genome	kinModCall	.	14756	14756	6	+	.	context=GAAAAGAATGCAATAATACTGGGACATAATTATATGGAGTA;motif=GGNNBVNND;coverage=221;IPDRatio=1.096;id=GGNNBVNND
gi|68566501|gb|CP000077.1| Sulfolobus acidocaldarius DSM 639, complete genome	kinModCall	modified_base	14756	14756	24	-	.	coverage=167;context=TACTCCATATAATTATGTCCCAGTATTATTGCATTCTTTTC;IPDRatio=1.65
gi|68566501|gb|CP000077.1| Sulfolobus acidocaldarius DSM 639, complete genome	kinModCall	.	14771	14771	4	+	.	context=ATACTGGGACATAATTATATGGAGTATGGTGTTCAACTAGT;motif=GGNNBVNND;coverage=221;IPDRatio=1.021;id=GGNNBVNND
gi|68566501|gb|CP000077.1| Sulfolobus acidocaldarius DSM 639, complete genome	kinModCall	modified_base	14821	14821	24	+	.	coverage=224;context=TACAGGAGATTCTTTTGATCTAGCATTAAAGGCAATGAATA;IPDRatio=1.40
gi|68566501|gb|CP000077.1| Sulfolobus acidocaldarius DSM 639, complete genome	kinModCall	modified_base	14822	14822	26	+	.	coverage=216;context=ACAGGAGATTCTTTTGATCTAGCATTAAAGGCAATGAATAC;IPDRatio=1.43
gi|68566501|gb|CP000077.1| Sulfolobus acidocaldarius DSM 639, complete genome	kinModCall	modified_base	14830	14830	29	+	.	coverage=205;context=TTCTTTTGATCTAGCATTAAAGGCAATGAATACTAACGCGG;IPDRatio=1.50
gi|68566501|gb|CP000077.1| Sulfolobus acidocaldarius DSM 639, complete genome	kinModCall	m4C	14847	14847	44	-	.	context=AGCGAATACTATTATATCCGCGTTAGTATTCATTGCCTTTA;fracLow=0.668;coverage=204;IPDRatio=1.98;fracUp=1.000;frac=0.915;identificationQv=19
gi|68566501|gb|CP000077.1| Sulfolobus acidocaldarius DSM 639, complete genome	kinModCall	modified_base	14882	14882	41	+	.	context=TTCGCTGGTGTTTACTTTATGGTAGAGCAGGCTGCTGCATT;motif=GGNNBVNND;coverage=208;IPDRatio=1.74;id=GGNNBVNND
gi|68566501|gb|CP000077.1| Sulfolobus acidocaldarius DSM 639, complete genome	kinModCall	modified_base	14893	14893	28	+	.	coverage=207;context=TTACTTTATGGTAGAGCAGGCTGCTGCATTAAATCCAGATA;IPDRatio=1.41
gi|68566501|gb|CP000077.1| Sulfolobus acidocaldarius DSM 639, complete genome	kinModCall	modified_base	14942	14942	43	+	.	coverage=180;context=CTATCACCAGAGCCTAATGCCGGTTGTTCTCTATCAGACTC;IPDRatio=1.80
gi|68566501|gb|CP000077.1| Sulfolobus acidocaldarius DSM 639, complete genome	kinModCall	modified_base	14943	14943	25	+	.	coverage=212;context=TATCACCAGAGCCTAATGCCGGTTGTTCTCTATCAGACTCA;IPDRatio=1.43
gi|68566501|gb|CP000077.1| Sulfolobus acidocaldarius DSM 639, complete genome	kinModCall	modified_base	14946	14946	22	+	.	coverage=204;context=CACCAGAGCCTAATGCCGGTTGTTCTCTATCAGACTCATTA;IPDRatio=1.37
gi|68566501|gb|CP000077.1| Sulfolobus acidocaldarius DSM 639, complete genome	kinModCall	modified_base	14972	14972	33	-	.	coverage=191;context=TTGTATTTCTTCAATACGTCTACTGGTAATGAGTCTGATAG;IPDRatio=1.53
gi|68566501|gb|CP000077.1| Sulfolobus acidocaldarius DSM 639, complete genome	kinModCall	modified_base	15014	15014	21	+	.	coverage=214;context=GAAATGTATCCTGGAGCTCCAGTAGTTCTTTACATAAATAC;IPDRatio=1.39
gi|68566501|gb|CP000077.1| Sulfolobus acidocaldarius DSM 639, complete genome	kinModCall	modified_base	15035	15035	22	-	.	coverage=190;context=AAGGCTTTTGCGTAAATACTGGTATTTATGTAAAGAACTAC;IPDRatio=1.45
gi|68566501|gb|CP000077.1| Sulfolobus acidocaldarius DSM 639, complete genome	kinModCall	.	15080	15080	5	-	.	context=TCAATTACTTGAATGGCTGTGGAAGAAGTTACCACATAATC;motif=GGNNBVNND;coverage=194;IPDRatio=1.066;id=GGNNBVNND
gi|68566501|gb|CP000077.1| Sulfolobus acidocaldarius DSM 639, complete genome	kinModCall	modified_base	15084	15084	26	-	.	coverage=192;context=TCGCTCAATTACTTGAATGGCTGTGGAAGAAGTTACCACAT;IPDRatio=1.47
gi|68566501|gb|CP000077.1| Sulfolobus acidocaldarius DSM 639, complete genome	kinModCall	.	15133	15133	6	-	.	context=ATCTAGCAAGATTAATATCAGGACCAAAAATGATTTTATCC;motif=GGNNBVNND;coverage=203;IPDRatio=1.099;id=GGNNBVNND
gi|68566501|gb|CP000077.1| Sulfolobus acidocaldarius DSM 639, complete genome	kinModCall	.	15197	15197	5	+	.	context=AAACTAATTAAAGTACCACCGGATGGAAAATGTATAGTACA;motif=GGNNBVNND;coverage=229;IPDRatio=1.063;id=GGNNBVNND
gi|68566501|gb|CP000077.1| Sulfolobus acidocaldarius DSM 639, complete genome	kinModCall	modified_base	15218	15218	39	-	.	coverage=209;context=AATTGTTTGGTATAATTTGCATGTACTATACATTTTCCATC;IPDRatio=1.82
gi|68566501|gb|CP000077.1| Sulfolobus acidocaldarius DSM 639, complete genome	kinModCall	modified_base	15230	15230	39	-	.	context=GCCAACTCTACTAATTGTTTGGTATAATTTGCATGTACTAT;motif=GGNNBVNND;coverage=203;IPDRatio=1.79;id=GGNNBVNND
gi|68566501|gb|CP000077.1| Sulfolobus acidocaldarius DSM 639, complete genome	kinModCall	modified_base	15271	15271	24	+	.	coverage=221;context=TAGGAAAAGATATCCGAACGCTATTCTTATGGCGCATCCGG;IPDRatio=1.55
gi|68566501|gb|CP000077.1| Sulfolobus acidocaldarius DSM 639, complete genome	kinModCall	modified_base	15288	15288	33	-	.	coverage=186;context=TACTTCTAGAGGGCTTTCCGGATGCGCCATAAGAATAGCGT;IPDRatio=1.69
gi|68566501|gb|CP000077.1| Sulfolobus acidocaldarius DSM 639, complete genome	kinModCall	modified_base	15289	15289	21	-	.	coverage=204;context=GTACTTCTAGAGGGCTTTCCGGATGCGCCATAAGAATAGCG;IPDRatio=1.44
gi|68566501|gb|CP000077.1| Sulfolobus acidocaldarius DSM 639, complete genome	kinModCall	modified_base	15328	15328	26	+	.	coverage=212;context=ACTGGAAGCAGCAGATTATGTGGGATCTACTAATCAGATGG;IPDRatio=1.46
gi|68566501|gb|CP000077.1| Sulfolobus acidocaldarius DSM 639, complete genome	kinModCall	modified_base	15329	15329	22	+	.	coverage=225;context=CTGGAAGCAGCAGATTATGTGGGATCTACTAATCAGATGGT;IPDRatio=1.41
gi|68566501|gb|CP000077.1| Sulfolobus acidocaldarius DSM 639, complete genome	kinModCall	modified_base	15332	15332	70	+	.	context=GAAGCAGCAGATTATGTGGGATCTACTAATCAGATGGTCAA;motif=GGATCY;coverage=235;IPDRatio=2.20;id=GGATCY
gi|68566501|gb|CP000077.1| Sulfolobus acidocaldarius DSM 639, complete genome	kinModCall	modified_base	15333	15333	60	-	.	context=TTTGACCATCTGATTAGTAGATCCCACATAATCTGCTGCTT;motif=AGATCC;coverage=201;IPDRatio=1.95;id=AGATCC
gi|68566501|gb|CP000077.1| Sulfolobus acidocaldarius DSM 639, complete genome	kinModCall	modified_base	15337	15337	26	-	.	coverage=195;context=CAAATTTGACCATCTGATTAGTAGATCCCACATAATCTGCT;IPDRatio=1.44
gi|68566501|gb|CP000077.1| Sulfolobus acidocaldarius DSM 639, complete genome	kinModCall	modified_base	15359	15359	31	+	.	coverage=228;context=AATCAGATGGTCAAATTTGCGAAGGATAGCCCACAGAGAGA;IPDRatio=1.51
gi|68566501|gb|CP000077.1| Sulfolobus acidocaldarius DSM 639, complete genome	kinModCall	modified_base	15396	15396	35	-	.	coverage=198;context=TGCGTTTATCATTCCTAATTCTGTGGCGACTATAAATTCTC;IPDRatio=1.65
gi|68566501|gb|CP000077.1| Sulfolobus acidocaldarius DSM 639, complete genome	kinModCall	.	15402	15402	8	+	.	context=TTATAGTCGCCACAGAATTAGGAATGATAAACGCATTAAAG;motif=GGNNBVNND;coverage=231;IPDRatio=1.127;id=GGNNBVNND
gi|68566501|gb|CP000077.1| Sulfolobus acidocaldarius DSM 639, complete genome	kinModCall	modified_base	15452	15452	21	-	.	context=CAAGCTTCTGTTGTAACTAAGGGGTAAAATTCCTTTTCTGG;motif=GGNNBVNND;coverage=198;IPDRatio=1.40;id=GGNNBVNND
gi|68566501|gb|CP000077.1| Sulfolobus acidocaldarius DSM 639, complete genome	kinModCall	modified_base	15475	15475	27	+	.	coverage=201;context=AGTTACAACAGAAGCTTGCGGATGTGCAAGATGTCCTTATA;IPDRatio=1.53
gi|68566501|gb|CP000077.1| Sulfolobus acidocaldarius DSM 639, complete genome	kinModCall	modified_base	15514	15514	23	+	.	coverage=227;context=TATGGCTATGGTAAACTTGGAGAATATTAAGAGATCGTTAG;IPDRatio=1.44
gi|68566501|gb|CP000077.1| Sulfolobus acidocaldarius DSM 639, complete genome	kinModCall	.	15557	15557	4	+	.	context=TTGGAAGTTTATGAGGTAAAGGTTCCTAAAGATGTAGGAGA;motif=GGNNBVNND;coverage=216;IPDRatio=1.038;id=GGNNBVNND
gi|68566501|gb|CP000077.1| Sulfolobus acidocaldarius DSM 639, complete genome	kinModCall	.	15562	15562	13	-	.	context=CTTTTTCTCCTACATCTTTAGGAACCTTTACCTCATAAACT;motif=GGNNBVNND;coverage=193;IPDRatio=1.241;id=GGNNBVNND
gi|68566501|gb|CP000077.1| Sulfolobus acidocaldarius DSM 639, complete genome	kinModCall	.	15587	15587	2	+	.	context=GATGTAGGAGAAAAAGCTAAGGAGGCTTTCCTAAGGACTAT;motif=GGNNBVNND;coverage=223;IPDRatio=0.973;id=GGNNBVNND
gi|68566501|gb|CP000077.1| Sulfolobus acidocaldarius DSM 639, complete genome	kinModCall	.	15601	15601	7	+	.	context=AGCTAAGGAGGCTTTCCTAAGGACTATGAGGCTTGTTGGAG;motif=GGNNBVNND;coverage=208;IPDRatio=1.107;id=GGNNBVNND
gi|68566501|gb|CP000077.1| Sulfolobus acidocaldarius DSM 639, complete genome	kinModCall	.	15610	15610	18	+	.	context=GGCTTTCCTAAGGACTATGAGGCTTGTTGGAGAATCTTCTT;motif=GGNNBVNND;coverage=220;IPDRatio=1.342;id=GGNNBVNND
gi|68566501|gb|CP000077.1| Sulfolobus acidocaldarius DSM 639, complete genome	kinModCall	modified_base	15645	15645	22	+	.	coverage=208;context=CTTCTTCATCTCTTCAATCAAGATCTCAACTTCCCTCTTTG;IPDRatio=1.38
gi|68566501|gb|CP000077.1| Sulfolobus acidocaldarius DSM 639, complete genome	kinModCall	.	15696	15696	20	-	.	context=TTGTTTCTGCCCGAGGAGAAGGGATAAGAATATCTACTCAT;motif=GGNNBVNND;coverage=197;IPDRatio=1.402;id=GGNNBVNND
gi|68566501|gb|CP000077.1| Sulfolobus acidocaldarius DSM 639, complete genome	kinModCall	modified_base	15737	15737	21	+	.	coverage=229;context=CTATATGCTTCTCTAATAGTTTCTGAACTACTTGCTTAGCA;IPDRatio=1.41
gi|68566501|gb|CP000077.1| Sulfolobus acidocaldarius DSM 639, complete genome	kinModCall	.	15787	15787	14	-	.	context=ATTACACCTAAGAAAAGAAAGGCAGGTATATCCATAATAAG;motif=GGNNBVNND;coverage=204;IPDRatio=1.26;id=GGNNBVNND
gi|68566501|gb|CP000077.1| Sulfolobus acidocaldarius DSM 639, complete genome	kinModCall	modified_base	15800	15800	21	+	.	coverage=223;context=TACCTGCCTTTCTTTTCTTAGGTGTAATCACGTCTAGTCTG;IPDRatio=1.38
gi|68566501|gb|CP000077.1| Sulfolobus acidocaldarius DSM 639, complete genome	kinModCall	modified_base	15920	15920	34	-	.	coverage=147;context=CGATATAGCAGCTAATCTGGGATTAGCCAAGTCTTGTGAAA;IPDRatio=1.58
gi|68566501|gb|CP000077.1| Sulfolobus acidocaldarius DSM 639, complete genome	kinModCall	modified_base	15945	15945	45	+	.	coverage=227;context=ATTAGCTGCTATATCGATTGTCCCAATTTCGAACCTTCTTG;IPDRatio=1.66
gi|68566501|gb|CP000077.1| Sulfolobus acidocaldarius DSM 639, complete genome	kinModCall	.	15959	15959	14	-	.	context=AATTGAACCAGGTCCAAGAAGGTTCGAAATTGGGACAATCG;motif=GGNNBVNND;coverage=200;IPDRatio=1.279;id=GGNNBVNND
gi|68566501|gb|CP000077.1| Sulfolobus acidocaldarius DSM 639, complete genome	kinModCall	.	15969	15969	8	-	.	context=AAAAATTTGAAATTGAACCAGGTCCAAGAAGGTTCGAAATT;motif=GGNNBVNND;coverage=198;IPDRatio=1.174;id=GGNNBVNND
gi|68566501|gb|CP000077.1| Sulfolobus acidocaldarius DSM 639, complete genome	kinModCall	.	15971	15971	12	+	.	context=TTTCGAACCTTCTTGGACCTGGTTCAATTTCAAATTTTTCC;motif=GGNNBVNND;coverage=226;IPDRatio=1.221;id=GGNNBVNND
gi|68566501|gb|CP000077.1| Sulfolobus acidocaldarius DSM 639, complete genome	kinModCall	.	16025	16025	15	-	.	context=GGACCCACCATTCTATGGATGGAAGAGTACTAAGAATTATT;motif=GGNNBVNND;coverage=198;IPDRatio=1.3;id=GGNNBVNND
gi|68566501|gb|CP000077.1| Sulfolobus acidocaldarius DSM 639, complete genome	kinModCall	.	16029	16029	1	-	.	context=TTTCGGACCCACCATTCTATGGATGGAAGAGTACTAAGAAT;motif=GGNNBVNND;coverage=199;IPDRatio=0.872;id=GGNNBVNND
gi|68566501|gb|CP000077.1| Sulfolobus acidocaldarius DSM 639, complete genome	kinModCall	.	16040	16040	16	+	.	context=TCTTCCATCCATAGAATGGTGGGTCCGAAATTAATCCTTTT;motif=GGNNBVNND;coverage=215;IPDRatio=1.292;id=GGNNBVNND
gi|68566501|gb|CP000077.1| Sulfolobus acidocaldarius DSM 639, complete genome	kinModCall	.	16041	16041	6	+	.	context=CTTCCATCCATAGAATGGTGGGTCCGAAATTAATCCTTTTC;motif=GGNNBVNND;coverage=209;IPDRatio=1.091;id=GGNNBVNND
gi|68566501|gb|CP000077.1| Sulfolobus acidocaldarius DSM 639, complete genome	kinModCall	.	16056	16056	7	-	.	context=GATTTATATACGTAAGAAAAGGATTAATTTCGGACCCACCA;motif=GGNNBVNND;coverage=197;IPDRatio=1.125;id=GGNNBVNND
gi|68566501|gb|CP000077.1| Sulfolobus acidocaldarius DSM 639, complete genome	kinModCall	.	16084	16084	5	-	.	context=AAGTGGTTAATGAGTCCACAGGGCTCTGGATTTATATACGT;motif=GGNNBVNND;coverage=200;IPDRatio=1.06;id=GGNNBVNND
gi|68566501|gb|CP000077.1| Sulfolobus acidocaldarius DSM 639, complete genome	kinModCall	.	16088	16088	5	+	.	context=ATATAAATCCAGAGCCCTGTGGACTCATTAACCACTTATAC;motif=GGNNBVNND;coverage=216;IPDRatio=1.074;id=GGNNBVNND
gi|68566501|gb|CP000077.1| Sulfolobus acidocaldarius DSM 639, complete genome	kinModCall	modified_base	16109	16109	24	-	.	context=AGATTTCGCAGTAGCTGGAGGGTATAAGTGGTTAATGAGTC;motif=GGNNBVNND;coverage=196;IPDRatio=1.48;id=GGNNBVNND
gi|68566501|gb|CP000077.1| Sulfolobus acidocaldarius DSM 639, complete genome	kinModCall	.	16113	16113	1	-	.	context=GTGTAGATTTCGCAGTAGCTGGAGGGTATAAGTGGTTAATG;motif=GGNNBVNND;coverage=199;IPDRatio=0.866;id=GGNNBVNND
gi|68566501|gb|CP000077.1| Sulfolobus acidocaldarius DSM 639, complete genome	kinModCall	modified_base	16131	16131	36	+	.	coverage=227;context=TCCAGCTACTGCGAAATCTACACCAAGGTCTTTTACATCAA;IPDRatio=1.62
gi|68566501|gb|CP000077.1| Sulfolobus acidocaldarius DSM 639, complete genome	kinModCall	.	16134	16134	3	-	.	context=AGGTTGATGTAAAAGACCTTGGTGTAGATTTCGCAGTAGCT;motif=GGNNBVNND;coverage=204;IPDRatio=0.981;id=GGNNBVNND
gi|68566501|gb|CP000077.1| Sulfolobus acidocaldarius DSM 639, complete genome	kinModCall	.	16153	16153	3	-	.	context=CAGAGTGCAGGAGCTATAAAGGTTGATGTAAAAGACCTTGG;motif=GGNNBVNND;coverage=199;IPDRatio=0.981;id=GGNNBVNND
gi|68566501|gb|CP000077.1| Sulfolobus acidocaldarius DSM 639, complete genome	kinModCall	m4C	16163	16163	39	+	.	context=TTACATCAACCTTTATAGCTCCTGCACTCTGAATTATGTCT;fracLow=0.205;coverage=230;IPDRatio=1.57;fracUp=0.487;frac=0.368;identificationQv=7
gi|68566501|gb|CP000077.1| Sulfolobus acidocaldarius DSM 639, complete genome	kinModCall	modified_base	16199	16199	23	-	.	coverage=184;context=TAAAGAGGTTAAAAGTGTTGGAGGATTTACCCTTTTAGACA;IPDRatio=1.43
gi|68566501|gb|CP000077.1| Sulfolobus acidocaldarius DSM 639, complete genome	kinModCall	.	16200	16200	15	-	.	context=TTAAAGAGGTTAAAAGTGTTGGAGGATTTACCCTTTTAGAC;motif=GGNNBVNND;coverage=203;IPDRatio=1.28;id=GGNNBVNND
gi|68566501|gb|CP000077.1| Sulfolobus acidocaldarius DSM 639, complete genome	kinModCall	.	16240	16240	14	-	.	context=AGTTTCAACACTGGCGTTATGGTAGATGTTAAAAAAATAGT;motif=GGNNBVNND;coverage=201;IPDRatio=1.277;id=GGNNBVNND
gi|68566501|gb|CP000077.1| Sulfolobus acidocaldarius DSM 639, complete genome	kinModCall	modified_base	16266	16266	27	+	.	coverage=223;context=GCCAGTGTTGAAACTTACATGACTAACAGCTACTAGTCTTG;IPDRatio=1.51
gi|68566501|gb|CP000077.1| Sulfolobus acidocaldarius DSM 639, complete genome	kinModCall	.	16312	16312	16	+	.	context=GTGTCTATTGCGGAAAGCAGATCCTCTTCTATTGTATCTGG;motif=AGATCC;coverage=217;IPDRatio=1.306;id=AGATCC
gi|68566501|gb|CP000077.1| Sulfolobus acidocaldarius DSM 639, complete genome	kinModCall	m6A	16313	16313	53	-	.	context=ACCAGATACAATAGAAGAGGATCTGCTTTCCGCAATAGACA;fracLow=0.164;motif=GGATCY;coverage=205;IPDRatio=1.87;id=GGATCY;fracUp=0.337;frac=0.250;identificationQv=6
gi|68566501|gb|CP000077.1| Sulfolobus acidocaldarius DSM 639, complete genome	kinModCall	modified_base	16352	16352	25	-	.	coverage=209;context=TGAAAAGAAAGGAGTTAAAATTAAACTAGTAAAAACAAAAC;IPDRatio=1.44
gi|68566501|gb|CP000077.1| Sulfolobus acidocaldarius DSM 639, complete genome	kinModCall	modified_base	16386	16386	38	+	.	coverage=185;context=CTTTTCAAGTTTTAAAAATGGATAGACGACAGTTGGAAATT;IPDRatio=1.61
gi|68566501|gb|CP000077.1| Sulfolobus acidocaldarius DSM 639, complete genome	kinModCall	modified_base	16417	16417	25	+	.	coverage=223;context=GTTGGAAATTCTAAATTATCAGTTACTATATTTTCTCCTTC;IPDRatio=1.42
gi|68566501|gb|CP000077.1| Sulfolobus acidocaldarius DSM 639, complete genome	kinModCall	modified_base	16424	16424	25	-	.	coverage=208;context=CATAAAGGAAGGAGAAAATATAGTAACTGATAATTTAGAAT;IPDRatio=1.46
gi|68566501|gb|CP000077.1| Sulfolobus acidocaldarius DSM 639, complete genome	kinModCall	.	16438	16438	11	-	.	context=TCATTTGGTTTAGACATAAAGGAAGGAGAAAATATAGTAAC;motif=GGNNBVNND;coverage=192;IPDRatio=1.176;id=GGNNBVNND
gi|68566501|gb|CP000077.1| Sulfolobus acidocaldarius DSM 639, complete genome	kinModCall	modified_base	16470	16470	22	-	.	coverage=137;context=TACCAAACACCAGCTTTGGGGTTAATGTTATCTCATTTGGT;IPDRatio=1.60
gi|68566501|gb|CP000077.1| Sulfolobus acidocaldarius DSM 639, complete genome	kinModCall	.	16472	16472	3	-	.	context=AATACCAAACACCAGCTTTGGGGTTAATGTTATCTCATTTG;motif=GGNNBVNND;coverage=187;IPDRatio=0.992;id=GGNNBVNND
gi|68566501|gb|CP000077.1| Sulfolobus acidocaldarius DSM 639, complete genome	kinModCall	modified_base	16480	16480	29	+	.	coverage=218;context=ATAACATTAACCCCAAAGCTGGTGTTTGGTATTAACGATAT;IPDRatio=1.48
gi|68566501|gb|CP000077.1| Sulfolobus acidocaldarius DSM 639, complete genome	kinModCall	modified_base	16485	16485	25	+	.	coverage=212;context=ATTAACCCCAAAGCTGGTGTTTGGTATTAACGATATCTCAT;IPDRatio=1.53
gi|68566501|gb|CP000077.1| Sulfolobus acidocaldarius DSM 639, complete genome	kinModCall	.	16525	16525	0	+	.	context=TCAGCTTCTGCATTTATTAAGGAACCAATGTTTTTTCTTAT;motif=GGNNBVNND;coverage=205;IPDRatio=0.838;id=GGNNBVNND
gi|68566501|gb|CP000077.1| Sulfolobus acidocaldarius DSM 639, complete genome	kinModCall	.	16530	16530	12	-	.	context=ACCATATAAGAAAAAACATTGGTTCCTTAATAAATGCAGAA;motif=GGNNBVNND;coverage=198;IPDRatio=1.218;id=GGNNBVNND
gi|68566501|gb|CP000077.1| Sulfolobus acidocaldarius DSM 639, complete genome	kinModCall	.	16548	16548	11	+	.	context=ACCAATGTTTTTTCTTATATGGTATAATTCATCTGATTCTT;motif=GGNNBVNND;coverage=215;IPDRatio=1.223;id=GGNNBVNND
gi|68566501|gb|CP000077.1| Sulfolobus acidocaldarius DSM 639, complete genome	kinModCall	.	16585	16585	3	+	.	context=TCTTCATCGTTATCTGCTAAGGAACCATAACGCATTACATC;motif=GGNNBVNND;coverage=210;IPDRatio=0.993;id=GGNNBVNND
gi|68566501|gb|CP000077.1| Sulfolobus acidocaldarius DSM 639, complete genome	kinModCall	modified_base	16588	16588	26	-	.	coverage=204;context=ATCGATGTAATGCGTTATGGTTCCTTAGCAGATAACGATGA;IPDRatio=1.44
gi|68566501|gb|CP000077.1| Sulfolobus acidocaldarius DSM 639, complete genome	kinModCall	.	16590	16590	5	-	.	context=TAATCGATGTAATGCGTTATGGTTCCTTAGCAGATAACGAT;motif=GGNNBVNND;coverage=208;IPDRatio=1.066;id=GGNNBVNND
gi|68566501|gb|CP000077.1| Sulfolobus acidocaldarius DSM 639, complete genome	kinModCall	modified_base	16643	16643	69	+	.	context=CTTCAAAGTAAACAGGTAGTGGGGTAGGAGATATAGCGGCA;motif=GGNNBVNND;coverage=220;IPDRatio=2.34;id=GGNNBVNND
gi|68566501|gb|CP000077.1| Sulfolobus acidocaldarius DSM 639, complete genome	kinModCall	.	16645	16645	15	+	.	context=TCAAAGTAAACAGGTAGTGGGGTAGGAGATATAGCGGCATG;motif=GGNNBVNND;coverage=189;IPDRatio=1.339;id=GGNNBVNND
gi|68566501|gb|CP000077.1| Sulfolobus acidocaldarius DSM 639, complete genome	kinModCall	modified_base	16658	16658	25	+	.	coverage=212;context=GTAGTGGGGTAGGAGATATAGCGGCATGGTTAAGGTATGTC;IPDRatio=1.52
gi|68566501|gb|CP000077.1| Sulfolobus acidocaldarius DSM 639, complete genome	kinModCall	.	16660	16660	19	+	.	context=AGTGGGGTAGGAGATATAGCGGCATGGTTAAGGTATGTCAT;motif=GGNNBVNND;coverage=218;IPDRatio=1.366;id=GGNNBVNND
gi|68566501|gb|CP000077.1| Sulfolobus acidocaldarius DSM 639, complete genome	kinModCall	modified_base	16671	16671	30	+	.	context=AGATATAGCGGCATGGTTAAGGTATGTCATTCTTTTTGTTA;motif=GGNNBVNND;coverage=222;IPDRatio=1.58;id=GGNNBVNND
gi|68566501|gb|CP000077.1| Sulfolobus acidocaldarius DSM 639, complete genome	kinModCall	modified_base	16694	16694	21	-	.	coverage=192;context=AGATTTCAGAGAACTAGTACCTATAACAAAAAGAATGACAT;IPDRatio=1.52
gi|68566501|gb|CP000077.1| Sulfolobus acidocaldarius DSM 639, complete genome	kinModCall	modified_base	16783	16783	23	+	.	coverage=213;context=CATACTAGAATCAATTTGTTTTCCTATTAATAAATCTCTCA;IPDRatio=1.43
gi|68566501|gb|CP000077.1| Sulfolobus acidocaldarius DSM 639, complete genome	kinModCall	.	16830	16830	8	-	.	context=GAAAAGACTTCCAAAGTCTAGGAGTGGTAAAGTAGTTAGAC;motif=GGNNBVNND;coverage=204;IPDRatio=1.134;id=GGNNBVNND
gi|68566501|gb|CP000077.1| Sulfolobus acidocaldarius DSM 639, complete genome	kinModCall	.	16880	16880	1	+	.	context=ACTTTGTCTATAATGTATATGGGACCTAATGAATCCCTTAC;motif=GGNNBVNND;coverage=209;IPDRatio=0.885;id=GGNNBVNND
gi|68566501|gb|CP000077.1| Sulfolobus acidocaldarius DSM 639, complete genome	kinModCall	.	16885	16885	1	-	.	context=GTAAGGTAAGGGATTCATTAGGTCCCATATACATTATAGAC;motif=GGNNBVNND;coverage=191;IPDRatio=0.876;id=GGNNBVNND
gi|68566501|gb|CP000077.1| Sulfolobus acidocaldarius DSM 639, complete genome	kinModCall	.	16895	16895	1	-	.	context=GAGATTACACGTAAGGTAAGGGATTCATTAGGTCCCATATA;motif=GGNNBVNND;coverage=180;IPDRatio=0.855;id=GGNNBVNND
gi|68566501|gb|CP000077.1| Sulfolobus acidocaldarius DSM 639, complete genome	kinModCall	.	16921	16921	8	+	.	context=CTTACGTGTAATCTCGTCTTGGTTGACGTTTCCTACAATAA;motif=GGNNBVNND;coverage=222;IPDRatio=1.137;id=GGNNBVNND
gi|68566501|gb|CP000077.1| Sulfolobus acidocaldarius DSM 639, complete genome	kinModCall	modified_base	16981	16981	24	-	.	context=TTAAAGACGTTGCAGTAGTCGGAGTACCTGATGAAGTTAAA;motif=GGNNBVNND;coverage=196;IPDRatio=1.56;id=GGNNBVNND
gi|68566501|gb|CP000077.1| Sulfolobus acidocaldarius DSM 639, complete genome	kinModCall	.	17033	17033	1	-	.	context=CATAGAATAACAAGTGGAGAGGTAGAAAATGTGATCATGGA;motif=GGNNBVNND;coverage=192;IPDRatio=0.846;id=GGNNBVNND
gi|68566501|gb|CP000077.1| Sulfolobus acidocaldarius DSM 639, complete genome	kinModCall	modified_base	17049	17049	32	+	.	coverage=220;context=CTACCTCTCCACTTGTTATTCTATGACCTGCTACTTTTATC;IPDRatio=1.54
gi|68566501|gb|CP000077.1| Sulfolobus acidocaldarius DSM 639, complete genome	kinModCall	modified_base	17077	17077	22	-	.	coverage=175;context=TGAAGATAGTGGGTAGAGCGGATGATATGATAAAAGTAGCA;IPDRatio=1.60
gi|68566501|gb|CP000077.1| Sulfolobus acidocaldarius DSM 639, complete genome	kinModCall	modified_base	17078	17078	25	-	.	context=GTGAAGATAGTGGGTAGAGCGGATGATATGATAAAAGTAGC;motif=GGNNBVNND;coverage=193;IPDRatio=1.46;id=GGNNBVNND
gi|68566501|gb|CP000077.1| Sulfolobus acidocaldarius DSM 639, complete genome	kinModCall	modified_base	17080	17080	23	+	.	coverage=218;context=TACTTTTATCATATCATCCGCTCTACCCACTATCTTCACAT;IPDRatio=1.42
gi|68566501|gb|CP000077.1| Sulfolobus acidocaldarius DSM 639, complete genome	kinModCall	modified_base	17086	17086	28	-	.	context=GAAATTATGTGAAGATAGTGGGTAGAGCGGATGATATGATA;motif=GGNNBVNND;coverage=184;IPDRatio=1.54;id=GGNNBVNND
gi|68566501|gb|CP000077.1| Sulfolobus acidocaldarius DSM 639, complete genome	kinModCall	modified_base	17089	17089	22	-	.	coverage=181;context=AAGGAAATTATGTGAAGATAGTGGGTAGAGCGGATGATATG;IPDRatio=1.45
gi|68566501|gb|CP000077.1| Sulfolobus acidocaldarius DSM 639, complete genome	kinModCall	modified_base	17099	17099	34	-	.	coverage=195;context=GCAATACTTGAAGGAAATTATGTGAAGATAGTGGGTAGAGC;IPDRatio=1.55
gi|68566501|gb|CP000077.1| Sulfolobus acidocaldarius DSM 639, complete genome	kinModCall	modified_base	17170	17170	22	-	.	coverage=200;context=GAATTTTAAATGATGAAGAGAGATTTTTGTCATATTTTAAG;IPDRatio=1.39
gi|68566501|gb|CP000077.1| Sulfolobus acidocaldarius DSM 639, complete genome	kinModCall	modified_base	17179	17179	33	-	.	coverage=200;context=AATTCACAGGAATTTTAAATGATGAAGAGAGATTTTTGTCA;IPDRatio=1.55
gi|68566501|gb|CP000077.1| Sulfolobus acidocaldarius DSM 639, complete genome	kinModCall	modified_base	17193	17193	27	-	.	coverage=201;context=GCCTTTTCCTACTCAATTCACAGGAATTTTAAATGATGAAG;IPDRatio=1.48
gi|68566501|gb|CP000077.1| Sulfolobus acidocaldarius DSM 639, complete genome	kinModCall	modified_base	17212	17212	24	+	.	coverage=184;context=TGTGAATTGAGTAGGAAAAGGCGTTTTACATACTAAGTAAC;IPDRatio=1.47
gi|68566501|gb|CP000077.1| Sulfolobus acidocaldarius DSM 639, complete genome	kinModCall	modified_base	17213	17213	33	+	.	coverage=225;context=GTGAATTGAGTAGGAAAAGGCGTTTTACATACTAAGTAACC;IPDRatio=1.55
gi|68566501|gb|CP000077.1| Sulfolobus acidocaldarius DSM 639, complete genome	kinModCall	modified_base	17220	17220	26	-	.	coverage=203;context=AAATCCAGGTTACTTAGTATGTAAAACGCCTTTTCCTACTC;IPDRatio=1.43
gi|68566501|gb|CP000077.1| Sulfolobus acidocaldarius DSM 639, complete genome	kinModCall	modified_base	17222	17222	26	-	.	coverage=205;context=GGAAATCCAGGTTACTTAGTATGTAAAACGCCTTTTCCTAC;IPDRatio=1.43
gi|68566501|gb|CP000077.1| Sulfolobus acidocaldarius DSM 639, complete genome	kinModCall	modified_base	17242	17242	26	-	.	coverage=201;context=AAGATGGAAGATCCGTAAGAGGAAATCCAGGTTACTTAGTA;IPDRatio=1.44
gi|68566501|gb|CP000077.1| Sulfolobus acidocaldarius DSM 639, complete genome	kinModCall	modified_base	17243	17243	22	-	.	coverage=203;context=GAAGATGGAAGATCCGTAAGAGGAAATCCAGGTTACTTAGT;IPDRatio=1.39
gi|68566501|gb|CP000077.1| Sulfolobus acidocaldarius DSM 639, complete genome	kinModCall	modified_base	17251	17251	39	+	.	context=ACCTGGATTTCCTCTTACGGATCTTCCATCTTCGTCTAAAG;motif=GGATCY;coverage=225;IPDRatio=1.61;id=GGATCY
gi|68566501|gb|CP000077.1| Sulfolobus acidocaldarius DSM 639, complete genome	kinModCall	modified_base	17252	17252	54	-	.	context=ACTTTAGACGAAGATGGAAGATCCGTAAGAGGAAATCCAGG;motif=AGATCC;coverage=204;IPDRatio=1.83;id=AGATCC
gi|68566501|gb|CP000077.1| Sulfolobus acidocaldarius DSM 639, complete genome	kinModCall	modified_base	17283	17283	24	-	.	coverage=203;context=CGGTGTTCCGTTCCCTGGAGCTGTAGTAGATACTTTAGACG;IPDRatio=1.51
gi|68566501|gb|CP000077.1| Sulfolobus acidocaldarius DSM 639, complete genome	kinModCall	.	17290	17290	1	+	.	context=AGTATCTACTACAGCTCCAGGGAACGGAACACCGGCATAAC;motif=GGNNBVNND;coverage=206;IPDRatio=0.913;id=GGNNBVNND
gi|68566501|gb|CP000077.1| Sulfolobus acidocaldarius DSM 639, complete genome	kinModCall	.	17295	17295	18	+	.	context=CTACTACAGCTCCAGGGAACGGAACACCGGCATAACCTGGT;motif=GGNNBVNND;coverage=224;IPDRatio=1.384;id=GGNNBVNND
gi|68566501|gb|CP000077.1| Sulfolobus acidocaldarius DSM 639, complete genome	kinModCall	modified_base	17300	17300	26	-	.	coverage=199;context=GCAAAACCAGGTTATGCCGGTGTTCCGTTCCCTGGAGCTGT;IPDRatio=1.61
gi|68566501|gb|CP000077.1| Sulfolobus acidocaldarius DSM 639, complete genome	kinModCall	m4C	17303	17303	26	-	.	context=GAAGCAAAACCAGGTTATGCCGGTGTTCCGTTCCCTGGAGC;fracLow=0.452;coverage=194;IPDRatio=1.47;fracUp=0.883;frac=0.657;identificationQv=14
gi|68566501|gb|CP000077.1| Sulfolobus acidocaldarius DSM 639, complete genome	kinModCall	modified_base	17343	17343	25	+	.	coverage=226;context=CGACGTCGTCTAGGCTATACGGTGTTCCTATTATATATCCT;IPDRatio=1.49
gi|68566501|gb|CP000077.1| Sulfolobus acidocaldarius DSM 639, complete genome	kinModCall	.	17350	17350	1	-	.	context=CGGAGTTAGGATATATAATAGGAACACCGTATAGCCTAGAC;motif=GGNNBVNND;coverage=199;IPDRatio=0.885;id=GGNNBVNND
gi|68566501|gb|CP000077.1| Sulfolobus acidocaldarius DSM 639, complete genome	kinModCall	.	17468	17468	13	-	.	context=TATGAAATAAGAATACCTAGGGTCGAGTATATAGCTACTGC;motif=GGNNBVNND;coverage=196;IPDRatio=1.265;id=GGNNBVNND
gi|68566501|gb|CP000077.1| Sulfolobus acidocaldarius DSM 639, complete genome	kinModCall	.	17469	17469	10	-	.	context=ATATGAAATAAGAATACCTAGGGTCGAGTATATAGCTACTG;motif=GGNNBVNND;coverage=198;IPDRatio=1.212;id=GGNNBVNND
gi|68566501|gb|CP000077.1| Sulfolobus acidocaldarius DSM 639, complete genome	kinModCall	modified_base	17472	17472	26	+	.	coverage=229;context=TAGCTATATACTCGACCCTAGGTATTCTTATTTCATATCTT;IPDRatio=1.52
gi|68566501|gb|CP000077.1| Sulfolobus acidocaldarius DSM 639, complete genome	kinModCall	.	17513	17513	1	+	.	context=CTTAACATTCTCAATAACGTGGGCGAAGTGAAGAAAACTTT;motif=GGNNBVNND;coverage=228;IPDRatio=0.857;id=GGNNBVNND
gi|68566501|gb|CP000077.1| Sulfolobus acidocaldarius DSM 639, complete genome	kinModCall	.	17535	17535	14	+	.	context=GCGAAGTGAAGAAAACTTTTGGTCTAATTTCATCTATTATT;motif=GGNNBVNND;coverage=222;IPDRatio=1.31;id=GGNNBVNND
gi|68566501|gb|CP000077.1| Sulfolobus acidocaldarius DSM 639, complete genome	kinModCall	.	17574	17574	4	+	.	context=TTTTAACTAGTCTATCTGTGGGATTATCTGGTGCTCCCTCC;motif=GGNNBVNND;coverage=200;IPDRatio=1.024;id=GGNNBVNND
gi|68566501|gb|CP000077.1| Sulfolobus acidocaldarius DSM 639, complete genome	kinModCall	modified_base	17590	17590	39	-	.	context=CTACATTCGGATTTATGGAGGGAGCACCAGATAATCCCACA;motif=GGNNBVNND;coverage=186;IPDRatio=1.67;id=GGNNBVNND
gi|68566501|gb|CP000077.1| Sulfolobus acidocaldarius DSM 639, complete genome	kinModCall	.	17629	17629	2	-	.	context=CCTTTTCAAGGGTTATGTATGGTACATTACTTCATGGTTCT;motif=GGNNBVNND;coverage=193;IPDRatio=0.975;id=GGNNBVNND
gi|68566501|gb|CP000077.1| Sulfolobus acidocaldarius DSM 639, complete genome	kinModCall	.	17640	17640	10	-	.	context=TGGCTGGATAACCTTTTCAAGGGTTATGTATGGTACATTAC;motif=GGNNBVNND;coverage=189;IPDRatio=1.199;id=GGNNBVNND
gi|68566501|gb|CP000077.1| Sulfolobus acidocaldarius DSM 639, complete genome	kinModCall	modified_base	17655	17655	28	-	.	coverage=202;context=TACTACTGCAGATGTTGGCTGGATAACCTTTTCAAGGGTTA;IPDRatio=1.52
gi|68566501|gb|CP000077.1| Sulfolobus acidocaldarius DSM 639, complete genome	kinModCall	modified_base	17657	17657	21	-	.	coverage=197;context=TTTACTACTGCAGATGTTGGCTGGATAACCTTTTCAAGGGT;IPDRatio=1.47
gi|68566501|gb|CP000077.1| Sulfolobus acidocaldarius DSM 639, complete genome	kinModCall	modified_base	17659	17659	40	-	.	context=TATTTACTACTGCAGATGTTGGCTGGATAACCTTTTCAAGG;motif=GGNNBVNND;coverage=201;IPDRatio=1.88;id=GGNNBVNND
gi|68566501|gb|CP000077.1| Sulfolobus acidocaldarius DSM 639, complete genome	kinModCall	modified_base	17682	17682	23	+	.	coverage=220;context=CATCTGCAGTAGTAAATACAGTATCTGTTGGTTTCAATCCA;IPDRatio=1.36
gi|68566501|gb|CP000077.1| Sulfolobus acidocaldarius DSM 639, complete genome	kinModCall	.	17691	17691	12	+	.	context=TAGTAAATACAGTATCTGTTGGTTTCAATCCAAATAGTATG;motif=GGNNBVNND;coverage=231;IPDRatio=1.226;id=GGNNBVNND
gi|68566501|gb|CP000077.1| Sulfolobus acidocaldarius DSM 639, complete genome	kinModCall	.	17701	17701	0	-	.	context=CAGTTTTTGACATACTATTTGGATTGAAACCAACAGATACT;motif=GGNNBVNND;coverage=199;IPDRatio=0.816;id=GGNNBVNND
gi|68566501|gb|CP000077.1| Sulfolobus acidocaldarius DSM 639, complete genome	kinModCall	modified_base	17722	17722	33	+	.	coverage=219;context=AAATAGTATGTCAAAAACTGTGTAATCTCCAACCATCCATG;IPDRatio=1.61
gi|68566501|gb|CP000077.1| Sulfolobus acidocaldarius DSM 639, complete genome	kinModCall	.	17735	17735	6	-	.	context=CTACCCCATGGCTCATGGATGGTTGGAGATTACACAGTTTT;motif=GGNNBVNND;coverage=202;IPDRatio=1.071;id=GGNNBVNND
gi|68566501|gb|CP000077.1| Sulfolobus acidocaldarius DSM 639, complete genome	kinModCall	modified_base	17738	17738	22	-	.	coverage=186;context=ATCCTACCCCATGGCTCATGGATGGTTGGAGATTACACAGT;IPDRatio=1.57
gi|68566501|gb|CP000077.1| Sulfolobus acidocaldarius DSM 639, complete genome	kinModCall	modified_base	17739	17739	37	-	.	context=GATCCTACCCCATGGCTCATGGATGGTTGGAGATTACACAG;motif=GGNNBVNND;coverage=199;IPDRatio=1.68;id=GGNNBVNND
gi|68566501|gb|CP000077.1| Sulfolobus acidocaldarius DSM 639, complete genome	kinModCall	.	17746	17746	9	-	.	context=AGGGAGTGATCCTACCCCATGGCTCATGGATGGTTGGAGAT;motif=GGNNBVNND;coverage=203;IPDRatio=1.177;id=GGNNBVNND
gi|68566501|gb|CP000077.1| Sulfolobus acidocaldarius DSM 639, complete genome	kinModCall	modified_base	17749	17749	21	+	.	context=TCCAACCATCCATGAGCCATGGGGTAGGATCACTCCCTTAG;motif=GGNNBVNND;coverage=231;IPDRatio=1.44;id=GGNNBVNND
gi|68566501|gb|CP000077.1| Sulfolobus acidocaldarius DSM 639, complete genome	kinModCall	modified_base	17751	17751	35	+	.	coverage=210;context=CAACCATCCATGAGCCATGGGGTAGGATCACTCCCTTAGGC;IPDRatio=1.64
gi|68566501|gb|CP000077.1| Sulfolobus acidocaldarius DSM 639, complete genome	kinModCall	modified_base	17752	17752	24	+	.	coverage=167;context=AACCATCCATGAGCCATGGGGTAGGATCACTCCCTTAGGCT;IPDRatio=1.50
gi|68566501|gb|CP000077.1| Sulfolobus acidocaldarius DSM 639, complete genome	kinModCall	modified_base	17764	17764	21	-	.	coverage=188;context=GTACTACAGGAAAGCCTAAGGGAGTGATCCTACCCCATGGC;IPDRatio=1.44
gi|68566501|gb|CP000077.1| Sulfolobus acidocaldarius DSM 639, complete genome	kinModCall	modified_base	17803	17803	24	-	.	coverage=201;context=TTGAATCCAGTGAACCTCTTAAGGTAATGTACACTTCAGGT;IPDRatio=1.53
gi|68566501|gb|CP000077.1| Sulfolobus acidocaldarius DSM 639, complete genome	kinModCall	.	17808	17808	15	+	.	context=AAGTGTACATTACCTTAAGAGGTTCACTGGATTCAATCTCC;motif=GGNNBVNND;coverage=232;IPDRatio=1.292;id=GGNNBVNND
gi|68566501|gb|CP000077.1| Sulfolobus acidocaldarius DSM 639, complete genome	kinModCall	.	17816	17816	10	+	.	context=ATTACCTTAAGAGGTTCACTGGATTCAATCTCCTCTACTTT;motif=GGNNBVNND;coverage=228;IPDRatio=1.169;id=GGNNBVNND
gi|68566501|gb|CP000077.1| Sulfolobus acidocaldarius DSM 639, complete genome	kinModCall	modified_base	17831	17831	34	-	.	coverage=204;context=ATGTCTGAAGATGTAAAAGTAGAGGAGATTGAATCCAGTGA;IPDRatio=1.61
gi|68566501|gb|CP000077.1| Sulfolobus acidocaldarius DSM 639, complete genome	kinModCall	modified_base	17906	17906	31	+	.	coverage=223;context=TTTTGCCTAAACATGATATTGCCTTTATGGTGCAAAGGTAT;IPDRatio=1.54
gi|68566501|gb|CP000077.1| Sulfolobus acidocaldarius DSM 639, complete genome	kinModCall	.	17914	17914	5	+	.	context=AAACATGATATTGCCTTTATGGTGCAAAGGTATCTTATTTC;motif=GGNNBVNND;coverage=231;IPDRatio=1.059;id=GGNNBVNND
gi|68566501|gb|CP000077.1| Sulfolobus acidocaldarius DSM 639, complete genome	kinModCall	modified_base	17922	17922	28	+	.	context=TATTGCCTTTATGGTGCAAAGGTATCTTATTTCCTCTTCTC;motif=GGNNBVNND;coverage=232;IPDRatio=1.44;id=GGNNBVNND
gi|68566501|gb|CP000077.1| Sulfolobus acidocaldarius DSM 639, complete genome	kinModCall	.	17973	17973	11	+	.	context=TACTGGTAACTATAATGTCTGGATTGAAATCTTGCAATCTA;motif=GGNNBVNND;coverage=237;IPDRatio=1.202;id=GGNNBVNND
gi|68566501|gb|CP000077.1| Sulfolobus acidocaldarius DSM 639, complete genome	kinModCall	modified_base	17984	17984	57	+	.	coverage=230;context=ATAATGTCTGGATTGAAATCTTGCAATCTACTATTTACAGC;IPDRatio=1.78
gi|68566501|gb|CP000077.1| Sulfolobus acidocaldarius DSM 639, complete genome	kinModCall	modified_base	18002	18002	21	-	.	coverage=200;context=GCAGGACTTGGGAAGGAAGCTGTAAATAGTAGATTGCAAGA;IPDRatio=1.40
gi|68566501|gb|CP000077.1| Sulfolobus acidocaldarius DSM 639, complete genome	kinModCall	.	18008	18008	2	-	.	context=ATATTTGCAGGACTTGGGAAGGAAGCTGTAAATAGTAGATT;motif=GGNNBVNND;coverage=202;IPDRatio=0.948;id=GGNNBVNND
gi|68566501|gb|CP000077.1| Sulfolobus acidocaldarius DSM 639, complete genome	kinModCall	.	18012	18012	2	-	.	context=ACTAATATTTGCAGGACTTGGGAAGGAAGCTGTAAATAGTA;motif=GGNNBVNND;coverage=192;IPDRatio=0.939;id=GGNNBVNND
gi|68566501|gb|CP000077.1| Sulfolobus acidocaldarius DSM 639, complete genome	kinModCall	.	18046	18046	6	-	.	context=TTTTTGCATCTGCTAGAATAGGGGCAATTTACTCACTAATA;motif=GGNNBVNND;coverage=205;IPDRatio=1.096;id=GGNNBVNND
gi|68566501|gb|CP000077.1| Sulfolobus acidocaldarius DSM 639, complete genome	kinModCall	modified_base	18072	18072	23	+	.	coverage=217;context=TAGCAGATGCAAAAATCGTGGAGAGTGTTTGAATTGAGTTA;IPDRatio=1.51
gi|68566501|gb|CP000077.1| Sulfolobus acidocaldarius DSM 639, complete genome	kinModCall	modified_base	18077	18077	26	+	.	coverage=228;context=GATGCAAAAATCGTGGAGAGTGTTTGAATTGAGTTAGGGGA;IPDRatio=1.45
gi|68566501|gb|CP000077.1| Sulfolobus acidocaldarius DSM 639, complete genome	kinModCall	modified_base	18080	18080	22	+	.	coverage=232;context=GCAAAAATCGTGGAGAGTGTTTGAATTGAGTTAGGGGAATA;IPDRatio=1.38
gi|68566501|gb|CP000077.1| Sulfolobus acidocaldarius DSM 639, complete genome	kinModCall	.	18095	18095	15	+	.	context=AGTGTTTGAATTGAGTTAGGGGAATATATGGTTATTCTTTT;motif=GGNNBVNND;coverage=201;IPDRatio=1.307;id=GGNNBVNND
gi|68566501|gb|CP000077.1| Sulfolobus acidocaldarius DSM 639, complete genome	kinModCall	modified_base	18104	18104	25	+	.	coverage=236;context=ATTGAGTTAGGGGAATATATGGTTATTCTTTTTCCTTTACG;IPDRatio=1.42
gi|68566501|gb|CP000077.1| Sulfolobus acidocaldarius DSM 639, complete genome	kinModCall	.	18130	18130	13	-	.	context=CATCAATACTCCTTAAATTAGGTTTACGTAAAGGAAAAAGA;motif=GGNNBVNND;coverage=206;IPDRatio=1.235;id=GGNNBVNND
gi|68566501|gb|CP000077.1| Sulfolobus acidocaldarius DSM 639, complete genome	kinModCall	.	18139	18139	19	+	.	context=TTTACGTAAACCTAATTTAAGGAGTATTGATGATATGGATT;motif=GGNNBVNND;coverage=231;IPDRatio=1.371;id=GGNNBVNND
gi|68566501|gb|CP000077.1| Sulfolobus acidocaldarius DSM 639, complete genome	kinModCall	modified_base	18140	18140	26	+	.	coverage=196;context=TTACGTAAACCTAATTTAAGGAGTATTGATGATATGGATTG;IPDRatio=1.57
gi|68566501|gb|CP000077.1| Sulfolobus acidocaldarius DSM 639, complete genome	kinModCall	modified_base	18149	18149	23	+	.	coverage=228;context=CCTAATTTAAGGAGTATTGATGATATGGATTGGACAACTCT;IPDRatio=1.37
gi|68566501|gb|CP000077.1| Sulfolobus acidocaldarius DSM 639, complete genome	kinModCall	modified_base	18167	18167	27	-	.	coverage=207;context=AGATTTGAAGAATTAAAAAGAGTTGTCCAATCCATATCATC;IPDRatio=1.48
gi|68566501|gb|CP000077.1| Sulfolobus acidocaldarius DSM 639, complete genome	kinModCall	.	18198	18198	3	+	.	context=CTTCAAATCTTACGTAAATAGGCTTGGAATCCTCAGGGAAA;motif=GGNNBVNND;coverage=233;IPDRatio=0.997;id=GGNNBVNND
gi|68566501|gb|CP000077.1| Sulfolobus acidocaldarius DSM 639, complete genome	kinModCall	.	18209	18209	10	-	.	context=GCTCTAGTATTTTTCCCTGAGGATTCCAAGCCTATTTACGT;motif=GGNNBVNND;coverage=204;IPDRatio=1.19;id=GGNNBVNND
gi|68566501|gb|CP000077.1| Sulfolobus acidocaldarius DSM 639, complete genome	kinModCall	modified_base	18223	18223	26	+	.	coverage=228;context=GGAATCCTCAGGGAAAAATACTAGAGCTGTCCCTGTATGCC;IPDRatio=1.41
gi|68566501|gb|CP000077.1| Sulfolobus acidocaldarius DSM 639, complete genome	kinModCall	modified_base	18228	18228	27	-	.	coverage=210;context=GGATAGGCATACAGGGACAGCTCTAGTATTTTTCCCTGAGG;IPDRatio=1.44
gi|68566501|gb|CP000077.1| Sulfolobus acidocaldarius DSM 639, complete genome	kinModCall	.	18235	18235	4	-	.	context=ACACAGTGGATAGGCATACAGGGACAGCTCTAGTATTTTTC;motif=GGNNBVNND;coverage=198;IPDRatio=1.045;id=GGNNBVNND
gi|68566501|gb|CP000077.1| Sulfolobus acidocaldarius DSM 639, complete genome	kinModCall	.	18243	18243	17	-	.	context=CTCTTATAACACAGTGGATAGGCATACAGGGACAGCTCTAG;motif=GGNNBVNND;coverage=210;IPDRatio=1.3;id=GGNNBVNND
gi|68566501|gb|CP000077.1| Sulfolobus acidocaldarius DSM 639, complete genome	kinModCall	modified_base	18288	18288	21	-	.	context=GGACAAATATAGGTATAGCTGGTTCGTAAATGGAAAAACAA;motif=GGNNBVNND;coverage=202;IPDRatio=1.36;id=GGNNBVNND
gi|68566501|gb|CP000077.1| Sulfolobus acidocaldarius DSM 639, complete genome	kinModCall	modified_base	18297	18297	29	-	.	context=ACAACAGAAGGACAAATATAGGTATAGCTGGTTCGTAAATG;motif=GGNNBVNND;coverage=197;IPDRatio=1.55;id=GGNNBVNND
gi|68566501|gb|CP000077.1| Sulfolobus acidocaldarius DSM 639, complete genome	kinModCall	modified_base	18323	18323	27	-	.	coverage=192;context=TGGTTTACACCTTGGGAAAAGGTTCTACAACAGAAGGACAA;IPDRatio=1.50
gi|68566501|gb|CP000077.1| Sulfolobus acidocaldarius DSM 639, complete genome	kinModCall	modified_base	18324	18324	21	-	.	coverage=189;context=ATGGTTTACACCTTGGGAAAAGGTTCTACAACAGAAGGACA;IPDRatio=1.39
gi|68566501|gb|CP000077.1| Sulfolobus acidocaldarius DSM 639, complete genome	kinModCall	.	18369	18369	1	-	.	context=AGAGAAGCCAGAAGTGTATTGGAAGAGTTTTTCAGATAAAC;motif=GGNNBVNND;coverage=197;IPDRatio=0.917;id=GGNNBVNND
gi|68566501|gb|CP000077.1| Sulfolobus acidocaldarius DSM 639, complete genome	kinModCall	.	18381	18381	14	+	.	context=AACTCTTCCAATACACTTCTGGCTTCTCTAGGGCTAGTTGG;motif=GGNNBVNND;coverage=222;IPDRatio=1.297;id=GGNNBVNND
gi|68566501|gb|CP000077.1| Sulfolobus acidocaldarius DSM 639, complete genome	kinModCall	.	18391	18391	10	+	.	context=ATACACTTCTGGCTTCTCTAGGGCTAGTTGGTAGAGTGTAA;motif=GGNNBVNND;coverage=223;IPDRatio=1.189;id=GGNNBVNND
gi|68566501|gb|CP000077.1| Sulfolobus acidocaldarius DSM 639, complete genome	kinModCall	modified_base	18398	18398	33	+	.	coverage=220;context=TCTGGCTTCTCTAGGGCTAGTTGGTAGAGTGTAAAATAATC;IPDRatio=1.69
gi|68566501|gb|CP000077.1| Sulfolobus acidocaldarius DSM 639, complete genome	kinModCall	modified_base	18400	18400	87	+	.	context=TGGCTTCTCTAGGGCTAGTTGGTAGAGTGTAAAATAATCCA;motif=GGNNBVNND;coverage=221;IPDRatio=2.42;id=GGNNBVNND
gi|68566501|gb|CP000077.1| Sulfolobus acidocaldarius DSM 639, complete genome	kinModCall	.	18419	18419	18	-	.	context=TCAATGACTAACTAATAAATGGATTATTTTACACTCTACCA;motif=GGNNBVNND;coverage=209;IPDRatio=1.371;id=GGNNBVNND
gi|68566501|gb|CP000077.1| Sulfolobus acidocaldarius DSM 639, complete genome	kinModCall	modified_base	18422	18422	25	+	.	coverage=223;context=TAGAGTGTAAAATAATCCATTTATTAGTTAGTCATTGACTA;IPDRatio=1.42
gi|68566501|gb|CP000077.1| Sulfolobus acidocaldarius DSM 639, complete genome	kinModCall	modified_base	18423	18423	24	+	.	coverage=212;context=AGAGTGTAAAATAATCCATTTATTAGTTAGTCATTGACTAA;IPDRatio=1.44
gi|68566501|gb|CP000077.1| Sulfolobus acidocaldarius DSM 639, complete genome	kinModCall	modified_base	18434	18434	21	-	.	coverage=206;context=AGTAATAAAGGTTAGTCAATGACTAACTAATAAATGGATTA;IPDRatio=1.37
gi|68566501|gb|CP000077.1| Sulfolobus acidocaldarius DSM 639, complete genome	kinModCall	modified_base	18455	18455	55	+	.	coverage=227;context=ATTGACTAACCTTTATTACTTTATGACCACATATTTCACAT;IPDRatio=1.77
gi|68566501|gb|CP000077.1| Sulfolobus acidocaldarius DSM 639, complete genome	kinModCall	modified_base	18509	18509	25	-	.	coverage=188;context=TTATATATATAAATGTGAAGGATGTGGAAAAACTTACATGA;IPDRatio=1.48
gi|68566501|gb|CP000077.1| Sulfolobus acidocaldarius DSM 639, complete genome	kinModCall	modified_base	18510	18510	29	-	.	coverage=208;context=ATTATATATATAAATGTGAAGGATGTGGAAAAACTTACATG;IPDRatio=1.46
gi|68566501|gb|CP000077.1| Sulfolobus acidocaldarius DSM 639, complete genome	kinModCall	modified_base	18566	18566	22	+	.	coverage=224;context=TTTTTATATTTAACTTCACAGAATAATATTTAATATTCATG;IPDRatio=1.45
gi|68566501|gb|CP000077.1| Sulfolobus acidocaldarius DSM 639, complete genome	kinModCall	.	18743	18743	3	+	.	context=TTAAAAGAGATTGTCTTGTAGGTTCAAATATAATAACCTTA;motif=GGNNBVNND;coverage=225;IPDRatio=0.984;id=GGNNBVNND
gi|68566501|gb|CP000077.1| Sulfolobus acidocaldarius DSM 639, complete genome	kinModCall	modified_base	18796	18796	29	-	.	coverage=207;context=GAAGTTAAGGATTTCAAATCAGCTAGTCTCTTAGAACTTGC;IPDRatio=1.51
gi|68566501|gb|CP000077.1| Sulfolobus acidocaldarius DSM 639, complete genome	kinModCall	.	18867	18867	17	-	.	context=ATACAGCAGGCTTTTTAGCCGGTTTAGAGAATCTTTATGAG;motif=GGNNBVNND;coverage=206;IPDRatio=1.356;id=GGNNBVNND
gi|68566501|gb|CP000077.1| Sulfolobus acidocaldarius DSM 639, complete genome	kinModCall	modified_base	18868	18868	33	-	.	coverage=181;context=GATACAGCAGGCTTTTTAGCCGGTTTAGAGAATCTTTATGA;IPDRatio=1.65
gi|68566501|gb|CP000077.1| Sulfolobus acidocaldarius DSM 639, complete genome	kinModCall	modified_base	18870	18870	28	-	.	coverage=204;context=TCGATACAGCAGGCTTTTTAGCCGGTTTAGAGAATCTTTAT;IPDRatio=1.50
gi|68566501|gb|CP000077.1| Sulfolobus acidocaldarius DSM 639, complete genome	kinModCall	modified_base	18878	18878	31	+	.	coverage=222;context=TCTCTAAACCGGCTAAAAAGCCTGCTGTATCGAACACAATA;IPDRatio=1.52
gi|68566501|gb|CP000077.1| Sulfolobus acidocaldarius DSM 639, complete genome	kinModCall	modified_base	18904	18904	27	-	.	coverage=190;context=CGGTGAATCTTGGAAATGTCCGTTAATATTGTGTTCGATAC;IPDRatio=1.47
gi|68566501|gb|CP000077.1| Sulfolobus acidocaldarius DSM 639, complete genome	kinModCall	modified_base	18967	18967	39	+	.	coverage=187;context=AGCCTTCTTTTCTGAAATCTTGATAGTTATTGCATCATCCT;IPDRatio=1.67
gi|68566501|gb|CP000077.1| Sulfolobus acidocaldarius DSM 639, complete genome	kinModCall	modified_base	18986	18986	43	-	.	coverage=197;context=GGATATCTTAAAACTAATGAGGATGATGCAATAACTATCAA;IPDRatio=1.66
gi|68566501|gb|CP000077.1| Sulfolobus acidocaldarius DSM 639, complete genome	kinModCall	.	19044	19044	13	+	.	context=CTACTATTCTGACACTTTGTGGTCTCCCTTTATCCTCTAAT;motif=GGNNBVNND;coverage=227;IPDRatio=1.275;id=GGNNBVNND
gi|68566501|gb|CP000077.1| Sulfolobus acidocaldarius DSM 639, complete genome	kinModCall	.	19051	19051	15	-	.	context=CAATAAAATTAGAGGATAAAGGGAGACCACAAAGTGTCAGA;motif=GGNNBVNND;coverage=208;IPDRatio=1.309;id=GGNNBVNND
gi|68566501|gb|CP000077.1| Sulfolobus acidocaldarius DSM 639, complete genome	kinModCall	m6A	19098	19098	45	+	.	context=CTTCGTTGTCAGGTAAAATTAGTGCTCTAATGTCAGGTGTT;fracLow=0.095;coverage=226;IPDRatio=1.65;fracUp=0.241;frac=0.166;identificationQv=4
gi|68566501|gb|CP000077.1| Sulfolobus acidocaldarius DSM 639, complete genome	kinModCall	modified_base	19112	19112	31	+	.	coverage=233;context=AAAATTAGTGCTCTAATGTCAGGTGTTAGACAGTTTAAAAA;IPDRatio=1.51
gi|68566501|gb|CP000077.1| Sulfolobus acidocaldarius DSM 639, complete genome	kinModCall	modified_base	19138	19138	21	-	.	coverage=208;context=GAAAAGTGAACGCTATCAATGTTTCATTTTTAAACTGTCTA;IPDRatio=1.37
gi|68566501|gb|CP000077.1| Sulfolobus acidocaldarius DSM 639, complete genome	kinModCall	.	19173	19173	9	-	.	context=ATGGGGTTATGCAGCAAATAGGATTGTTGTGCATAGAAAAG;motif=GGNNBVNND;coverage=211;IPDRatio=1.146;id=GGNNBVNND
gi|68566501|gb|CP000077.1| Sulfolobus acidocaldarius DSM 639, complete genome	kinModCall	modified_base	19189	19189	22	-	.	coverage=184;context=CCCAGGGAAGTTGGGCATGGGGTTATGCAGCAAATAGGATT;IPDRatio=1.39
gi|68566501|gb|CP000077.1| Sulfolobus acidocaldarius DSM 639, complete genome	kinModCall	modified_base	19190	19190	36	-	.	coverage=198;context=ACCCAGGGAAGTTGGGCATGGGGTTATGCAGCAAATAGGAT;IPDRatio=1.59
gi|68566501|gb|CP000077.1| Sulfolobus acidocaldarius DSM 639, complete genome	kinModCall	modified_base	19191	19191	22	-	.	coverage=207;context=CACCCAGGGAAGTTGGGCATGGGGTTATGCAGCAAATAGGA;IPDRatio=1.40
gi|68566501|gb|CP000077.1| Sulfolobus acidocaldarius DSM 639, complete genome	kinModCall	.	19196	19196	8	-	.	context=TCCACCACCCAGGGAAGTTGGGCATGGGGTTATGCAGCAAA;motif=GGNNBVNND;coverage=204;IPDRatio=1.134;id=GGNNBVNND
gi|68566501|gb|CP000077.1| Sulfolobus acidocaldarius DSM 639, complete genome	kinModCall	modified_base	19204	19204	23	+	.	coverage=228;context=ATAACCCCATGCCCAACTTCCCTGGGTGGTGGAAACTAGTA;IPDRatio=1.40
gi|68566501|gb|CP000077.1| Sulfolobus acidocaldarius DSM 639, complete genome	kinModCall	.	19207	19207	14	+	.	context=ACCCCATGCCCAACTTCCCTGGGTGGTGGAAACTAGTATTC;motif=GGNNBVNND;coverage=212;IPDRatio=1.433;id=GGNNBVNND
gi|68566501|gb|CP000077.1| Sulfolobus acidocaldarius DSM 639, complete genome	kinModCall	modified_base	19209	19209	23	+	.	coverage=187;context=CCCATGCCCAACTTCCCTGGGTGGTGGAAACTAGTATTCCG;IPDRatio=1.52
gi|68566501|gb|CP000077.1| Sulfolobus acidocaldarius DSM 639, complete genome	kinModCall	modified_base	19228	19228	41	-	.	context=AAATTATTTTTGAAGGCGACGGAATACTAGTTTCCACCACC;motif=GGNNBVNND;coverage=201;IPDRatio=1.87;id=GGNNBVNND
gi|68566501|gb|CP000077.1| Sulfolobus acidocaldarius DSM 639, complete genome	kinModCall	modified_base	19235	19235	27	-	.	coverage=197;context=TCCAACAAAATTATTTTTGAAGGCGACGGAATACTAGTTTC;IPDRatio=1.49
gi|68566501|gb|CP000077.1| Sulfolobus acidocaldarius DSM 639, complete genome	kinModCall	modified_base	19236	19236	21	+	.	coverage=217;context=AAACTAGTATTCCGTCGCCTTCAAAAATAATTTTGTTGGAT;IPDRatio=1.39
gi|68566501|gb|CP000077.1| Sulfolobus acidocaldarius DSM 639, complete genome	kinModCall	.	19253	19253	3	+	.	context=CCTTCAAAAATAATTTTGTTGGATTCAAATAGAATACTTCC;motif=GGNNBVNND;coverage=219;IPDRatio=1.016;id=GGNNBVNND
gi|68566501|gb|CP000077.1| Sulfolobus acidocaldarius DSM 639, complete genome	kinModCall	modified_base	19284	19284	21	-	.	coverage=211;context=AATATTATTTGATCTTCCTGAGACTATATATGGAAGTATTC;IPDRatio=1.41
gi|68566501|gb|CP000077.1| Sulfolobus acidocaldarius DSM 639, complete genome	kinModCall	.	19287	19287	2	+	.	context=TACTTCCATATATAGTCTCAGGAAGATCAAATAATATTGCA;motif=GGNNBVNND;coverage=223;IPDRatio=0.97;id=GGNNBVNND
gi|68566501|gb|CP000077.1| Sulfolobus acidocaldarius DSM 639, complete genome	kinModCall	.	19367	19367	20	-	.	context=AACAGAGACTATAAAGTAGAGGAATATAAGTTGCTAGAGGC;motif=GGNNBVNND;coverage=198;IPDRatio=1.339;id=GGNNBVNND
gi|68566501|gb|CP000077.1| Sulfolobus acidocaldarius DSM 639, complete genome	kinModCall	m6A	19384	19384	28	-	.	context=TGTTATTGAAGCTAAAAAACAGAGACTATAAAGTAGAGGAA;fracLow=0.091;coverage=207;IPDRatio=1.50;fracUp=0.264;frac=0.175;identificationQv=4
gi|68566501|gb|CP000077.1| Sulfolobus acidocaldarius DSM 639, complete genome	kinModCall	m6A	19407	19407	28	-	.	context=GGAACCAGGGCAATCAAAAGAGATGTTATTGAAGCTAAAAA;fracLow=0.154;coverage=195;IPDRatio=1.51;fracUp=0.338;frac=0.238;identificationQv=3
gi|68566501|gb|CP000077.1| Sulfolobus acidocaldarius DSM 639, complete genome	kinModCall	modified_base	19420	19420	29	-	.	coverage=185;context=CCCTATTTGATGTGGAACCAGGGCAATCAAAAGAGATGTTA;IPDRatio=1.57
gi|68566501|gb|CP000077.1| Sulfolobus acidocaldarius DSM 639, complete genome	kinModCall	.	19422	19422	3	+	.	context=ACATCTCTTTTGATTGCCCTGGTTCCACATCAAATAGGGCA;motif=GGNNBVNND;coverage=207;IPDRatio=1.01;id=GGNNBVNND
gi|68566501|gb|CP000077.1| Sulfolobus acidocaldarius DSM 639, complete genome	kinModCall	.	19427	19427	3	-	.	context=AGATCTGCCCTATTTGATGTGGAACCAGGGCAATCAAAAGA;motif=GGNNBVNND;coverage=184;IPDRatio=0.981;id=GGNNBVNND
gi|68566501|gb|CP000077.1| Sulfolobus acidocaldarius DSM 639, complete genome	kinModCall	.	19439	19439	10	+	.	context=CCTGGTTCCACATCAAATAGGGCAGATCTTCTTCCGCTTTT;motif=GGNNBVNND;coverage=196;IPDRatio=1.194;id=GGNNBVNND
gi|68566501|gb|CP000077.1| Sulfolobus acidocaldarius DSM 639, complete genome	kinModCall	modified_base	19452	19452	27	-	.	coverage=160;context=CATAATTGGTATAAAAAGCGGAAGAAGATCTGCCCTATTTG;IPDRatio=1.60
gi|68566501|gb|CP000077.1| Sulfolobus acidocaldarius DSM 639, complete genome	kinModCall	.	19453	19453	18	-	.	context=CCATAATTGGTATAAAAAGCGGAAGAAGATCTGCCCTATTT;motif=GGNNBVNND;coverage=191;IPDRatio=1.379;id=GGNNBVNND
gi|68566501|gb|CP000077.1| Sulfolobus acidocaldarius DSM 639, complete genome	kinModCall	modified_base	19458	19458	35	+	.	coverage=198;context=GGGCAGATCTTCTTCCGCTTTTTATACCAATTATGGGTTTT;IPDRatio=1.72
gi|68566501|gb|CP000077.1| Sulfolobus acidocaldarius DSM 639, complete genome	kinModCall	.	19465	19465	9	-	.	context=AATTAGGAAAACCCATAATTGGTATAAAAAGCGGAAGAAGA;motif=GGNNBVNND;coverage=188;IPDRatio=1.187;id=GGNNBVNND
gi|68566501|gb|CP000077.1| Sulfolobus acidocaldarius DSM 639, complete genome	kinModCall	.	19507	19507	6	-	.	context=TAGTAGTTGTTGGAGGAGATGGAACATTATTGAGATATGTA;motif=GGNNBVNND;coverage=180;IPDRatio=1.101;id=GGNNBVNND
gi|68566501|gb|CP000077.1| Sulfolobus acidocaldarius DSM 639, complete genome	kinModCall	.	19516	19516	3	-	.	context=AAGATGCCATAGTAGTTGTTGGAGGAGATGGAACATTATTG;motif=GGNNBVNND;coverage=183;IPDRatio=1.007;id=GGNNBVNND
gi|68566501|gb|CP000077.1| Sulfolobus acidocaldarius DSM 639, complete genome	kinModCall	.	19613	19613	5	-	.	context=GTAGTGTCAAAGGATACTAAGGATGCAAAAGAGATAGCAAG;motif=GGNNBVNND;coverage=188;IPDRatio=1.072;id=GGNNBVNND
gi|68566501|gb|CP000077.1| Sulfolobus acidocaldarius DSM 639, complete genome	kinModCall	modified_base	19658	19658	24	-	.	coverage=178;context=TATTTTAAAATCTAACTCAGGGTAAGTTAAATTATGAGACT;IPDRatio=1.50
gi|68566501|gb|CP000077.1| Sulfolobus acidocaldarius DSM 639, complete genome	kinModCall	modified_base	19659	19659	21	-	.	coverage=186;context=TTATTTTAAAATCTAACTCAGGGTAAGTTAAATTATGAGAC;IPDRatio=1.47
gi|68566501|gb|CP000077.1| Sulfolobus acidocaldarius DSM 639, complete genome	kinModCall	m4C	19727	19727	23	+	.	context=CGTTAACTAGTTCTATTTCTCCGTAATGATTAATTAACCTT;fracLow=0.315;coverage=202;IPDRatio=1.47;fracUp=0.694;frac=0.521;identificationQv=11
gi|68566501|gb|CP000077.1| Sulfolobus acidocaldarius DSM 639, complete genome	kinModCall	modified_base	19761	19761	23	-	.	coverage=185;context=AATACAAGGGAACAAAACAGCGTATCTATAAAATAAGGTTA;IPDRatio=1.57
gi|68566501|gb|CP000077.1| Sulfolobus acidocaldarius DSM 639, complete genome	kinModCall	modified_base	19762	19762	77	-	.	coverage=187;context=AAATACAAGGGAACAAAACAGCGTATCTATAAAATAAGGTT;IPDRatio=2.81
gi|68566501|gb|CP000077.1| Sulfolobus acidocaldarius DSM 639, complete genome	kinModCall	.	19773	19773	2	-	.	context=GGTTAACACTAAAATACAAGGGAACAAAACAGCGTATCTAT;motif=GGNNBVNND;coverage=167;IPDRatio=0.938;id=GGNNBVNND
gi|68566501|gb|CP000077.1| Sulfolobus acidocaldarius DSM 639, complete genome	kinModCall	modified_base	19793	19793	30	-	.	coverage=187;context=AACAATATTAACTACAGGTTGGTTAACACTAAAATACAAGG;IPDRatio=1.59
gi|68566501|gb|CP000077.1| Sulfolobus acidocaldarius DSM 639, complete genome	kinModCall	modified_base	19794	19794	22	-	.	coverage=176;context=CAACAATATTAACTACAGGTTGGTTAACACTAAAATACAAG;IPDRatio=1.50
gi|68566501|gb|CP000077.1| Sulfolobus acidocaldarius DSM 639, complete genome	kinModCall	.	19797	19797	4	-	.	context=AGACAACAATATTAACTACAGGTTGGTTAACACTAAAATAC;motif=GGNNBVNND;coverage=188;IPDRatio=1.038;id=GGNNBVNND
gi|68566501|gb|CP000077.1| Sulfolobus acidocaldarius DSM 639, complete genome	kinModCall	.	19850	19850	4	+	.	context=GAATTTTTACACTTTGTTTTGGTTTCAGTTTTATCTCTAAT;motif=GGNNBVNND;coverage=194;IPDRatio=1.052;id=GGNNBVNND
gi|68566501|gb|CP000077.1| Sulfolobus acidocaldarius DSM 639, complete genome	kinModCall	.	19877	19877	5	+	.	context=GTTTTATCTCTAATTTTTGAGGATTCTCTCCTGCGTACTCT;motif=GGNNBVNND;coverage=186;IPDRatio=1.055;id=GGNNBVNND
gi|68566501|gb|CP000077.1| Sulfolobus acidocaldarius DSM 639, complete genome	kinModCall	modified_base	19886	19886	22	-	.	coverage=161;context=AGCTGCAATAGAGTACGCAGGAGAGAATCCTCAAAAATTAG;IPDRatio=1.54
gi|68566501|gb|CP000077.1| Sulfolobus acidocaldarius DSM 639, complete genome	kinModCall	modified_base	19904	19904	23	-	.	coverage=184;context=TTCTAGGAAAATAACCAAAGCTGCAATAGAGTACGCAGGAG;IPDRatio=1.44
gi|68566501|gb|CP000077.1| Sulfolobus acidocaldarius DSM 639, complete genome	kinModCall	modified_base	19909	19909	40	+	.	coverage=187;context=GCGTACTCTATTGCAGCTTTGGTTATTTTCCTAGAATATAC;IPDRatio=1.69
gi|68566501|gb|CP000077.1| Sulfolobus acidocaldarius DSM 639, complete genome	kinModCall	modified_base	19918	19918	32	+	.	coverage=197;context=ATTGCAGCTTTGGTTATTTTCCTAGAATATACGAACCACAT;IPDRatio=1.70
gi|68566501|gb|CP000077.1| Sulfolobus acidocaldarius DSM 639, complete genome	kinModCall	modified_base	19934	19934	23	-	.	context=AATGATACTTGTACAGATGTGGTTCGTATATTCTAGGAAAA;motif=GGNNBVNND;coverage=183;IPDRatio=1.45;id=GGNNBVNND
gi|68566501|gb|CP000077.1| Sulfolobus acidocaldarius DSM 639, complete genome	kinModCall	modified_base	19935	19935	30	-	.	coverage=181;context=TAATGATACTTGTACAGATGTGGTTCGTATATTCTAGGAAA;IPDRatio=1.53
gi|68566501|gb|CP000077.1| Sulfolobus acidocaldarius DSM 639, complete genome	kinModCall	modified_base	19959	19959	22	-	.	context=TACTGCCAATATATATTATTGGATTAATGATACTTGTACAG;motif=GGNNBVNND;coverage=180;IPDRatio=1.50;id=GGNNBVNND
gi|68566501|gb|CP000077.1| Sulfolobus acidocaldarius DSM 639, complete genome	kinModCall	modified_base	19979	19979	23	-	.	coverage=183;context=TGAAAACTTCATCCTATTGCTACTGCCAATATATATTATTG;IPDRatio=1.43
gi|68566501|gb|CP000077.1| Sulfolobus acidocaldarius DSM 639, complete genome	kinModCall	.	19986	19986	8	+	.	context=ATATATTGGCAGTAGCAATAGGATGAAGTTTTCAGTGAGCA;motif=GGNNBVNND;coverage=192;IPDRatio=1.152;id=GGNNBVNND
gi|68566501|gb|CP000077.1| Sulfolobus acidocaldarius DSM 639, complete genome	kinModCall	modified_base	19999	19999	37	+	.	coverage=195;context=AGCAATAGGATGAAGTTTTCAGTGAGCAAATGTATTTCCCA;IPDRatio=1.60
gi|68566501|gb|CP000077.1| Sulfolobus acidocaldarius DSM 639, complete genome	kinModCall	modified_base	20053	20053	23	+	.	coverage=192;context=TCAAAGAATTAAAGTTTAAATAGTATAAGCCACAATCAAAA;IPDRatio=1.41
gi|68566501|gb|CP000077.1| Sulfolobus acidocaldarius DSM 639, complete genome	kinModCall	modified_base	20063	20063	28	-	.	coverage=175;context=AGTCCCCGGATTTTGATTGTGGCTTATACTATTTAAACTTT;IPDRatio=1.55
gi|68566501|gb|CP000077.1| Sulfolobus acidocaldarius DSM 639, complete genome	kinModCall	modified_base	20069	20069	28	-	.	coverage=178;context=CAAAGTAGTCCCCGGATTTTGATTGTGGCTTATACTATTTA;IPDRatio=1.48
gi|68566501|gb|CP000077.1| Sulfolobus acidocaldarius DSM 639, complete genome	kinModCall	m4C	20076	20076	26	+	.	context=TATAAGCCACAATCAAAATCCGGGGACTACTTTGACGGAAT;fracLow=0.404;coverage=162;IPDRatio=1.49;fracUp=0.809;frac=0.610;identificationQv=4
gi|68566501|gb|CP000077.1| Sulfolobus acidocaldarius DSM 639, complete genome	kinModCall	.	20079	20079	19	+	.	context=AAGCCACAATCAAAATCCGGGGACTACTTTGACGGAATATG;motif=GGNNBVNND;coverage=169;IPDRatio=1.404;id=GGNNBVNND
gi|68566501|gb|CP000077.1| Sulfolobus acidocaldarius DSM 639, complete genome	kinModCall	.	20092	20092	5	+	.	context=AATCCGGGGACTACTTTGACGGAATATGACATGGTTATTAT;motif=GGNNBVNND;coverage=191;IPDRatio=1.075;id=GGNNBVNND
gi|68566501|gb|CP000077.1| Sulfolobus acidocaldarius DSM 639, complete genome	kinModCall	.	20124	20124	0	-	.	context=ATGTAGCGTAAAGTCCTATAGGACCACCGCCTATAATAACC;motif=GGNNBVNND;coverage=180;IPDRatio=0.84;id=GGNNBVNND
gi|68566501|gb|CP000077.1| Sulfolobus acidocaldarius DSM 639, complete genome	kinModCall	.	20153	20153	20	+	.	context=TTTACGCTACATTTTATGCAGGTTTAAGGGATATGAGAGCT;motif=GGNNBVNND;coverage=194;IPDRatio=1.407;id=GGNNBVNND
gi|68566501|gb|CP000077.1| Sulfolobus acidocaldarius DSM 639, complete genome	kinModCall	.	20160	20160	5	+	.	context=TACATTTTATGCAGGTTTAAGGGATATGAGAGCTTTGGTAA;motif=GGNNBVNND;coverage=187;IPDRatio=1.066;id=GGNNBVNND
gi|68566501|gb|CP000077.1| Sulfolobus acidocaldarius DSM 639, complete genome	kinModCall	modified_base	20174	20174	34	+	.	context=GTTTAAGGGATATGAGAGCTTTGGTAATTGATGCTCAAGAC;motif=BTTGGTAVY;coverage=195;IPDRatio=1.75;id=BTTGGTAVY
gi|68566501|gb|CP000077.1| Sulfolobus acidocaldarius DSM 639, complete genome	kinModCall	.	20201	20201	8	+	.	context=TTGATGCTCAAGACGAATTAGGTGGACAATTGGTTACCTTG;motif=GGNNBVNND;coverage=188;IPDRatio=1.203;id=GGNNBVNND
gi|68566501|gb|CP000077.1| Sulfolobus acidocaldarius DSM 639, complete genome	kinModCall	modified_base	20234	20234	24	+	.	coverage=164;context=TTACCTTGTATCCAGAAAAGGTAGTTTATGATGTAGGTGGT;IPDRatio=1.42
gi|68566501|gb|CP000077.1| Sulfolobus acidocaldarius DSM 639, complete genome	kinModCall	modified_base	20245	20245	22	+	.	coverage=191;context=CCAGAAAAGGTAGTTTATGATGTAGGTGGTTATCCCGGAAT;IPDRatio=1.43
gi|68566501|gb|CP000077.1| Sulfolobus acidocaldarius DSM 639, complete genome	kinModCall	modified_base	20252	20252	34	+	.	coverage=189;context=AGGTAGTTTATGATGTAGGTGGTTATCCCGGAATTTTAGCT;IPDRatio=1.61
gi|68566501|gb|CP000077.1| Sulfolobus acidocaldarius DSM 639, complete genome	kinModCall	modified_base	20255	20255	22	+	.	coverage=190;context=TAGTTTATGATGTAGGTGGTTATCCCGGAATTTTAGCTTAT;IPDRatio=1.48
gi|68566501|gb|CP000077.1| Sulfolobus acidocaldarius DSM 639, complete genome	kinModCall	modified_base	20257	20257	22	+	.	coverage=193;context=GTTTATGATGTAGGTGGTTATCCCGGAATTTTAGCTTATGA;IPDRatio=1.33
gi|68566501|gb|CP000077.1| Sulfolobus acidocaldarius DSM 639, complete genome	kinModCall	modified_base	20260	20260	21	-	.	coverage=192;context=AAATCATAAGCTAAAATTCCGGGATAACCACCTACATCATA;IPDRatio=1.43
gi|68566501|gb|CP000077.1| Sulfolobus acidocaldarius DSM 639, complete genome	kinModCall	modified_base	20261	20261	23	-	.	coverage=190;context=TAAATCATAAGCTAAAATTCCGGGATAACCACCTACATCAT;IPDRatio=1.44
gi|68566501|gb|CP000077.1| Sulfolobus acidocaldarius DSM 639, complete genome	kinModCall	modified_base	20280	20280	27	+	.	coverage=186;context=CGGAATTTTAGCTTATGATTTAGCGCAAAACCTGATTGAAC;IPDRatio=1.54
gi|68566501|gb|CP000077.1| Sulfolobus acidocaldarius DSM 639, complete genome	kinModCall	modified_base	20319	20319	21	-	.	coverage=194;context=ATTCATTTATTCTAATATCTGGAGAGAACATCTTTGCCTGT;IPDRatio=1.39
gi|68566501|gb|CP000077.1| Sulfolobus acidocaldarius DSM 639, complete genome	kinModCall	modified_base	20323	20323	26	+	.	coverage=196;context=GCAAAGATGTTCTCTCCAGATATTAGAATAAATGAATGGGC;IPDRatio=1.44
gi|68566501|gb|CP000077.1| Sulfolobus acidocaldarius DSM 639, complete genome	kinModCall	modified_base	20340	20340	21	+	.	context=AGATATTAGAATAAATGAATGGGCTGATATGATTGAAAGAA;motif=GGNNBVNND;coverage=198;IPDRatio=1.43;id=GGNNBVNND
gi|68566501|gb|CP000077.1| Sulfolobus acidocaldarius DSM 639, complete genome	kinModCall	.	20341	20341	2	+	.	context=GATATTAGAATAAATGAATGGGCTGATATGATTGAAAGAAC;motif=GGNNBVNND;coverage=191;IPDRatio=0.974;id=GGNNBVNND
gi|68566501|gb|CP000077.1| Sulfolobus acidocaldarius DSM 639, complete genome	kinModCall	modified_base	20343	20343	21	-	.	coverage=189;context=GAGTTCTTTCAATCATATCAGCCCATTCATTTATTCTAATA;IPDRatio=1.41
gi|68566501|gb|CP000077.1| Sulfolobus acidocaldarius DSM 639, complete genome	kinModCall	modified_base	20365	20365	22	+	.	coverage=198;context=GATATGATTGAAAGAACTCCAGATAATATGTGGATTATAAA;IPDRatio=1.41
gi|68566501|gb|CP000077.1| Sulfolobus acidocaldarius DSM 639, complete genome	kinModCall	modified_base	20373	20373	27	+	.	coverage=196;context=TGAAAGAACTCCAGATAATATGTGGATTATAAAAACCGATA;IPDRatio=1.45
gi|68566501|gb|CP000077.1| Sulfolobus acidocaldarius DSM 639, complete genome	kinModCall	modified_base	20374	20374	22	+	.	coverage=193;context=GAAAGAACTCCAGATAATATGTGGATTATAAAAACCGATAA;IPDRatio=1.43
gi|68566501|gb|CP000077.1| Sulfolobus acidocaldarius DSM 639, complete genome	kinModCall	.	20376	20376	3	+	.	context=AAGAACTCCAGATAATATGTGGATTATAAAAACCGATAAAG;motif=GGNNBVNND;coverage=196;IPDRatio=0.991;id=GGNNBVNND
gi|68566501|gb|CP000077.1| Sulfolobus acidocaldarius DSM 639, complete genome	kinModCall	m4C	20390	20390	33	-	.	context=CTTAAAGGCTCCTCCTTTATCGGTTTTTATAATCCACATAT;fracLow=0.340;coverage=192;IPDRatio=1.56;fracUp=0.747;frac=0.553;identificationQv=5
gi|68566501|gb|CP000077.1| Sulfolobus acidocaldarius DSM 639, complete genome	kinModCall	.	20399	20399	2	+	.	context=TTATAAAAACCGATAAAGGAGGAGCCTTTAAGACCAAGACA;motif=GGNNBVNND;coverage=197;IPDRatio=0.959;id=GGNNBVNND
gi|68566501|gb|CP000077.1| Sulfolobus acidocaldarius DSM 639, complete genome	kinModCall	.	20435	20435	3	+	.	context=AGACAATTCTTATTGCAGCTGGAATCGGGAAAATAATACCG;motif=GGNNBVNND;coverage=204;IPDRatio=1.012;id=GGNNBVNND
gi|68566501|gb|CP000077.1| Sulfolobus acidocaldarius DSM 639, complete genome	kinModCall	modified_base	20468	20468	27	+	.	coverage=196;context=TAATACCGTCAAGACTTAATGCTAAAGGAGAAATAGAGTAC;IPDRatio=1.52
gi|68566501|gb|CP000077.1| Sulfolobus acidocaldarius DSM 639, complete genome	kinModCall	modified_base	20473	20473	24	+	.	coverage=185;context=CCGTCAAGACTTAATGCTAAAGGAGAAATAGAGTACGAGAA;IPDRatio=1.42
gi|68566501|gb|CP000077.1| Sulfolobus acidocaldarius DSM 639, complete genome	kinModCall	modified_base	20483	20483	23	+	.	coverage=195;context=TTAATGCTAAAGGAGAAATAGAGTACGAGAATAAAGGAGTA;IPDRatio=1.42
gi|68566501|gb|CP000077.1| Sulfolobus acidocaldarius DSM 639, complete genome	kinModCall	modified_base	20512	20512	42	-	.	context=AAATCCCTCTTTCTTCTCACGGTGTAGTATACTCCTTTATT;motif=GGNNBVNND;coverage=185;IPDRatio=1.90;id=GGNNBVNND
gi|68566501|gb|CP000077.1| Sulfolobus acidocaldarius DSM 639, complete genome	kinModCall	modified_base	20535	20535	25	+	.	coverage=190;context=GAGAAGAAAGAGGGATTTTGAGGGAAAAAGAATACTAATAG;IPDRatio=1.46
gi|68566501|gb|CP000077.1| Sulfolobus acidocaldarius DSM 639, complete genome	kinModCall	modified_base	20554	20554	22	-	.	coverage=185;context=GCAGAATCTCCTCCTCCTACTATTAGTATTCTTTTTCCCTC;IPDRatio=1.42
gi|68566501|gb|CP000077.1| Sulfolobus acidocaldarius DSM 639, complete genome	kinModCall	.	20558	20558	17	+	.	context=GAAAAAGAATACTAATAGTAGGAGGAGGAGATTCTGCAGTA;motif=GGNNBVNND;coverage=189;IPDRatio=1.318;id=GGNNBVNND
gi|68566501|gb|CP000077.1| Sulfolobus acidocaldarius DSM 639, complete genome	kinModCall	.	20561	20561	2	+	.	context=AAAGAATACTAATAGTAGGAGGAGGAGATTCTGCAGTAGAT;motif=GGNNBVNND;coverage=189;IPDRatio=0.944;id=GGNNBVNND
gi|68566501|gb|CP000077.1| Sulfolobus acidocaldarius DSM 639, complete genome	kinModCall	modified_base	20645	20645	23	+	.	coverage=198;context=TACACAGGAGAGATCAATTTAGGGCACATGAAAGAAGTGTA;IPDRatio=1.44
gi|68566501|gb|CP000077.1| Sulfolobus acidocaldarius DSM 639, complete genome	kinModCall	modified_base	20646	20646	23	+	.	coverage=188;context=ACACAGGAGAGATCAATTTAGGGCACATGAAAGAAGTGTAA;IPDRatio=1.42
gi|68566501|gb|CP000077.1| Sulfolobus acidocaldarius DSM 639, complete genome	kinModCall	modified_base	20647	20647	22	+	.	context=CACAGGAGAGATCAATTTAGGGCACATGAAAGAAGTGTAAA;motif=GGNNBVNND;coverage=180;IPDRatio=1.47;id=GGNNBVNND
gi|68566501|gb|CP000077.1| Sulfolobus acidocaldarius DSM 639, complete genome	kinModCall	.	20678	20678	14	-	.	context=AGTATAAACTGTAGCTACTTGGAACATCTGTTTTACACTTC;motif=GGNNBVNND;coverage=199;IPDRatio=1.261;id=GGNNBVNND
gi|68566501|gb|CP000077.1| Sulfolobus acidocaldarius DSM 639, complete genome	kinModCall	modified_base	20691	20691	23	+	.	coverage=195;context=GATGTTCCAAGTAGCTACAGTTTATACTTGGCATGAGTTGA;IPDRatio=1.52
gi|68566501|gb|CP000077.1| Sulfolobus acidocaldarius DSM 639, complete genome	kinModCall	.	20700	20700	3	+	.	context=AGTAGCTACAGTTTATACTTGGCATGAGTTGAAGGAAGTAA;motif=GGNNBVNND;coverage=201;IPDRatio=1.003;id=GGNNBVNND
gi|68566501|gb|CP000077.1| Sulfolobus acidocaldarius DSM 639, complete genome	kinModCall	.	20722	20722	3	+	.	context=CATGAGTTGAAGGAAGTAAAGGGGGATGGAAGTAAGGTTAC;motif=GGNNBVNND;coverage=194;IPDRatio=1.009;id=GGNNBVNND
gi|68566501|gb|CP000077.1| Sulfolobus acidocaldarius DSM 639, complete genome	kinModCall	.	20724	20724	4	+	.	context=TGAGTTGAAGGAAGTAAAGGGGGATGGAAGTAAGGTTACAC;motif=GGNNBVNND;coverage=186;IPDRatio=1.024;id=GGNNBVNND
gi|68566501|gb|CP000077.1| Sulfolobus acidocaldarius DSM 639, complete genome	kinModCall	.	20725	20725	0	+	.	context=GAGTTGAAGGAAGTAAAGGGGGATGGAAGTAAGGTTACACA;motif=GGNNBVNND;coverage=163;IPDRatio=0.775;id=GGNNBVNND
gi|68566501|gb|CP000077.1| Sulfolobus acidocaldarius DSM 639, complete genome	kinModCall	modified_base	20731	20731	23	+	.	coverage=205;context=AAGGAAGTAAAGGGGGATGGAAGTAAGGTTACACAGGCTGT;IPDRatio=1.58
gi|68566501|gb|CP000077.1| Sulfolobus acidocaldarius DSM 639, complete genome	kinModCall	.	20773	20773	5	+	.	context=ATATTTGATAATAGGACAAAGGAGGAGAAAACGCTAGATGT;motif=GGNNBVNND;coverage=194;IPDRatio=1.053;id=GGNNBVNND
gi|68566501|gb|CP000077.1| Sulfolobus acidocaldarius DSM 639, complete genome	kinModCall	modified_base	20776	20776	55	+	.	coverage=201;context=TTTGATAATAGGACAAAGGAGGAGAAAACGCTAGATGTTGA;IPDRatio=1.89
gi|68566501|gb|CP000077.1| Sulfolobus acidocaldarius DSM 639, complete genome	kinModCall	modified_base	20799	20799	36	+	.	coverage=205;context=GAAAACGCTAGATGTTGACGCTGTAATAATAAGTATTGGAC;IPDRatio=1.91
gi|68566501|gb|CP000077.1| Sulfolobus acidocaldarius DSM 639, complete genome	kinModCall	.	20824	20824	7	+	.	context=ATAATAAGTATTGGACATAAGGGAGATCTAGGAAATATGGT;motif=GGNNBVNND;coverage=200;IPDRatio=1.117;id=GGNNBVNND
gi|68566501|gb|CP000077.1| Sulfolobus acidocaldarius DSM 639, complete genome	kinModCall	modified_base	20841	20841	28	+	.	coverage=199;context=TAAGGGAGATCTAGGAAATATGGTCAAATGGGGTCTAAACA;IPDRatio=1.49
gi|68566501|gb|CP000077.1| Sulfolobus acidocaldarius DSM 639, complete genome	kinModCall	modified_base	20842	20842	21	+	.	coverage=200;context=AAGGGAGATCTAGGAAATATGGTCAAATGGGGTCTAAACAT;IPDRatio=1.40
gi|68566501|gb|CP000077.1| Sulfolobus acidocaldarius DSM 639, complete genome	kinModCall	modified_base	20850	20850	53	+	.	context=TCTAGGAAATATGGTCAAATGGGGTCTAAACATGAAAGGAA;motif=GGNNBVNND;coverage=195;IPDRatio=2.07;id=GGNNBVNND
gi|68566501|gb|CP000077.1| Sulfolobus acidocaldarius DSM 639, complete genome	kinModCall	modified_base	20851	20851	33	+	.	coverage=190;context=CTAGGAAATATGGTCAAATGGGGTCTAAACATGAAAGGAAG;IPDRatio=1.71
gi|68566501|gb|CP000077.1| Sulfolobus acidocaldarius DSM 639, complete genome	kinModCall	modified_base	20852	20852	24	+	.	coverage=187;context=TAGGAAATATGGTCAAATGGGGTCTAAACATGAAAGGAAGG;IPDRatio=1.52
gi|68566501|gb|CP000077.1| Sulfolobus acidocaldarius DSM 639, complete genome	kinModCall	modified_base	20871	20871	22	+	.	context=GGGTCTAAACATGAAAGGAAGGAGCATTACGGTAAATGGTA;motif=GGNNBVNND;coverage=203;IPDRatio=1.41;id=GGNNBVNND
gi|68566501|gb|CP000077.1| Sulfolobus acidocaldarius DSM 639, complete genome	kinModCall	modified_base	20927	20927	27	+	.	coverage=195;context=TAGCTGGTGTTTACGCTGCTGGTGATATCGTAGAGCAAGAG;IPDRatio=1.48
gi|68566501|gb|CP000077.1| Sulfolobus acidocaldarius DSM 639, complete genome	kinModCall	modified_base	20948	20948	46	+	.	context=GTGATATCGTAGAGCAAGAGGGTACACCAAAACTTGCCTTA;motif=GGNNBVNND;coverage=188;IPDRatio=1.80;id=GGNNBVNND
gi|68566501|gb|CP000077.1| Sulfolobus acidocaldarius DSM 639, complete genome	kinModCall	modified_base	20955	20955	22	-	.	coverage=193;context=TAGCTATTAAGGCAAGTTTTGGTGTACCCTCTTGCTCTACG;IPDRatio=1.47
gi|68566501|gb|CP000077.1| Sulfolobus acidocaldarius DSM 639, complete genome	kinModCall	modified_base	20992	20992	22	-	.	coverage=197;context=GCTACACTCACAGCTATAGCGGCTTGAGCAAATCCTGTAGC;IPDRatio=1.45
gi|68566501|gb|CP000077.1| Sulfolobus acidocaldarius DSM 639, complete genome	kinModCall	.	21029	21029	17	-	.	context=TGCAAACACTGATGCATTAGGGTCTATGTACTTCTTAGCTA;motif=GGNNBVNND;coverage=175;IPDRatio=1.323;id=GGNNBVNND
gi|68566501|gb|CP000077.1| Sulfolobus acidocaldarius DSM 639, complete genome	kinModCall	modified_base	21149	21149	23	-	.	coverage=192;context=TATAATACACTTTAAAAAATGGATTTACATGTATCTGCTTT;IPDRatio=1.42
gi|68566501|gb|CP000077.1| Sulfolobus acidocaldarius DSM 639, complete genome	kinModCall	modified_base	21191	21191	30	-	.	coverage=188;context=CTGAAATTTCCTCATAAACAGGTATATACGCATAATCCTTA;IPDRatio=1.59
gi|68566501|gb|CP000077.1| Sulfolobus acidocaldarius DSM 639, complete genome	kinModCall	modified_base	21200	21200	30	+	.	coverage=198;context=TGCGTATATACCTGTTTATGAGGAAATTTCAGGGTATGATA;IPDRatio=1.52
gi|68566501|gb|CP000077.1| Sulfolobus acidocaldarius DSM 639, complete genome	kinModCall	modified_base	21212	21212	23	+	.	context=TGTTTATGAGGAAATTTCAGGGTATGATATTATCGAATGTA;motif=GGNNBVNND;coverage=190;IPDRatio=1.46;id=GGNNBVNND
gi|68566501|gb|CP000077.1| Sulfolobus acidocaldarius DSM 639, complete genome	kinModCall	.	21236	21236	19	-	.	context=GTTTTGGAGTCTTACGAGGCGGATTACATTCGATAATATCA;motif=GGNNBVNND;coverage=189;IPDRatio=1.372;id=GGNNBVNND
gi|68566501|gb|CP000077.1| Sulfolobus acidocaldarius DSM 639, complete genome	kinModCall	.	21239	21239	14	-	.	context=TTAGTTTTGGAGTCTTACGAGGCGGATTACATTCGATAATA;motif=GGNNBVNND;coverage=181;IPDRatio=1.278;id=GGNNBVNND
gi|68566501|gb|CP000077.1| Sulfolobus acidocaldarius DSM 639, complete genome	kinModCall	modified_base	21250	21250	29	-	.	coverage=169;context=TATAATCTCATTTAGTTTTGGAGTCTTACGAGGCGGATTAC;IPDRatio=1.60
gi|68566501|gb|CP000077.1| Sulfolobus acidocaldarius DSM 639, complete genome	kinModCall	.	21251	21251	12	-	.	context=TTATAATCTCATTTAGTTTTGGAGTCTTACGAGGCGGATTA;motif=GGNNBVNND;coverage=189;IPDRatio=1.266;id=GGNNBVNND
gi|68566501|gb|CP000077.1| Sulfolobus acidocaldarius DSM 639, complete genome	kinModCall	modified_base	21298	21298	30	+	.	coverage=191;context=TTAGAAGTTATTACGTTATAGGAGACATAGCATTAGTAACC;IPDRatio=1.48
gi|68566501|gb|CP000077.1| Sulfolobus acidocaldarius DSM 639, complete genome	kinModCall	.	21319	21319	3	-	.	context=CTTGTCTATATTTATCTTGGGGGTTACTAATGCTATGTCTC;motif=GGNNBVNND;coverage=163;IPDRatio=0.999;id=GGNNBVNND
gi|68566501|gb|CP000077.1| Sulfolobus acidocaldarius DSM 639, complete genome	kinModCall	modified_base	21348	21348	22	+	.	coverage=196;context=AATATAGACAAGGAATTGTTGGCTAAAACAATAATGGAAAC;IPDRatio=1.39
gi|68566501|gb|CP000077.1| Sulfolobus acidocaldarius DSM 639, complete genome	kinModCall	modified_base	21350	21350	22	+	.	coverage=198;context=TATAGACAAGGAATTGTTGGCTAAAACAATAATGGAAACTA;IPDRatio=1.40
gi|68566501|gb|CP000077.1| Sulfolobus acidocaldarius DSM 639, complete genome	kinModCall	modified_base	21366	21366	27	-	.	coverage=191;context=GATTTAATCCTTGGGTTAGTTTCCATTATTGTTTTAGCCAA;IPDRatio=1.48
gi|68566501|gb|CP000077.1| Sulfolobus acidocaldarius DSM 639, complete genome	kinModCall	.	21374	21374	1	-	.	context=TGAAAACAGATTTAATCCTTGGGTTAGTTTCCATTATTGTT;motif=GGNNBVNND;coverage=189;IPDRatio=0.918;id=GGNNBVNND
gi|68566501|gb|CP000077.1| Sulfolobus acidocaldarius DSM 639, complete genome	kinModCall	.	21377	21377	10	+	.	context=AATAATGGAAACTAACCCAAGGATTAAATCTGTTTTCATAA;motif=GGNNBVNND;coverage=197;IPDRatio=1.176;id=GGNNBVNND
gi|68566501|gb|CP000077.1| Sulfolobus acidocaldarius DSM 639, complete genome	kinModCall	modified_base	21406	21406	22	+	.	coverage=189;context=CTGTTTTCATAAGAAAAAAAGTTAAAGGAGAACTAAGAGTA;IPDRatio=1.39
gi|68566501|gb|CP000077.1| Sulfolobus acidocaldarius DSM 639, complete genome	kinModCall	modified_base	21443	21443	39	+	.	coverage=193;context=AGTAAATCAGATAGAATTTGCAGGGGGAGAAAATAAAACTC;IPDRatio=1.64
gi|68566501|gb|CP000077.1| Sulfolobus acidocaldarius DSM 639, complete genome	kinModCall	.	21445	21445	0	+	.	context=TAAATCAGATAGAATTTGCAGGGGGAGAAAATAAAACTCAA;motif=GGNNBVNND;coverage=184;IPDRatio=0.823;id=GGNNBVNND
gi|68566501|gb|CP000077.1| Sulfolobus acidocaldarius DSM 639, complete genome	kinModCall	.	21447	21447	8	+	.	context=AATCAGATAGAATTTGCAGGGGGAGAAAATAAAACTCAAAC;motif=GGNNBVNND;coverage=179;IPDRatio=1.16;id=GGNNBVNND
gi|68566501|gb|CP000077.1| Sulfolobus acidocaldarius DSM 639, complete genome	kinModCall	.	21484	21484	2	+	.	context=AAACTATATATAAAGAGAATGGTCTGAAATTCTTAGTTGAT;motif=GGNNBVNND;coverage=191;IPDRatio=0.935;id=GGNNBVNND
gi|68566501|gb|CP000077.1| Sulfolobus acidocaldarius DSM 639, complete genome	kinModCall	.	21513	21513	6	+	.	context=TTCTTAGTTGATATAAATAAGGTTTATGTAAACCCATCAAT;motif=GGNNBVNND;coverage=187;IPDRatio=1.089;id=GGNNBVNND
gi|68566501|gb|CP000077.1| Sulfolobus acidocaldarius DSM 639, complete genome	kinModCall	.	21526	21526	1	-	.	context=CCTTTCGTTTGACATTGATGGGTTTACATAAACCTTATTTA;motif=GGNNBVNND;coverage=175;IPDRatio=0.919;id=GGNNBVNND
gi|68566501|gb|CP000077.1| Sulfolobus acidocaldarius DSM 639, complete genome	kinModCall	modified_base	21527	21527	21	-	.	coverage=182;context=GCCTTTCGTTTGACATTGATGGGTTTACATAAACCTTATTT;IPDRatio=1.40
gi|68566501|gb|CP000077.1| Sulfolobus acidocaldarius DSM 639, complete genome	kinModCall	.	21545	21545	4	+	.	context=CCCATCAATGTCAAACGAAAGGCAGAAGATCGTTAACGAGA;motif=GGNNBVNND;coverage=186;IPDRatio=1.025;id=GGNNBVNND
gi|68566501|gb|CP000077.1| Sulfolobus acidocaldarius DSM 639, complete genome	kinModCall	.	21619	21619	0	-	.	context=CCCACATTTTCTTGCCAAATGGATTGCAATAGCGCCATAAC;motif=GGNNBVNND;coverage=185;IPDRatio=0.675;id=GGNNBVNND
gi|68566501|gb|CP000077.1| Sulfolobus acidocaldarius DSM 639, complete genome	kinModCall	modified_base	21638	21638	33	+	.	context=CCATTTGGCAAGAAAATGTGGGTATATAGTTGCTGGAGATC;motif=GGNNBVNND;coverage=170;IPDRatio=1.64;id=GGNNBVNND
gi|68566501|gb|CP000077.1| Sulfolobus acidocaldarius DSM 639, complete genome	kinModCall	modified_base	21669	21669	27	+	.	coverage=182;context=GCTGGAGATCTAAACTTAGAAGGTCTATTACTTTTGAAAGA;IPDRatio=1.49
gi|68566501|gb|CP000077.1| Sulfolobus acidocaldarius DSM 639, complete genome	kinModCall	modified_base	21670	21670	21	+	.	context=CTGGAGATCTAAACTTAGAAGGTCTATTACTTTTGAAAGAA;motif=GGNNBVNND;coverage=189;IPDRatio=1.39;id=GGNNBVNND
gi|68566501|gb|CP000077.1| Sulfolobus acidocaldarius DSM 639, complete genome	kinModCall	modified_base	21772	21772	34	+	.	coverage=185;context=TACCATTTAGAGATAAGACATTCGATTTAGGAATTGCTGAT;IPDRatio=1.55
gi|68566501|gb|CP000077.1| Sulfolobus acidocaldarius DSM 639, complete genome	kinModCall	modified_base	21797	21797	24	-	.	context=TAAATTGACTAACTATAGTCGGATTATCAGCAATTCCTAAA;motif=GGNNBVNND;coverage=180;IPDRatio=1.57;id=GGNNBVNND
gi|68566501|gb|CP000077.1| Sulfolobus acidocaldarius DSM 639, complete genome	kinModCall	modified_base	21830	21830	21	+	.	coverage=184;context=TCAATTTAAAGAGGAAATATGTAGGGTATGCAAAGAGGCAT;IPDRatio=1.43
gi|68566501|gb|CP000077.1| Sulfolobus acidocaldarius DSM 639, complete genome	kinModCall	.	21834	21834	2	+	.	context=TTTAAAGAGGAAATATGTAGGGTATGCAAAGAGGCATTTTT;motif=GGNNBVNND;coverage=177;IPDRatio=0.956;id=GGNNBVNND
gi|68566501|gb|CP000077.1| Sulfolobus acidocaldarius DSM 639, complete genome	kinModCall	modified_base	21847	21847	29	-	.	coverage=177;context=AGCTAGTATGTAAAAAAATGCCTCTTTGCATACCCTACATA;IPDRatio=1.59
gi|68566501|gb|CP000077.1| Sulfolobus acidocaldarius DSM 639, complete genome	kinModCall	.	21879	21879	4	+	.	context=ATACTAGCTCATAGCACGGAGGAGGCTAGTAATCTTATAGG;motif=GGNNBVNND;coverage=178;IPDRatio=1.056;id=GGNNBVNND
gi|68566501|gb|CP000077.1| Sulfolobus acidocaldarius DSM 639, complete genome	kinModCall	.	21898	21898	4	+	.	context=AGGAGGCTAGTAATCTTATAGGATTAGCTAACTGGGTTAAG;motif=GGNNBVNND;coverage=182;IPDRatio=1.019;id=GGNNBVNND
gi|68566501|gb|CP000077.1| Sulfolobus acidocaldarius DSM 639, complete genome	kinModCall	.	21911	21911	8	+	.	context=TCTTATAGGATTAGCTAACTGGGTTAAGGTTAATGACTACT;motif=GGNNBVNND;coverage=179;IPDRatio=1.144;id=GGNNBVNND
gi|68566501|gb|CP000077.1| Sulfolobus acidocaldarius DSM 639, complete genome	kinModCall	m6A	21938	21938	94	+	.	context=GGTTAATGACTACTCTAAGGATCTCTTCATCTTTAAGGGGA;fracLow=0.289;motif=GGATCY;coverage=182;IPDRatio=2.36;id=GGATCY;fracUp=0.505;frac=0.397;identificationQv=15
gi|68566501|gb|CP000077.1| Sulfolobus acidocaldarius DSM 639, complete genome	kinModCall	modified_base	21939	21939	56	-	.	context=CTCCCCTTAAAGATGAAGAGATCCTTAGAGTAGTCATTAAC;motif=AGATCC;coverage=171;IPDRatio=1.91;id=AGATCC
gi|68566501|gb|CP000077.1| Sulfolobus acidocaldarius DSM 639, complete genome	kinModCall	modified_base	21984	21984	22	-	.	coverage=132;context=GAACAGACCAGAGCAATATGGTAGCTATATTACTGACATCT;IPDRatio=1.46
gi|68566501|gb|CP000077.1| Sulfolobus acidocaldarius DSM 639, complete genome	kinModCall	modified_base	21985	21985	25	-	.	context=AGAACAGACCAGAGCAATATGGTAGCTATATTACTGACATC;motif=GGNNBVNND;coverage=173;IPDRatio=1.52;id=GGNNBVNND
gi|68566501|gb|CP000077.1| Sulfolobus acidocaldarius DSM 639, complete genome	kinModCall	.	22013	22013	5	-	.	context=CATTAATAGGGAAATTGTCAGGAAGCTGAGAACAGACCAGA;motif=GGNNBVNND;coverage=172;IPDRatio=1.071;id=GGNNBVNND
gi|68566501|gb|CP000077.1| Sulfolobus acidocaldarius DSM 639, complete genome	kinModCall	modified_base	22066	22066	30	-	.	coverage=176;context=AATTACATATGCGAAGCTACGGTAATGATTAATTCTGATAA;IPDRatio=1.79
gi|68566501|gb|CP000077.1| Sulfolobus acidocaldarius DSM 639, complete genome	kinModCall	.	22140	22140	1	-	.	context=CAGATATTATACGTGGAAGGGGATCGTCTAAATTAAAATTG;motif=GGNNBVNND;coverage=154;IPDRatio=0.873;id=GGNNBVNND
gi|68566501|gb|CP000077.1| Sulfolobus acidocaldarius DSM 639, complete genome	kinModCall	.	22146	22146	4	-	.	context=GACTTACAGATATTATACGTGGAAGGGGATCGTCTAAATTA;motif=GGNNBVNND;coverage=174;IPDRatio=1.02;id=GGNNBVNND
gi|68566501|gb|CP000077.1| Sulfolobus acidocaldarius DSM 639, complete genome	kinModCall	.	22205	22205	0	-	.	context=AACTAAAAAACTACTTAAAAGGGATGAAACTTATGTATATT;motif=GGNNBVNND;coverage=183;IPDRatio=0.826;id=GGNNBVNND
gi|68566501|gb|CP000077.1| Sulfolobus acidocaldarius DSM 639, complete genome	kinModCall	modified_base	22240	22240	22	-	.	coverage=181;context=CTTTCAGATAAAGGTGCAAAGGATATTTCAGAGGAAACTAA;IPDRatio=1.38
gi|68566501|gb|CP000077.1| Sulfolobus acidocaldarius DSM 639, complete genome	kinModCall	.	22248	22248	3	-	.	context=TTGGGATACTTTCAGATAAAGGTGCAAAGGATATTTCAGAG;motif=GGNNBVNND;coverage=183;IPDRatio=0.985;id=GGNNBVNND
gi|68566501|gb|CP000077.1| Sulfolobus acidocaldarius DSM 639, complete genome	kinModCall	.	22266	22266	6	-	.	context=CTAGAGGAGACTGCATCATTGGGATACTTTCAGATAAAGGT;motif=GGNNBVNND;coverage=179;IPDRatio=1.12;id=GGNNBVNND
gi|68566501|gb|CP000077.1| Sulfolobus acidocaldarius DSM 639, complete genome	kinModCall	.	22394	22394	11	-	.	context=TACACATTTATTCTAGCTAAGGAAGATAAAGATGATCAAGT;motif=GGNNBVNND;coverage=183;IPDRatio=1.201;id=GGNNBVNND
gi|68566501|gb|CP000077.1| Sulfolobus acidocaldarius DSM 639, complete genome	kinModCall	modified_base	22411	22411	23	+	.	coverage=189;context=TTCCTTAGCTAGAATAAATGTGTAGCCCCTAACTTCTATTA;IPDRatio=1.49
gi|68566501|gb|CP000077.1| Sulfolobus acidocaldarius DSM 639, complete genome	kinModCall	modified_base	22417	22417	31	-	.	coverage=153;context=CAAAATTAATAGAAGTTAGGGGCTACACATTTATTCTAGCT;IPDRatio=1.62
gi|68566501|gb|CP000077.1| Sulfolobus acidocaldarius DSM 639, complete genome	kinModCall	modified_base	22420	22420	28	-	.	coverage=185;context=ATGCAAAATTAATAGAAGTTAGGGGCTACACATTTATTCTA;IPDRatio=1.51
gi|68566501|gb|CP000077.1| Sulfolobus acidocaldarius DSM 639, complete genome	kinModCall	modified_base	22493	22493	30	+	.	coverage=194;context=TTTCTATCTTCAACATCAGCTCCTATTCTTATTTTAACGAC;IPDRatio=1.53
gi|68566501|gb|CP000077.1| Sulfolobus acidocaldarius DSM 639, complete genome	kinModCall	.	22554	22554	2	-	.	context=CAAGAAAGGACTCAATGAAGGGATGGTAAACGAAATAAAGA;motif=GGNNBVNND;coverage=173;IPDRatio=0.931;id=GGNNBVNND
gi|68566501|gb|CP000077.1| Sulfolobus acidocaldarius DSM 639, complete genome	kinModCall	.	22555	22555	6	-	.	context=GCAAGAAAGGACTCAATGAAGGGATGGTAAACGAAATAAAG;motif=GGNNBVNND;coverage=185;IPDRatio=1.084;id=GGNNBVNND
gi|68566501|gb|CP000077.1| Sulfolobus acidocaldarius DSM 639, complete genome	kinModCall	.	22567	22567	3	-	.	context=ACATAAGAATAGGCAAGAAAGGACTCAATGAAGGGATGGTA;motif=GGNNBVNND;coverage=177;IPDRatio=1.015;id=GGNNBVNND
gi|68566501|gb|CP000077.1| Sulfolobus acidocaldarius DSM 639, complete genome	kinModCall	.	22590	22590	17	+	.	context=TCTTGCCTATTCTTATGTCTGGGTGGGATGCCTTTACCCTC;motif=GGNNBVNND;coverage=194;IPDRatio=1.401;id=GGNNBVNND
gi|68566501|gb|CP000077.1| Sulfolobus acidocaldarius DSM 639, complete genome	kinModCall	.	22591	22591	15	+	.	context=CTTGCCTATTCTTATGTCTGGGTGGGATGCCTTTACCCTCT;motif=GGNNBVNND;coverage=182;IPDRatio=1.327;id=GGNNBVNND
gi|68566501|gb|CP000077.1| Sulfolobus acidocaldarius DSM 639, complete genome	kinModCall	.	22594	22594	15	+	.	context=GCCTATTCTTATGTCTGGGTGGGATGCCTTTACCCTCTTTA;motif=GGNNBVNND;coverage=199;IPDRatio=1.317;id=GGNNBVNND
gi|68566501|gb|CP000077.1| Sulfolobus acidocaldarius DSM 639, complete genome	kinModCall	.	22595	22595	1	+	.	context=CCTATTCTTATGTCTGGGTGGGATGCCTTTACCCTCTTTAC;motif=GGNNBVNND;coverage=184;IPDRatio=0.893;id=GGNNBVNND
gi|68566501|gb|CP000077.1| Sulfolobus acidocaldarius DSM 639, complete genome	kinModCall	.	22601	22601	13	-	.	context=GAGATAGTAAAGAGGGTAAAGGCATCCCACCCAGACATAAG;motif=GGNNBVNND;coverage=187;IPDRatio=1.277;id=GGNNBVNND
gi|68566501|gb|CP000077.1| Sulfolobus acidocaldarius DSM 639, complete genome	kinModCall	.	22645	22645	19	-	.	context=AACATGTTTATTATGTGGATGGGTCAGAAGATATGAGCTTA;motif=GGNNBVNND;coverage=189;IPDRatio=1.364;id=GGNNBVNND
gi|68566501|gb|CP000077.1| Sulfolobus acidocaldarius DSM 639, complete genome	kinModCall	.	22709	22709	14	-	.	context=GTTACGTACCACTGGTCATAGGATTGACAGAGAGAAGGAGA;motif=GGNNBVNND;coverage=186;IPDRatio=1.267;id=GGNNBVNND
gi|68566501|gb|CP000077.1| Sulfolobus acidocaldarius DSM 639, complete genome	kinModCall	.	22720	22720	1	+	.	context=CTGTCAATCCTATGACCAGTGGTACGTAACACTTTCTACAT;motif=GGNNBVNND;coverage=202;IPDRatio=0.906;id=GGNNBVNND
gi|68566501|gb|CP000077.1| Sulfolobus acidocaldarius DSM 639, complete genome	kinModCall	modified_base	22800	22800	40	-	.	coverage=183;context=GCCAGAGAATATACAAAATTGGCTATTACGTATTCACGTAA;IPDRatio=1.70
gi|68566501|gb|CP000077.1| Sulfolobus acidocaldarius DSM 639, complete genome	kinModCall	modified_base	22842	22842	22	-	.	coverage=193;context=GAGATGGCAATTGATATGACGAAGAATAGAGAATATCAGCT;IPDRatio=1.39
gi|68566501|gb|CP000077.1| Sulfolobus acidocaldarius DSM 639, complete genome	kinModCall	modified_base	22872	22872	26	-	.	coverage=200;context=CCCTACAAGAGGAGGTCATTAGAACTCATTGAGATGGCAAT;IPDRatio=1.41
gi|68566501|gb|CP000077.1| Sulfolobus acidocaldarius DSM 639, complete genome	kinModCall	modified_base	22883	22883	29	+	.	coverage=207;context=AATGAGTTCTAATGACCTCCTCTTGTAGGGTTTTACATTTT;IPDRatio=1.45
gi|68566501|gb|CP000077.1| Sulfolobus acidocaldarius DSM 639, complete genome	kinModCall	modified_base	22915	22915	21	+	.	coverage=200;context=TTACATTTTTTACCTTCATTTTTTAGTATTTTTTATCGTGA;IPDRatio=1.38
gi|68566501|gb|CP000077.1| Sulfolobus acidocaldarius DSM 639, complete genome	kinModCall	modified_base	22918	22918	30	+	.	coverage=175;context=CATTTTTTACCTTCATTTTTTAGTATTTTTTATCGTGAGAT;IPDRatio=1.55
gi|68566501|gb|CP000077.1| Sulfolobus acidocaldarius DSM 639, complete genome	kinModCall	modified_base	22978	22978	26	+	.	coverage=208;context=TTCTGCGTTAGAACTTGTTCCCCGAGAGATCGTATCCCACC;IPDRatio=1.46
gi|68566501|gb|CP000077.1| Sulfolobus acidocaldarius DSM 639, complete genome	kinModCall	.	22978	22978	7	-	.	context=GGTGGGATACGATCTCTCGGGGAACAAGTTCTAACGCAGAA;motif=GGNNBVNND;coverage=193;IPDRatio=1.13;id=GGNNBVNND
gi|68566501|gb|CP000077.1| Sulfolobus acidocaldarius DSM 639, complete genome	kinModCall	modified_base	22989	22989	22	+	.	coverage=208;context=AACTTGTTCCCCGAGAGATCGTATCCCACCCTGCTGTTGTA;IPDRatio=1.69
gi|68566501|gb|CP000077.1| Sulfolobus acidocaldarius DSM 639, complete genome	kinModCall	modified_base	22989	22989	26	-	.	coverage=209;context=TACAACAGCAGGGTGGGATACGATCTCTCGGGGAACAAGTT;IPDRatio=1.46
gi|68566501|gb|CP000077.1| Sulfolobus acidocaldarius DSM 639, complete genome	kinModCall	modified_base	22990	22990	30	+	.	coverage=210;context=ACTTGTTCCCCGAGAGATCGTATCCCACCCTGCTGTTGTAA;IPDRatio=1.65
gi|68566501|gb|CP000077.1| Sulfolobus acidocaldarius DSM 639, complete genome	kinModCall	.	22995	22995	5	-	.	context=ATTTTTTACAACAGCAGGGTGGGATACGATCTCTCGGGGAA;motif=GGNNBVNND;coverage=201;IPDRatio=1.061;id=GGNNBVNND
gi|68566501|gb|CP000077.1| Sulfolobus acidocaldarius DSM 639, complete genome	kinModCall	modified_base	22997	22997	24	-	.	coverage=166;context=GCATTTTTTACAACAGCAGGGTGGGATACGATCTCTCGGGG;IPDRatio=1.48
gi|68566501|gb|CP000077.1| Sulfolobus acidocaldarius DSM 639, complete genome	kinModCall	modified_base	22998	22998	24	+	.	coverage=212;context=CCCGAGAGATCGTATCCCACCCTGCTGTTGTAAAAAATGCT;IPDRatio=1.43
gi|68566501|gb|CP000077.1| Sulfolobus acidocaldarius DSM 639, complete genome	kinModCall	.	22998	22998	14	-	.	context=AGCATTTTTTACAACAGCAGGGTGGGATACGATCTCTCGGG;motif=GGNNBVNND;coverage=188;IPDRatio=1.295;id=GGNNBVNND
gi|68566501|gb|CP000077.1| Sulfolobus acidocaldarius DSM 639, complete genome	kinModCall	.	22999	22999	5	-	.	context=CAGCATTTTTTACAACAGCAGGGTGGGATACGATCTCTCGG;motif=GGNNBVNND;coverage=202;IPDRatio=1.074;id=GGNNBVNND
gi|68566501|gb|CP000077.1| Sulfolobus acidocaldarius DSM 639, complete genome	kinModCall	modified_base	23001	23001	21	+	.	coverage=204;context=GAGAGATCGTATCCCACCCTGCTGTTGTAAAAAATGCTGTA;IPDRatio=1.38
gi|68566501|gb|CP000077.1| Sulfolobus acidocaldarius DSM 639, complete genome	kinModCall	modified_base	23011	23011	28	-	.	coverage=200;context=TACCCCTTCTTACAGCATTTTTTACAACAGCAGGGTGGGAT;IPDRatio=1.52
gi|68566501|gb|CP000077.1| Sulfolobus acidocaldarius DSM 639, complete genome	kinModCall	modified_base	23016	23016	21	-	.	coverage=204;context=CTTTTTACCCCTTCTTACAGCATTTTTTACAACAGCAGGGT;IPDRatio=1.40
gi|68566501|gb|CP000077.1| Sulfolobus acidocaldarius DSM 639, complete genome	kinModCall	m4C	23017	23017	46	+	.	context=CCCTGCTGTTGTAAAAAATGCTGTAAGAAGGGGTAAAAAGG;fracLow=0.373;coverage=210;IPDRatio=1.70;fracUp=0.673;frac=0.503;identificationQv=20
gi|68566501|gb|CP000077.1| Sulfolobus acidocaldarius DSM 639, complete genome	kinModCall	modified_base	23019	23019	33	-	.	coverage=207;context=TGCCTTTTTACCCCTTCTTACAGCATTTTTTACAACAGCAG;IPDRatio=1.57
gi|68566501|gb|CP000077.1| Sulfolobus acidocaldarius DSM 639, complete genome	kinModCall	modified_base	23026	23026	29	+	.	context=TGTAAAAAATGCTGTAAGAAGGGGTAAAAAGGCAGAAAATA;motif=GGNNBVNND;coverage=209;IPDRatio=1.61;id=GGNNBVNND
gi|68566501|gb|CP000077.1| Sulfolobus acidocaldarius DSM 639, complete genome	kinModCall	.	23036	23036	17	+	.	context=GCTGTAAGAAGGGGTAAAAAGGCAGAAAATACCTTACTTGA;motif=GGNNBVNND;coverage=211;IPDRatio=1.332;id=GGNNBVNND
gi|68566501|gb|CP000077.1| Sulfolobus acidocaldarius DSM 639, complete genome	kinModCall	modified_base	23047	23047	31	+	.	coverage=215;context=GGGTAAAAAGGCAGAAAATACCTTACTTGATATTTCATTGC;IPDRatio=1.55
gi|68566501|gb|CP000077.1| Sulfolobus acidocaldarius DSM 639, complete genome	kinModCall	modified_base	23054	23054	32	-	.	coverage=208;context=TTATAATGCAATGAAATATCAAGTAAGGTATTTTCTGCCTT;IPDRatio=1.53
gi|68566501|gb|CP000077.1| Sulfolobus acidocaldarius DSM 639, complete genome	kinModCall	modified_base	23088	23088	24	+	.	coverage=214;context=ATTATAAAGCTATGAAAAACTTAGAGAATGCGAATAAGAGG;IPDRatio=1.41
gi|68566501|gb|CP000077.1| Sulfolobus acidocaldarius DSM 639, complete genome	kinModCall	modified_base	23097	23097	22	-	.	coverage=208;context=TGGTCTTCCCCTCTTATTCGCATTCTCTAAGTTTTTCATAG;IPDRatio=1.41
gi|68566501|gb|CP000077.1| Sulfolobus acidocaldarius DSM 639, complete genome	kinModCall	modified_base	23108	23108	24	+	.	coverage=206;context=TTAGAGAATGCGAATAAGAGGGGAAGACCAGATATAGTTCA;IPDRatio=1.48
gi|68566501|gb|CP000077.1| Sulfolobus acidocaldarius DSM 639, complete genome	kinModCall	modified_base	23109	23109	23	+	.	context=TAGAGAATGCGAATAAGAGGGGAAGACCAGATATAGTTCAT;motif=GGNNBVNND;coverage=187;IPDRatio=1.41;id=GGNNBVNND
gi|68566501|gb|CP000077.1| Sulfolobus acidocaldarius DSM 639, complete genome	kinModCall	modified_base	23134	23134	31	+	.	coverage=214;context=ACCAGATATAGTTCATTTCGCATTGTTGTTATTTTTAACCC;IPDRatio=1.54
gi|68566501|gb|CP000077.1| Sulfolobus acidocaldarius DSM 639, complete genome	kinModCall	modified_base	23153	23153	31	-	.	coverage=200;context=CCTCTGATCTCCTCTTCAAGGGTTAAAAATAACAACAATGC;IPDRatio=1.54
gi|68566501|gb|CP000077.1| Sulfolobus acidocaldarius DSM 639, complete genome	kinModCall	.	23154	23154	8	-	.	context=TCCTCTGATCTCCTCTTCAAGGGTTAAAAATAACAACAATG;motif=GGNNBVNND;coverage=211;IPDRatio=1.149;id=GGNNBVNND
gi|68566501|gb|CP000077.1| Sulfolobus acidocaldarius DSM 639, complete genome	kinModCall	modified_base	23172	23172	38	+	.	coverage=212;context=CCCTTGAAGAGGAGATCAGAGGAGATCTATTTATACATACA;IPDRatio=1.60
gi|68566501|gb|CP000077.1| Sulfolobus acidocaldarius DSM 639, complete genome	kinModCall	modified_base	23190	23190	24	-	.	coverage=201;context=TATTATTTTACCGTCAATTGTATGTATAAATAGATCTCCTC;IPDRatio=1.48
gi|68566501|gb|CP000077.1| Sulfolobus acidocaldarius DSM 639, complete genome	kinModCall	modified_base	23199	23199	32	+	.	coverage=215;context=TATTTATACATACAATTGACGGTAAAATAATATTCGTTGAT;IPDRatio=1.61
gi|68566501|gb|CP000077.1| Sulfolobus acidocaldarius DSM 639, complete genome	kinModCall	modified_base	23213	23213	26	+	.	coverage=214;context=ATTGACGGTAAAATAATATTCGTTGATAGGCAAATGAGACC;IPDRatio=1.47
gi|68566501|gb|CP000077.1| Sulfolobus acidocaldarius DSM 639, complete genome	kinModCall	modified_base	23230	23230	34	+	.	coverage=205;context=ATTCGTTGATAGGCAAATGAGACCACCTAAAAACTACAACA;IPDRatio=1.53
gi|68566501|gb|CP000077.1| Sulfolobus acidocaldarius DSM 639, complete genome	kinModCall	.	23233	23233	11	-	.	context=ACCTGTTGTAGTTTTTAGGTGGTCTCATTTGCCTATCAACG;motif=GGNNBVNND;coverage=205;IPDRatio=1.223;id=GGNNBVNND
gi|68566501|gb|CP000077.1| Sulfolobus acidocaldarius DSM 639, complete genome	kinModCall	.	23251	23251	1	+	.	context=ACCACCTAAAAACTACAACAGGTTTGTAGGATTAATGGAAC;motif=GGNNBVNND;coverage=207;IPDRatio=0.93;id=GGNNBVNND
gi|68566501|gb|CP000077.1| Sulfolobus acidocaldarius DSM 639, complete genome	kinModCall	.	23259	23259	12	+	.	context=AAAACTACAACAGGTTTGTAGGATTAATGGAACAGTTATTA;motif=GGNNBVNND;coverage=208;IPDRatio=1.217;id=GGNNBVNND
gi|68566501|gb|CP000077.1| Sulfolobus acidocaldarius DSM 639, complete genome	kinModCall	.	23267	23267	3	+	.	context=AACAGGTTTGTAGGATTAATGGAACAGTTATTATTAGAGGG;motif=GGNNBVNND;coverage=209;IPDRatio=0.982;id=GGNNBVNND
gi|68566501|gb|CP000077.1| Sulfolobus acidocaldarius DSM 639, complete genome	kinModCall	.	23299	23299	3	-	.	context=TTAGAGTCCTATCACCCTTTGGAGGAATTTTGCCCTCTAAT;motif=GGNNBVNND;coverage=212;IPDRatio=0.994;id=GGNNBVNND
gi|68566501|gb|CP000077.1| Sulfolobus acidocaldarius DSM 639, complete genome	kinModCall	.	23303	23303	1	+	.	context=GAGGGCAAAATTCCTCCAAAGGGTGATAGGACTCTAATGGA;motif=GGNNBVNND;coverage=199;IPDRatio=0.891;id=GGNNBVNND
gi|68566501|gb|CP000077.1| Sulfolobus acidocaldarius DSM 639, complete genome	kinModCall	.	23311	23311	1	+	.	context=AATTCCTCCAAAGGGTGATAGGACTCTAATGGAAATTACTA;motif=GGNNBVNND;coverage=211;IPDRatio=0.928;id=GGNNBVNND
gi|68566501|gb|CP000077.1| Sulfolobus acidocaldarius DSM 639, complete genome	kinModCall	.	23347	23347	1	+	.	context=TACTAACCTTAAATTAAAGGATCTCTCTAGAAAATACTCCT;motif=GGATCY;coverage=214;IPDRatio=0.844;id=GGATCY
gi|68566501|gb|CP000077.1| Sulfolobus acidocaldarius DSM 639, complete genome	kinModCall	.	23348	23348	1	-	.	context=GAGGAGTATTTTCTAGAGAGATCCTTTAATTTAAGGTTAGT;motif=AGATCC;coverage=211;IPDRatio=0.877;id=AGATCC
gi|68566501|gb|CP000077.1| Sulfolobus acidocaldarius DSM 639, complete genome	kinModCall	.	23366	23366	8	-	.	context=TCACTTAACACTATTAGAGAGGAGTATTTTCTAGAGAGATC;motif=GGNNBVNND;coverage=212;IPDRatio=1.16;id=GGNNBVNND
gi|68566501|gb|CP000077.1| Sulfolobus acidocaldarius DSM 639, complete genome	kinModCall	.	23391	23391	8	+	.	context=TAATAGTGTTAAGTGAAAGTGGAAGAAAAGTAAATCCTGCT;motif=GGNNBVNND;coverage=216;IPDRatio=1.139;id=GGNNBVNND
gi|68566501|gb|CP000077.1| Sulfolobus acidocaldarius DSM 639, complete genome	kinModCall	modified_base	23392	23392	53	+	.	coverage=186;context=AATAGTGTTAAGTGAAAGTGGAAGAAAAGTAAATCCTGCTG;IPDRatio=1.77
gi|68566501|gb|CP000077.1| Sulfolobus acidocaldarius DSM 639, complete genome	kinModCall	modified_base	23412	23412	28	+	.	coverage=197;context=GAAGAAAAGTAAATCCTGCTGATTTATGCAAACTCATGCAC;IPDRatio=1.43
gi|68566501|gb|CP000077.1| Sulfolobus acidocaldarius DSM 639, complete genome	kinModCall	modified_base	23429	23429	24	-	.	coverage=216;context=CCAAATAGCACATTTTCGTGCATGAGTTTGCATAAATCAGC;IPDRatio=1.43
gi|68566501|gb|CP000077.1| Sulfolobus acidocaldarius DSM 639, complete genome	kinModCall	modified_base	23448	23448	32	+	.	coverage=211;context=TGCACGAAAATGTGCTATTTGGGGTAGGCGCATTTGCTCAT;IPDRatio=1.62
gi|68566501|gb|CP000077.1| Sulfolobus acidocaldarius DSM 639, complete genome	kinModCall	.	23454	23454	7	+	.	context=AAAATGTGCTATTTGGGGTAGGCGCATTTGCTCATGGGGAT;motif=GGNNBVNND;coverage=217;IPDRatio=1.12;id=GGNNBVNND
gi|68566501|gb|CP000077.1| Sulfolobus acidocaldarius DSM 639, complete genome	kinModCall	modified_base	23456	23456	25	-	.	coverage=211;context=AAATCCCCATGAGCAAATGCGCCTACCCCAAATAGCACATT;IPDRatio=1.47
gi|68566501|gb|CP000077.1| Sulfolobus acidocaldarius DSM 639, complete genome	kinModCall	modified_base	23462	23462	22	+	.	coverage=195;context=CTATTTGGGGTAGGCGCATTTGCTCATGGGGATTTTTCATC;IPDRatio=1.43
gi|68566501|gb|CP000077.1| Sulfolobus acidocaldarius DSM 639, complete genome	kinModCall	modified_base	23463	23463	32	+	.	coverage=212;context=TATTTGGGGTAGGCGCATTTGCTCATGGGGATTTTTCATCT;IPDRatio=1.53
gi|68566501|gb|CP000077.1| Sulfolobus acidocaldarius DSM 639, complete genome	kinModCall	modified_base	23469	23469	22	-	.	coverage=190;context=AACTTCAGATGAAAAATCCCCATGAGCAAATGCGCCTACCC;IPDRatio=1.56
gi|68566501|gb|CP000077.1| Sulfolobus acidocaldarius DSM 639, complete genome	kinModCall	modified_base	23512	23512	39	+	.	coverage=205;context=GGAATCGGCTAGCGATTTTCTTTCAATAAGTAAAAATGTTT;IPDRatio=1.65
gi|68566501|gb|CP000077.1| Sulfolobus acidocaldarius DSM 639, complete genome	kinModCall	.	23577	23577	2	+	.	context=GAGTCTCAATAGCCTGTTCAGGGTTCCTTAGCTGATAGTAA;motif=GGNNBVNND;coverage=201;IPDRatio=0.928;id=GGNNBVNND
gi|68566501|gb|CP000077.1| Sulfolobus acidocaldarius DSM 639, complete genome	kinModCall	.	23578	23578	3	+	.	context=AGTCTCAATAGCCTGTTCAGGGTTCCTTAGCTGATAGTAAT;motif=GGNNBVNND;coverage=191;IPDRatio=1.003;id=GGNNBVNND
gi|68566501|gb|CP000077.1| Sulfolobus acidocaldarius DSM 639, complete genome	kinModCall	.	23583	23583	2	-	.	context=ATAGCATTACTATCAGCTAAGGAACCCTGAACAGGCTATTG;motif=GGNNBVNND;coverage=199;IPDRatio=0.979;id=GGNNBVNND
gi|68566501|gb|CP000077.1| Sulfolobus acidocaldarius DSM 639, complete genome	kinModCall	.	23621	23621	16	-	.	context=AAGTCTCAGCTACACCTGGAGGAATAATAGTCTATAAGATA;motif=GGNNBVNND;coverage=201;IPDRatio=1.328;id=GGNNBVNND
gi|68566501|gb|CP000077.1| Sulfolobus acidocaldarius DSM 639, complete genome	kinModCall	.	23624	23624	15	-	.	context=ATCAAGTCTCAGCTACACCTGGAGGAATAATAGTCTATAAG;motif=GGNNBVNND;coverage=208;IPDRatio=1.316;id=GGNNBVNND
gi|68566501|gb|CP000077.1| Sulfolobus acidocaldarius DSM 639, complete genome	kinModCall	.	23626	23626	1	+	.	context=TATAGACTATTATTCCTCCAGGTGTAGCTGAGACTTGATTT;motif=GGNNBVNND;coverage=205;IPDRatio=0.87;id=GGNNBVNND
gi|68566501|gb|CP000077.1| Sulfolobus acidocaldarius DSM 639, complete genome	kinModCall	.	23664	23664	10	-	.	context=ATATTTAGAAAAATATTAGAGGAGTATGGCTTTAGAGTAAA;motif=GGNNBVNND;coverage=207;IPDRatio=1.194;id=GGNNBVNND
gi|68566501|gb|CP000077.1| Sulfolobus acidocaldarius DSM 639, complete genome	kinModCall	.	23714	23714	17	-	.	context=GAATTACAGGCTCTGGATTTGGGTTAGAGTCAACAACCTGT;motif=GGNNBVNND;coverage=201;IPDRatio=1.347;id=GGNNBVNND
gi|68566501|gb|CP000077.1| Sulfolobus acidocaldarius DSM 639, complete genome	kinModCall	modified_base	23747	23747	24	-	.	context=TTCTCAAACAGGACGAGGACGGAATAGTAATAAGAATTACA;motif=GGNNBVNND;coverage=207;IPDRatio=1.51;id=GGNNBVNND
gi|68566501|gb|CP000077.1| Sulfolobus acidocaldarius DSM 639, complete genome	kinModCall	.	23751	23751	4	-	.	context=GTATTTCTCAAACAGGACGAGGACGGAATAGTAATAAGAAT;motif=GGNNBVNND;coverage=198;IPDRatio=1.044;id=GGNNBVNND
gi|68566501|gb|CP000077.1| Sulfolobus acidocaldarius DSM 639, complete genome	kinModCall	m4C	23756	23756	23	+	.	context=TATTACTATTCCGTCCTCGTCCTGTTTGAGAAATACATCCT;fracLow=0.174;coverage=208;IPDRatio=1.40;fracUp=0.470;frac=0.312;identificationQv=4
gi|68566501|gb|CP000077.1| Sulfolobus acidocaldarius DSM 639, complete genome	kinModCall	.	23757	23757	7	-	.	context=AAGGATGTATTTCTCAAACAGGACGAGGACGGAATAGTAAT;motif=GGNNBVNND;coverage=209;IPDRatio=1.115;id=GGNNBVNND
gi|68566501|gb|CP000077.1| Sulfolobus acidocaldarius DSM 639, complete genome	kinModCall	modified_base	23863	23863	21	-	.	coverage=211;context=ATGCGAATCAGCAGGCATACAGCTAGCTTCTTACTTAAAAA;IPDRatio=1.38
gi|68566501|gb|CP000077.1| Sulfolobus acidocaldarius DSM 639, complete genome	kinModCall	.	23870	23870	5	-	.	context=CAGAGATATGCGAATCAGCAGGCATACAGCTAGCTTCTTAC;motif=GGNNBVNND;coverage=211;IPDRatio=1.048;id=GGNNBVNND
gi|68566501|gb|CP000077.1| Sulfolobus acidocaldarius DSM 639, complete genome	kinModCall	modified_base	23943	23943	23	-	.	coverage=158;context=CTTATACCAGTGACCACGTGGTATCTTGAAAATCTAATAAG;IPDRatio=1.44
gi|68566501|gb|CP000077.1| Sulfolobus acidocaldarius DSM 639, complete genome	kinModCall	modified_base	23944	23944	23	-	.	context=GCTTATACCAGTGACCACGTGGTATCTTGAAAATCTAATAA;motif=GGNNBVNND;coverage=205;IPDRatio=1.44;id=GGNNBVNND
gi|68566501|gb|CP000077.1| Sulfolobus acidocaldarius DSM 639, complete genome	kinModCall	modified_base	23956	23956	27	+	.	coverage=207;context=CAAGATACCACGTGGTCACTGGTATAAGCTCTAAGTCTTTA;IPDRatio=1.52
gi|68566501|gb|CP000077.1| Sulfolobus acidocaldarius DSM 639, complete genome	kinModCall	modified_base	23992	23992	25	-	.	coverage=200;context=AACGTTGTTATCTTTAATTGAGTACTATAAAATAGTTAAAG;IPDRatio=1.49
gi|68566501|gb|CP000077.1| Sulfolobus acidocaldarius DSM 639, complete genome	kinModCall	.	24135	24135	11	-	.	context=TTGGGAAGAATAAATATAGCGGCAGATGAAAAGCTAGTGAA;motif=GGNNBVNND;coverage=205;IPDRatio=1.195;id=GGNNBVNND
gi|68566501|gb|CP000077.1| Sulfolobus acidocaldarius DSM 639, complete genome	kinModCall	modified_base	24136	24136	40	-	.	coverage=204;context=ATTGGGAAGAATAAATATAGCGGCAGATGAAAAGCTAGTGA;IPDRatio=1.65
gi|68566501|gb|CP000077.1| Sulfolobus acidocaldarius DSM 639, complete genome	kinModCall	modified_base	24143	24143	22	-	.	coverage=204;context=GGGAGTGATTGGGAAGAATAAATATAGCGGCAGATGAAAAG;IPDRatio=1.41
gi|68566501|gb|CP000077.1| Sulfolobus acidocaldarius DSM 639, complete genome	kinModCall	modified_base	24150	24150	41	+	.	coverage=193;context=TCTGCCGCTATATTTATTCTTCCCAATCACTCCCACACTAT;IPDRatio=1.66
gi|68566501|gb|CP000077.1| Sulfolobus acidocaldarius DSM 639, complete genome	kinModCall	.	24152	24152	7	-	.	context=TTATAGTGTGGGAGTGATTGGGAAGAATAAATATAGCGGCA;motif=GGNNBVNND;coverage=190;IPDRatio=1.124;id=GGNNBVNND
gi|68566501|gb|CP000077.1| Sulfolobus acidocaldarius DSM 639, complete genome	kinModCall	m4C	24161	24161	26	+	.	context=ATTTATTCTTCCCAATCACTCCCACACTATAAAATAAGAAA;fracLow=0.105;coverage=210;IPDRatio=1.44;fracUp=0.344;frac=0.222;identificationQv=5
gi|68566501|gb|CP000077.1| Sulfolobus acidocaldarius DSM 639, complete genome	kinModCall	.	24162	24162	8	-	.	context=GTTTCTTATTTTATAGTGTGGGAGTGATTGGGAAGAATAAA;motif=GGNNBVNND;coverage=189;IPDRatio=1.157;id=GGNNBVNND
gi|68566501|gb|CP000077.1| Sulfolobus acidocaldarius DSM 639, complete genome	kinModCall	modified_base	24214	24214	26	-	.	coverage=202;context=TTACTCCTAGATAACACGTTCGTTGGTAAAGAAAAGCTATT;IPDRatio=1.43
gi|68566501|gb|CP000077.1| Sulfolobus acidocaldarius DSM 639, complete genome	kinModCall	.	24228	24228	2	+	.	context=ACCAACGAACGTGTTATCTAGGAGTAAAAAATATTATATCA;motif=GGNNBVNND;coverage=205;IPDRatio=0.965;id=GGNNBVNND
gi|68566501|gb|CP000077.1| Sulfolobus acidocaldarius DSM 639, complete genome	kinModCall	modified_base	24249	24249	21	-	.	coverage=199;context=TTTCATTTTATTTATAGTCTTTGATATAATATTTTTTACTC;IPDRatio=1.38
gi|68566501|gb|CP000077.1| Sulfolobus acidocaldarius DSM 639, complete genome	kinModCall	modified_base	24250	24250	25	+	.	coverage=200;context=AGTAAAAAATATTATATCAAAGACTATAAATAAAATGAAAA;IPDRatio=1.47
gi|68566501|gb|CP000077.1| Sulfolobus acidocaldarius DSM 639, complete genome	kinModCall	modified_base	24251	24251	25	+	.	coverage=196;context=GTAAAAAATATTATATCAAAGACTATAAATAAAATGAAAAC;IPDRatio=1.41
gi|68566501|gb|CP000077.1| Sulfolobus acidocaldarius DSM 639, complete genome	kinModCall	modified_base	24280	24280	22	-	.	coverage=199;context=ATAATTGGTATCTTGGAGGTTTTATAATAGTTTTCATTTTA;IPDRatio=1.46
gi|68566501|gb|CP000077.1| Sulfolobus acidocaldarius DSM 639, complete genome	kinModCall	.	24294	24294	14	-	.	context=TTTATTCAAATATGATAATTGGTATCTTGGAGGTTTTATAA;motif=GGNNBVNND;coverage=203;IPDRatio=1.292;id=GGNNBVNND
gi|68566501|gb|CP000077.1| Sulfolobus acidocaldarius DSM 639, complete genome	kinModCall	modified_base	24375	24375	24	+	.	coverage=189;context=TGTCATTGCTCATAATATTTTATTTCTATCGGTAAAATTTA;IPDRatio=1.45
gi|68566501|gb|CP000077.1| Sulfolobus acidocaldarius DSM 639, complete genome	kinModCall	modified_base	24386	24386	39	+	.	coverage=176;context=ATAATATTTTATTTCTATCGGTAAAATTTAAAATTTCCTAC;IPDRatio=1.64
gi|68566501|gb|CP000077.1| Sulfolobus acidocaldarius DSM 639, complete genome	kinModCall	modified_base	24403	24403	23	-	.	coverage=199;context=AAAAATTTATAATGACTGTAGGAAATTTTAAATTTTACCGA;IPDRatio=1.47
gi|68566501|gb|CP000077.1| Sulfolobus acidocaldarius DSM 639, complete genome	kinModCall	modified_base	24404	24404	40	-	.	coverage=206;context=CAAAAATTTATAATGACTGTAGGAAATTTTAAATTTTACCG;IPDRatio=1.63
gi|68566501|gb|CP000077.1| Sulfolobus acidocaldarius DSM 639, complete genome	kinModCall	m4C	24406	24406	96	+	.	context=GTAAAATTTAAAATTTCCTACAGTCATTATAAATTTTTGGT;fracLow=0.533;coverage=211;IPDRatio=2.15;fracUp=0.929;frac=0.729;identificationQv=74
gi|68566501|gb|CP000077.1| Sulfolobus acidocaldarius DSM 639, complete genome	kinModCall	.	24424	24424	10	+	.	context=TACAGTCATTATAAATTTTTGGTTTAAGTACAGGTCCTAAA;motif=GGNNBVNND;coverage=204;IPDRatio=1.18;id=GGNNBVNND
gi|68566501|gb|CP000077.1| Sulfolobus acidocaldarius DSM 639, complete genome	kinModCall	modified_base	24435	24435	28	+	.	coverage=208;context=TAAATTTTTGGTTTAAGTACAGGTCCTAAACGAAATTAATG;IPDRatio=1.47
gi|68566501|gb|CP000077.1| Sulfolobus acidocaldarius DSM 639, complete genome	kinModCall	modified_base	24443	24443	46	-	.	coverage=201;context=TACTTTTACATTAATTTCGTTTAGGACCTGTACTTAAACCA;IPDRatio=1.69
gi|68566501|gb|CP000077.1| Sulfolobus acidocaldarius DSM 639, complete genome	kinModCall	m4C	24510	24510	47	+	.	context=TATTATAACGAAATCTCATTCAGTAATTTTGACAATTAAGT;fracLow=0.799;coverage=208;IPDRatio=1.79;fracUp=1.000;frac=1.000;identificationQv=24
gi|68566501|gb|CP000077.1| Sulfolobus acidocaldarius DSM 639, complete genome	kinModCall	m6A	24513	24513	40	-	.	context=ATAACTTAATTGTCAAAATTACTGAATGAGATTTCGTTATA;fracLow=0.282;coverage=203;IPDRatio=1.78;fracUp=0.530;frac=0.412;identificationQv=15
gi|68566501|gb|CP000077.1| Sulfolobus acidocaldarius DSM 639, complete genome	kinModCall	modified_base	24528	24528	30	+	.	coverage=200;context=TTCAGTAATTTTGACAATTAAGTTATTAGGTCCCCTATGAT;IPDRatio=1.49
gi|68566501|gb|CP000077.1| Sulfolobus acidocaldarius DSM 639, complete genome	kinModCall	.	24536	24536	4	+	.	context=TTTTGACAATTAAGTTATTAGGTCCCCTATGATCAGGAGCT;motif=GGNNBVNND;coverage=193;IPDRatio=1.044;id=GGNNBVNND
gi|68566501|gb|CP000077.1| Sulfolobus acidocaldarius DSM 639, complete genome	kinModCall	.	24541	24541	1	-	.	context=AATTTAGCTCCTGATCATAGGGGACCTAATAACTTAATTGT;motif=GGNNBVNND;coverage=179;IPDRatio=0.879;id=GGNNBVNND
gi|68566501|gb|CP000077.1| Sulfolobus acidocaldarius DSM 639, complete genome	kinModCall	modified_base	24551	24551	24	+	.	coverage=196;context=TATTAGGTCCCCTATGATCAGGAGCTAAATTATCCATCTGT;IPDRatio=1.42
gi|68566501|gb|CP000077.1| Sulfolobus acidocaldarius DSM 639, complete genome	kinModCall	.	24592	24592	6	-	.	context=CATGAAATTTTCAAAAATTTGGGATACGAAATAGTTAAAAT;motif=GGNNBVNND;coverage=197;IPDRatio=1.108;id=GGNNBVNND
gi|68566501|gb|CP000077.1| Sulfolobus acidocaldarius DSM 639, complete genome	kinModCall	modified_base	24600	24600	21	+	.	coverage=161;context=TATTTCGTATCCCAAATTTTTGAAAATTTCATGGCTACCAT;IPDRatio=1.43
gi|68566501|gb|CP000077.1| Sulfolobus acidocaldarius DSM 639, complete genome	kinModCall	modified_base	24618	24618	24	-	.	context=TTAAAGACCTTAAGGATGATGGTAGCCATGAAATTTTCAAA;motif=GGNNBVNND;coverage=189;IPDRatio=1.43;id=GGNNBVNND
gi|68566501|gb|CP000077.1| Sulfolobus acidocaldarius DSM 639, complete genome	kinModCall	modified_base	24619	24619	28	-	.	coverage=193;context=GTTAAAGACCTTAAGGATGATGGTAGCCATGAAATTTTCAA;IPDRatio=1.50
gi|68566501|gb|CP000077.1| Sulfolobus acidocaldarius DSM 639, complete genome	kinModCall	.	24625	24625	1	-	.	context=TTATTGGTTAAAGACCTTAAGGATGATGGTAGCCATGAAAT;motif=GGNNBVNND;coverage=199;IPDRatio=0.923;id=GGNNBVNND
gi|68566501|gb|CP000077.1| Sulfolobus acidocaldarius DSM 639, complete genome	kinModCall	modified_base	24651	24651	29	+	.	coverage=193;context=GTCTTTAACCAATAATCTCTTATCATTAACCTCTAGGAATG;IPDRatio=1.51
gi|68566501|gb|CP000077.1| Sulfolobus acidocaldarius DSM 639, complete genome	kinModCall	modified_base	24664	24664	33	+	.	coverage=202;context=AATCTCTTATCATTAACCTCTAGGAATGATAAAAGACCTTT;IPDRatio=1.55
gi|68566501|gb|CP000077.1| Sulfolobus acidocaldarius DSM 639, complete genome	kinModCall	.	24666	24666	0	+	.	context=TCTCTTATCATTAACCTCTAGGAATGATAAAAGACCTTTAT;motif=GGNNBVNND;coverage=202;IPDRatio=0.767;id=GGNNBVNND
gi|68566501|gb|CP000077.1| Sulfolobus acidocaldarius DSM 639, complete genome	kinModCall	modified_base	24699	24699	34	-	.	coverage=190;context=TAAAAATCATTGATGTGAGTGTTCAAGATATAAATAAAGGT;IPDRatio=1.55
gi|68566501|gb|CP000077.1| Sulfolobus acidocaldarius DSM 639, complete genome	kinModCall	.	24731	24731	16	-	.	context=AAGTCTGAGAGAATTCCTCAGGAAGGTCAACTTAAAAATCA;motif=GGNNBVNND;coverage=197;IPDRatio=1.358;id=GGNNBVNND
gi|68566501|gb|CP000077.1| Sulfolobus acidocaldarius DSM 639, complete genome	kinModCall	.	24886	24886	3	-	.	context=GTATTTTCGGACTTTAGCGGGGATGAAAAGCCCTTATCTTC;motif=GGNNBVNND;coverage=189;IPDRatio=0.986;id=GGNNBVNND
gi|68566501|gb|CP000077.1| Sulfolobus acidocaldarius DSM 639, complete genome	kinModCall	.	24887	24887	5	-	.	context=GGTATTTTCGGACTTTAGCGGGGATGAAAAGCCCTTATCTT;motif=GGNNBVNND;coverage=204;IPDRatio=1.062;id=GGNNBVNND
gi|68566501|gb|CP000077.1| Sulfolobus acidocaldarius DSM 639, complete genome	kinModCall	modified_base	24888	24888	27	-	.	coverage=204;context=AGGTATTTTCGGACTTTAGCGGGGATGAAAAGCCCTTATCT;IPDRatio=1.47
gi|68566501|gb|CP000077.1| Sulfolobus acidocaldarius DSM 639, complete genome	kinModCall	m6A	24940	24940	39	+	.	context=GGAAAATTAAGTGAAAAAAGAGTTAAGAACCCATCTGCATT;fracLow=0.108;coverage=209;IPDRatio=1.60;fracUp=0.304;frac=0.202;identificationQv=14
gi|68566501|gb|CP000077.1| Sulfolobus acidocaldarius DSM 639, complete genome	kinModCall	modified_base	24947	24947	42	-	.	coverage=186;context=CTCAACTAATGCAGATGGGTTCTTAACTCTTTTTTCACTTA;IPDRatio=1.70
gi|68566501|gb|CP000077.1| Sulfolobus acidocaldarius DSM 639, complete genome	kinModCall	.	24951	24951	2	-	.	context=CTTCCTCAACTAATGCAGATGGGTTCTTAACTCTTTTTTCA;motif=GGNNBVNND;coverage=200;IPDRatio=0.947;id=GGNNBVNND
gi|68566501|gb|CP000077.1| Sulfolobus acidocaldarius DSM 639, complete genome	kinModCall	.	24967	24967	2	+	.	context=AACCCATCTGCATTAGTTGAGGAAGAGATTTGCGCTAGTAG;motif=GGNNBVNND;coverage=207;IPDRatio=0.971;id=GGNNBVNND
gi|68566501|gb|CP000077.1| Sulfolobus acidocaldarius DSM 639, complete genome	kinModCall	m4C	24967	24967	41	-	.	context=CTACTAGCGCAAATCTCTTCCTCAACTAATGCAGATGGGTT;fracLow=0.179;coverage=200;IPDRatio=1.67;fracUp=0.428;frac=0.302;identificationQv=12
gi|68566501|gb|CP000077.1| Sulfolobus acidocaldarius DSM 639, complete genome	kinModCall	modified_base	24979	24979	23	+	.	coverage=215;context=TTAGTTGAGGAAGAGATTTGCGCTAGTAGCATCTGATCCCC;IPDRatio=1.47
gi|68566501|gb|CP000077.1| Sulfolobus acidocaldarius DSM 639, complete genome	kinModCall	modified_base	24997	24997	21	-	.	context=GACGATGTAACAATCTTAGGGGATCAGATGCTACTAGCGCA;motif=GGNNBVNND;coverage=176;IPDRatio=1.40;id=GGNNBVNND
gi|68566501|gb|CP000077.1| Sulfolobus acidocaldarius DSM 639, complete genome	kinModCall	.	24998	24998	13	-	.	context=GGACGATGTAACAATCTTAGGGGATCAGATGCTACTAGCGC;motif=GGNNBVNND;coverage=192;IPDRatio=1.248;id=GGNNBVNND
gi|68566501|gb|CP000077.1| Sulfolobus acidocaldarius DSM 639, complete genome	kinModCall	modified_base	25017	25017	27	-	.	coverage=175;context=CTCCAGCCCTGTTAAATTTGGACGATGTAACAATCTTAGGG;IPDRatio=1.45
gi|68566501|gb|CP000077.1| Sulfolobus acidocaldarius DSM 639, complete genome	kinModCall	.	25018	25018	16	-	.	context=CCTCCAGCCCTGTTAAATTTGGACGATGTAACAATCTTAGG;motif=GGNNBVNND;coverage=198;IPDRatio=1.3;id=GGNNBVNND
gi|68566501|gb|CP000077.1| Sulfolobus acidocaldarius DSM 639, complete genome	kinModCall	modified_base	25029	25029	21	+	.	context=TACATCGTCCAAATTTAACAGGGCTGGAGGATAGTTTACTA;motif=GGNNBVNND;coverage=201;IPDRatio=1.36;id=GGNNBVNND
gi|68566501|gb|CP000077.1| Sulfolobus acidocaldarius DSM 639, complete genome	kinModCall	modified_base	25030	25030	23	+	.	context=ACATCGTCCAAATTTAACAGGGCTGGAGGATAGTTTACTAA;motif=GGNNBVNND;coverage=195;IPDRatio=1.42;id=GGNNBVNND
gi|68566501|gb|CP000077.1| Sulfolobus acidocaldarius DSM 639, complete genome	kinModCall	modified_base	25031	25031	28	+	.	coverage=161;context=CATCGTCCAAATTTAACAGGGCTGGAGGATAGTTTACTAAT;IPDRatio=1.49
gi|68566501|gb|CP000077.1| Sulfolobus acidocaldarius DSM 639, complete genome	kinModCall	.	25034	25034	12	+	.	context=CGTCCAAATTTAACAGGGCTGGAGGATAGTTTACTAATATT;motif=GGNNBVNND;coverage=202;IPDRatio=1.275;id=GGNNBVNND
gi|68566501|gb|CP000077.1| Sulfolobus acidocaldarius DSM 639, complete genome	kinModCall	modified_base	25070	25070	23	+	.	coverage=199;context=ATATTATTTCTTTAGAAAATTTTTCAAGAGCATTTCTGAGG;IPDRatio=1.45
gi|68566501|gb|CP000077.1| Sulfolobus acidocaldarius DSM 639, complete genome	kinModCall	modified_base	25071	25071	31	+	.	coverage=195;context=TATTATTTCTTTAGAAAATTTTTCAAGAGCATTTCTGAGGA;IPDRatio=1.51
gi|68566501|gb|CP000077.1| Sulfolobus acidocaldarius DSM 639, complete genome	kinModCall	modified_base	25121	25121	27	+	.	coverage=201;context=TGACTTTATCAGAAAAAGTTGATGGATAGCTGATGGTCAGC;IPDRatio=1.54
gi|68566501|gb|CP000077.1| Sulfolobus acidocaldarius DSM 639, complete genome	kinModCall	modified_base	25138	25138	25	-	.	coverage=194;context=ATGTACGCTAAAAATAAGCTGACCATCAGCTATCCATCAAC;IPDRatio=1.45
gi|68566501|gb|CP000077.1| Sulfolobus acidocaldarius DSM 639, complete genome	kinModCall	modified_base	25151	25151	76	+	.	coverage=201;context=TGATGGTCAGCTTATTTTTAGCGTACATAATATATTTATGT;IPDRatio=2.30
gi|68566501|gb|CP000077.1| Sulfolobus acidocaldarius DSM 639, complete genome	kinModCall	modified_base	25153	25153	34	+	.	coverage=190;context=ATGGTCAGCTTATTTTTAGCGTACATAATATATTTATGTAA;IPDRatio=1.55
gi|68566501|gb|CP000077.1| Sulfolobus acidocaldarius DSM 639, complete genome	kinModCall	modified_base	25188	25188	34	-	.	coverage=153;context=TATTAGTTCATAACATGAGGGCTGAACTCCTCTGGTTACAT;IPDRatio=1.83
gi|68566501|gb|CP000077.1| Sulfolobus acidocaldarius DSM 639, complete genome	kinModCall	modified_base	25189	25189	26	-	.	context=ATATTAGTTCATAACATGAGGGCTGAACTCCTCTGGTTACA;motif=GGNNBVNND;coverage=176;IPDRatio=1.61;id=GGNNBVNND
gi|68566501|gb|CP000077.1| Sulfolobus acidocaldarius DSM 639, complete genome	kinModCall	.	25234	25234	1	-	.	context=CCATCGATCATCCTTAATGAGGAGGGTAAAGTTTCTAAAAA;motif=GGNNBVNND;coverage=194;IPDRatio=0.871;id=GGNNBVNND
gi|68566501|gb|CP000077.1| Sulfolobus acidocaldarius DSM 639, complete genome	kinModCall	.	25242	25242	8	+	.	context=AACTTTACCCTCCTCATTAAGGATGATCGATGGATTCAAAA;motif=GGNNBVNND;coverage=201;IPDRatio=1.161;id=GGNNBVNND
gi|68566501|gb|CP000077.1| Sulfolobus acidocaldarius DSM 639, complete genome	kinModCall	.	25253	25253	3	+	.	context=CCTCATTAAGGATGATCGATGGATTCAAAATAAAGATTTTA;motif=GGNNBVNND;coverage=202;IPDRatio=0.989;id=GGNNBVNND
gi|68566501|gb|CP000077.1| Sulfolobus acidocaldarius DSM 639, complete genome	kinModCall	modified_base	25281	25281	31	-	.	coverage=166;context=TAGTTAATAACGACAAGGAGGAATTATGTAAAATCTTTATT;IPDRatio=1.56
gi|68566501|gb|CP000077.1| Sulfolobus acidocaldarius DSM 639, complete genome	kinModCall	.	25285	25285	17	-	.	context=AACTTAGTTAATAACGACAAGGAGGAATTATGTAAAATCTT;motif=GGNNBVNND;coverage=197;IPDRatio=1.308;id=GGNNBVNND
gi|68566501|gb|CP000077.1| Sulfolobus acidocaldarius DSM 639, complete genome	kinModCall	modified_base	25331	25331	23	-	.	coverage=197;context=AAGTGTAGACGTTGAAAATTCGTCATGTAAAAACAATCTCA;IPDRatio=1.39
gi|68566501|gb|CP000077.1| Sulfolobus acidocaldarius DSM 639, complete genome	kinModCall	modified_base	25376	25376	27	-	.	coverage=192;context=TATAGTCGACAACGATAAACTATTAGATATAATTTATGATA;IPDRatio=1.44
gi|68566501|gb|CP000077.1| Sulfolobus acidocaldarius DSM 639, complete genome	kinModCall	modified_base	25419	25419	29	-	.	coverage=197;context=TAAGTGTCTTAAAGGAAAATGGAGATGTAATAGATCTGTGT;IPDRatio=1.48
gi|68566501|gb|CP000077.1| Sulfolobus acidocaldarius DSM 639, complete genome	kinModCall	.	25460	25460	6	-	.	context=TGTCCCCGCAACATTAGTAAGGCGTGAATTTGAAAACCTAA;motif=GGNNBVNND;coverage=200;IPDRatio=1.082;id=GGNNBVNND
gi|68566501|gb|CP000077.1| Sulfolobus acidocaldarius DSM 639, complete genome	kinModCall	.	25475	25475	14	+	.	context=CACGCCTTACTAATGTTGCGGGGACATAATTATTAAATCCA;motif=GGNNBVNND;coverage=178;IPDRatio=1.293;id=GGNNBVNND
gi|68566501|gb|CP000077.1| Sulfolobus acidocaldarius DSM 639, complete genome	kinModCall	modified_base	25485	25485	27	+	.	coverage=189;context=TAATGTTGCGGGGACATAATTATTAAATCCAAAATCGAAAG;IPDRatio=1.51
gi|68566501|gb|CP000077.1| Sulfolobus acidocaldarius DSM 639, complete genome	kinModCall	modified_base	25503	25503	21	-	.	coverage=194;context=AGTTTATTTCAATTAACCCTTTCGATTTTGGATTTAATAAT;IPDRatio=1.36
gi|68566501|gb|CP000077.1| Sulfolobus acidocaldarius DSM 639, complete genome	kinModCall	modified_base	25505	25505	34	+	.	context=TATTAAATCCAAAATCGAAAGGGTTAATTGAAATAAACTCC;motif=GGNNBVNND;coverage=196;IPDRatio=1.58;id=GGNNBVNND
gi|68566501|gb|CP000077.1| Sulfolobus acidocaldarius DSM 639, complete genome	kinModCall	modified_base	25506	25506	32	+	.	coverage=193;context=ATTAAATCCAAAATCGAAAGGGTTAATTGAAATAAACTCCC;IPDRatio=1.54
gi|68566501|gb|CP000077.1| Sulfolobus acidocaldarius DSM 639, complete genome	kinModCall	modified_base	25524	25524	27	-	.	coverage=152;context=CGTTTAATCCACGATTATGGGAGTTTATTTCAATTAACCCT;IPDRatio=1.49
gi|68566501|gb|CP000077.1| Sulfolobus acidocaldarius DSM 639, complete genome	kinModCall	modified_base	25543	25543	21	+	.	coverage=200;context=TCCCATAATCGTGGATTAAACGTCAAAAACTGTTGCATTAT;IPDRatio=1.41
gi|68566501|gb|CP000077.1| Sulfolobus acidocaldarius DSM 639, complete genome	kinModCall	modified_base	25555	25555	48	+	.	coverage=195;context=GGATTAAACGTCAAAAACTGTTGCATTATTGATGTGTAAAA;IPDRatio=1.77
gi|68566501|gb|CP000077.1| Sulfolobus acidocaldarius DSM 639, complete genome	kinModCall	modified_base	25565	25565	35	+	.	coverage=190;context=TCAAAAACTGTTGCATTATTGATGTGTAAAAACTGATGTAT;IPDRatio=1.51
gi|68566501|gb|CP000077.1| Sulfolobus acidocaldarius DSM 639, complete genome	kinModCall	modified_base	25607	25607	36	+	.	coverage=200;context=AAAAATGTTTGTTTTGGTCATGGAAATTTTTTCAAATCAAA;IPDRatio=1.56
gi|68566501|gb|CP000077.1| Sulfolobus acidocaldarius DSM 639, complete genome	kinModCall	.	25658	25658	12	-	.	context=CTATTCTATAACACATGAAAGGGGCATTTTACCTAAAGTGT;motif=GGNNBVNND;coverage=188;IPDRatio=1.233;id=GGNNBVNND
gi|68566501|gb|CP000077.1| Sulfolobus acidocaldarius DSM 639, complete genome	kinModCall	.	25692	25692	8	-	.	context=CACTTCCAGAGGTTAAAAGAGGTTTAGAGAAATTCTATTCT;motif=GGNNBVNND;coverage=193;IPDRatio=1.157;id=GGNNBVNND
gi|68566501|gb|CP000077.1| Sulfolobus acidocaldarius DSM 639, complete genome	kinModCall	modified_base	25693	25693	35	-	.	coverage=197;context=CCACTTCCAGAGGTTAAAAGAGGTTTAGAGAAATTCTATTC;IPDRatio=1.58
gi|68566501|gb|CP000077.1| Sulfolobus acidocaldarius DSM 639, complete genome	kinModCall	.	25712	25712	2	+	.	context=CTCTTTTAACCTCTGGAAGTGGCACATTATACTCCTGTATG;motif=GGNNBVNND;coverage=198;IPDRatio=0.976;id=GGNNBVNND
gi|68566501|gb|CP000077.1| Sulfolobus acidocaldarius DSM 639, complete genome	kinModCall	.	25726	25726	8	-	.	context=ACCATATGGGCTGACATACAGGAGTATAATGTGCCACTTCC;motif=GGNNBVNND;coverage=189;IPDRatio=1.145;id=GGNNBVNND
gi|68566501|gb|CP000077.1| Sulfolobus acidocaldarius DSM 639, complete genome	kinModCall	modified_base	25736	25736	25	+	.	coverage=193;context=CATTATACTCCTGTATGTCAGCCCATATGGTTTTTCTTATA;IPDRatio=1.45
gi|68566501|gb|CP000077.1| Sulfolobus acidocaldarius DSM 639, complete genome	kinModCall	.	25738	25738	4	-	.	context=ATTATAAGAAAAACCATATGGGCTGACATACAGGAGTATAA;motif=GGNNBVNND;coverage=185;IPDRatio=1.054;id=GGNNBVNND
gi|68566501|gb|CP000077.1| Sulfolobus acidocaldarius DSM 639, complete genome	kinModCall	.	25739	25739	9	-	.	context=GATTATAAGAAAAACCATATGGGCTGACATACAGGAGTATA;motif=GGNNBVNND;coverage=197;IPDRatio=1.159;id=GGNNBVNND
gi|68566501|gb|CP000077.1| Sulfolobus acidocaldarius DSM 639, complete genome	kinModCall	modified_base	25864	25864	30	-	.	context=TTAGCTATGAAGTTTAAGGAGGCTTATGTGAAAAGTAAGCA;motif=GGNNBVNND;coverage=185;IPDRatio=1.67;id=GGNNBVNND
gi|68566501|gb|CP000077.1| Sulfolobus acidocaldarius DSM 639, complete genome	kinModCall	.	25867	25867	2	-	.	context=GAATTAGCTATGAAGTTTAAGGAGGCTTATGTGAAAAGTAA;motif=GGNNBVNND;coverage=183;IPDRatio=0.957;id=GGNNBVNND
gi|68566501|gb|CP000077.1| Sulfolobus acidocaldarius DSM 639, complete genome	kinModCall	modified_base	25890	25890	25	-	.	coverage=195;context=TAATCAGTAAGGACATTGGCAGAGAATTAGCTATGAAGTTT;IPDRatio=1.46
gi|68566501|gb|CP000077.1| Sulfolobus acidocaldarius DSM 639, complete genome	kinModCall	.	25893	25893	7	-	.	context=TTGTAATCAGTAAGGACATTGGCAGAGAATTAGCTATGAAG;motif=GGNNBVNND;coverage=197;IPDRatio=1.112;id=GGNNBVNND
gi|68566501|gb|CP000077.1| Sulfolobus acidocaldarius DSM 639, complete genome	kinModCall	modified_base	25920	25920	36	-	.	context=GAGATACACCAATGCCTATGGGATTAGTTGTAATCAGTAAG;motif=GGNNBVNND;coverage=184;IPDRatio=1.70;id=GGNNBVNND
gi|68566501|gb|CP000077.1| Sulfolobus acidocaldarius DSM 639, complete genome	kinModCall	.	25931	25931	7	+	.	context=CAACTAATCCCATAGGCATTGGTGTATCTCCTGCTAACTGT;motif=GGNNBVNND;coverage=198;IPDRatio=1.142;id=GGNNBVNND
gi|68566501|gb|CP000077.1| Sulfolobus acidocaldarius DSM 639, complete genome	kinModCall	modified_base	25960	25960	22	+	.	context=CCTGCTAACTGTTTCCATAGATCCCACATACTTATTATTCT;motif=AGATCC;coverage=204;IPDRatio=1.39;id=AGATCC
gi|68566501|gb|CP000077.1| Sulfolobus acidocaldarius DSM 639, complete genome	kinModCall	modified_base	25961	25961	21	-	.	context=CAGAATAATAAGTATGTGGGATCTATGGAAACAGTTAGCAG;motif=GGATCY;coverage=195;IPDRatio=1.39;id=GGATCY
gi|68566501|gb|CP000077.1| Sulfolobus acidocaldarius DSM 639, complete genome	kinModCall	modified_base	25962	25962	22	-	.	coverage=142;context=ACAGAATAATAAGTATGTGGGATCTATGGAAACAGTTAGCA;IPDRatio=1.43
gi|68566501|gb|CP000077.1| Sulfolobus acidocaldarius DSM 639, complete genome	kinModCall	modified_base	25964	25964	22	-	.	context=CAACAGAATAATAAGTATGTGGGATCTATGGAAACAGTTAG;motif=GGNNBVNND;coverage=180;IPDRatio=1.39;id=GGNNBVNND
gi|68566501|gb|CP000077.1| Sulfolobus acidocaldarius DSM 639, complete genome	kinModCall	modified_base	25993	25993	39	+	.	coverage=207;context=ATTATTCTGTTGACTTTTACGCCTAGTTTTTCTAATGCATA;IPDRatio=1.57
gi|68566501|gb|CP000077.1| Sulfolobus acidocaldarius DSM 639, complete genome	kinModCall	.	25995	25995	1	-	.	context=TGTATGCATTAGAAAAACTAGGCGTAAAAGTCAACAGAATA;motif=GGNNBVNND;coverage=197;IPDRatio=0.908;id=GGNNBVNND
gi|68566501|gb|CP000077.1| Sulfolobus acidocaldarius DSM 639, complete genome	kinModCall	.	26056	26056	14	-	.	context=GAGATCAAGGCACTTGGGAAGGAAGGAGATGTGTTAGTTGC;motif=GGNNBVNND;coverage=194;IPDRatio=1.288;id=GGNNBVNND
gi|68566501|gb|CP000077.1| Sulfolobus acidocaldarius DSM 639, complete genome	kinModCall	.	26060	26060	3	-	.	context=CGACGAGATCAAGGCACTTGGGAAGGAAGGAGATGTGTTAG;motif=GGNNBVNND;coverage=180;IPDRatio=0.999;id=GGNNBVNND
gi|68566501|gb|CP000077.1| Sulfolobus acidocaldarius DSM 639, complete genome	kinModCall	modified_base	26193	26193	22	-	.	coverage=196;context=CCATCAATCCCATAAAGGTAGATGAAATAAAAAACTCCAGG;IPDRatio=1.39
gi|68566501|gb|CP000077.1| Sulfolobus acidocaldarius DSM 639, complete genome	kinModCall	.	26197	26197	4	-	.	context=ATATCCATCAATCCCATAAAGGTAGATGAAATAAAAAACTC;motif=GGNNBVNND;coverage=199;IPDRatio=1.034;id=GGNNBVNND
gi|68566501|gb|CP000077.1| Sulfolobus acidocaldarius DSM 639, complete genome	kinModCall	.	26204	26204	1	+	.	context=TTATTTCATCTACCTTTATGGGATTGATGGATATCACAGGC;motif=GGNNBVNND;coverage=196;IPDRatio=0.907;id=GGNNBVNND
gi|68566501|gb|CP000077.1| Sulfolobus acidocaldarius DSM 639, complete genome	kinModCall	modified_base	26222	26222	38	+	.	context=TGGGATTGATGGATATCACAGGCATACCAGTTATCCCGTCT;motif=GGNNBVNND;coverage=208;IPDRatio=1.76;id=GGNNBVNND
gi|68566501|gb|CP000077.1| Sulfolobus acidocaldarius DSM 639, complete genome	kinModCall	modified_base	26229	26229	30	-	.	context=CTGCAATAGACGGGATAACTGGTATGCCTGTGATATCCATC;motif=GGNNBVNND;coverage=201;IPDRatio=1.63;id=GGNNBVNND
gi|68566501|gb|CP000077.1| Sulfolobus acidocaldarius DSM 639, complete genome	kinModCall	.	26238	26238	19	-	.	context=CTGTTGCTTCTGCAATAGACGGGATAACTGGTATGCCTGTG;motif=GGNNBVNND;coverage=200;IPDRatio=1.421;id=GGNNBVNND
gi|68566501|gb|CP000077.1| Sulfolobus acidocaldarius DSM 639, complete genome	kinModCall	modified_base	26249	26249	24	+	.	coverage=197;context=CAGTTATCCCGTCTATTGCAGAAGCAACAGCCTCTCCAAGG;IPDRatio=1.52
gi|68566501|gb|CP000077.1| Sulfolobus acidocaldarius DSM 639, complete genome	kinModCall	modified_base	26313	26313	25	+	.	coverage=158;context=TGGATACATCGCAGCAGAAGGTACTGCGACATCTACATCCT;IPDRatio=1.44
gi|68566501|gb|CP000077.1| Sulfolobus acidocaldarius DSM 639, complete genome	kinModCall	m6A	26359	26359	39	-	.	context=GAAATAATCTCTACAGTTCAAGATACTAATGAAAAAGTACT;fracLow=0.275;coverage=191;IPDRatio=1.72;fracUp=0.520;frac=0.402;identificationQv=4
gi|68566501|gb|CP000077.1| Sulfolobus acidocaldarius DSM 639, complete genome	kinModCall	.	26397	26397	4	-	.	context=AGGGAATGGTAAAGCCAGAGGGAATCAATCTAGAATTCGAA;motif=GGNNBVNND;coverage=189;IPDRatio=1.035;id=GGNNBVNND
gi|68566501|gb|CP000077.1| Sulfolobus acidocaldarius DSM 639, complete genome	kinModCall	modified_base	26401	26401	23	-	.	coverage=207;context=ATAGAGGGAATGGTAAAGCCAGAGGGAATCAATCTAGAATT;IPDRatio=1.40
gi|68566501|gb|CP000077.1| Sulfolobus acidocaldarius DSM 639, complete genome	kinModCall	.	26415	26415	13	-	.	context=CATTCATACCACTTATAGAGGGAATGGTAAAGCCAGAGGGA;motif=GGNNBVNND;coverage=189;IPDRatio=1.268;id=GGNNBVNND
gi|68566501|gb|CP000077.1| Sulfolobus acidocaldarius DSM 639, complete genome	kinModCall	.	26426	26426	5	+	.	context=TTACCATTCCCTCTATAAGTGGTATGAATGGATACAGATCA;motif=GGNNBVNND;coverage=203;IPDRatio=1.076;id=GGNNBVNND
gi|68566501|gb|CP000077.1| Sulfolobus acidocaldarius DSM 639, complete genome	kinModCall	.	26455	26455	10	-	.	context=ATAAAAATTGGTCCATTAGCGGACTCAGGTGATCTGTATCC;motif=GGNNBVNND;coverage=206;IPDRatio=1.188;id=GGNNBVNND
gi|68566501|gb|CP000077.1| Sulfolobus acidocaldarius DSM 639, complete genome	kinModCall	.	26462	26462	3	+	.	context=GATCACCTGAGTCCGCTAATGGACCAATTTTTATTGTTGTC;motif=GGNNBVNND;coverage=202;IPDRatio=0.981;id=GGNNBVNND
gi|68566501|gb|CP000077.1| Sulfolobus acidocaldarius DSM 639, complete genome	kinModCall	.	26466	26466	11	-	.	context=TTATGACAACAATAAAAATTGGTCCATTAGCGGACTCAGGT;motif=GGNNBVNND;coverage=208;IPDRatio=1.219;id=GGNNBVNND
gi|68566501|gb|CP000077.1| Sulfolobus acidocaldarius DSM 639, complete genome	kinModCall	.	26528	26528	5	+	.	context=AAAAAATGCTTGTTTCAATTGGTTCCAAGAATAAGGTAAAA;motif=GGNNBVNND;coverage=200;IPDRatio=1.057;id=GGNNBVNND
gi|68566501|gb|CP000077.1| Sulfolobus acidocaldarius DSM 639, complete genome	kinModCall	.	26533	26533	10	-	.	context=TCTATTTTTACCTTATTCTTGGAACCAATTGAAACAAGCAT;motif=GGNNBVNND;coverage=208;IPDRatio=1.156;id=GGNNBVNND
gi|68566501|gb|CP000077.1| Sulfolobus acidocaldarius DSM 639, complete genome	kinModCall	modified_base	26536	26536	24	+	.	coverage=200;context=CTTGTTTCAATTGGTTCCAAGAATAAGGTAAAAATAGAGGC;IPDRatio=1.43
gi|68566501|gb|CP000077.1| Sulfolobus acidocaldarius DSM 639, complete genome	kinModCall	modified_base	26553	26553	22	+	.	coverage=206;context=CAAGAATAAGGTAAAAATAGAGGCAGTTCGTGAAGCGATAA;IPDRatio=1.39
gi|68566501|gb|CP000077.1| Sulfolobus acidocaldarius DSM 639, complete genome	kinModCall	.	26582	26582	7	+	.	context=GTGAAGCGATAATGCGTATAGGTTTAAATGCTGAAGTTATT;motif=GGNNBVNND;coverage=201;IPDRatio=1.12;id=GGNNBVNND
gi|68566501|gb|CP000077.1| Sulfolobus acidocaldarius DSM 639, complete genome	kinModCall	.	26638	26638	4	-	.	context=ATGAAAGTCTGATGACCAAAGGGCTGTAAAGGAACTTCAGG;motif=GGNNBVNND;coverage=210;IPDRatio=1.037;id=GGNNBVNND
gi|68566501|gb|CP000077.1| Sulfolobus acidocaldarius DSM 639, complete genome	kinModCall	modified_base	26711	26711	55	+	.	context=AAGAAACTGATTCTGATATAGGTATAGGAATAGAAGGGGGA;motif=GGNNBVNND;coverage=210;IPDRatio=2.07;id=GGNNBVNND
gi|68566501|gb|CP000077.1| Sulfolobus acidocaldarius DSM 639, complete genome	kinModCall	modified_base	26717	26717	30	+	.	context=CTGATTCTGATATAGGTATAGGAATAGAAGGGGGAGTATTT;motif=GGNNBVNND;coverage=205;IPDRatio=1.50;id=GGNNBVNND
gi|68566501|gb|CP000077.1| Sulfolobus acidocaldarius DSM 639, complete genome	kinModCall	.	26726	26726	13	+	.	context=ATATAGGTATAGGAATAGAAGGGGGAGTATTTAGCTACGAG;motif=GGNNBVNND;coverage=207;IPDRatio=1.266;id=GGNNBVNND
gi|68566501|gb|CP000077.1| Sulfolobus acidocaldarius DSM 639, complete genome	kinModCall	modified_base	26728	26728	23	+	.	coverage=191;context=ATAGGTATAGGAATAGAAGGGGGAGTATTTAGCTACGAGAA;IPDRatio=1.49
gi|68566501|gb|CP000077.1| Sulfolobus acidocaldarius DSM 639, complete genome	kinModCall	.	26729	26729	7	+	.	context=TAGGTATAGGAATAGAAGGGGGAGTATTTAGCTACGAGAAT;motif=GGNNBVNND;coverage=181;IPDRatio=1.118;id=GGNNBVNND
gi|68566501|gb|CP000077.1| Sulfolobus acidocaldarius DSM 639, complete genome	kinModCall	modified_base	26739	26739	24	+	.	coverage=198;context=AATAGAAGGGGGAGTATTTAGCTACGAGAATAGGTTAATGG;IPDRatio=1.44
gi|68566501|gb|CP000077.1| Sulfolobus acidocaldarius DSM 639, complete genome	kinModCall	modified_base	26768	26768	26	+	.	coverage=197;context=ATAGGTTAATGGCGTTTGCAGTGGTCTATGCTGTAGACAGA;IPDRatio=1.61
gi|68566501|gb|CP000077.1| Sulfolobus acidocaldarius DSM 639, complete genome	kinModCall	.	26792	26792	5	+	.	context=TCTATGCTGTAGACAGAAATGGTCTCGAGAATTTTTCGTTT;motif=GGNNBVNND;coverage=215;IPDRatio=1.084;id=GGNNBVNND
gi|68566501|gb|CP000077.1| Sulfolobus acidocaldarius DSM 639, complete genome	kinModCall	m4C	26798	26798	28	-	.	context=AGTAGAAAACGAAAAATTCTCGAGACCATTTCTGTCTACAG;fracLow=0.661;coverage=226;IPDRatio=1.49;fracUp=1.000;frac=0.956;identificationQv=19
gi|68566501|gb|CP000077.1| Sulfolobus acidocaldarius DSM 639, complete genome	kinModCall	.	26834	26834	16	-	.	context=TATAAGGGATGTTATACTTGTTGGTAATGTAAAGGAAGTAG;motif=BTTGGTAVY;coverage=226;IPDRatio=1.393;id=BTTGGTAVY
gi|68566501|gb|CP000077.1| Sulfolobus acidocaldarius DSM 639, complete genome	kinModCall	.	26849	26849	18	-	.	context=CTCCTTCCCTTGAAATATAAGGGATGTTATACTTGTTGGTA;motif=GGNNBVNND;coverage=230;IPDRatio=1.345;id=GGNNBVNND
gi|68566501|gb|CP000077.1| Sulfolobus acidocaldarius DSM 639, complete genome	kinModCall	.	26862	26862	1	+	.	context=AACATCCCTTATATTTCAAGGGAAGGAGTTAGGAGAGGCTA;motif=GGNNBVNND;coverage=192;IPDRatio=0.884;id=GGNNBVNND
gi|68566501|gb|CP000077.1| Sulfolobus acidocaldarius DSM 639, complete genome	kinModCall	.	26902	26902	4	-	.	context=TCATTCTCCTTACTCCCCTTGGCAGAGAAAACTATATCCGT;motif=GGNNBVNND;coverage=230;IPDRatio=1.025;id=GGNNBVNND
gi|68566501|gb|CP000077.1| Sulfolobus acidocaldarius DSM 639, complete genome	kinModCall	modified_base	26907	26907	41	+	.	context=TATAGTTTTCTCTGCCAAGGGGAGTAAGGAGAATGAAGGTG;motif=GGNNBVNND;coverage=192;IPDRatio=1.80;id=GGNNBVNND
gi|68566501|gb|CP000077.1| Sulfolobus acidocaldarius DSM 639, complete genome	kinModCall	modified_base	26908	26908	31	+	.	coverage=151;context=ATAGTTTTCTCTGCCAAGGGGAGTAAGGAGAATGAAGGTGC;IPDRatio=1.83
gi|68566501|gb|CP000077.1| Sulfolobus acidocaldarius DSM 639, complete genome	kinModCall	.	27016	27016	12	+	.	context=TATCCTTTCTATAATAACGTGGATTAGTAAATTTTTGTTCC;motif=GGNNBVNND;coverage=203;IPDRatio=1.25;id=GGNNBVNND
gi|68566501|gb|CP000077.1| Sulfolobus acidocaldarius DSM 639, complete genome	kinModCall	.	27036	27036	1	-	.	context=AGTTCCTGAAGTTAAATAAAGGAACAAAAATTTACTAATCC;motif=GGNNBVNND;coverage=214;IPDRatio=0.909;id=GGNNBVNND
gi|68566501|gb|CP000077.1| Sulfolobus acidocaldarius DSM 639, complete genome	kinModCall	.	27083	27083	3	+	.	context=TTATTTCTAATAACTCGAGCGGTCTCCTACTATTTGGTCTC;motif=GGNNBVNND;coverage=207;IPDRatio=1.008;id=GGNNBVNND
gi|68566501|gb|CP000077.1| Sulfolobus acidocaldarius DSM 639, complete genome	kinModCall	modified_base	27085	27085	33	-	.	coverage=212;context=GAGAGACCAAATAGTAGGAGACCGCTCGAGTTATTAGAAAT;IPDRatio=1.55
gi|68566501|gb|CP000077.1| Sulfolobus acidocaldarius DSM 639, complete genome	kinModCall	modified_base	27108	27108	35	+	.	coverage=212;context=CCTACTATTTGGTCTCTCCACAGTAGCTAAGTAGACACCGT;IPDRatio=1.58
gi|68566501|gb|CP000077.1| Sulfolobus acidocaldarius DSM 639, complete genome	kinModCall	modified_base	27127	27127	36	-	.	coverage=218;context=GAAAATGTACATGAGGAACACGGTGTCTACTTAGCTACTGT;IPDRatio=2.00
gi|68566501|gb|CP000077.1| Sulfolobus acidocaldarius DSM 639, complete genome	kinModCall	.	27133	27133	0	-	.	context=ACTAAAGAAAATGTACATGAGGAACACGGTGTCTACTTAGC;motif=GGNNBVNND;coverage=218;IPDRatio=0.838;id=GGNNBVNND
gi|68566501|gb|CP000077.1| Sulfolobus acidocaldarius DSM 639, complete genome	kinModCall	modified_base	27157	27157	30	-	.	coverage=214;context=TTATTTTCGCCATACGGAGAGCCTACTAAAGAAAATGTACA;IPDRatio=1.75
gi|68566501|gb|CP000077.1| Sulfolobus acidocaldarius DSM 639, complete genome	kinModCall	modified_base	27164	27164	28	+	.	coverage=208;context=TTTCTTTAGTAGGCTCTCCGTATGGCGAAAATAATATGAAA;IPDRatio=1.65
gi|68566501|gb|CP000077.1| Sulfolobus acidocaldarius DSM 639, complete genome	kinModCall	.	27193	27193	2	-	.	context=ATTGGTGAACTTTTGAGTAAGGTAGACGATTTCATATTATT;motif=GGNNBVNND;coverage=219;IPDRatio=0.952;id=GGNNBVNND
gi|68566501|gb|CP000077.1| Sulfolobus acidocaldarius DSM 639, complete genome	kinModCall	modified_base	27197	27197	21	-	.	coverage=209;context=ATTTATTGGTGAACTTTTGAGTAAGGTAGACGATTTCATAT;IPDRatio=1.37
gi|68566501|gb|CP000077.1| Sulfolobus acidocaldarius DSM 639, complete genome	kinModCall	modified_base	27210	27210	21	-	.	coverage=222;context=AGAAGGTTGATAGATTTATTGGTGAACTTTTGAGTAAGGTA;IPDRatio=1.38
gi|68566501|gb|CP000077.1| Sulfolobus acidocaldarius DSM 639, complete genome	kinModCall	.	27226	27226	8	-	.	context=AAATGTAAGTTATATGAGAAGGTTGATAGATTTATTGGTGA;motif=GGNNBVNND;coverage=213;IPDRatio=1.131;id=GGNNBVNND
gi|68566501|gb|CP000077.1| Sulfolobus acidocaldarius DSM 639, complete genome	kinModCall	.	27305	27305	17	+	.	context=CGGTAATGTCAGCTATAACCGGCTTCTCTTGAATTTTAGAT;motif=GGNNBVNND;coverage=203;IPDRatio=1.402;id=GGNNBVNND
gi|68566501|gb|CP000077.1| Sulfolobus acidocaldarius DSM 639, complete genome	kinModCall	.	27390	27390	1	-	.	context=ACCCTACCTACGGGGAGATAGGGATAGATTATAGAGCTGAA;motif=GGNNBVNND;coverage=218;IPDRatio=0.892;id=GGNNBVNND
gi|68566501|gb|CP000077.1| Sulfolobus acidocaldarius DSM 639, complete genome	kinModCall	.	27398	27398	4	-	.	context=TATTACTAACCCTACCTACGGGGAGATAGGGATAGATTATA;motif=GGNNBVNND;coverage=210;IPDRatio=1.043;id=GGNNBVNND
gi|68566501|gb|CP000077.1| Sulfolobus acidocaldarius DSM 639, complete genome	kinModCall	.	27403	27403	16	+	.	context=TCTATCCCTATCTCCCCGTAGGTAGGGTTAGTAATAGGTAT;motif=GGNNBVNND;coverage=199;IPDRatio=1.319;id=GGNNBVNND
gi|68566501|gb|CP000077.1| Sulfolobus acidocaldarius DSM 639, complete genome	kinModCall	.	27407	27407	11	+	.	context=TCCCTATCTCCCCGTAGGTAGGGTTAGTAATAGGTATATTA;motif=GGNNBVNND;coverage=196;IPDRatio=1.224;id=GGNNBVNND
gi|68566501|gb|CP000077.1| Sulfolobus acidocaldarius DSM 639, complete genome	kinModCall	modified_base	27410	27410	26	+	.	coverage=199;context=CTATCTCCCCGTAGGTAGGGTTAGTAATAGGTATATTAACT;IPDRatio=1.56
gi|68566501|gb|CP000077.1| Sulfolobus acidocaldarius DSM 639, complete genome	kinModCall	.	27419	27419	7	+	.	context=CGTAGGTAGGGTTAGTAATAGGTATATTAACTAGAGTCGCA;motif=GGNNBVNND;coverage=197;IPDRatio=1.154;id=GGNNBVNND
gi|68566501|gb|CP000077.1| Sulfolobus acidocaldarius DSM 639, complete genome	kinModCall	.	27441	27441	19	-	.	context=TAAAATTAGTGGAGATGACTGGTGCGACTCTAGTTAATATA;motif=GGNNBVNND;coverage=219;IPDRatio=1.32;id=GGNNBVNND
gi|68566501|gb|CP000077.1| Sulfolobus acidocaldarius DSM 639, complete genome	kinModCall	modified_base	27486	27486	28	+	.	coverage=193;context=ACCAACACTACTCAAAAAGGTGTTTACACTGTGATCGATCT;IPDRatio=1.58
gi|68566501|gb|CP000077.1| Sulfolobus acidocaldarius DSM 639, complete genome	kinModCall	modified_base	27502	27502	21	-	.	coverage=222;context=AGTATTCTGGATATGAAGATCGATCACAGTGTAAACACCTT;IPDRatio=1.36
gi|68566501|gb|CP000077.1| Sulfolobus acidocaldarius DSM 639, complete genome	kinModCall	modified_base	27539	27539	52	+	.	coverage=195;context=TACTTAGCCATGCTTGAGCAGGATGTTTATTAAGTGTCCTA;IPDRatio=1.80
gi|68566501|gb|CP000077.1| Sulfolobus acidocaldarius DSM 639, complete genome	kinModCall	modified_base	27540	27540	23	+	.	coverage=174;context=ACTTAGCCATGCTTGAGCAGGATGTTTATTAAGTGTCCTAT;IPDRatio=1.44
gi|68566501|gb|CP000077.1| Sulfolobus acidocaldarius DSM 639, complete genome	kinModCall	.	27573	27573	12	-	.	context=TCTTTAATGACATTAACAGAGGAGTGGTTGTTAATAGGACA;motif=GGNNBVNND;coverage=211;IPDRatio=1.257;id=GGNNBVNND
gi|68566501|gb|CP000077.1| Sulfolobus acidocaldarius DSM 639, complete genome	kinModCall	.	27631	27631	13	+	.	context=GGTTGACACTTCATAAAACTGGAGTAGCTTAAACTGTCAAT;motif=GGNNBVNND;coverage=187;IPDRatio=1.279;id=GGNNBVNND
gi|68566501|gb|CP000077.1| Sulfolobus acidocaldarius DSM 639, complete genome	kinModCall	modified_base	27632	27632	34	+	.	coverage=170;context=GTTGACACTTCATAAAACTGGAGTAGCTTAAACTGTCAATC;IPDRatio=1.65
gi|68566501|gb|CP000077.1| Sulfolobus acidocaldarius DSM 639, complete genome	kinModCall	modified_base	27651	27651	25	+	.	coverage=189;context=GGAGTAGCTTAAACTGTCAATCCCAATTAGCAGAGGTTTCA;IPDRatio=1.47
gi|68566501|gb|CP000077.1| Sulfolobus acidocaldarius DSM 639, complete genome	kinModCall	modified_base	27653	27653	21	-	.	context=ATTGAAACCTCTGCTAATTGGGATTGACAGTTTAAGCTACT;motif=GGNNBVNND;coverage=204;IPDRatio=1.41;id=GGNNBVNND
gi|68566501|gb|CP000077.1| Sulfolobus acidocaldarius DSM 639, complete genome	kinModCall	.	27665	27665	2	+	.	context=TGTCAATCCCAATTAGCAGAGGTTTCAATTACTATTCACCT;motif=GGNNBVNND;coverage=181;IPDRatio=0.964;id=GGNNBVNND
gi|68566501|gb|CP000077.1| Sulfolobus acidocaldarius DSM 639, complete genome	kinModCall	modified_base	27665	27665	21	-	.	coverage=204;context=AGGTGAATAGTAATTGAAACCTCTGCTAATTGGGATTGACA;IPDRatio=1.33
gi|68566501|gb|CP000077.1| Sulfolobus acidocaldarius DSM 639, complete genome	kinModCall	modified_base	27681	27681	21	-	.	coverage=207;context=AGCTAAAGTCTGTTTTAGGTGAATAGTAATTGAAACCTCTG;IPDRatio=1.46
gi|68566501|gb|CP000077.1| Sulfolobus acidocaldarius DSM 639, complete genome	kinModCall	modified_base	27714	27714	26	+	.	coverage=182;context=CTTTAGCTTATTTTCGATAGTATCTCTAGGAACTGCACCCA;IPDRatio=1.45
gi|68566501|gb|CP000077.1| Sulfolobus acidocaldarius DSM 639, complete genome	kinModCall	m4C	27728	27728	52	-	.	context=AGTTGACACAATAGTGGGTGCAGTTCCTAGAGATACTATCG;fracLow=0.454;coverage=213;IPDRatio=1.74;fracUp=0.795;frac=0.617;identificationQv=26
gi|68566501|gb|CP000077.1| Sulfolobus acidocaldarius DSM 639, complete genome	kinModCall	.	27732	27732	10	-	.	context=AGGTAGTTGACACAATAGTGGGTGCAGTTCCTAGAGATACT;motif=GGNNBVNND;coverage=202;IPDRatio=1.209;id=GGNNBVNND
gi|68566501|gb|CP000077.1| Sulfolobus acidocaldarius DSM 639, complete genome	kinModCall	.	27733	27733	4	-	.	context=AAGGTAGTTGACACAATAGTGGGTGCAGTTCCTAGAGATAC;motif=GGNNBVNND;coverage=211;IPDRatio=1.051;id=GGNNBVNND
gi|68566501|gb|CP000077.1| Sulfolobus acidocaldarius DSM 639, complete genome	kinModCall	modified_base	27757	27757	21	-	.	coverage=212;context=ACAGTGCTCATATTTAAAAATGGTAAGGTAGTTGACACAAT;IPDRatio=1.39
gi|68566501|gb|CP000077.1| Sulfolobus acidocaldarius DSM 639, complete genome	kinModCall	modified_base	27772	27772	30	-	.	coverage=209;context=ATAATGAGCTTACCCACAGTGCTCATATTTAAAAATGGTAA;IPDRatio=1.51
gi|68566501|gb|CP000077.1| Sulfolobus acidocaldarius DSM 639, complete genome	kinModCall	modified_base	27775	27775	31	+	.	coverage=183;context=CCATTTTTAAATATGAGCACTGTGGGTAAGCTCATTATACC;IPDRatio=1.50
gi|68566501|gb|CP000077.1| Sulfolobus acidocaldarius DSM 639, complete genome	kinModCall	modified_base	27786	27786	31	+	.	coverage=190;context=TATGAGCACTGTGGGTAAGCTCATTATACCAAATTGGTTGG;IPDRatio=1.58
gi|68566501|gb|CP000077.1| Sulfolobus acidocaldarius DSM 639, complete genome	kinModCall	modified_base	27795	27795	52	-	.	context=GTGATATAGCCAACCAATTTGGTATAATGAGCTTACCCACA;motif=GGNNBVNND;coverage=211;IPDRatio=1.98;id=GGNNBVNND
gi|68566501|gb|CP000077.1| Sulfolobus acidocaldarius DSM 639, complete genome	kinModCall	.	27801	27801	2	+	.	context=TAAGCTCATTATACCAAATTGGTTGGCTATATCACTATTTT;motif=GGNNBVNND;coverage=190;IPDRatio=0.971;id=GGNNBVNND
gi|68566501|gb|CP000077.1| Sulfolobus acidocaldarius DSM 639, complete genome	kinModCall	modified_base	27854	27854	36	-	.	coverage=217;context=GGAATTGGCGTCTGAGTATACTCAAATAGGCTTTGGAAAAG;IPDRatio=1.64
gi|68566501|gb|CP000077.1| Sulfolobus acidocaldarius DSM 639, complete genome	kinModCall	modified_base	27855	27855	24	-	.	coverage=219;context=AGGAATTGGCGTCTGAGTATACTCAAATAGGCTTTGGAAAA;IPDRatio=1.47
gi|68566501|gb|CP000077.1| Sulfolobus acidocaldarius DSM 639, complete genome	kinModCall	modified_base	27856	27856	33	-	.	coverage=217;context=GAGGAATTGGCGTCTGAGTATACTCAAATAGGCTTTGGAAA;IPDRatio=1.49
gi|68566501|gb|CP000077.1| Sulfolobus acidocaldarius DSM 639, complete genome	kinModCall	modified_base	27857	27857	24	+	.	coverage=192;context=TTCCAAAGCCTATTTGAGTATACTCAGACGCCAATTCCTCA;IPDRatio=1.40
gi|68566501|gb|CP000077.1| Sulfolobus acidocaldarius DSM 639, complete genome	kinModCall	modified_base	27864	27864	97	-	.	coverage=211;context=CAATAATTGAGGAATTGGCGTCTGAGTATACTCAAATAGGC;IPDRatio=2.69
gi|68566501|gb|CP000077.1| Sulfolobus acidocaldarius DSM 639, complete genome	kinModCall	.	27868	27868	13	-	.	context=TCCCCAATAATTGAGGAATTGGCGTCTGAGTATACTCAAAT;motif=GGNNBVNND;coverage=218;IPDRatio=1.248;id=GGNNBVNND
gi|68566501|gb|CP000077.1| Sulfolobus acidocaldarius DSM 639, complete genome	kinModCall	modified_base	27875	27875	34	-	.	coverage=215;context=TGTCCTCTCCCCAATAATTGAGGAATTGGCGTCTGAGTATA;IPDRatio=1.59
gi|68566501|gb|CP000077.1| Sulfolobus acidocaldarius DSM 639, complete genome	kinModCall	modified_base	27877	27877	22	-	.	coverage=179;context=TTTGTCCTCTCCCCAATAATTGAGGAATTGGCGTCTGAGTA;IPDRatio=1.47
gi|68566501|gb|CP000077.1| Sulfolobus acidocaldarius DSM 639, complete genome	kinModCall	modified_base	27883	27883	30	-	.	coverage=214;context=CCATGCTTTGTCCTCTCCCCAATAATTGAGGAATTGGCGTC;IPDRatio=1.46
gi|68566501|gb|CP000077.1| Sulfolobus acidocaldarius DSM 639, complete genome	kinModCall	modified_base	27885	27885	30	+	.	context=CGCCAATTCCTCAATTATTGGGGAGAGGACAAAGCATGGAG;motif=GGNNBVNND;coverage=187;IPDRatio=1.53;id=GGNNBVNND
gi|68566501|gb|CP000077.1| Sulfolobus acidocaldarius DSM 639, complete genome	kinModCall	modified_base	27908	27908	23	+	.	coverage=195;context=AGAGGACAAAGCATGGAGCACACCATTCAGCCCAAAAATCC;IPDRatio=1.43
gi|68566501|gb|CP000077.1| Sulfolobus acidocaldarius DSM 639, complete genome	kinModCall	modified_base	27915	27915	67	-	.	coverage=212;context=CTGTGGTGGATTTTTGGGCTGAATGGTGTGCTCCATGCTTT;IPDRatio=1.86
gi|68566501|gb|CP000077.1| Sulfolobus acidocaldarius DSM 639, complete genome	kinModCall	modified_base	27918	27918	22	+	.	coverage=194;context=GCATGGAGCACACCATTCAGCCCAAAAATCCACCACAGCTA;IPDRatio=1.46
gi|68566501|gb|CP000077.1| Sulfolobus acidocaldarius DSM 639, complete genome	kinModCall	modified_base	27919	27919	35	-	.	context=ATAGCTGTGGTGGATTTTTGGGCTGAATGGTGTGCTCCATG;motif=GGNNBVNND;coverage=206;IPDRatio=1.68;id=GGNNBVNND
gi|68566501|gb|CP000077.1| Sulfolobus acidocaldarius DSM 639, complete genome	kinModCall	.	27920	27920	15	-	.	context=AATAGCTGTGGTGGATTTTTGGGCTGAATGGTGTGCTCCAT;motif=GGNNBVNND;coverage=213;IPDRatio=1.261;id=GGNNBVNND
gi|68566501|gb|CP000077.1| Sulfolobus acidocaldarius DSM 639, complete genome	kinModCall	.	27931	27931	3	-	.	context=GAATCTCATAAAATAGCTGTGGTGGATTTTTGGGCTGAATG;motif=GGNNBVNND;coverage=214;IPDRatio=1.012;id=GGNNBVNND
gi|68566501|gb|CP000077.1| Sulfolobus acidocaldarius DSM 639, complete genome	kinModCall	modified_base	27935	27935	37	-	.	coverage=218;context=TGTAGAATCTCATAAAATAGCTGTGGTGGATTTTTGGGCTG;IPDRatio=1.59
gi|68566501|gb|CP000077.1| Sulfolobus acidocaldarius DSM 639, complete genome	kinModCall	modified_base	27956	27956	37	-	.	coverage=214;context=TTCAAGTAATTTTAATTCGTTTGTAGAATCTCATAAAATAG;IPDRatio=1.61
gi|68566501|gb|CP000077.1| Sulfolobus acidocaldarius DSM 639, complete genome	kinModCall	.	28003	28003	5	+	.	context=TCAATTACAGGACTGCTCTTGGTCTCAGGCATAATTAGTTA;motif=GGNNBVNND;coverage=190;IPDRatio=1.057;id=GGNNBVNND
gi|68566501|gb|CP000077.1| Sulfolobus acidocaldarius DSM 639, complete genome	kinModCall	modified_base	28009	28009	29	-	.	coverage=213;context=ACCTATTAACTAATTATGCCTGAGACCAAGAGCAGTCCTGT;IPDRatio=1.50
gi|68566501|gb|CP000077.1| Sulfolobus acidocaldarius DSM 639, complete genome	kinModCall	.	28010	28010	14	+	.	context=CAGGACTGCTCTTGGTCTCAGGCATAATTAGTTAATAGGTT;motif=GGNNBVNND;coverage=188;IPDRatio=1.32;id=GGNNBVNND
gi|68566501|gb|CP000077.1| Sulfolobus acidocaldarius DSM 639, complete genome	kinModCall	modified_base	28044	28044	21	+	.	coverage=184;context=ATAGGTTATACTAGGAATTATATTTTTCCCATAAACATAAA;IPDRatio=1.40
gi|68566501|gb|CP000077.1| Sulfolobus acidocaldarius DSM 639, complete genome	kinModCall	modified_base	28071	28071	32	+	.	coverage=191;context=CCCATAAACATAAAATAATAGCGTATAAATAACTTTCTTGG;IPDRatio=1.61
gi|68566501|gb|CP000077.1| Sulfolobus acidocaldarius DSM 639, complete genome	kinModCall	modified_base	28079	28079	21	-	.	coverage=203;context=ATGATTTGCCAAGAAAGTTATTTATACGCTATTATTTTATG;IPDRatio=1.36
gi|68566501|gb|CP000077.1| Sulfolobus acidocaldarius DSM 639, complete genome	kinModCall	modified_base	28089	28089	23	+	.	coverage=174;context=TAGCGTATAAATAACTTTCTTGGCAAATCATGAACATCTCA;IPDRatio=1.47
gi|68566501|gb|CP000077.1| Sulfolobus acidocaldarius DSM 639, complete genome	kinModCall	modified_base	28107	28107	25	-	.	coverage=211;context=CCTTGTTGAAACTACAATTGAGATGTTCATGATTTGCCAAG;IPDRatio=1.42
gi|68566501|gb|CP000077.1| Sulfolobus acidocaldarius DSM 639, complete genome	kinModCall	modified_base	28125	28125	25	+	.	coverage=183;context=TCTCAATTGTAGTTTCAACAAGGGATCCTGTCGGAGAAACT;IPDRatio=1.46
gi|68566501|gb|CP000077.1| Sulfolobus acidocaldarius DSM 639, complete genome	kinModCall	.	28126	28126	3	+	.	context=CTCAATTGTAGTTTCAACAAGGGATCCTGTCGGAGAAACTA;motif=GGNNBVNND;coverage=187;IPDRatio=1.01;id=GGNNBVNND
gi|68566501|gb|CP000077.1| Sulfolobus acidocaldarius DSM 639, complete genome	kinModCall	.	28127	28127	0	+	.	context=TCAATTGTAGTTTCAACAAGGGATCCTGTCGGAGAAACTAT;motif=GGNNBVNND;coverage=164;IPDRatio=0.718;id=GGNNBVNND
gi|68566501|gb|CP000077.1| Sulfolobus acidocaldarius DSM 639, complete genome	kinModCall	m6A	28129	28129	64	+	.	context=AATTGTAGTTTCAACAAGGGATCCTGTCGGAGAAACTATTA;fracLow=0.148;motif=GGATCY;coverage=193;IPDRatio=1.94;id=GGATCY;fracUp=0.359;frac=0.259;identificationQv=15
gi|68566501|gb|CP000077.1| Sulfolobus acidocaldarius DSM 639, complete genome	kinModCall	m6A	28130	28130	152	-	.	context=TTAATAGTTTCTCCGACAGGATCCCTTGTTGAAACTACAAT;fracLow=0.479;motif=GGATCY;coverage=210;IPDRatio=2.86;id=GGATCY;fracUp=0.700;frac=0.577;identificationQv=110
gi|68566501|gb|CP000077.1| Sulfolobus acidocaldarius DSM 639, complete genome	kinModCall	.	28132	28132	4	-	.	context=TTTTAATAGTTTCTCCGACAGGATCCCTTGTTGAAACTACA;motif=GGNNBVNND;coverage=202;IPDRatio=1.035;id=GGNNBVNND
gi|68566501|gb|CP000077.1| Sulfolobus acidocaldarius DSM 639, complete genome	kinModCall	.	28159	28159	1	+	.	context=AGAAACTATTAAAAAATTAGGGTATAAATTTGAGGAAATTG;motif=GGNNBVNND;coverage=190;IPDRatio=0.915;id=GGNNBVNND
gi|68566501|gb|CP000077.1| Sulfolobus acidocaldarius DSM 639, complete genome	kinModCall	.	28190	28190	7	+	.	context=GAGGAAATTGACGAAGATGAGGTTGATTTCAGATTTGAGAG;motif=GGNNBVNND;coverage=191;IPDRatio=1.123;id=GGNNBVNND
gi|68566501|gb|CP000077.1| Sulfolobus acidocaldarius DSM 639, complete genome	kinModCall	modified_base	28208	28208	21	-	.	coverage=202;context=ATGACTATAGCATCACCTCTCTCAAATCTGAAATCAACCTC;IPDRatio=1.33
gi|68566501|gb|CP000077.1| Sulfolobus acidocaldarius DSM 639, complete genome	kinModCall	modified_base	28259	28259	24	-	.	coverage=186;context=TAATGAACCGTAAGTGCTGGGGTCTTAGACGAACTCTGATG;IPDRatio=1.53
gi|68566501|gb|CP000077.1| Sulfolobus acidocaldarius DSM 639, complete genome	kinModCall	modified_base	28260	28260	35	-	.	coverage=189;context=ATAATGAACCGTAAGTGCTGGGGTCTTAGACGAACTCTGAT;IPDRatio=1.78
gi|68566501|gb|CP000077.1| Sulfolobus acidocaldarius DSM 639, complete genome	kinModCall	modified_base	28261	28261	43	-	.	context=GATAATGAACCGTAAGTGCTGGGGTCTTAGACGAACTCTGA;motif=GGNNBVNND;coverage=201;IPDRatio=1.84;id=GGNNBVNND
gi|68566501|gb|CP000077.1| Sulfolobus acidocaldarius DSM 639, complete genome	kinModCall	.	28271	28271	8	+	.	context=TCTAAGACCCCAGCACTTACGGTTCATTATCCAGGAAATCC;motif=GGNNBVNND;coverage=192;IPDRatio=1.157;id=GGNNBVNND
gi|68566501|gb|CP000077.1| Sulfolobus acidocaldarius DSM 639, complete genome	kinModCall	modified_base	28300	28300	21	-	.	coverage=201;context=CCGGTTCTCCGCCTAACACCTGAGAGCTTGGATTTCCTGGA;IPDRatio=1.33
gi|68566501|gb|CP000077.1| Sulfolobus acidocaldarius DSM 639, complete genome	kinModCall	modified_base	28302	28302	23	-	.	coverage=203;context=TTCCGGTTCTCCGCCTAACACCTGAGAGCTTGGATTTCCTG;IPDRatio=1.40
gi|68566501|gb|CP000077.1| Sulfolobus acidocaldarius DSM 639, complete genome	kinModCall	.	28308	28308	7	+	.	context=ATCCAAGCTCTCAGGTGTTAGGCGGAGAACCGGAAAAATTA;motif=GGNNBVNND;coverage=185;IPDRatio=1.12;id=GGNNBVNND
gi|68566501|gb|CP000077.1| Sulfolobus acidocaldarius DSM 639, complete genome	kinModCall	modified_base	28319	28319	42	-	.	coverage=193;context=AATGCAACCCCTAATTTTTCCGGTTCTCCGCCTAACACCTG;IPDRatio=1.72
gi|68566501|gb|CP000077.1| Sulfolobus acidocaldarius DSM 639, complete genome	kinModCall	m6A	28328	28328	101	+	.	context=GGCGGAGAACCGGAAAAATTAGGGGTTGCATTTCCTAGGTT;fracLow=0.300;coverage=191;IPDRatio=2.42;fracUp=0.527;frac=0.412;identificationQv=55
gi|68566501|gb|CP000077.1| Sulfolobus acidocaldarius DSM 639, complete genome	kinModCall	.	28330	28330	6	+	.	context=CGGAGAACCGGAAAAATTAGGGGTTGCATTTCCTAGGTTAT;motif=GGNNBVNND;coverage=176;IPDRatio=1.108;id=GGNNBVNND
gi|68566501|gb|CP000077.1| Sulfolobus acidocaldarius DSM 639, complete genome	kinModCall	.	28331	28331	9	+	.	context=GGAGAACCGGAAAAATTAGGGGTTGCATTTCCTAGGTTATT;motif=GGNNBVNND;coverage=170;IPDRatio=1.185;id=GGNNBVNND
gi|68566501|gb|CP000077.1| Sulfolobus acidocaldarius DSM 639, complete genome	kinModCall	modified_base	28333	28333	24	-	.	coverage=200;context=TCAATAACCTAGGAAATGCAACCCCTAATTTTTCCGGTTCT;IPDRatio=1.42
gi|68566501|gb|CP000077.1| Sulfolobus acidocaldarius DSM 639, complete genome	kinModCall	.	28366	28366	12	+	.	context=GTTATTGACAGCAATCTTTAGGGAGATTAATAAACTTGATA;motif=GGNNBVNND;coverage=188;IPDRatio=1.245;id=GGNNBVNND
gi|68566501|gb|CP000077.1| Sulfolobus acidocaldarius DSM 639, complete genome	kinModCall	.	28390	28390	14	-	.	context=CCTCTAAAGTTTTCTGTACTGGTATATCAAGTTTATTAATC;motif=GGNNBVNND;coverage=203;IPDRatio=1.309;id=GGNNBVNND
gi|68566501|gb|CP000077.1| Sulfolobus acidocaldarius DSM 639, complete genome	kinModCall	.	28426	28426	6	-	.	context=TAGGAACTTTCTGGTATGTAGGTCCGTGATGAGTAGCCTCT;motif=GGNNBVNND;coverage=201;IPDRatio=1.106;id=GGNNBVNND
gi|68566501|gb|CP000077.1| Sulfolobus acidocaldarius DSM 639, complete genome	kinModCall	.	28434	28434	5	-	.	context=AAATACTATAGGAACTTTCTGGTATGTAGGTCCGTGATGAG;motif=GGNNBVNND;coverage=200;IPDRatio=1.072;id=GGNNBVNND
gi|68566501|gb|CP000077.1| Sulfolobus acidocaldarius DSM 639, complete genome	kinModCall	modified_base	28483	28483	32	+	.	context=TGGGAGTGATCCTACCTATTGGGGTAACGAGAAGATAGTAA;motif=GGNNBVNND;coverage=174;IPDRatio=2.15;id=GGNNBVNND
gi|68566501|gb|CP000077.1| Sulfolobus acidocaldarius DSM 639, complete genome	kinModCall	modified_base	28564	28564	29	-	.	coverage=205;context=CACCAAAGCCTACTATAATCTCTTCGCAATACAATGACGAT;IPDRatio=1.51
gi|68566501|gb|CP000077.1| Sulfolobus acidocaldarius DSM 639, complete genome	kinModCall	modified_base	28584	28584	29	+	.	coverage=175;context=AGATTATAGTAGGCTTTGGTGGTCCTCATTACGCTCCATAT;IPDRatio=1.59
gi|68566501|gb|CP000077.1| Sulfolobus acidocaldarius DSM 639, complete genome	kinModCall	.	28588	28588	6	-	.	context=AGAAATATGGAGCGTAATGAGGACCACCAAAGCCTACTATA;motif=GGNNBVNND;coverage=200;IPDRatio=1.086;id=GGNNBVNND
gi|68566501|gb|CP000077.1| Sulfolobus acidocaldarius DSM 639, complete genome	kinModCall	modified_base	28590	28590	25	-	.	coverage=201;context=AGAGAAATATGGAGCGTAATGAGGACCACCAAAGCCTACTA;IPDRatio=1.44
gi|68566501|gb|CP000077.1| Sulfolobus acidocaldarius DSM 639, complete genome	kinModCall	modified_base	28600	28600	22	-	.	context=CTCCTAGCTTAGAGAAATATGGAGCGTAATGAGGACCACCA;motif=GGNNBVNND;coverage=205;IPDRatio=1.38;id=GGNNBVNND
gi|68566501|gb|CP000077.1| Sulfolobus acidocaldarius DSM 639, complete genome	kinModCall	.	28661	28661	9	+	.	context=ATAATTTCCAAGTATTATTTGGCTTCAATTAAAGATACCAC;motif=GGNNBVNND;coverage=184;IPDRatio=1.174;id=GGNNBVNND
gi|68566501|gb|CP000077.1| Sulfolobus acidocaldarius DSM 639, complete genome	kinModCall	.	28679	28679	14	-	.	context=TCCACAGTCTGGATTATCGTGGTATCTTTAATTGAAGCCAA;motif=GGNNBVNND;coverage=200;IPDRatio=1.305;id=GGNNBVNND
gi|68566501|gb|CP000077.1| Sulfolobus acidocaldarius DSM 639, complete genome	kinModCall	modified_base	28680	28680	21	-	.	coverage=199;context=CTCCACAGTCTGGATTATCGTGGTATCTTTAATTGAAGCCA;IPDRatio=1.53
gi|68566501|gb|CP000077.1| Sulfolobus acidocaldarius DSM 639, complete genome	kinModCall	.	28689	28689	5	-	.	context=CATACACTTCTCCACAGTCTGGATTATCGTGGTATCTTTAA;motif=GGNNBVNND;coverage=199;IPDRatio=1.06;id=GGNNBVNND
gi|68566501|gb|CP000077.1| Sulfolobus acidocaldarius DSM 639, complete genome	kinModCall	.	28744	28744	17	-	.	context=CTTTGTCTCTCACACTTAAAGGTACACTATCAAATACCACA;motif=GGNNBVNND;coverage=198;IPDRatio=1.353;id=GGNNBVNND
gi|68566501|gb|CP000077.1| Sulfolobus acidocaldarius DSM 639, complete genome	kinModCall	.	28833	28833	10	+	.	context=ATCTCATTAGTTAATGTTAAGGCACCAATAGAAACTAACCT;motif=GGNNBVNND;coverage=181;IPDRatio=1.226;id=GGNNBVNND
gi|68566501|gb|CP000077.1| Sulfolobus acidocaldarius DSM 639, complete genome	kinModCall	.	28838	28838	9	-	.	context=ATTGTAGGTTAGTTTCTATTGGTGCCTTAACATTAACTAAT;motif=GGNNBVNND;coverage=202;IPDRatio=1.189;id=GGNNBVNND
gi|68566501|gb|CP000077.1| Sulfolobus acidocaldarius DSM 639, complete genome	kinModCall	modified_base	28852	28852	39	-	.	coverage=207;context=TCAAAATGTAAAAGATTGTAGGTTAGTTTCTATTGGTGCCT;IPDRatio=1.62
gi|68566501|gb|CP000077.1| Sulfolobus acidocaldarius DSM 639, complete genome	kinModCall	modified_base	28899	28899	21	-	.	coverage=200;context=GGTGTAATATTGCCAAATGCCAGTATGACAATTTTAAAGTG;IPDRatio=1.39
gi|68566501|gb|CP000077.1| Sulfolobus acidocaldarius DSM 639, complete genome	kinModCall	.	28919	28919	13	-	.	context=TTGATGAATTTTCAGGACTAGGTGTAATATTGCCAAATGCC;motif=GGNNBVNND;coverage=204;IPDRatio=1.277;id=GGNNBVNND
gi|68566501|gb|CP000077.1| Sulfolobus acidocaldarius DSM 639, complete genome	kinModCall	modified_base	28920	28920	25	-	.	coverage=200;context=CTTGATGAATTTTCAGGACTAGGTGTAATATTGCCAAATGC;IPDRatio=1.43
gi|68566501|gb|CP000077.1| Sulfolobus acidocaldarius DSM 639, complete genome	kinModCall	.	28925	28925	4	-	.	context=TAGATCTTGATGAATTTTCAGGACTAGGTGTAATATTGCCA;motif=GGNNBVNND;coverage=196;IPDRatio=1.028;id=GGNNBVNND
gi|68566501|gb|CP000077.1| Sulfolobus acidocaldarius DSM 639, complete genome	kinModCall	m4C	28927	28927	30	-	.	context=TCTAGATCTTGATGAATTTTCAGGACTAGGTGTAATATTGC;fracLow=0.479;coverage=205;IPDRatio=1.52;fracUp=1.000;frac=0.759;identificationQv=12
gi|68566501|gb|CP000077.1| Sulfolobus acidocaldarius DSM 639, complete genome	kinModCall	modified_base	28934	28934	21	+	.	coverage=182;context=TACACCTAGTCCTGAAAATTCATCAAGATCTAGAATGTAAG;IPDRatio=1.41
gi|68566501|gb|CP000077.1| Sulfolobus acidocaldarius DSM 639, complete genome	kinModCall	.	28972	28972	5	+	.	context=AAGTGATTAGAGATTTTATAGGATCATGATGTGATACAACA;motif=GGNNBVNND;coverage=177;IPDRatio=1.065;id=GGNNBVNND
gi|68566501|gb|CP000077.1| Sulfolobus acidocaldarius DSM 639, complete genome	kinModCall	modified_base	29010	29010	23	+	.	coverage=183;context=ACAATTACATTTTCTCTTGTACTTAAGATTGTTTCGGTGAA;IPDRatio=1.44
gi|68566501|gb|CP000077.1| Sulfolobus acidocaldarius DSM 639, complete genome	kinModCall	modified_base	29058	29058	25	-	.	context=CCTAAAGATTTAGAATCATGGGATGAATTAACTAAAAGGAT;motif=GGNNBVNND;coverage=194;IPDRatio=1.50;id=GGNNBVNND
gi|68566501|gb|CP000077.1| Sulfolobus acidocaldarius DSM 639, complete genome	kinModCall	.	29059	29059	8	-	.	context=ACCTAAAGATTTAGAATCATGGGATGAATTAACTAAAAGGA;motif=GGNNBVNND;coverage=204;IPDRatio=1.142;id=GGNNBVNND
gi|68566501|gb|CP000077.1| Sulfolobus acidocaldarius DSM 639, complete genome	kinModCall	.	29077	29077	7	+	.	context=CCCATGATTCTAAATCTTTAGGTGTGTTAGATCTATTTTCG;motif=GGNNBVNND;coverage=177;IPDRatio=1.129;id=GGNNBVNND
gi|68566501|gb|CP000077.1| Sulfolobus acidocaldarius DSM 639, complete genome	kinModCall	modified_base	29079	29079	27	+	.	coverage=178;context=CATGATTCTAAATCTTTAGGTGTGTTAGATCTATTTTCGGC;IPDRatio=1.60
gi|68566501|gb|CP000077.1| Sulfolobus acidocaldarius DSM 639, complete genome	kinModCall	modified_base	29080	29080	24	+	.	coverage=172;context=ATGATTCTAAATCTTTAGGTGTGTTAGATCTATTTTCGGCA;IPDRatio=1.56
gi|68566501|gb|CP000077.1| Sulfolobus acidocaldarius DSM 639, complete genome	kinModCall	modified_base	29097	29097	34	-	.	coverage=191;context=GAGTTAATGAAAAAAATTGCCGAAAATAGATCTAACACACC;IPDRatio=1.55
gi|68566501|gb|CP000077.1| Sulfolobus acidocaldarius DSM 639, complete genome	kinModCall	modified_base	29098	29098	23	-	.	coverage=206;context=TGAGTTAATGAAAAAAATTGCCGAAAATAGATCTAACACAC;IPDRatio=1.43
gi|68566501|gb|CP000077.1| Sulfolobus acidocaldarius DSM 639, complete genome	kinModCall	modified_base	29099	29099	39	-	.	coverage=198;context=TTGAGTTAATGAAAAAAATTGCCGAAAATAGATCTAACACA;IPDRatio=1.66
gi|68566501|gb|CP000077.1| Sulfolobus acidocaldarius DSM 639, complete genome	kinModCall	modified_base	29117	29117	30	-	.	coverage=202;context=ACAAGAAGGTAAATATGATTGAGTTAATGAAAAAAATTGCC;IPDRatio=1.55
gi|68566501|gb|CP000077.1| Sulfolobus acidocaldarius DSM 639, complete genome	kinModCall	.	29220	29220	11	-	.	context=ATTCTTAGAGCTTATCAGACGGCTTCTATCCTCTCAGAAGG;motif=GGNNBVNND;coverage=201;IPDRatio=1.231;id=GGNNBVNND
gi|68566501|gb|CP000077.1| Sulfolobus acidocaldarius DSM 639, complete genome	kinModCall	.	29270	29270	12	+	.	context=GTAAATCTTAGAAAAATTAAGGAATATAATTTTCCTAACTT;motif=GGNNBVNND;coverage=178;IPDRatio=1.276;id=GGNNBVNND
gi|68566501|gb|CP000077.1| Sulfolobus acidocaldarius DSM 639, complete genome	kinModCall	modified_base	29282	29282	35	+	.	coverage=152;context=AAAATTAAGGAATATAATTTTCCTAACTTCATCTACTGCTC;IPDRatio=1.65
gi|68566501|gb|CP000077.1| Sulfolobus acidocaldarius DSM 639, complete genome	kinModCall	modified_base	29302	29302	31	-	.	coverage=193;context=AGGACAAAGACAGGCAAAAAGAGCAGTAGATGAAGTTAGGA;IPDRatio=1.54
gi|68566501|gb|CP000077.1| Sulfolobus acidocaldarius DSM 639, complete genome	kinModCall	modified_base	29387	29387	22	-	.	coverage=194;context=TAGTCTTTATAAGGCATGCACAGTCGAACGCAAATACACAA;IPDRatio=1.44
gi|68566501|gb|CP000077.1| Sulfolobus acidocaldarius DSM 639, complete genome	kinModCall	modified_base	29459	29459	24	-	.	coverage=187;context=CATTCTAAGAGCGGTTTATCGAGAAAAATTTATTTTAAAAG;IPDRatio=1.41
gi|68566501|gb|CP000077.1| Sulfolobus acidocaldarius DSM 639, complete genome	kinModCall	.	29467	29467	4	-	.	context=AATAATTACATTCTAAGAGCGGTTTATCGAGAAAAATTTAT;motif=GGNNBVNND;coverage=192;IPDRatio=1.04;id=GGNNBVNND
gi|68566501|gb|CP000077.1| Sulfolobus acidocaldarius DSM 639, complete genome	kinModCall	.	29556	29556	2	+	.	context=AATATAGTCGTAATACTAATGGATTGTATAAACATAAAGGA;motif=GGNNBVNND;coverage=173;IPDRatio=0.94;id=GGNNBVNND
gi|68566501|gb|CP000077.1| Sulfolobus acidocaldarius DSM 639, complete genome	kinModCall	modified_base	29586	29586	21	-	.	coverage=195;context=TAATATTATGTTATGGAAAATAAAAACTTTTCCTTTATGTT;IPDRatio=1.36
gi|68566501|gb|CP000077.1| Sulfolobus acidocaldarius DSM 639, complete genome	kinModCall	modified_base	29622	29622	26	-	.	context=TTTAAAATAAAATTGAACTGGGTTTGCATAGCATTATAATA;motif=GGNNBVNND;coverage=188;IPDRatio=1.50;id=GGNNBVNND
gi|68566501|gb|CP000077.1| Sulfolobus acidocaldarius DSM 639, complete genome	kinModCall	modified_base	29674	29674	21	-	.	coverage=193;context=CTCTGCTGCAAATCTTACAGAGTCATCTTCTCTTATCACAT;IPDRatio=1.38
gi|68566501|gb|CP000077.1| Sulfolobus acidocaldarius DSM 639, complete genome	kinModCall	modified_base	29687	29687	24	+	.	coverage=175;context=AGATGACTCTGTAAGATTTGCAGCAGAGGAAATGAAAAAAC;IPDRatio=1.46
gi|68566501|gb|CP000077.1| Sulfolobus acidocaldarius DSM 639, complete genome	kinModCall	.	29716	29716	16	+	.	context=AAATGAAAAAACATAACATAGGCTCATTAATAGTAATAGAT;motif=GGNNBVNND;coverage=174;IPDRatio=1.362;id=GGNNBVNND
gi|68566501|gb|CP000077.1| Sulfolobus acidocaldarius DSM 639, complete genome	kinModCall	modified_base	29741	29741	35	+	.	context=ATTAATAGTAATAGATAATAGGGGTAAGGTCTCAGGTATAA;motif=GGNNBVNND;coverage=174;IPDRatio=1.87;id=GGNNBVNND
gi|68566501|gb|CP000077.1| Sulfolobus acidocaldarius DSM 639, complete genome	kinModCall	.	29748	29748	14	+	.	context=GTAATAGATAATAGGGGTAAGGTCTCAGGTATAATAACCGA;motif=GGNNBVNND;coverage=172;IPDRatio=1.289;id=GGNNBVNND
gi|68566501|gb|CP000077.1| Sulfolobus acidocaldarius DSM 639, complete genome	kinModCall	.	29755	29755	9	+	.	context=ATAATAGGGGTAAGGTCTCAGGTATAATAACCGAGAGAGAT;motif=GGNNBVNND;coverage=175;IPDRatio=1.213;id=GGNNBVNND
gi|68566501|gb|CP000077.1| Sulfolobus acidocaldarius DSM 639, complete genome	kinModCall	modified_base	29777	29777	23	+	.	coverage=174;context=TATAATAACCGAGAGAGATCTAGTAAGAGCTATTGCTGAAG;IPDRatio=1.45
gi|68566501|gb|CP000077.1| Sulfolobus acidocaldarius DSM 639, complete genome	kinModCall	modified_base	29835	29835	23	-	.	coverage=174;context=TCTGTGACCCCTATTACATTTCTTGTCATATAATTGCTTAC;IPDRatio=1.41
gi|68566501|gb|CP000077.1| Sulfolobus acidocaldarius DSM 639, complete genome	kinModCall	.	29845	29845	19	+	.	context=ATATGACAAGAAATGTAATAGGGGTCACAGAGAATTTTGAT;motif=GGNNBVNND;coverage=172;IPDRatio=1.448;id=GGNNBVNND
gi|68566501|gb|CP000077.1| Sulfolobus acidocaldarius DSM 639, complete genome	kinModCall	.	29846	29846	9	+	.	context=TATGACAAGAAATGTAATAGGGGTCACAGAGAATTTTGATC;motif=GGNNBVNND;coverage=158;IPDRatio=1.198;id=GGNNBVNND
gi|68566501|gb|CP000077.1| Sulfolobus acidocaldarius DSM 639, complete genome	kinModCall	modified_base	29847	29847	28	-	.	coverage=199;context=GGATCAAAATTCTCTGTGACCCCTATTACATTTCTTGTCAT;IPDRatio=1.49
gi|68566501|gb|CP000077.1| Sulfolobus acidocaldarius DSM 639, complete genome	kinModCall	.	29867	29867	4	-	.	context=TTACTTGTAAGGCTTGATTAGGATCAAAATTCTCTGTGACC;motif=GGNNBVNND;coverage=200;IPDRatio=1.05;id=GGNNBVNND
gi|68566501|gb|CP000077.1| Sulfolobus acidocaldarius DSM 639, complete genome	kinModCall	.	29877	29877	12	-	.	context=TGATCTAACATTACTTGTAAGGCTTGATTAGGATCAAAATT;motif=GGNNBVNND;coverage=202;IPDRatio=1.289;id=GGNNBVNND
gi|68566501|gb|CP000077.1| Sulfolobus acidocaldarius DSM 639, complete genome	kinModCall	.	29932	29932	10	+	.	context=TGCCTATAATAGGAAAAGATGGTAGAGTTAAAGGGATTCTA;motif=GGNNBVNND;coverage=186;IPDRatio=1.206;id=GGNNBVNND
gi|68566501|gb|CP000077.1| Sulfolobus acidocaldarius DSM 639, complete genome	kinModCall	.	29945	29945	4	+	.	context=AAAAGATGGTAGAGTTAAAGGGATTCTAAGTATAAGGGATC;motif=GGNNBVNND;coverage=174;IPDRatio=1.042;id=GGNNBVNND
gi|68566501|gb|CP000077.1| Sulfolobus acidocaldarius DSM 639, complete genome	kinModCall	.	29960	29960	3	+	.	context=TAAAGGGATTCTAAGTATAAGGGATCTAGCAAGAACATTAA;motif=GGNNBVNND;coverage=184;IPDRatio=1.005;id=GGNNBVNND
gi|68566501|gb|CP000077.1| Sulfolobus acidocaldarius DSM 639, complete genome	kinModCall	.	29963	29963	17	+	.	context=AGGGATTCTAAGTATAAGGGATCTAGCAAGAACATTAATTG;motif=GGATCY;coverage=188;IPDRatio=1.373;id=GGATCY
gi|68566501|gb|CP000077.1| Sulfolobus acidocaldarius DSM 639, complete genome	kinModCall	modified_base	29964	29964	33	-	.	context=TCAATTAATGTTCTTGCTAGATCCCTTATACTTAGAATCCC;motif=AGATCC;coverage=202;IPDRatio=1.61;id=AGATCC
gi|68566501|gb|CP000077.1| Sulfolobus acidocaldarius DSM 639, complete genome	kinModCall	.	29987	29987	13	-	.	context=TACCATAAGTCAGATAGTGCGGGTCAATTAATGTTCTTGCT;motif=GGNNBVNND;coverage=203;IPDRatio=1.284;id=GGNNBVNND
gi|68566501|gb|CP000077.1| Sulfolobus acidocaldarius DSM 639, complete genome	kinModCall	.	30009	30009	4	+	.	context=CACTATCTGACTTATGGTAAGGAGCCTGAGGAGGTTAGAGG;motif=GGNNBVNND;coverage=186;IPDRatio=1.046;id=GGNNBVNND
gi|68566501|gb|CP000077.1| Sulfolobus acidocaldarius DSM 639, complete genome	kinModCall	.	30014	30014	3	-	.	context=CTGTACCTCTAACCTCCTCAGGCTCCTTACCATAAGTCAGA;motif=GGNNBVNND;coverage=204;IPDRatio=1.001;id=GGNNBVNND
gi|68566501|gb|CP000077.1| Sulfolobus acidocaldarius DSM 639, complete genome	kinModCall	.	30028	30028	8	+	.	context=AGGAGCCTGAGGAGGTTAGAGGTACAGGAATTGCATGCCCA;motif=GGNNBVNND;coverage=178;IPDRatio=1.145;id=GGNNBVNND
gi|68566501|gb|CP000077.1| Sulfolobus acidocaldarius DSM 639, complete genome	kinModCall	m4C	30034	30034	32	-	.	context=ACAAACTGGGCATGCAATTCCTGTACCTCTAACCTCCTCAG;fracLow=0.973;coverage=198;IPDRatio=1.77;fracUp=1.000;frac=0.987;identificationQv=4
gi|68566501|gb|CP000077.1| Sulfolobus acidocaldarius DSM 639, complete genome	kinModCall	.	30046	30046	6	-	.	context=TATCTCTACTCCACAAACTGGGCATGCAATTCCTGTACCTC;motif=GGNNBVNND;coverage=201;IPDRatio=1.092;id=GGNNBVNND
gi|68566501|gb|CP000077.1| Sulfolobus acidocaldarius DSM 639, complete genome	kinModCall	.	30055	30055	9	+	.	context=GAATTGCATGCCCAGTTTGTGGAGTAGAGATAGACGAATAC;motif=GGNNBVNND;coverage=183;IPDRatio=1.207;id=GGNNBVNND
gi|68566501|gb|CP000077.1| Sulfolobus acidocaldarius DSM 639, complete genome	kinModCall	.	30091	30091	12	+	.	context=AATACGGTTATTGTGGATGTGGTTCGGGTTCAGGGTAATTT;motif=GGNNBVNND;coverage=175;IPDRatio=1.237;id=GGNNBVNND
gi|68566501|gb|CP000077.1| Sulfolobus acidocaldarius DSM 639, complete genome	kinModCall	.	30096	30096	2	+	.	context=GGTTATTGTGGATGTGGTTCGGGTTCAGGGTAATTTTTTAT;motif=GGNNBVNND;coverage=180;IPDRatio=0.956;id=GGNNBVNND
gi|68566501|gb|CP000077.1| Sulfolobus acidocaldarius DSM 639, complete genome	kinModCall	.	30097	30097	5	+	.	context=GTTATTGTGGATGTGGTTCGGGTTCAGGGTAATTTTTTATC;motif=GGNNBVNND;coverage=168;IPDRatio=1.075;id=GGNNBVNND
gi|68566501|gb|CP000077.1| Sulfolobus acidocaldarius DSM 639, complete genome	kinModCall	.	30157	30157	5	+	.	context=ATTATGATAATATTCTATGCGGTTGGTGAAAGAGACAGAGC;motif=GGNNBVNND;coverage=181;IPDRatio=1.073;id=GGNNBVNND
gi|68566501|gb|CP000077.1| Sulfolobus acidocaldarius DSM 639, complete genome	kinModCall	.	30285	30285	12	-	.	context=CAGCTAATCCCGATTTTGTTGGTTTAAAAAGAACTATAGAA;motif=GGNNBVNND;coverage=208;IPDRatio=1.256;id=GGNNBVNND
gi|68566501|gb|CP000077.1| Sulfolobus acidocaldarius DSM 639, complete genome	kinModCall	m4C	30294	30294	38	+	.	context=TCTTTTTAAACCAACAAAATCGGGATTAGCTGTTGCATTAT;fracLow=0.424;coverage=183;IPDRatio=1.63;fracUp=0.868;frac=0.655;identificationQv=36
gi|68566501|gb|CP000077.1| Sulfolobus acidocaldarius DSM 639, complete genome	kinModCall	.	30296	30296	15	+	.	context=TTTTTAAACCAACAAAATCGGGATTAGCTGTTGCATTATGG;motif=GGNNBVNND;coverage=169;IPDRatio=1.323;id=GGNNBVNND
gi|68566501|gb|CP000077.1| Sulfolobus acidocaldarius DSM 639, complete genome	kinModCall	modified_base	30328	30328	30	+	.	context=GCATTATGGTTAAAGCAAAAGGCTGAAGAGTTAGGAATGAT;motif=GGNNBVNND;coverage=177;IPDRatio=1.74;id=GGNNBVNND
gi|68566501|gb|CP000077.1| Sulfolobus acidocaldarius DSM 639, complete genome	kinModCall	modified_base	30336	30336	26	+	.	coverage=181;context=GTTAAAGCAAAAGGCTGAAGAGTTAGGAATGATAGCATCAG;IPDRatio=1.48
gi|68566501|gb|CP000077.1| Sulfolobus acidocaldarius DSM 639, complete genome	kinModCall	.	30341	30341	5	+	.	context=AGCAAAAGGCTGAAGAGTTAGGAATGATAGCATCAGTTGGT;motif=GGNNBVNND;coverage=177;IPDRatio=1.077;id=GGNNBVNND
gi|68566501|gb|CP000077.1| Sulfolobus acidocaldarius DSM 639, complete genome	kinModCall	modified_base	30343	30343	41	-	.	coverage=182;context=CAACCAACTGATGCTATCATTCCTAACTCTTCAGCCTTTTG;IPDRatio=1.64
gi|68566501|gb|CP000077.1| Sulfolobus acidocaldarius DSM 639, complete genome	kinModCall	.	30363	30363	1	+	.	context=AATGATAGCATCAGTTGGTTGGTTCACGGAGATCTCTGATG;motif=GGNNBVNND;coverage=180;IPDRatio=0.913;id=GGNNBVNND
gi|68566501|gb|CP000077.1| Sulfolobus acidocaldarius DSM 639, complete genome	kinModCall	modified_base	30376	30376	26	-	.	coverage=189;context=ACGTCTGGCGGTACATCAGAGATCTCCGTGAACCAACCAAC;IPDRatio=1.45
gi|68566501|gb|CP000077.1| Sulfolobus acidocaldarius DSM 639, complete genome	kinModCall	.	30387	30387	20	-	.	context=CCGCTTCTTCAACGTCTGGCGGTACATCAGAGATCTCCGTG;motif=GGNNBVNND;coverage=203;IPDRatio=1.43;id=GGNNBVNND
gi|68566501|gb|CP000077.1| Sulfolobus acidocaldarius DSM 639, complete genome	kinModCall	modified_base	30388	30388	40	-	.	coverage=207;context=ACCGCTTCTTCAACGTCTGGCGGTACATCAGAGATCTCCGT;IPDRatio=1.99
gi|68566501|gb|CP000077.1| Sulfolobus acidocaldarius DSM 639, complete genome	kinModCall	modified_base	30391	30391	21	-	.	coverage=205;context=TTTACCGCTTCTTCAACGTCTGGCGGTACATCAGAGATCTC;IPDRatio=1.41
gi|68566501|gb|CP000077.1| Sulfolobus acidocaldarius DSM 639, complete genome	kinModCall	m4C	30453	30453	36	+	.	context=TATGAGAGAACTGGAAGTTCCCTGGTCTCCAAAAGTCGTTC;fracLow=0.328;coverage=178;IPDRatio=1.59;fracUp=0.737;frac=0.537;identificationQv=10
gi|68566501|gb|CP000077.1| Sulfolobus acidocaldarius DSM 639, complete genome	kinModCall	.	30456	30456	0	+	.	context=GAGAGAACTGGAAGTTCCCTGGTCTCCAAAAGTCGTTCAGT;motif=GGNNBVNND;coverage=186;IPDRatio=0.83;id=GGNNBVNND
gi|68566501|gb|CP000077.1| Sulfolobus acidocaldarius DSM 639, complete genome	kinModCall	.	30522	30522	1	-	.	context=AAGTACCTGAATGGAATAGTGGACTATGTAATAATCACAAA;motif=GGNNBVNND;coverage=204;IPDRatio=0.929;id=GGNNBVNND
gi|68566501|gb|CP000077.1| Sulfolobus acidocaldarius DSM 639, complete genome	kinModCall	.	30530	30530	6	-	.	context=GAGTACTAAAGTACCTGAATGGAATAGTGGACTATGTAATA;motif=GGNNBVNND;coverage=203;IPDRatio=1.11;id=GGNNBVNND
gi|68566501|gb|CP000077.1| Sulfolobus acidocaldarius DSM 639, complete genome	kinModCall	.	30566	30566	19	+	.	context=TACTCTTGAGAACCTCTTCTGGTCGAATGTCATAAATGACT;motif=GGNNBVNND;coverage=181;IPDRatio=1.457;id=GGNNBVNND
gi|68566501|gb|CP000077.1| Sulfolobus acidocaldarius DSM 639, complete genome	kinModCall	modified_base	30587	30587	22	+	.	coverage=179;context=GTCGAATGTCATAAATGACTCATCAATTATGAAGAATGGCG;IPDRatio=1.42
gi|68566501|gb|CP000077.1| Sulfolobus acidocaldarius DSM 639, complete genome	kinModCall	modified_base	30621	30621	45	-	.	context=CTTATTCTAGTAGGGCTGAAGGAATACTTCAAAGCGCCATT;motif=GGNNBVNND;coverage=202;IPDRatio=1.84;id=GGNNBVNND
gi|68566501|gb|CP000077.1| Sulfolobus acidocaldarius DSM 639, complete genome	kinModCall	.	30628	30628	18	-	.	context=TTTAATACTTATTCTAGTAGGGCTGAAGGAATACTTCAAAG;motif=GGNNBVNND;coverage=182;IPDRatio=1.392;id=GGNNBVNND
gi|68566501|gb|CP000077.1| Sulfolobus acidocaldarius DSM 639, complete genome	kinModCall	.	30629	30629	7	-	.	context=CTTTAATACTTATTCTAGTAGGGCTGAAGGAATACTTCAAA;motif=GGNNBVNND;coverage=197;IPDRatio=1.109;id=GGNNBVNND
gi|68566501|gb|CP000077.1| Sulfolobus acidocaldarius DSM 639, complete genome	kinModCall	modified_base	30655	30655	24	-	.	coverage=202;context=GTCAACATCAGAAAAAACCACGTTAGCTTTAATACTTATTC;IPDRatio=1.43
gi|68566501|gb|CP000077.1| Sulfolobus acidocaldarius DSM 639, complete genome	kinModCall	modified_base	30780	30780	30	-	.	coverage=189;context=GAAGAATTTGAGACATTATCGAATAGTATATTGAAAGAATT;IPDRatio=1.61
gi|68566501|gb|CP000077.1| Sulfolobus acidocaldarius DSM 639, complete genome	kinModCall	.	30801	30801	14	-	.	context=AGAAGATTAACTGTAGTTAAGGAAGAATTTGAGACATTATC;motif=GGNNBVNND;coverage=200;IPDRatio=1.29;id=GGNNBVNND
gi|68566501|gb|CP000077.1| Sulfolobus acidocaldarius DSM 639, complete genome	kinModCall	modified_base	30901	30901	22	-	.	coverage=202;context=GTTAGGTATTCCTAAGAAGGTTGCAGAGGAGATTGAAAGCC;IPDRatio=1.41
gi|68566501|gb|CP000077.1| Sulfolobus acidocaldarius DSM 639, complete genome	kinModCall	.	30903	30903	11	-	.	context=CAGTTAGGTATTCCTAAGAAGGTTGCAGAGGAGATTGAAAG;motif=GGNNBVNND;coverage=206;IPDRatio=1.214;id=GGNNBVNND
gi|68566501|gb|CP000077.1| Sulfolobus acidocaldarius DSM 639, complete genome	kinModCall	.	30910	30910	4	+	.	context=TCTCCTCTGCAACCTTCTTAGGAATACCTAACTGCTGTAAT;motif=GGNNBVNND;coverage=177;IPDRatio=1.041;id=GGNNBVNND
gi|68566501|gb|CP000077.1| Sulfolobus acidocaldarius DSM 639, complete genome	kinModCall	modified_base	30984	30984	24	-	.	coverage=205;context=GTCGAGAGCAAAGATAATGACATTGACAAGAGAATTGAAGA;IPDRatio=1.42
gi|68566501|gb|CP000077.1| Sulfolobus acidocaldarius DSM 639, complete genome	kinModCall	modified_base	31004	31004	21	-	.	coverage=157;context=GAGTAGAATCTACTTATGAGGTCGAGAGCAAAGATAATGAC;IPDRatio=1.42
gi|68566501|gb|CP000077.1| Sulfolobus acidocaldarius DSM 639, complete genome	kinModCall	.	31005	31005	17	-	.	context=AGAGTAGAATCTACTTATGAGGTCGAGAGCAAAGATAATGA;motif=GGNNBVNND;coverage=202;IPDRatio=1.309;id=GGNNBVNND
gi|68566501|gb|CP000077.1| Sulfolobus acidocaldarius DSM 639, complete genome	kinModCall	modified_base	31055	31055	23	-	.	coverage=197;context=TAAACAGAACAATTGAGGCTTTGCAGAAACAATTAAAGAGT;IPDRatio=1.41
gi|68566501|gb|CP000077.1| Sulfolobus acidocaldarius DSM 639, complete genome	kinModCall	m6A	31087	31087	40	-	.	context=GCTGGAAAATCTGAATATTGAGGCAAGTGTAATAAACAGAA;fracLow=0.233;coverage=205;IPDRatio=1.66;fracUp=0.449;frac=0.350;identificationQv=5
gi|68566501|gb|CP000077.1| Sulfolobus acidocaldarius DSM 639, complete genome	kinModCall	modified_base	31098	31098	27	-	.	coverage=203;context=AAGAGTAAAGCGCTGGAAAATCTGAATATTGAGGCAAGTGT;IPDRatio=1.51
gi|68566501|gb|CP000077.1| Sulfolobus acidocaldarius DSM 639, complete genome	kinModCall	modified_base	31116	31116	21	-	.	coverage=207;context=GAGGAGTTAATTGCGCAAAAGAGTAAAGCGCTGGAAAATCT;IPDRatio=1.40
gi|68566501|gb|CP000077.1| Sulfolobus acidocaldarius DSM 639, complete genome	kinModCall	modified_base	31132	31132	22	-	.	coverage=208;context=AGAAATAGAAAGAACTGAGGAGTTAATTGCGCAAAAGAGTA;IPDRatio=1.42
gi|68566501|gb|CP000077.1| Sulfolobus acidocaldarius DSM 639, complete genome	kinModCall	m6A	31171	31171	44	-	.	context=GAAAAAAATGAGAAGAAGCGAGTTATTACAGAAAGTAAAAG;fracLow=0.198;coverage=204;IPDRatio=1.72;fracUp=0.388;frac=0.285;identificationQv=22
gi|68566501|gb|CP000077.1| Sulfolobus acidocaldarius DSM 639, complete genome	kinModCall	modified_base	31225	31225	23	+	.	coverage=179;context=TTATGATGTCATTCTTTGTACGGTCTAATTCATTAATATCC;IPDRatio=1.41
gi|68566501|gb|CP000077.1| Sulfolobus acidocaldarius DSM 639, complete genome	kinModCall	.	31226	31226	11	+	.	context=TATGATGTCATTCTTTGTACGGTCTAATTCATTAATATCCT;motif=GGNNBVNND;coverage=176;IPDRatio=1.249;id=GGNNBVNND
gi|68566501|gb|CP000077.1| Sulfolobus acidocaldarius DSM 639, complete genome	kinModCall	.	31254	31254	5	+	.	context=TCATTAATATCCTTCTTTACGGTTTCAAACCTAACTTTCCA;motif=GGNNBVNND;coverage=176;IPDRatio=1.067;id=GGNNBVNND
gi|68566501|gb|CP000077.1| Sulfolobus acidocaldarius DSM 639, complete genome	kinModCall	.	31264	31264	13	-	.	context=GCCAGATTTATGGAAAGTTAGGTTTGAAACCGTAAAGAAGG;motif=GGNNBVNND;coverage=206;IPDRatio=1.246;id=GGNNBVNND
gi|68566501|gb|CP000077.1| Sulfolobus acidocaldarius DSM 639, complete genome	kinModCall	modified_base	31302	31302	24	-	.	coverage=209;context=CACTCCAGTATGTGTCCAGTTTGTGGAAGTAAAGTAGAGCC;IPDRatio=1.43
gi|68566501|gb|CP000077.1| Sulfolobus acidocaldarius DSM 639, complete genome	kinModCall	.	31317	31317	6	+	.	context=CCACAAACTGGACACATACTGGAGTGTATTCTCTCCGCTTC;motif=GGNNBVNND;coverage=179;IPDRatio=1.088;id=GGNNBVNND
gi|68566501|gb|CP000077.1| Sulfolobus acidocaldarius DSM 639, complete genome	kinModCall	.	31370	31370	17	-	.	context=ACTCAATAGAGATTGAACAAGGTGTATTAACTAGAATATTA;motif=GGNNBVNND;coverage=213;IPDRatio=1.383;id=GGNNBVNND
gi|68566501|gb|CP000077.1| Sulfolobus acidocaldarius DSM 639, complete genome	kinModCall	.	31499	31499	6	+	.	context=CTTAAGTTCCTCTAACTCTTGGGTTAGTTTTTGTATTTTAG;motif=GGNNBVNND;coverage=182;IPDRatio=1.097;id=GGNNBVNND
gi|68566501|gb|CP000077.1| Sulfolobus acidocaldarius DSM 639, complete genome	kinModCall	modified_base	31551	31551	24	-	.	coverage=208;context=GAAATAAGGGAACGTATACAGGCTAAAATTAAAGAATTGAA;IPDRatio=1.43
gi|68566501|gb|CP000077.1| Sulfolobus acidocaldarius DSM 639, complete genome	kinModCall	.	31563	31563	0	-	.	context=AATAGAATAGTTGAAATAAGGGAACGTATACAGGCTAAAAT;motif=GGNNBVNND;coverage=191;IPDRatio=0.784;id=GGNNBVNND
gi|68566501|gb|CP000077.1| Sulfolobus acidocaldarius DSM 639, complete genome	kinModCall	.	31648	31648	7	-	.	context=CATAAATCTGGAAATTGAAAGGCTCGAAAAGGAAAAGGAAA;motif=GGNNBVNND;coverage=202;IPDRatio=1.119;id=GGNNBVNND
gi|68566501|gb|CP000077.1| Sulfolobus acidocaldarius DSM 639, complete genome	kinModCall	modified_base	31651	31651	25	-	.	coverage=206;context=GAACATAAATCTGGAAATTGAAAGGCTCGAAAAGGAAAAGG;IPDRatio=1.43
gi|68566501|gb|CP000077.1| Sulfolobus acidocaldarius DSM 639, complete genome	kinModCall	modified_base	31660	31660	21	-	.	coverage=207;context=TGAATTAGAGAACATAAATCTGGAAATTGAAAGGCTCGAAA;IPDRatio=1.38
gi|68566501|gb|CP000077.1| Sulfolobus acidocaldarius DSM 639, complete genome	kinModCall	modified_base	31673	31673	22	-	.	coverage=198;context=AGAAAATTGCTAATGAATTAGAGAACATAAATCTGGAAATT;IPDRatio=1.47
gi|68566501|gb|CP000077.1| Sulfolobus acidocaldarius DSM 639, complete genome	kinModCall	modified_base	31701	31701	21	-	.	coverage=210;context=AATCTTTTGAGAACTTATGACGATATAAAGAAAATTGCTAA;IPDRatio=1.37
gi|68566501|gb|CP000077.1| Sulfolobus acidocaldarius DSM 639, complete genome	kinModCall	.	31746	31746	6	-	.	context=GAGAGTCTGATCATGAAATTGGAAGAGGTAAAGAGCAACTA;motif=GGNNBVNND;coverage=205;IPDRatio=1.099;id=GGNNBVNND
gi|68566501|gb|CP000077.1| Sulfolobus acidocaldarius DSM 639, complete genome	kinModCall	modified_base	31777	31777	21	+	.	coverage=188;context=TCAGACTCTCTCTTCTTCGCTTTAACTCATCAATTCTTGAT;IPDRatio=1.39
gi|68566501|gb|CP000077.1| Sulfolobus acidocaldarius DSM 639, complete genome	kinModCall	modified_base	31813	31813	37	-	.	context=AGGAGACGAAAATATAGAGTGGTTTATATCTTCGACATCAA;motif=GGNNBVNND;coverage=206;IPDRatio=1.60;id=GGNNBVNND
gi|68566501|gb|CP000077.1| Sulfolobus acidocaldarius DSM 639, complete genome	kinModCall	modified_base	31815	31815	22	-	.	coverage=186;context=ACAGGAGACGAAAATATAGAGTGGTTTATATCTTCGACATC;IPDRatio=1.50
gi|68566501|gb|CP000077.1| Sulfolobus acidocaldarius DSM 639, complete genome	kinModCall	modified_base	31833	31833	23	-	.	coverage=212;context=TTGATAGCCAGGATAATAACAGGAGACGAAAATATAGAGTG;IPDRatio=1.43
gi|68566501|gb|CP000077.1| Sulfolobus acidocaldarius DSM 639, complete genome	kinModCall	modified_base	31863	31863	30	+	.	coverage=187;context=CTGGCTATCAATGGGTTTTCAGGTGAGAAGTATGATAGTAA;IPDRatio=1.53
gi|68566501|gb|CP000077.1| Sulfolobus acidocaldarius DSM 639, complete genome	kinModCall	modified_base	31884	31884	23	-	.	coverage=209;context=GCCGATGACAAGAACGCAACATTACTATCATACTTCTCACC;IPDRatio=1.36
gi|68566501|gb|CP000077.1| Sulfolobus acidocaldarius DSM 639, complete genome	kinModCall	modified_base	31894	31894	30	-	.	coverage=208;context=GAATTTAATAGCCGATGACAAGAACGCAACATTACTATCAT;IPDRatio=1.49
gi|68566501|gb|CP000077.1| Sulfolobus acidocaldarius DSM 639, complete genome	kinModCall	modified_base	31900	31900	23	+	.	coverage=184;context=GTAATGTTGCGTTCTTGTCATCGGCTATTAAATTCTTTTCT;IPDRatio=1.42
gi|68566501|gb|CP000077.1| Sulfolobus acidocaldarius DSM 639, complete genome	kinModCall	modified_base	31902	31902	30	+	.	coverage=187;context=AATGTTGCGTTCTTGTCATCGGCTATTAAATTCTTTTCTTC;IPDRatio=1.53
gi|68566501|gb|CP000077.1| Sulfolobus acidocaldarius DSM 639, complete genome	kinModCall	modified_base	31905	31905	23	-	.	coverage=217;context=TTAGAAGAAAAGAATTTAATAGCCGATGACAAGAACGCAAC;IPDRatio=1.49
gi|68566501|gb|CP000077.1| Sulfolobus acidocaldarius DSM 639, complete genome	kinModCall	modified_base	31925	31925	21	-	.	coverage=214;context=AGAGAATAAAAAATAGAATTTTAGAAGAAAAGAATTTAATA;IPDRatio=1.37
gi|68566501|gb|CP000077.1| Sulfolobus acidocaldarius DSM 639, complete genome	kinModCall	modified_base	31926	31926	26	-	.	coverage=211;context=AAGAGAATAAAAAATAGAATTTTAGAAGAAAAGAATTTAAT;IPDRatio=1.44
gi|68566501|gb|CP000077.1| Sulfolobus acidocaldarius DSM 639, complete genome	kinModCall	modified_base	31958	31958	22	-	.	coverage=210;context=AAATGGACGGCAAGAAATATTTTAGAAGGCTAAAGAGAATA;IPDRatio=1.41
gi|68566501|gb|CP000077.1| Sulfolobus acidocaldarius DSM 639, complete genome	kinModCall	modified_base	31968	31968	25	-	.	coverage=210;context=GTAGAGATTGAAATGGACGGCAAGAAATATTTTAGAAGGCT;IPDRatio=1.45
gi|68566501|gb|CP000077.1| Sulfolobus acidocaldarius DSM 639, complete genome	kinModCall	modified_base	31970	31970	31	-	.	coverage=214;context=TTGTAGAGATTGAAATGGACGGCAAGAAATATTTTAGAAGG;IPDRatio=1.47
gi|68566501|gb|CP000077.1| Sulfolobus acidocaldarius DSM 639, complete genome	kinModCall	modified_base	31973	31973	22	-	.	coverage=186;context=GTTTTGTAGAGATTGAAATGGACGGCAAGAAATATTTTAGA;IPDRatio=1.40
gi|68566501|gb|CP000077.1| Sulfolobus acidocaldarius DSM 639, complete genome	kinModCall	modified_base	31974	31974	30	-	.	context=GGTTTTGTAGAGATTGAAATGGACGGCAAGAAATATTTTAG;motif=GGNNBVNND;coverage=209;IPDRatio=1.50;id=GGNNBVNND
gi|68566501|gb|CP000077.1| Sulfolobus acidocaldarius DSM 639, complete genome	kinModCall	modified_base	31980	31980	21	-	.	coverage=194;context=GATGAAGGTTTTGTAGAGATTGAAATGGACGGCAAGAAATA;IPDRatio=1.35
gi|68566501|gb|CP000077.1| Sulfolobus acidocaldarius DSM 639, complete genome	kinModCall	modified_base	31990	31990	34	-	.	coverage=207;context=TGTATTTAGTGATGAAGGTTTTGTAGAGATTGAAATGGACG;IPDRatio=1.53
gi|68566501|gb|CP000077.1| Sulfolobus acidocaldarius DSM 639, complete genome	kinModCall	modified_base	31997	31997	28	-	.	coverage=209;context=TTTTGAATGTATTTAGTGATGAAGGTTTTGTAGAGATTGAA;IPDRatio=1.44
gi|68566501|gb|CP000077.1| Sulfolobus acidocaldarius DSM 639, complete genome	kinModCall	modified_base	32011	32011	23	-	.	coverage=203;context=TACAGCTGAGGATCTTTTGAATGTATTTAGTGATGAAGGTT;IPDRatio=1.40
gi|68566501|gb|CP000077.1| Sulfolobus acidocaldarius DSM 639, complete genome	kinModCall	modified_base	32019	32019	42	+	.	context=TCACTAAATACATTCAAAAGATCCTCAGCTGTAATTTCGTT;motif=AGATCC;coverage=185;IPDRatio=1.71;id=AGATCC
gi|68566501|gb|CP000077.1| Sulfolobus acidocaldarius DSM 639, complete genome	kinModCall	m6A	32020	32020	127	-	.	context=CAACGAAATTACAGCTGAGGATCTTTTGAATGTATTTAGTG;fracLow=0.335;motif=GGATCY;coverage=212;IPDRatio=2.66;id=GGATCY;fracUp=0.550;frac=0.444;identificationQv=59
gi|68566501|gb|CP000077.1| Sulfolobus acidocaldarius DSM 639, complete genome	kinModCall	modified_base	32027	32027	81	-	.	coverage=206;context=TATTGACCAACGAAATTACAGCTGAGGATCTTTTGAATGTA;IPDRatio=2.28
gi|68566501|gb|CP000077.1| Sulfolobus acidocaldarius DSM 639, complete genome	kinModCall	m4C	32059	32059	35	-	.	context=TAAAACCTCACTGTCGAAAGCCCTAGTATCCTTATTGACCA;fracLow=0.440;coverage=215;IPDRatio=1.67;fracUp=0.799;frac=0.638;identificationQv=3
gi|68566501|gb|CP000077.1| Sulfolobus acidocaldarius DSM 639, complete genome	kinModCall	modified_base	32143	32143	39	+	.	coverage=186;context=GCGATAATACTAGCTCTCTATTTATACCACCAATATTTAAT;IPDRatio=1.96
gi|68566501|gb|CP000077.1| Sulfolobus acidocaldarius DSM 639, complete genome	kinModCall	modified_base	32150	32150	33	-	.	context=TTAGAATATTAAATATTGGTGGTATAAATAGAGAGCTAGTA;motif=GGNNBVNND;coverage=210;IPDRatio=1.65;id=GGNNBVNND
gi|68566501|gb|CP000077.1| Sulfolobus acidocaldarius DSM 639, complete genome	kinModCall	modified_base	32154	32154	24	-	.	coverage=187;context=CAAGTTAGAATATTAAATATTGGTGGTATAAATAGAGAGCT;IPDRatio=1.44
gi|68566501|gb|CP000077.1| Sulfolobus acidocaldarius DSM 639, complete genome	kinModCall	modified_base	32301	32301	23	+	.	coverage=186;context=CATTTGTATCAGAAAGTGTATACTCACTCCATGTCAAAAGT;IPDRatio=1.37
gi|68566501|gb|CP000077.1| Sulfolobus acidocaldarius DSM 639, complete genome	kinModCall	.	32310	32310	9	-	.	context=AACTCCCTAACTTTTGACATGGAGTGAGTATACACTTTCTG;motif=GGNNBVNND;coverage=213;IPDRatio=1.167;id=GGNNBVNND
gi|68566501|gb|CP000077.1| Sulfolobus acidocaldarius DSM 639, complete genome	kinModCall	modified_base	32327	32327	40	+	.	coverage=183;context=CTCCATGTCAAAAGTTAGGGAGTTATGAATGATATTCACTT;IPDRatio=1.61
gi|68566501|gb|CP000077.1| Sulfolobus acidocaldarius DSM 639, complete genome	kinModCall	modified_base	32450	32450	21	+	.	coverage=171;context=TGATACCATAGCACTTATGTTAGCATCAGATTTTTTTGAAG;IPDRatio=1.40
gi|68566501|gb|CP000077.1| Sulfolobus acidocaldarius DSM 639, complete genome	kinModCall	modified_base	32475	32475	24	+	.	coverage=186;context=TCAGATTTTTTTGAAGTAAAAGGAGTCACAATAGTAGCAGG;IPDRatio=1.47
gi|68566501|gb|CP000077.1| Sulfolobus acidocaldarius DSM 639, complete genome	kinModCall	modified_base	32476	32476	42	+	.	context=CAGATTTTTTTGAAGTAAAAGGAGTCACAATAGTAGCAGGT;motif=GGNNBVNND;coverage=191;IPDRatio=1.86;id=GGNNBVNND
gi|68566501|gb|CP000077.1| Sulfolobus acidocaldarius DSM 639, complete genome	kinModCall	modified_base	32478	32478	32	+	.	coverage=187;context=GATTTTTTTGAAGTAAAAGGAGTCACAATAGTAGCAGGTAA;IPDRatio=1.56
gi|68566501|gb|CP000077.1| Sulfolobus acidocaldarius DSM 639, complete genome	kinModCall	modified_base	32510	32510	30	+	.	coverage=189;context=AGCAGGTAACGTGAAATTTGAGAATGAAATTAGAAATGCCC;IPDRatio=1.57
gi|68566501|gb|CP000077.1| Sulfolobus acidocaldarius DSM 639, complete genome	kinModCall	modified_base	32527	32527	22	-	.	coverage=221;context=ATACTCTAAGGTAAATAGGGCATTTCTAATTTCATTCTCAA;IPDRatio=1.38
gi|68566501|gb|CP000077.1| Sulfolobus acidocaldarius DSM 639, complete genome	kinModCall	modified_base	32567	32567	68	-	.	context=TGTTGCTTCCTACAAATACGGGTATATCGGATAGTCCAGAA;motif=GGNNBVNND;coverage=220;IPDRatio=2.26;id=GGNNBVNND
gi|68566501|gb|CP000077.1| Sulfolobus acidocaldarius DSM 639, complete genome	kinModCall	modified_base	32568	32568	40	-	.	coverage=218;context=CTGTTGCTTCCTACAAATACGGGTATATCGGATAGTCCAGA;IPDRatio=1.66
gi|68566501|gb|CP000077.1| Sulfolobus acidocaldarius DSM 639, complete genome	kinModCall	.	32591	32591	6	-	.	context=TCCGCCACTTACCCAAAATTGGTCTGTTGCTTCCTACAAAT;motif=GGNNBVNND;coverage=220;IPDRatio=1.11;id=GGNNBVNND
gi|68566501|gb|CP000077.1| Sulfolobus acidocaldarius DSM 639, complete genome	kinModCall	modified_base	32599	32599	38	+	.	coverage=186;context=GAAGCAACAGACCAATTTTGGGTAAGTGGCGGACGGTGGAG;IPDRatio=1.66
gi|68566501|gb|CP000077.1| Sulfolobus acidocaldarius DSM 639, complete genome	kinModCall	.	32606	32606	7	+	.	context=CAGACCAATTTTGGGTAAGTGGCGGACGGTGGAGGAAGTTC;motif=GGNNBVNND;coverage=186;IPDRatio=1.121;id=GGNNBVNND
gi|68566501|gb|CP000077.1| Sulfolobus acidocaldarius DSM 639, complete genome	kinModCall	modified_base	32609	32609	31	+	.	context=ACCAATTTTGGGTAAGTGGCGGACGGTGGAGGAAGTTCATG;motif=GGNNBVNND;coverage=189;IPDRatio=1.68;id=GGNNBVNND
gi|68566501|gb|CP000077.1| Sulfolobus acidocaldarius DSM 639, complete genome	kinModCall	modified_base	32610	32610	33	+	.	coverage=161;context=CCAATTTTGGGTAAGTGGCGGACGGTGGAGGAAGTTCATGG;IPDRatio=1.58
gi|68566501|gb|CP000077.1| Sulfolobus acidocaldarius DSM 639, complete genome	kinModCall	modified_base	32612	32612	25	+	.	coverage=194;context=AATTTTGGGTAAGTGGCGGACGGTGGAGGAAGTTCATGGTA;IPDRatio=1.46
gi|68566501|gb|CP000077.1| Sulfolobus acidocaldarius DSM 639, complete genome	kinModCall	.	32613	32613	7	+	.	context=ATTTTGGGTAAGTGGCGGACGGTGGAGGAAGTTCATGGTAA;motif=GGNNBVNND;coverage=187;IPDRatio=1.121;id=GGNNBVNND
gi|68566501|gb|CP000077.1| Sulfolobus acidocaldarius DSM 639, complete genome	kinModCall	.	32616	32616	1	+	.	context=TTGGGTAAGTGGCGGACGGTGGAGGAAGTTCATGGTAAGAA;motif=GGNNBVNND;coverage=187;IPDRatio=0.902;id=GGNNBVNND
gi|68566501|gb|CP000077.1| Sulfolobus acidocaldarius DSM 639, complete genome	kinModCall	.	32638	32638	4	+	.	context=AGGAAGTTCATGGTAAGAATGGAATGGGTGACTGGAAGATT;motif=GGNNBVNND;coverage=186;IPDRatio=1.02;id=GGNNBVNND
gi|68566501|gb|CP000077.1| Sulfolobus acidocaldarius DSM 639, complete genome	kinModCall	.	32643	32643	12	+	.	context=GTTCATGGTAAGAATGGAATGGGTGACTGGAAGATTTCTGA;motif=GGNNBVNND;coverage=186;IPDRatio=1.258;id=GGNNBVNND
gi|68566501|gb|CP000077.1| Sulfolobus acidocaldarius DSM 639, complete genome	kinModCall	modified_base	32651	32651	56	+	.	context=TAAGAATGGAATGGGTGACTGGAAGATTTCTGAGCCCACTA;motif=GGNNBVNND;coverage=190;IPDRatio=1.80;id=GGNNBVNND
gi|68566501|gb|CP000077.1| Sulfolobus acidocaldarius DSM 639, complete genome	kinModCall	modified_base	32652	32652	21	+	.	coverage=166;context=AAGAATGGAATGGGTGACTGGAAGATTTCTGAGCCCACTAA;IPDRatio=1.39
gi|68566501|gb|CP000077.1| Sulfolobus acidocaldarius DSM 639, complete genome	kinModCall	modified_base	32661	32661	35	+	.	coverage=185;context=ATGGGTGACTGGAAGATTTCTGAGCCCACTAAAAAACCAGA;IPDRatio=1.57
gi|68566501|gb|CP000077.1| Sulfolobus acidocaldarius DSM 639, complete genome	kinModCall	modified_base	32663	32663	35	+	.	coverage=193;context=GGGTGACTGGAAGATTTCTGAGCCCACTAAAAAACCAGAGA;IPDRatio=1.65
gi|68566501|gb|CP000077.1| Sulfolobus acidocaldarius DSM 639, complete genome	kinModCall	modified_base	32664	32664	30	+	.	coverage=187;context=GGTGACTGGAAGATTTCTGAGCCCACTAAAAAACCAGAGAG;IPDRatio=1.59
gi|68566501|gb|CP000077.1| Sulfolobus acidocaldarius DSM 639, complete genome	kinModCall	modified_base	32665	32665	23	+	.	coverage=191;context=GTGACTGGAAGATTTCTGAGCCCACTAAAAAACCAGAGAGT;IPDRatio=1.47
gi|68566501|gb|CP000077.1| Sulfolobus acidocaldarius DSM 639, complete genome	kinModCall	modified_base	32666	32666	22	+	.	coverage=188;context=TGACTGGAAGATTTCTGAGCCCACTAAAAAACCAGAGAGTG;IPDRatio=1.37
gi|68566501|gb|CP000077.1| Sulfolobus acidocaldarius DSM 639, complete genome	kinModCall	.	32666	32666	14	-	.	context=CACTCTCTGGTTTTTTAGTGGGCTCAGAAATCTTCCAGTCA;motif=GGNNBVNND;coverage=207;IPDRatio=1.284;id=GGNNBVNND
gi|68566501|gb|CP000077.1| Sulfolobus acidocaldarius DSM 639, complete genome	kinModCall	.	32667	32667	8	-	.	context=TCACTCTCTGGTTTTTTAGTGGGCTCAGAAATCTTCCAGTC;motif=GGNNBVNND;coverage=217;IPDRatio=1.143;id=GGNNBVNND
gi|68566501|gb|CP000077.1| Sulfolobus acidocaldarius DSM 639, complete genome	kinModCall	modified_base	32671	32671	21	-	.	coverage=182;context=ATGCTCACTCTCTGGTTTTTTAGTGGGCTCAGAAATCTTCC;IPDRatio=1.39
gi|68566501|gb|CP000077.1| Sulfolobus acidocaldarius DSM 639, complete genome	kinModCall	modified_base	32683	32683	36	+	.	coverage=189;context=AGCCCACTAAAAAACCAGAGAGTGAGCATGCTATAGATGCC;IPDRatio=1.72
gi|68566501|gb|CP000077.1| Sulfolobus acidocaldarius DSM 639, complete genome	kinModCall	.	32703	32703	12	-	.	context=TCTTTTGAAAGCCTTATTATGGCATCTATAGCATGCTCACT;motif=GGNNBVNND;coverage=215;IPDRatio=1.233;id=GGNNBVNND
gi|68566501|gb|CP000077.1| Sulfolobus acidocaldarius DSM 639, complete genome	kinModCall	modified_base	32765	32765	30	-	.	coverage=211;context=GATATGCAAGAGCCAGATTTGTTAAAGGTGAAACCGCAAGG;IPDRatio=1.51
gi|68566501|gb|CP000077.1| Sulfolobus acidocaldarius DSM 639, complete genome	kinModCall	modified_base	32777	32777	26	+	.	coverage=189;context=ACCTTTAACAAATCTGGCTCTTGCATATCTAAAAGACCATG;IPDRatio=1.45
gi|68566501|gb|CP000077.1| Sulfolobus acidocaldarius DSM 639, complete genome	kinModCall	.	32816	32816	8	+	.	context=TGATTTGGTGAAAAGAATTAGGAAGGTTTGGATAATGGGTG;motif=GGNNBVNND;coverage=197;IPDRatio=1.131;id=GGNNBVNND
gi|68566501|gb|CP000077.1| Sulfolobus acidocaldarius DSM 639, complete genome	kinModCall	.	32820	32820	12	+	.	context=TTGGTGAAAAGAATTAGGAAGGTTTGGATAATGGGTGGGGC;motif=GGNNBVNND;coverage=190;IPDRatio=1.197;id=GGNNBVNND
gi|68566501|gb|CP000077.1| Sulfolobus acidocaldarius DSM 639, complete genome	kinModCall	modified_base	32832	32832	26	+	.	coverage=192;context=ATTAGGAAGGTTTGGATAATGGGTGGGGCATTTTCCAAGGG;IPDRatio=1.47
gi|68566501|gb|CP000077.1| Sulfolobus acidocaldarius DSM 639, complete genome	kinModCall	.	32833	32833	3	+	.	context=TTAGGAAGGTTTGGATAATGGGTGGGGCATTTTCCAAGGGC;motif=GGNNBVNND;coverage=184;IPDRatio=0.995;id=GGNNBVNND
gi|68566501|gb|CP000077.1| Sulfolobus acidocaldarius DSM 639, complete genome	kinModCall	modified_base	32836	32836	26	+	.	context=GGAAGGTTTGGATAATGGGTGGGGCATTTTCCAAGGGCAAT;motif=GGNNBVNND;coverage=186;IPDRatio=1.48;id=GGNNBVNND
gi|68566501|gb|CP000077.1| Sulfolobus acidocaldarius DSM 639, complete genome	kinModCall	modified_base	32838	32838	22	+	.	coverage=185;context=AAGGTTTGGATAATGGGTGGGGCATTTTCCAAGGGCAATAC;IPDRatio=1.48
gi|68566501|gb|CP000077.1| Sulfolobus acidocaldarius DSM 639, complete genome	kinModCall	m4C	32839	32839	95	-	.	context=AGTATTGCCCTTGGAAAATGCCCCACCCATTATCCAAACCT;fracLow=0.592;coverage=215;IPDRatio=2.33;fracUp=0.889;frac=0.728;identificationQv=71
gi|68566501|gb|CP000077.1| Sulfolobus acidocaldarius DSM 639, complete genome	kinModCall	modified_base	32849	32849	23	+	.	coverage=185;context=AATGGGTGGGGCATTTTCCAAGGGCAATACTACTCCCCTAG;IPDRatio=1.39
gi|68566501|gb|CP000077.1| Sulfolobus acidocaldarius DSM 639, complete genome	kinModCall	modified_base	32864	32864	47	-	.	context=AGAAGTTAAACTCTGCTAGGGGAGTAGTATTGCCCTTGGAA;motif=GGNNBVNND;coverage=182;IPDRatio=2.20;id=GGNNBVNND
gi|68566501|gb|CP000077.1| Sulfolobus acidocaldarius DSM 639, complete genome	kinModCall	modified_base	32865	32865	39	-	.	coverage=196;context=CAGAAGTTAAACTCTGCTAGGGGAGTAGTATTGCCCTTGGA;IPDRatio=1.85
gi|68566501|gb|CP000077.1| Sulfolobus acidocaldarius DSM 639, complete genome	kinModCall	modified_base	32867	32867	27	-	.	coverage=223;context=CCCAGAAGTTAAACTCTGCTAGGGGAGTAGTATTGCCCTTG;IPDRatio=1.50
gi|68566501|gb|CP000077.1| Sulfolobus acidocaldarius DSM 639, complete genome	kinModCall	.	32898	32898	4	+	.	context=AACTTCTGGGTTGATCCTGAGGCTGCAAATATCGTAGTTTC;motif=GGNNBVNND;coverage=193;IPDRatio=1.033;id=GGNNBVNND
gi|68566501|gb|CP000077.1| Sulfolobus acidocaldarius DSM 639, complete genome	kinModCall	.	32924	32924	15	+	.	context=AAATATCGTAGTTTCAGCTGGGTTTGATATAACAGTGGTAC;motif=GGNNBVNND;coverage=186;IPDRatio=1.291;id=GGNNBVNND
gi|68566501|gb|CP000077.1| Sulfolobus acidocaldarius DSM 639, complete genome	kinModCall	.	32940	32940	2	+	.	context=GCTGGGTTTGATATAACAGTGGTACCCTGGGAAGTAACAGA;motif=GGNNBVNND;coverage=178;IPDRatio=0.94;id=GGNNBVNND
gi|68566501|gb|CP000077.1| Sulfolobus acidocaldarius DSM 639, complete genome	kinModCall	modified_base	32945	32945	31	-	.	context=ACTCCTCTGTTACTTCCCAGGGTACCACTGTTATATCAAAC;motif=GGNNBVNND;coverage=186;IPDRatio=1.99;id=GGNNBVNND
gi|68566501|gb|CP000077.1| Sulfolobus acidocaldarius DSM 639, complete genome	kinModCall	modified_base	32950	32950	24	+	.	coverage=135;context=ATATAACAGTGGTACCCTGGGAAGTAACAGAGGAGTCTGCA;IPDRatio=1.55
gi|68566501|gb|CP000077.1| Sulfolobus acidocaldarius DSM 639, complete genome	kinModCall	modified_base	32963	32963	40	+	.	coverage=188;context=ACCCTGGGAAGTAACAGAGGAGTCTGCAACAATTTATGACA;IPDRatio=1.69
gi|68566501|gb|CP000077.1| Sulfolobus acidocaldarius DSM 639, complete genome	kinModCall	modified_base	32971	32971	27	-	.	coverage=210;context=CCATTCATTGTCATAAATTGTTGCAGACTCCTCTGTTACTT;IPDRatio=1.46
gi|68566501|gb|CP000077.1| Sulfolobus acidocaldarius DSM 639, complete genome	kinModCall	modified_base	33008	33008	22	+	.	coverage=167;context=ATGGGAAAAAATTGAAAAATTGGGAAATAGAAGGTCGGAGT;IPDRatio=1.45
gi|68566501|gb|CP000077.1| Sulfolobus acidocaldarius DSM 639, complete genome	kinModCall	modified_base	33019	33019	26	+	.	coverage=175;context=TTGAAAAATTGGGAAATAGAAGGTCGGAGTTTTTTATAAAT;IPDRatio=1.48
gi|68566501|gb|CP000077.1| Sulfolobus acidocaldarius DSM 639, complete genome	kinModCall	.	33020	33020	12	+	.	context=TGAAAAATTGGGAAATAGAAGGTCGGAGTTTTTTATAAATG;motif=GGNNBVNND;coverage=181;IPDRatio=1.226;id=GGNNBVNND
gi|68566501|gb|CP000077.1| Sulfolobus acidocaldarius DSM 639, complete genome	kinModCall	modified_base	33024	33024	28	+	.	coverage=184;context=AAATTGGGAAATAGAAGGTCGGAGTTTTTTATAAATGTAAA;IPDRatio=1.56
gi|68566501|gb|CP000077.1| Sulfolobus acidocaldarius DSM 639, complete genome	kinModCall	modified_base	33025	33025	27	+	.	coverage=160;context=AATTGGGAAATAGAAGGTCGGAGTTTTTTATAAATGTAAAC;IPDRatio=1.52
gi|68566501|gb|CP000077.1| Sulfolobus acidocaldarius DSM 639, complete genome	kinModCall	modified_base	33048	33048	27	-	.	coverage=210;context=TTGGAATATTCCCGCAAAACCCTGTTTACATTTATAAAAAA;IPDRatio=1.44
gi|68566501|gb|CP000077.1| Sulfolobus acidocaldarius DSM 639, complete genome	kinModCall	m4C	33055	33055	29	+	.	context=TAAATGTAAACAGGGTTTTGCGGGAATATTCCAAATCTGTG;fracLow=0.740;coverage=185;IPDRatio=1.88;fracUp=0.993;frac=0.990;identificationQv=4
gi|68566501|gb|CP000077.1| Sulfolobus acidocaldarius DSM 639, complete genome	kinModCall	modified_base	33071	33071	26	-	.	coverage=195;context=CACTCCCTTTAGATCCCACAGATTTGGAATATTCCCGCAAA;IPDRatio=1.51
gi|68566501|gb|CP000077.1| Sulfolobus acidocaldarius DSM 639, complete genome	kinModCall	modified_base	33074	33074	28	+	.	coverage=178;context=GCGGGAATATTCCAAATCTGTGGGATCTAAAGGGAGTGTTC;IPDRatio=1.50
gi|68566501|gb|CP000077.1| Sulfolobus acidocaldarius DSM 639, complete genome	kinModCall	.	33075	33075	13	+	.	context=CGGGAATATTCCAAATCTGTGGGATCTAAAGGGAGTGTTCA;motif=GGNNBVNND;coverage=176;IPDRatio=1.293;id=GGNNBVNND
gi|68566501|gb|CP000077.1| Sulfolobus acidocaldarius DSM 639, complete genome	kinModCall	modified_base	33078	33078	52	+	.	context=GAATATTCCAAATCTGTGGGATCTAAAGGGAGTGTTCATCC;motif=GGATCY;coverage=183;IPDRatio=1.84;id=GGATCY
gi|68566501|gb|CP000077.1| Sulfolobus acidocaldarius DSM 639, complete genome	kinModCall	m6A	33079	33079	85	-	.	context=TGGATGAACACTCCCTTTAGATCCCACAGATTTGGAATATT;fracLow=0.208;motif=AGATCC;coverage=211;IPDRatio=2.15;id=AGATCC;fracUp=0.423;frac=0.326;identificationQv=33
gi|68566501|gb|CP000077.1| Sulfolobus acidocaldarius DSM 639, complete genome	kinModCall	m6A	33081	33081	50	-	.	context=TCTGGATGAACACTCCCTTTAGATCCCACAGATTTGGAATA;fracLow=0.300;coverage=208;IPDRatio=1.70;fracUp=0.516;frac=0.397;identificationQv=66
gi|68566501|gb|CP000077.1| Sulfolobus acidocaldarius DSM 639, complete genome	kinModCall	modified_base	33083	33083	21	-	.	coverage=209;context=AGTCTGGATGAACACTCCCTTTAGATCCCACAGATTTGGAA;IPDRatio=1.38
gi|68566501|gb|CP000077.1| Sulfolobus acidocaldarius DSM 639, complete genome	kinModCall	modified_base	33087	33087	48	+	.	coverage=137;context=AAATCTGTGGGATCTAAAGGGAGTGTTCATCCAGACTCTTT;IPDRatio=1.95
gi|68566501|gb|CP000077.1| Sulfolobus acidocaldarius DSM 639, complete genome	kinModCall	.	33098	33098	10	-	.	context=TTGAGACGGTTAAAGAGTCTGGATGAACACTCCCTTTAGAT;motif=GGNNBVNND;coverage=208;IPDRatio=1.204;id=GGNNBVNND
gi|68566501|gb|CP000077.1| Sulfolobus acidocaldarius DSM 639, complete genome	kinModCall	modified_base	33114	33114	27	-	.	coverage=199;context=CTATTATCATATGCAATTGAGACGGTTAAAGAGTCTGGATG;IPDRatio=1.47
gi|68566501|gb|CP000077.1| Sulfolobus acidocaldarius DSM 639, complete genome	kinModCall	.	33183	33183	8	-	.	context=AGCATAGCCCCTCTTGAATCGGAACATGTCTCAACAGATAT;motif=GGNNBVNND;coverage=216;IPDRatio=1.131;id=GGNNBVNND
gi|68566501|gb|CP000077.1| Sulfolobus acidocaldarius DSM 639, complete genome	kinModCall	modified_base	33192	33192	38	+	.	coverage=190;context=GAGACATGTTCCGATTCAAGAGGGGCTATGCTAGTTGATTG;IPDRatio=1.61
gi|68566501|gb|CP000077.1| Sulfolobus acidocaldarius DSM 639, complete genome	kinModCall	modified_base	33212	33212	40	+	.	coverage=185;context=AGGGGCTATGCTAGTTGATTGGTATAACCAGTTTAAGGATA;IPDRatio=1.80
gi|68566501|gb|CP000077.1| Sulfolobus acidocaldarius DSM 639, complete genome	kinModCall	.	33258	33258	4	+	.	context=TCAATACAAATAGTACTTAAGGCTGACGAAAAGAAGTTTAA;motif=GGNNBVNND;coverage=195;IPDRatio=1.039;id=GGNNBVNND
gi|68566501|gb|CP000077.1| Sulfolobus acidocaldarius DSM 639, complete genome	kinModCall	modified_base	33292	33292	23	+	.	coverage=182;context=AGTTTAAGCAATACCTTTTTGATTATCTTTCCCGAGCTTAG;IPDRatio=1.41
gi|68566501|gb|CP000077.1| Sulfolobus acidocaldarius DSM 639, complete genome	kinModCall	modified_base	33325	33325	43	+	.	coverage=191;context=GAGCTTAGAACAATTCGCTACAGTGACTATGTTTAGGCTTT;IPDRatio=1.70
gi|68566501|gb|CP000077.1| Sulfolobus acidocaldarius DSM 639, complete genome	kinModCall	m4C	33341	33341	32	-	.	context=AAAGGAATTGATGTGAAAAGCCTAAACATAGTCACTGTAGC;fracLow=0.321;coverage=212;IPDRatio=1.55;fracUp=0.607;frac=0.472;identificationQv=13
gi|68566501|gb|CP000077.1| Sulfolobus acidocaldarius DSM 639, complete genome	kinModCall	modified_base	33383	33383	23	-	.	context=GTCGATATTAATCTTGACCAGGTATATAAACAATTAATTGA;motif=GGNNBVNND;coverage=211;IPDRatio=1.46;id=GGNNBVNND
gi|68566501|gb|CP000077.1| Sulfolobus acidocaldarius DSM 639, complete genome	kinModCall	modified_base	33384	33384	21	+	.	coverage=186;context=CAATTAATTGTTTATATACCTGGTCAAGATTAATATCGACG;IPDRatio=1.43
gi|68566501|gb|CP000077.1| Sulfolobus acidocaldarius DSM 639, complete genome	kinModCall	modified_base	33422	33422	49	+	.	context=ACGTCAATTATTGTATTTAGATCCTCACAATAAACATTTAC;motif=AGATCC;coverage=179;IPDRatio=1.79;id=AGATCC
gi|68566501|gb|CP000077.1| Sulfolobus acidocaldarius DSM 639, complete genome	kinModCall	m6A	33423	33423	100	-	.	context=CGTAAATGTTTATTGTGAGGATCTAAATACAATAATTGACG;fracLow=0.334;motif=GGATCY;coverage=212;IPDRatio=2.28;id=GGATCY;fracUp=0.539;frac=0.421;identificationQv=33
gi|68566501|gb|CP000077.1| Sulfolobus acidocaldarius DSM 639, complete genome	kinModCall	modified_base	33443	33443	25	-	.	coverage=201;context=GAAATGAAGAGGGACCTGCACGTAAATGTTTATTGTGAGGA;IPDRatio=1.46
gi|68566501|gb|CP000077.1| Sulfolobus acidocaldarius DSM 639, complete genome	kinModCall	m6A	33447	33447	69	+	.	context=CACAATAAACATTTACGTGCAGGTCCCTCTTCATTTCGTAC;fracLow=0.425;coverage=185;IPDRatio=2.13;fracUp=0.710;frac=0.570;identificationQv=33
gi|68566501|gb|CP000077.1| Sulfolobus acidocaldarius DSM 639, complete genome	kinModCall	.	33448	33448	16	+	.	context=ACAATAAACATTTACGTGCAGGTCCCTCTTCATTTCGTACC;motif=GGNNBVNND;coverage=178;IPDRatio=1.309;id=GGNNBVNND
gi|68566501|gb|CP000077.1| Sulfolobus acidocaldarius DSM 639, complete genome	kinModCall	.	33468	33468	4	-	.	context=TGAGGTAGGAGGAGTTACTTGGTACGAAATGAAGAGGGACC;motif=GGNNBVNND;coverage=200;IPDRatio=1.054;id=GGNNBVNND
gi|68566501|gb|CP000077.1| Sulfolobus acidocaldarius DSM 639, complete genome	kinModCall	modified_base	33479	33479	73	+	.	coverage=183;context=ATTTCGTACCAAGTAACTCCTCCTACCTCAAAGGAGTTCAA;IPDRatio=2.27
gi|68566501|gb|CP000077.1| Sulfolobus acidocaldarius DSM 639, complete genome	kinModCall	.	33481	33481	6	-	.	context=TATTGAACTCCTTTGAGGTAGGAGGAGTTACTTGGTACGAA;motif=GGNNBVNND;coverage=200;IPDRatio=1.113;id=GGNNBVNND
gi|68566501|gb|CP000077.1| Sulfolobus acidocaldarius DSM 639, complete genome	kinModCall	modified_base	33484	33484	30	-	.	coverage=164;context=GTCTATTGAACTCCTTTGAGGTAGGAGGAGTTACTTGGTAC;IPDRatio=1.51
gi|68566501|gb|CP000077.1| Sulfolobus acidocaldarius DSM 639, complete genome	kinModCall	modified_base	33485	33485	32	-	.	context=GGTCTATTGAACTCCTTTGAGGTAGGAGGAGTTACTTGGTA;motif=GGNNBVNND;coverage=205;IPDRatio=1.62;id=GGNNBVNND
gi|68566501|gb|CP000077.1| Sulfolobus acidocaldarius DSM 639, complete genome	kinModCall	.	33505	33505	10	-	.	context=TAAATGCCCTAGAAAAGGCTGGTCTATTGAACTCCTTTGAG;motif=GGNNBVNND;coverage=209;IPDRatio=1.215;id=GGNNBVNND
gi|68566501|gb|CP000077.1| Sulfolobus acidocaldarius DSM 639, complete genome	kinModCall	.	33509	33509	20	-	.	context=ACGTTAAATGCCCTAGAAAAGGCTGGTCTATTGAACTCCTT;motif=GGNNBVNND;coverage=207;IPDRatio=1.4;id=GGNNBVNND
gi|68566501|gb|CP000077.1| Sulfolobus acidocaldarius DSM 639, complete genome	kinModCall	modified_base	33518	33518	33	+	.	coverage=173;context=AATAGACCAGCCTTTTCTAGGGCATTTAACGTATTGTAAAC;IPDRatio=1.71
gi|68566501|gb|CP000077.1| Sulfolobus acidocaldarius DSM 639, complete genome	kinModCall	modified_base	33540	33540	22	+	.	coverage=177;context=CATTTAACGTATTGTAAACTGTCGATAAGCTTATTGTCGGT;IPDRatio=1.40
gi|68566501|gb|CP000077.1| Sulfolobus acidocaldarius DSM 639, complete genome	kinModCall	modified_base	33546	33546	30	-	.	coverage=200;context=AATAGAACCGACAATAAGCTTATCGACAGTTTACAATACGT;IPDRatio=1.54
gi|68566501|gb|CP000077.1| Sulfolobus acidocaldarius DSM 639, complete genome	kinModCall	modified_base	33547	33547	23	-	.	coverage=211;context=AAATAGAACCGACAATAAGCTTATCGACAGTTTACAATACG;IPDRatio=1.41
gi|68566501|gb|CP000077.1| Sulfolobus acidocaldarius DSM 639, complete genome	kinModCall	modified_base	33579	33579	26	+	.	coverage=182;context=GTTCTATTTTTTTCAATTCGTTGTAAATCTGCTCTCCATTG;IPDRatio=1.50
gi|68566501|gb|CP000077.1| Sulfolobus acidocaldarius DSM 639, complete genome	kinModCall	modified_base	33587	33587	36	-	.	coverage=188;context=GGACATTTCAATGGAGAGCAGATTTACAACGAATTGAAAAA;IPDRatio=1.65
gi|68566501|gb|CP000077.1| Sulfolobus acidocaldarius DSM 639, complete genome	kinModCall	.	33610	33610	10	-	.	context=TACTTAAACTAGTCCATAATGGAGGACATTTCAATGGAGAG;motif=GGNNBVNND;coverage=204;IPDRatio=1.217;id=GGNNBVNND
gi|68566501|gb|CP000077.1| Sulfolobus acidocaldarius DSM 639, complete genome	kinModCall	.	33616	33616	3	+	.	context=ATTGAAATGTCCTCCATTATGGACTAGTTTAAGTATTGATA;motif=GGNNBVNND;coverage=179;IPDRatio=0.996;id=GGNNBVNND
gi|68566501|gb|CP000077.1| Sulfolobus acidocaldarius DSM 639, complete genome	kinModCall	.	33645	33645	10	+	.	context=TAAGTATTGATATTCTTTGTGGGGTCGCTTTCAATCCGTGT;motif=GGNNBVNND;coverage=185;IPDRatio=1.232;id=GGNNBVNND
gi|68566501|gb|CP000077.1| Sulfolobus acidocaldarius DSM 639, complete genome	kinModCall	.	33646	33646	2	+	.	context=AAGTATTGATATTCTTTGTGGGGTCGCTTTCAATCCGTGTG;motif=GGNNBVNND;coverage=178;IPDRatio=0.945;id=GGNNBVNND
gi|68566501|gb|CP000077.1| Sulfolobus acidocaldarius DSM 639, complete genome	kinModCall	.	33647	33647	12	+	.	context=AGTATTGATATTCTTTGTGGGGTCGCTTTCAATCCGTGTGT;motif=GGNNBVNND;coverage=169;IPDRatio=1.28;id=GGNNBVNND
gi|68566501|gb|CP000077.1| Sulfolobus acidocaldarius DSM 639, complete genome	kinModCall	modified_base	33648	33648	23	-	.	coverage=203;context=AACACACGGATTGAAAGCGACCCCACAAAGAATATCAATAC;IPDRatio=1.40
gi|68566501|gb|CP000077.1| Sulfolobus acidocaldarius DSM 639, complete genome	kinModCall	modified_base	33649	33649	44	-	.	coverage=210;context=GAACACACGGATTGAAAGCGACCCCACAAAGAATATCAATA;IPDRatio=1.69
gi|68566501|gb|CP000077.1| Sulfolobus acidocaldarius DSM 639, complete genome	kinModCall	.	33661	33661	3	-	.	context=TAAATGTGCTGAGAACACACGGATTGAAAGCGACCCCACAA;motif=GGNNBVNND;coverage=210;IPDRatio=1.009;id=GGNNBVNND
gi|68566501|gb|CP000077.1| Sulfolobus acidocaldarius DSM 639, complete genome	kinModCall	.	33695	33695	1	-	.	context=GAGTTCCTATATAACACGATGGAAGCAGAAATCATAAATGT;motif=GGNNBVNND;coverage=206;IPDRatio=0.9;id=GGNNBVNND
gi|68566501|gb|CP000077.1| Sulfolobus acidocaldarius DSM 639, complete genome	kinModCall	modified_base	33699	33699	31	-	.	coverage=211;context=TACGGAGTTCCTATATAACACGATGGAAGCAGAAATCATAA;IPDRatio=1.53
gi|68566501|gb|CP000077.1| Sulfolobus acidocaldarius DSM 639, complete genome	kinModCall	modified_base	33715	33715	34	+	.	coverage=186;context=CATCGTGTTATATAGGAACTCCGTAGAATTTAAAATTATTT;IPDRatio=1.64
gi|68566501|gb|CP000077.1| Sulfolobus acidocaldarius DSM 639, complete genome	kinModCall	modified_base	33741	33741	28	-	.	coverage=212;context=TAAAATAATTCTGAGTACCGAGAAAAAAATAATTTTAAATT;IPDRatio=1.47
gi|68566501|gb|CP000077.1| Sulfolobus acidocaldarius DSM 639, complete genome	kinModCall	modified_base	33748	33748	29	-	.	coverage=210;context=TTATTTTTAAAATAATTCTGAGTACCGAGAAAAAAATAATT;IPDRatio=1.67
gi|68566501|gb|CP000077.1| Sulfolobus acidocaldarius DSM 639, complete genome	kinModCall	modified_base	33773	33773	24	+	.	coverage=183;context=ATTATTTTAAAAATAATTTAAGTGATTTCAAATGTTTATTG;IPDRatio=1.41
gi|68566501|gb|CP000077.1| Sulfolobus acidocaldarius DSM 639, complete genome	kinModCall	modified_base	33831	33831	22	-	.	context=TGAAACTGTGAATTCTTAGAGGTTTACATAGAGTATTATAT;motif=GGNNBVNND;coverage=211;IPDRatio=1.41;id=GGNNBVNND
gi|68566501|gb|CP000077.1| Sulfolobus acidocaldarius DSM 639, complete genome	kinModCall	modified_base	33837	33837	21	+	.	coverage=173;context=TACTCTATGTAAACCTCTAAGAATTCACAGTTTCAATGTAA;IPDRatio=1.38
gi|68566501|gb|CP000077.1| Sulfolobus acidocaldarius DSM 639, complete genome	kinModCall	modified_base	33845	33845	31	-	.	coverage=203;context=CATGATTGTTACATTGAAACTGTGAATTCTTAGAGGTTTAC;IPDRatio=1.53
gi|68566501|gb|CP000077.1| Sulfolobus acidocaldarius DSM 639, complete genome	kinModCall	modified_base	33870	33870	29	+	.	coverage=167;context=CAATGTAACAATCATGATTTTTTATATATAAAAACAACTGA;IPDRatio=1.54
gi|68566501|gb|CP000077.1| Sulfolobus acidocaldarius DSM 639, complete genome	kinModCall	modified_base	33881	33881	26	-	.	coverage=201;context=CCTAGATTATATCAGTTGTTTTTATATATAAAAAATCATGA;IPDRatio=1.50
gi|68566501|gb|CP000077.1| Sulfolobus acidocaldarius DSM 639, complete genome	kinModCall	modified_base	33893	33893	24	-	.	coverage=207;context=TTCTATGTATCTCCTAGATTATATCAGTTGTTTTTATATAT;IPDRatio=1.38
gi|68566501|gb|CP000077.1| Sulfolobus acidocaldarius DSM 639, complete genome	kinModCall	modified_base	33900	33900	24	+	.	coverage=173;context=AAAACAACTGATATAATCTAGGAGATACATAGAATATATAT;IPDRatio=1.42
gi|68566501|gb|CP000077.1| Sulfolobus acidocaldarius DSM 639, complete genome	kinModCall	modified_base	33934	33934	21	-	.	coverage=200;context=AATTAAATATATTTACAGTGTATGTCAATATTTAATATATA;IPDRatio=1.45
gi|68566501|gb|CP000077.1| Sulfolobus acidocaldarius DSM 639, complete genome	kinModCall	modified_base	34023	34023	21	+	.	coverage=171;context=CTAAAAAACAAAGGTTTTGAGACTATTAGACTTTGATATGA;IPDRatio=1.39
gi|68566501|gb|CP000077.1| Sulfolobus acidocaldarius DSM 639, complete genome	kinModCall	modified_base	34066	34066	41	+	.	coverage=170;context=ATCACATGAATATGGATTTAAGGTAAAAGCTATTTTTCAGG;IPDRatio=1.78
gi|68566501|gb|CP000077.1| Sulfolobus acidocaldarius DSM 639, complete genome	kinModCall	modified_base	34073	34073	23	+	.	coverage=169;context=GAATATGGATTTAAGGTAAAAGCTATTTTTCAGGGAAGGAA;IPDRatio=1.39
gi|68566501|gb|CP000077.1| Sulfolobus acidocaldarius DSM 639, complete genome	kinModCall	modified_base	34075	34075	24	+	.	coverage=177;context=ATATGGATTTAAGGTAAAAGCTATTTTTCAGGGAAGGAATT;IPDRatio=1.40
gi|68566501|gb|CP000077.1| Sulfolobus acidocaldarius DSM 639, complete genome	kinModCall	modified_base	34084	34084	32	+	.	coverage=175;context=TAAGGTAAAAGCTATTTTTCAGGGAAGGAATTATTTTCCTT;IPDRatio=1.63
gi|68566501|gb|CP000077.1| Sulfolobus acidocaldarius DSM 639, complete genome	kinModCall	.	34086	34086	8	+	.	context=AGGTAAAAGCTATTTTTCAGGGAAGGAATTATTTTCCTTAA;motif=GGNNBVNND;coverage=166;IPDRatio=1.137;id=GGNNBVNND
gi|68566501|gb|CP000077.1| Sulfolobus acidocaldarius DSM 639, complete genome	kinModCall	modified_base	34145	34145	21	+	.	context=TCAAAAACTAGAATAAAAAGGGTATGGTGCTAAATTAAGTA;motif=GGNNBVNND;coverage=172;IPDRatio=1.48;id=GGNNBVNND
gi|68566501|gb|CP000077.1| Sulfolobus acidocaldarius DSM 639, complete genome	kinModCall	modified_base	34173	34173	21	-	.	coverage=191;context=ATTTTATCAAAATACTACACTTAAAATATACTTAATTTAGC;IPDRatio=1.36
gi|68566501|gb|CP000077.1| Sulfolobus acidocaldarius DSM 639, complete genome	kinModCall	modified_base	34187	34187	21	+	.	coverage=181;context=ATTTTAAGTGTAGTATTTTGATAAAATATTTGTAATATTGG;IPDRatio=1.40
gi|68566501|gb|CP000077.1| Sulfolobus acidocaldarius DSM 639, complete genome	kinModCall	modified_base	34203	34203	24	-	.	coverage=192;context=GTCTCAGCCTTATATACCAATATTACAAATATTTTATCAAA;IPDRatio=1.41
gi|68566501|gb|CP000077.1| Sulfolobus acidocaldarius DSM 639, complete genome	kinModCall	modified_base	34206	34206	53	+	.	context=GATAAAATATTTGTAATATTGGTATATAAGGCTGAGACGCG;motif=GGNNBVNND;coverage=183;IPDRatio=2.10;id=GGNNBVNND
gi|68566501|gb|CP000077.1| Sulfolobus acidocaldarius DSM 639, complete genome	kinModCall	m4C	34224	34224	34	-	.	context=CATCTAATATAATTATAACGCGTCTCAGCCTTATATACCAA;fracLow=0.220;coverage=192;IPDRatio=1.57;fracUp=0.497;frac=0.345;identificationQv=4
gi|68566501|gb|CP000077.1| Sulfolobus acidocaldarius DSM 639, complete genome	kinModCall	.	34244	34244	5	+	.	context=GCGTTATAATTATATTAGATGGAGCGGTTCAGAGAACTTTT;motif=GGNNBVNND;coverage=181;IPDRatio=1.069;id=GGNNBVNND
gi|68566501|gb|CP000077.1| Sulfolobus acidocaldarius DSM 639, complete genome	kinModCall	m4C	34248	34248	32	+	.	context=TATAATTATATTAGATGGAGCGGTTCAGAGAACTTTTAATT;fracLow=0.271;coverage=177;IPDRatio=1.58;fracUp=0.612;frac=0.446;identificationQv=19
gi|68566501|gb|CP000077.1| Sulfolobus acidocaldarius DSM 639, complete genome	kinModCall	.	34249	34249	11	+	.	context=ATAATTATATTAGATGGAGCGGTTCAGAGAACTTTTAATTG;motif=GGNNBVNND;coverage=178;IPDRatio=1.228;id=GGNNBVNND
gi|68566501|gb|CP000077.1| Sulfolobus acidocaldarius DSM 639, complete genome	kinModCall	modified_base	34285	34285	22	-	.	coverage=198;context=GCTCATAGTTTTGTATTTTAGGTGAGACAGACAGATCAATT;IPDRatio=1.39
gi|68566501|gb|CP000077.1| Sulfolobus acidocaldarius DSM 639, complete genome	kinModCall	modified_base	34286	34286	21	-	.	coverage=200;context=TGCTCATAGTTTTGTATTTTAGGTGAGACAGACAGATCAAT;IPDRatio=1.38
gi|68566501|gb|CP000077.1| Sulfolobus acidocaldarius DSM 639, complete genome	kinModCall	modified_base	34299	34299	36	+	.	coverage=175;context=TCTCACCTAAAATACAAAACTATGAGCAAATAATTCAAGAA;IPDRatio=1.67
gi|68566501|gb|CP000077.1| Sulfolobus acidocaldarius DSM 639, complete genome	kinModCall	modified_base	34353	34353	28	+	.	coverage=184;context=AGTATTCTTGCGGTAACTTCTATGAAGGAAAATGCAGAAAA;IPDRatio=1.48
gi|68566501|gb|CP000077.1| Sulfolobus acidocaldarius DSM 639, complete genome	kinModCall	modified_base	34396	34396	43	-	.	coverage=191;context=TATTTGAAATCCATAATGCTGGTGCTTCTGAATTTACCAGA;IPDRatio=1.65
gi|68566501|gb|CP000077.1| Sulfolobus acidocaldarius DSM 639, complete genome	kinModCall	modified_base	34405	34405	24	+	.	coverage=184;context=TTCAGAAGCACCAGCATTATGGATTTCAAATAACGAGATGG;IPDRatio=1.46
gi|68566501|gb|CP000077.1| Sulfolobus acidocaldarius DSM 639, complete genome	kinModCall	.	34424	34424	9	+	.	context=TGGATTTCAAATAACGAGATGGACCCACATCCAATTTTATG;motif=GGNNBVNND;coverage=174;IPDRatio=1.203;id=GGNNBVNND
gi|68566501|gb|CP000077.1| Sulfolobus acidocaldarius DSM 639, complete genome	kinModCall	.	34428	34428	18	-	.	context=ATAACATAAAATTGGATGTGGGTCCATCTCGTTATTTGAAA;motif=GGNNBVNND;coverage=186;IPDRatio=1.367;id=GGNNBVNND
gi|68566501|gb|CP000077.1| Sulfolobus acidocaldarius DSM 639, complete genome	kinModCall	modified_base	34434	34434	37	-	.	coverage=178;context=ACATATATAACATAAAATTGGATGTGGGTCCATCTCGTTAT;IPDRatio=1.59
gi|68566501|gb|CP000077.1| Sulfolobus acidocaldarius DSM 639, complete genome	kinModCall	modified_base	34435	34435	30	-	.	coverage=196;context=GACATATATAACATAAAATTGGATGTGGGTCCATCTCGTTA;IPDRatio=1.50
gi|68566501|gb|CP000077.1| Sulfolobus acidocaldarius DSM 639, complete genome	kinModCall	modified_base	34438	34438	27	+	.	coverage=179;context=CGAGATGGACCCACATCCAATTTTATGTTATATATGTCCCT;IPDRatio=1.47
gi|68566501|gb|CP000077.1| Sulfolobus acidocaldarius DSM 639, complete genome	kinModCall	.	34457	34457	12	-	.	context=TCTTGTCTTAAAGAAAAATAGGGACATATATAACATAAAAT;motif=GGNNBVNND;coverage=192;IPDRatio=1.251;id=GGNNBVNND
gi|68566501|gb|CP000077.1| Sulfolobus acidocaldarius DSM 639, complete genome	kinModCall	modified_base	34458	34458	21	-	.	coverage=194;context=ATCTTGTCTTAAAGAAAAATAGGGACATATATAACATAAAA;IPDRatio=1.41
gi|68566501|gb|CP000077.1| Sulfolobus acidocaldarius DSM 639, complete genome	kinModCall	.	34490	34490	6	+	.	context=AGACAAGATGATAGTAGAAGGGTAGCCTTCGATCTGTTTGA;motif=GGNNBVNND;coverage=163;IPDRatio=1.092;id=GGNNBVNND
gi|68566501|gb|CP000077.1| Sulfolobus acidocaldarius DSM 639, complete genome	kinModCall	.	34568	34568	7	+	.	context=GAGAAGGAGTTAATAATTATGGATCAGAAGACTTCCCTTTC;motif=GGNNBVNND;coverage=174;IPDRatio=1.129;id=GGNNBVNND
gi|68566501|gb|CP000077.1| Sulfolobus acidocaldarius DSM 639, complete genome	kinModCall	modified_base	34575	34575	26	-	.	coverage=189;context=CTGGTTTGAAAGGGAAGTCTTCTGATCCATAATTATTAACT;IPDRatio=1.46
gi|68566501|gb|CP000077.1| Sulfolobus acidocaldarius DSM 639, complete genome	kinModCall	.	34593	34593	12	-	.	context=TCTTCTGATGTAAAAATTCTGGTTTGAAAGGGAAGTCTTCT;motif=GGNNBVNND;coverage=195;IPDRatio=1.259;id=GGNNBVNND
gi|68566501|gb|CP000077.1| Sulfolobus acidocaldarius DSM 639, complete genome	kinModCall	modified_base	34594	34594	23	-	.	coverage=191;context=GTCTTCTGATGTAAAAATTCTGGTTTGAAAGGGAAGTCTTC;IPDRatio=1.40
gi|68566501|gb|CP000077.1| Sulfolobus acidocaldarius DSM 639, complete genome	kinModCall	.	34683	34683	13	-	.	context=TTATTTTTTAAACAGTATTTGGATCAACAATTTACTTATAC;motif=GGNNBVNND;coverage=194;IPDRatio=1.3;id=GGNNBVNND
gi|68566501|gb|CP000077.1| Sulfolobus acidocaldarius DSM 639, complete genome	kinModCall	modified_base	34698	34698	24	-	.	coverage=197;context=GCAGAGGACCGACAATTATTTTTTAAACAGTATTTGGATCA;IPDRatio=1.52
gi|68566501|gb|CP000077.1| Sulfolobus acidocaldarius DSM 639, complete genome	kinModCall	.	34713	34713	4	-	.	context=GTCAGGTCGCTATGAGCAGAGGACCGACAATTATTTTTTAA;motif=GGNNBVNND;coverage=198;IPDRatio=1.041;id=GGNNBVNND
gi|68566501|gb|CP000077.1| Sulfolobus acidocaldarius DSM 639, complete genome	kinModCall	.	34729	34729	0	-	.	context=CTCTGCAAGTAGGACTGTCAGGTCGCTATGAGCAGAGGACC;motif=GGNNBVNND;coverage=194;IPDRatio=0.826;id=GGNNBVNND
gi|68566501|gb|CP000077.1| Sulfolobus acidocaldarius DSM 639, complete genome	kinModCall	modified_base	34738	34738	29	-	.	context=CAGGATCGCCTCTGCAAGTAGGACTGTCAGGTCGCTATGAG;motif=GGNNBVNND;coverage=193;IPDRatio=1.53;id=GGNNBVNND
gi|68566501|gb|CP000077.1| Sulfolobus acidocaldarius DSM 639, complete genome	kinModCall	.	34756	34756	12	-	.	context=TCACAAATAATTATTTGGCAGGATCGCCTCTGCAAGTAGGA;motif=GGNNBVNND;coverage=201;IPDRatio=1.215;id=GGNNBVNND
gi|68566501|gb|CP000077.1| Sulfolobus acidocaldarius DSM 639, complete genome	kinModCall	modified_base	34758	34758	27	-	.	coverage=195;context=TTTCACAAATAATTATTTGGCAGGATCGCCTCTGCAAGTAG;IPDRatio=1.48
gi|68566501|gb|CP000077.1| Sulfolobus acidocaldarius DSM 639, complete genome	kinModCall	modified_base	34772	34772	27	+	.	coverage=161;context=GATCCTGCCAAATAATTATTTGTGAAAACTACTTAATAAAA;IPDRatio=1.62
gi|68566501|gb|CP000077.1| Sulfolobus acidocaldarius DSM 639, complete genome	kinModCall	modified_base	34779	34779	27	+	.	coverage=172;context=CCAAATAATTATTTGTGAAAACTACTTAATAAAATTGGCTA;IPDRatio=1.48
gi|68566501|gb|CP000077.1| Sulfolobus acidocaldarius DSM 639, complete genome	kinModCall	modified_base	34799	34799	22	-	.	coverage=194;context=AAAGACATAAGTTGGTGGCCTAGCCAATTTTATTAAGTAGT;IPDRatio=1.45
gi|68566501|gb|CP000077.1| Sulfolobus acidocaldarius DSM 639, complete genome	kinModCall	m4C	34801	34801	153	-	.	context=GAAAAGACATAAGTTGGTGGCCTAGCCAATTTTATTAAGTA;fracLow=0.888;motif=GGCC;coverage=200;IPDRatio=2.97;id=GGCC;fracUp=1.000;frac=1.000;identificationQv=176
gi|68566501|gb|CP000077.1| Sulfolobus acidocaldarius DSM 639, complete genome	kinModCall	m4C	34802	34802	174	+	.	context=ACTTAATAAAATTGGCTAGGCCACCAACTTATGTCTTTTCT;fracLow=0.841;motif=GGCC;coverage=182;IPDRatio=3.97;id=GGCC;fracUp=0.988;frac=0.902;identificationQv=167
gi|68566501|gb|CP000077.1| Sulfolobus acidocaldarius DSM 639, complete genome	kinModCall	.	34806	34806	77	-	.	context=GAAAAGAAAAGACATAAGTTGGTGGCCTAGCCAATTTTATT;motif=GGNNBVNND;coverage=200;IPDRatio=1.998;id=GGNNBVNND
gi|68566501|gb|CP000077.1| Sulfolobus acidocaldarius DSM 639, complete genome	kinModCall	modified_base	34851	34851	25	-	.	coverage=209;context=GGTTGGTAAAGAGGATAGAGAGAGAATTTACAGCATTCTTG;IPDRatio=1.45
gi|68566501|gb|CP000077.1| Sulfolobus acidocaldarius DSM 639, complete genome	kinModCall	.	34871	34871	11	-	.	context=AAGGTTCATAAGGATGTGAGGGTTGGTAAAGAGGATAGAGA;motif=GGNNBVNND;coverage=198;IPDRatio=1.205;id=GGNNBVNND
gi|68566501|gb|CP000077.1| Sulfolobus acidocaldarius DSM 639, complete genome	kinModCall	.	34872	34872	17	-	.	context=AAAGGTTCATAAGGATGTGAGGGTTGGTAAAGAGGATAGAG;motif=GGNNBVNND;coverage=203;IPDRatio=1.34;id=GGNNBVNND
gi|68566501|gb|CP000077.1| Sulfolobus acidocaldarius DSM 639, complete genome	kinModCall	modified_base	34889	34889	26	-	.	context=TATCCTTATCCGCTTATAAAGGTTCATAAGGATGTGAGGGT;motif=GGNNBVNND;coverage=208;IPDRatio=1.55;id=GGNNBVNND
gi|68566501|gb|CP000077.1| Sulfolobus acidocaldarius DSM 639, complete genome	kinModCall	modified_base	34896	34896	22	-	.	coverage=207;context=GAAGGGATATCCTTATCCGCTTATAAAGGTTCATAAGGATG;IPDRatio=1.41
gi|68566501|gb|CP000077.1| Sulfolobus acidocaldarius DSM 639, complete genome	kinModCall	modified_base	34928	34928	24	+	.	coverage=180;context=TATCCCTTCAGAGAAACGGGTTTTAGAACCTTTAAATACTC;IPDRatio=1.45
gi|68566501|gb|CP000077.1| Sulfolobus acidocaldarius DSM 639, complete genome	kinModCall	modified_base	34930	34930	24	+	.	coverage=186;context=TCCCTTCAGAGAAACGGGTTTTAGAACCTTTAAATACTCAA;IPDRatio=1.43
gi|68566501|gb|CP000077.1| Sulfolobus acidocaldarius DSM 639, complete genome	kinModCall	m4C	34960	34960	40	+	.	context=TAAATACTCAAATATTTTGTCGGCATTGAAGAAATCTAATC;fracLow=0.779;coverage=187;IPDRatio=1.69;fracUp=1.000;frac=1.000;identificationQv=12
gi|68566501|gb|CP000077.1| Sulfolobus acidocaldarius DSM 639, complete genome	kinModCall	modified_base	34979	34979	23	+	.	coverage=185;context=TCGGCATTGAAGAAATCTAATCTAAATAATCTTTCAGAAGG;IPDRatio=1.40
gi|68566501|gb|CP000077.1| Sulfolobus acidocaldarius DSM 639, complete genome	kinModCall	modified_base	35005	35005	27	-	.	coverage=204;context=ACTATTTTACGAATTTAAGATTAGAACCTTCTGAAAGATTA;IPDRatio=1.46
gi|68566501|gb|CP000077.1| Sulfolobus acidocaldarius DSM 639, complete genome	kinModCall	modified_base	35035	35035	23	-	.	coverage=208;context=AGGCTAGTAAATTGTTATCAGGCTTAAACTACTATTTTACG;IPDRatio=1.41
gi|68566501|gb|CP000077.1| Sulfolobus acidocaldarius DSM 639, complete genome	kinModCall	modified_base	35036	35036	28	+	.	coverage=183;context=GTAAAATAGTAGTTTAAGCCTGATAACAATTTACTAGCCTT;IPDRatio=1.61
gi|68566501|gb|CP000077.1| Sulfolobus acidocaldarius DSM 639, complete genome	kinModCall	modified_base	35052	35052	21	+	.	coverage=170;context=AGCCTGATAACAATTTACTAGCCTTCCTTGATAAAATGTAA;IPDRatio=1.41
gi|68566501|gb|CP000077.1| Sulfolobus acidocaldarius DSM 639, complete genome	kinModCall	modified_base	35057	35057	45	-	.	coverage=170;context=GAAAATTACATTTTATCAAGGAAGGCTAGTAAATTGTTATC;IPDRatio=1.86
gi|68566501|gb|CP000077.1| Sulfolobus acidocaldarius DSM 639, complete genome	kinModCall	modified_base	35058	35058	55	-	.	context=TGAAAATTACATTTTATCAAGGAAGGCTAGTAAATTGTTAT;motif=GGNNBVNND;coverage=200;IPDRatio=2.11;id=GGNNBVNND
gi|68566501|gb|CP000077.1| Sulfolobus acidocaldarius DSM 639, complete genome	kinModCall	modified_base	35080	35080	35	-	.	coverage=198;context=AGATTCTAGAAAAGAAAATAGATGAAAATTACATTTTATCA;IPDRatio=1.57
gi|68566501|gb|CP000077.1| Sulfolobus acidocaldarius DSM 639, complete genome	kinModCall	modified_base	35139	35139	21	+	.	coverage=160;context=GCGTGAACAACTCTAGAATAGTTATATCGGAATAAGCCTGT;IPDRatio=1.50
gi|68566501|gb|CP000077.1| Sulfolobus acidocaldarius DSM 639, complete genome	kinModCall	modified_base	35185	35185	22	+	.	coverage=166;context=TAAATCACTAGACTTACTGTTCTTAGAGATAAACAATAGTT;IPDRatio=1.42
gi|68566501|gb|CP000077.1| Sulfolobus acidocaldarius DSM 639, complete genome	kinModCall	.	35260	35260	3	+	.	context=TAATTGATTTTCAGCAATAAGGAATCTTAACATGTTATCTT;motif=GGNNBVNND;coverage=173;IPDRatio=1.0;id=GGNNBVNND
gi|68566501|gb|CP000077.1| Sulfolobus acidocaldarius DSM 639, complete genome	kinModCall	.	35294	35294	2	-	.	context=ATTGATAAGATACTATCATTGGAAGAAAAAGATGAAGATAA;motif=GGNNBVNND;coverage=194;IPDRatio=0.95;id=GGNNBVNND
gi|68566501|gb|CP000077.1| Sulfolobus acidocaldarius DSM 639, complete genome	kinModCall	.	35361	35361	9	-	.	context=TTTTAGTAAAAAATTAGGAAGGCATAAATCGGAATTGAAAG;motif=GGNNBVNND;coverage=193;IPDRatio=1.175;id=GGNNBVNND
gi|68566501|gb|CP000077.1| Sulfolobus acidocaldarius DSM 639, complete genome	kinModCall	.	35365	35365	4	-	.	context=GAAGTTTTAGTAAAAAATTAGGAAGGCATAAATCGGAATTG;motif=GGNNBVNND;coverage=193;IPDRatio=1.033;id=GGNNBVNND
gi|68566501|gb|CP000077.1| Sulfolobus acidocaldarius DSM 639, complete genome	kinModCall	modified_base	35427	35427	23	+	.	coverage=155;context=CATTTTCTACTAGTTTTAGTGCCAATTGTAATTCTAGCAGT;IPDRatio=1.45
gi|68566501|gb|CP000077.1| Sulfolobus acidocaldarius DSM 639, complete genome	kinModCall	modified_base	35447	35447	21	+	.	coverage=166;context=GCCAATTGTAATTCTAGCAGTTGCATCAATAATTCTATTCT;IPDRatio=1.45
gi|68566501|gb|CP000077.1| Sulfolobus acidocaldarius DSM 639, complete genome	kinModCall	.	35474	35474	9	+	.	context=AATAATTCTATTCTTTCCTTGGCGTAATTACCTGGACTAAA;motif=GGNNBVNND;coverage=168;IPDRatio=1.194;id=GGNNBVNND
gi|68566501|gb|CP000077.1| Sulfolobus acidocaldarius DSM 639, complete genome	kinModCall	modified_base	35484	35484	25	+	.	coverage=174;context=TTCTTTCCTTGGCGTAATTACCTGGACTAAAAATATGAACT;IPDRatio=1.46
gi|68566501|gb|CP000077.1| Sulfolobus acidocaldarius DSM 639, complete genome	kinModCall	modified_base	35485	35485	30	-	.	coverage=181;context=TAGTTCATATTTTTAGTCCAGGTAATTACGCCAAGGAAAGA;IPDRatio=1.57
gi|68566501|gb|CP000077.1| Sulfolobus acidocaldarius DSM 639, complete genome	kinModCall	.	35487	35487	17	+	.	context=TTTCCTTGGCGTAATTACCTGGACTAAAAATATGAACTAAT;motif=GGNNBVNND;coverage=169;IPDRatio=1.323;id=GGNNBVNND
gi|68566501|gb|CP000077.1| Sulfolobus acidocaldarius DSM 639, complete genome	kinModCall	modified_base	35568	35568	21	-	.	coverage=189;context=GAGGCAAGGTGTCATATTTATAGTAAATGCTAAAGCGATAG;IPDRatio=1.39
gi|68566501|gb|CP000077.1| Sulfolobus acidocaldarius DSM 639, complete genome	kinModCall	.	35581	35581	16	-	.	context=GGGTTAAGGAAACGAGGCAAGGTGTCATATTTATAGTAAAT;motif=GGNNBVNND;coverage=183;IPDRatio=1.391;id=GGNNBVNND
gi|68566501|gb|CP000077.1| Sulfolobus acidocaldarius DSM 639, complete genome	kinModCall	m6A	35587	35587	24	-	.	context=GTATGTGGGTTAAGGAAACGAGGCAAGGTGTCATATTTATA;fracLow=0.271;coverage=195;IPDRatio=1.69;fracUp=0.513;frac=0.392;identificationQv=20
gi|68566501|gb|CP000077.1| Sulfolobus acidocaldarius DSM 639, complete genome	kinModCall	.	35601	35601	4	-	.	context=GGCTATAGATGGAGGTATGTGGGTTAAGGAAACGAGGCAAG;motif=GGNNBVNND;coverage=191;IPDRatio=1.043;id=GGNNBVNND
gi|68566501|gb|CP000077.1| Sulfolobus acidocaldarius DSM 639, complete genome	kinModCall	.	35608	35608	11	-	.	context=AGTTATTGGCTATAGATGGAGGTATGTGGGTTAAGGAAACG;motif=GGNNBVNND;coverage=188;IPDRatio=1.208;id=GGNNBVNND
gi|68566501|gb|CP000077.1| Sulfolobus acidocaldarius DSM 639, complete genome	kinModCall	.	35667	35667	15	-	.	context=AAGTATTCTTAATGAACTGTGGATTAATTACTCTCCTGAAA;motif=GGNNBVNND;coverage=186;IPDRatio=1.336;id=GGNNBVNND
gi|68566501|gb|CP000077.1| Sulfolobus acidocaldarius DSM 639, complete genome	kinModCall	.	35723	35723	2	+	.	context=AATTCCTTGTGTATTGTATAGGAATCCCTCATTATTTTCTC;motif=GGNNBVNND;coverage=157;IPDRatio=0.938;id=GGNNBVNND
gi|68566501|gb|CP000077.1| Sulfolobus acidocaldarius DSM 639, complete genome	kinModCall	.	35729	35729	3	-	.	context=ATGAAGGAGAAAATAATGAGGGATTCCTATACAATACACAA;motif=GGNNBVNND;coverage=169;IPDRatio=1.004;id=GGNNBVNND
gi|68566501|gb|CP000077.1| Sulfolobus acidocaldarius DSM 639, complete genome	kinModCall	modified_base	35753	35753	36	+	.	coverage=154;context=ATTATTTTCTCCTTCATTTTGATTAGTTCTTCATATGCCTT;IPDRatio=1.64
gi|68566501|gb|CP000077.1| Sulfolobus acidocaldarius DSM 639, complete genome	kinModCall	.	35771	35771	7	-	.	context=TGTCAAGTTATGATAGATAAGGCATATGAAGAACTAATCAA;motif=GGNNBVNND;coverage=179;IPDRatio=1.116;id=GGNNBVNND
gi|68566501|gb|CP000077.1| Sulfolobus acidocaldarius DSM 639, complete genome	kinModCall	.	35793	35793	2	-	.	context=GGAGACACTAGTAAGGTAGAGGTGTCAAGTTATGATAGATA;motif=GGNNBVNND;coverage=173;IPDRatio=0.964;id=GGNNBVNND
gi|68566501|gb|CP000077.1| Sulfolobus acidocaldarius DSM 639, complete genome	kinModCall	.	35799	35799	4	-	.	context=AAGAAGGGAGACACTAGTAAGGTAGAGGTGTCAAGTTATGA;motif=GGNNBVNND;coverage=176;IPDRatio=1.024;id=GGNNBVNND
gi|68566501|gb|CP000077.1| Sulfolobus acidocaldarius DSM 639, complete genome	kinModCall	.	35847	35847	2	-	.	context=CATGATCAAGAATTGATTCAGGCAGGCGACTATATCATAAG;motif=GGNNBVNND;coverage=176;IPDRatio=0.955;id=GGNNBVNND
gi|68566501|gb|CP000077.1| Sulfolobus acidocaldarius DSM 639, complete genome	kinModCall	modified_base	35885	35885	21	+	.	coverage=157;context=ATGTGTGACTAAAATTATTTGAGGAACAATCTCTATGGCAC;IPDRatio=1.45
gi|68566501|gb|CP000077.1| Sulfolobus acidocaldarius DSM 639, complete genome	kinModCall	.	35959	35959	11	+	.	context=ACTCATCAAGATTTACAGTAGGTTCATCAAGTATTAATGTG;motif=GGNNBVNND;coverage=153;IPDRatio=1.307;id=GGNNBVNND
gi|68566501|gb|CP000077.1| Sulfolobus acidocaldarius DSM 639, complete genome	kinModCall	modified_base	35969	35969	22	+	.	coverage=144;context=ATTTACAGTAGGTTCATCAAGTATTAATGTGGAAAATTGAT;IPDRatio=1.48
gi|68566501|gb|CP000077.1| Sulfolobus acidocaldarius DSM 639, complete genome	kinModCall	modified_base	35978	35978	21	+	.	coverage=152;context=AGGTTCATCAAGTATTAATGTGGAAAATTGATTCATAAGAG;IPDRatio=1.44
gi|68566501|gb|CP000077.1| Sulfolobus acidocaldarius DSM 639, complete genome	kinModCall	modified_base	36016	36016	27	-	.	coverage=170;context=TTCCATTGCGTTAGCATTGAGGTTAGCTATTGCAAAAGCTC;IPDRatio=1.47
gi|68566501|gb|CP000077.1| Sulfolobus acidocaldarius DSM 639, complete genome	kinModCall	modified_base	36029	36029	22	+	.	coverage=156;context=AGCTAACCTCAATGCTAACGCAATGGAAATTCTTTCACCAC;IPDRatio=1.44
gi|68566501|gb|CP000077.1| Sulfolobus acidocaldarius DSM 639, complete genome	kinModCall	modified_base	36041	36041	27	+	.	coverage=157;context=TGCTAACGCAATGGAAATTCTTTCACCACCACTTAATGCAT;IPDRatio=1.52
gi|68566501|gb|CP000077.1| Sulfolobus acidocaldarius DSM 639, complete genome	kinModCall	.	36132	36132	18	-	.	context=TTTGATTTATCTTTCTCAGCGGTAGAGATTGATTTCGTTGG;motif=GGNNBVNND;coverage=176;IPDRatio=1.4;id=GGNNBVNND
gi|68566501|gb|CP000077.1| Sulfolobus acidocaldarius DSM 639, complete genome	kinModCall	modified_base	36156	36156	23	+	.	coverage=156;context=GAGAAAGATAAATCAAATTTGGCTATTACTTCGTTCACATT;IPDRatio=1.40
gi|68566501|gb|CP000077.1| Sulfolobus acidocaldarius DSM 639, complete genome	kinModCall	.	36193	36193	2	-	.	context=CCACATAATGAATATTGTCAGGAATCAAATAGAGAATAATG;motif=GGNNBVNND;coverage=174;IPDRatio=0.935;id=GGNNBVNND
gi|68566501|gb|CP000077.1| Sulfolobus acidocaldarius DSM 639, complete genome	kinModCall	.	36272	36272	7	+	.	context=TTGAAGCTTGCTTATCCCTAGGTTTAACTTACTTTCCTCAT;motif=GGNNBVNND;coverage=156;IPDRatio=1.126;id=GGNNBVNND
gi|68566501|gb|CP000077.1| Sulfolobus acidocaldarius DSM 639, complete genome	kinModCall	.	36365	36365	6	-	.	context=CAGACAAAGGTAAAATAAAGGGAAGCTTAGAAGAAAAGATA;motif=GGNNBVNND;coverage=163;IPDRatio=1.096;id=GGNNBVNND
gi|68566501|gb|CP000077.1| Sulfolobus acidocaldarius DSM 639, complete genome	kinModCall	modified_base	36367	36367	21	+	.	coverage=149;context=TCTTTTCTTCTAAGCTTCCCTTTATTTTACCTTTGTCTGCT;IPDRatio=1.37
gi|68566501|gb|CP000077.1| Sulfolobus acidocaldarius DSM 639, complete genome	kinModCall	modified_base	36396	36396	30	-	.	coverage=174;context=AAACTTTCCAAGATTTTATCAGGTATTGAAGCAGACAAAGG;IPDRatio=1.52
gi|68566501|gb|CP000077.1| Sulfolobus acidocaldarius DSM 639, complete genome	kinModCall	modified_base	36414	36414	23	-	.	coverage=163;context=TTAGAAGAGATTATAGACAAACTTTCCAAGATTTTATCAGG;IPDRatio=1.45
gi|68566501|gb|CP000077.1| Sulfolobus acidocaldarius DSM 639, complete genome	kinModCall	modified_base	36429	36429	21	+	.	coverage=151;context=GAAAGTTTGTCTATAATCTCTTCTAACTGTTTATACCTTTT;IPDRatio=1.41
gi|68566501|gb|CP000077.1| Sulfolobus acidocaldarius DSM 639, complete genome	kinModCall	modified_base	36436	36436	28	-	.	coverage=172;context=CAGTGAAAAAAGGTATAAACAGTTAGAAGAGATTATAGACA;IPDRatio=1.46
gi|68566501|gb|CP000077.1| Sulfolobus acidocaldarius DSM 639, complete genome	kinModCall	modified_base	36443	36443	32	-	.	coverage=166;context=TTGGATACAGTGAAAAAAGGTATAAACAGTTAGAAGAGATT;IPDRatio=1.57
gi|68566501|gb|CP000077.1| Sulfolobus acidocaldarius DSM 639, complete genome	kinModCall	modified_base	36444	36444	30	-	.	coverage=121;context=CTTGGATACAGTGAAAAAAGGTATAAACAGTTAGAAGAGAT;IPDRatio=1.60
gi|68566501|gb|CP000077.1| Sulfolobus acidocaldarius DSM 639, complete genome	kinModCall	m6A	36446	36446	46	-	.	context=AACTTGGATACAGTGAAAAAAGGTATAAACAGTTAGAAGAG;fracLow=0.277;coverage=158;IPDRatio=1.83;fracUp=0.553;frac=0.430;identificationQv=38
gi|68566501|gb|CP000077.1| Sulfolobus acidocaldarius DSM 639, complete genome	kinModCall	.	36501	36501	4	-	.	context=GAAGAGTATGAAAAGTTAAAGGAAGAAGAAGATGCGTTACT;motif=GGNNBVNND;coverage=167;IPDRatio=1.048;id=GGNNBVNND
gi|68566501|gb|CP000077.1| Sulfolobus acidocaldarius DSM 639, complete genome	kinModCall	.	36522	36522	8	-	.	context=ACAAGAATGAAAGGACTAAAGGAAGAGTATGAAAAGTTAAA;motif=GGNNBVNND;coverage=163;IPDRatio=1.195;id=GGNNBVNND
gi|68566501|gb|CP000077.1| Sulfolobus acidocaldarius DSM 639, complete genome	kinModCall	.	36530	36530	6	-	.	context=AAGAAATTACAAGAATGAAAGGACTAAAGGAAGAGTATGAA;motif=GGNNBVNND;coverage=161;IPDRatio=1.104;id=GGNNBVNND
gi|68566501|gb|CP000077.1| Sulfolobus acidocaldarius DSM 639, complete genome	kinModCall	.	36552	36552	1	-	.	context=ATAGAGTATGAGAGGTTAAAGGAAGAAATTACAAGAATGAA;motif=GGNNBVNND;coverage=164;IPDRatio=0.887;id=GGNNBVNND
gi|68566501|gb|CP000077.1| Sulfolobus acidocaldarius DSM 639, complete genome	kinModCall	modified_base	36585	36585	26	-	.	coverage=168;context=AGAAGGAGGATAAGTGAACTGGAGAAACTTAAAATAGAGTA;IPDRatio=1.48
gi|68566501|gb|CP000077.1| Sulfolobus acidocaldarius DSM 639, complete genome	kinModCall	.	36601	36601	3	-	.	context=TCTGGAAGAGAGAATAAGAAGGAGGATAAGTGAACTGGAGA;motif=GGNNBVNND;coverage=164;IPDRatio=0.99;id=GGNNBVNND
gi|68566501|gb|CP000077.1| Sulfolobus acidocaldarius DSM 639, complete genome	kinModCall	.	36618	36618	3	-	.	context=TTAAAATCCCTTGTCAGTCTGGAAGAGAGAATAAGAAGGAG;motif=GGNNBVNND;coverage=166;IPDRatio=1.008;id=GGNNBVNND
gi|68566501|gb|CP000077.1| Sulfolobus acidocaldarius DSM 639, complete genome	kinModCall	.	36646	36646	2	+	.	context=CAAGGGATTTTAAATCAGCTGGCAGAAATTGATATTTAGCC;motif=GGNNBVNND;coverage=142;IPDRatio=0.954;id=GGNNBVNND
gi|68566501|gb|CP000077.1| Sulfolobus acidocaldarius DSM 639, complete genome	kinModCall	modified_base	36667	36667	27	+	.	coverage=144;context=GCAGAAATTGATATTTAGCCTTGTAATCATTATAACTCTTT;IPDRatio=1.58
gi|68566501|gb|CP000077.1| Sulfolobus acidocaldarius DSM 639, complete genome	kinModCall	.	36738	36738	1	-	.	context=ATACTTGAAGAAGACATACAGGAACAAGAACAAAGACTGAA;motif=GGNNBVNND;coverage=173;IPDRatio=0.911;id=GGNNBVNND
gi|68566501|gb|CP000077.1| Sulfolobus acidocaldarius DSM 639, complete genome	kinModCall	.	36780	36780	8	-	.	context=GAGCTTATTGATTACCACGAGGAGTATCTTAAGAATTCTGA;motif=GGNNBVNND;coverage=163;IPDRatio=1.151;id=GGNNBVNND
gi|68566501|gb|CP000077.1| Sulfolobus acidocaldarius DSM 639, complete genome	kinModCall	modified_base	36864	36864	22	+	.	coverage=142;context=AAAAGTGAGAGGATTTCATTTTGTAACTTATTTTTCTCTTC;IPDRatio=1.46
gi|68566501|gb|CP000077.1| Sulfolobus acidocaldarius DSM 639, complete genome	kinModCall	modified_base	36871	36871	21	-	.	coverage=164;context=ACTAGAGGAAGAGAAAAATAAGTTACAAAATGAAATCCTCT;IPDRatio=1.44
gi|68566501|gb|CP000077.1| Sulfolobus acidocaldarius DSM 639, complete genome	kinModCall	.	36885	36885	10	-	.	context=AAAGAGTTACAACGACTAGAGGAAGAGAAAAATAAGTTACA;motif=GGNNBVNND;coverage=170;IPDRatio=1.194;id=GGNNBVNND
gi|68566501|gb|CP000077.1| Sulfolobus acidocaldarius DSM 639, complete genome	kinModCall	.	36926	36926	14	-	.	context=AGAAAAGGAGTAAAGAGAAAGGTATATATGAAGCTAAACTC;motif=GGNNBVNND;coverage=160;IPDRatio=1.337;id=GGNNBVNND
gi|68566501|gb|CP000077.1| Sulfolobus acidocaldarius DSM 639, complete genome	kinModCall	.	36940	36940	6	-	.	context=ACAGTTAGAGTTGCAGAAAAGGAGTAAAGAGAAAGGTATAT;motif=GGNNBVNND;coverage=167;IPDRatio=1.108;id=GGNNBVNND
gi|68566501|gb|CP000077.1| Sulfolobus acidocaldarius DSM 639, complete genome	kinModCall	modified_base	36971	36971	23	+	.	coverage=137;context=CTCTAACTGTAATTTATTTCTAGTGGCTTCCAGCTCTTCTC;IPDRatio=1.51
gi|68566501|gb|CP000077.1| Sulfolobus acidocaldarius DSM 639, complete genome	kinModCall	.	36975	36975	2	+	.	context=AACTGTAATTTATTTCTAGTGGCTTCCAGCTCTTCTCTTTC;motif=GGNNBVNND;coverage=140;IPDRatio=0.929;id=GGNNBVNND
gi|68566501|gb|CP000077.1| Sulfolobus acidocaldarius DSM 639, complete genome	kinModCall	modified_base	36975	36975	22	-	.	coverage=154;context=GAAAGAGAAGAGCTGGAAGCCACTAGAAATAAATTACAGTT;IPDRatio=1.47
gi|68566501|gb|CP000077.1| Sulfolobus acidocaldarius DSM 639, complete genome	kinModCall	modified_base	37025	37025	21	+	.	coverage=139;context=AGAATTTATTCTAGCTTGAAGAGCAGTAATCTGTTTGTTTA;IPDRatio=1.41
gi|68566501|gb|CP000077.1| Sulfolobus acidocaldarius DSM 639, complete genome	kinModCall	.	37074	37074	1	-	.	context=GAGCATAAAGCGAAAATCAGGGAGGAAATAAAAGTACAATT;motif=GGNNBVNND;coverage=155;IPDRatio=0.866;id=GGNNBVNND
gi|68566501|gb|CP000077.1| Sulfolobus acidocaldarius DSM 639, complete genome	kinModCall	.	37075	37075	3	-	.	context=TGAGCATAAAGCGAAAATCAGGGAGGAAATAAAAGTACAAT;motif=GGNNBVNND;coverage=164;IPDRatio=1.005;id=GGNNBVNND
gi|68566501|gb|CP000077.1| Sulfolobus acidocaldarius DSM 639, complete genome	kinModCall	modified_base	37094	37094	22	+	.	coverage=147;context=CCTGATTTTCGCTTTATGCTCACTATCTAAAGGTCTTCCAC;IPDRatio=1.45
gi|68566501|gb|CP000077.1| Sulfolobus acidocaldarius DSM 639, complete genome	kinModCall	.	37112	37112	5	-	.	context=ACGATAGATGCCCCATTTGTGGAAGACCTTTAGATAGTGAG;motif=GGNNBVNND;coverage=171;IPDRatio=1.08;id=GGNNBVNND
gi|68566501|gb|CP000077.1| Sulfolobus acidocaldarius DSM 639, complete genome	kinModCall	modified_base	37119	37119	49	+	.	context=TCTAAAGGTCTTCCACAAATGGGGCATCTATCGTCTTCAAT;motif=GGNNBVNND;coverage=142;IPDRatio=2.56;id=GGNNBVNND
gi|68566501|gb|CP000077.1| Sulfolobus acidocaldarius DSM 639, complete genome	kinModCall	.	37121	37121	11	+	.	context=TAAAGGTCTTCCACAAATGGGGCATCTATCGTCTTCAATTG;motif=GGNNBVNND;coverage=125;IPDRatio=1.356;id=GGNNBVNND
gi|68566501|gb|CP000077.1| Sulfolobus acidocaldarius DSM 639, complete genome	kinModCall	modified_base	37164	37164	38	+	.	coverage=137;context=TTTAAATTATTGTAAATCTTGAGTGTCTGTTCCTTTCTTCC;IPDRatio=1.70
gi|68566501|gb|CP000077.1| Sulfolobus acidocaldarius DSM 639, complete genome	kinModCall	modified_base	37166	37166	31	+	.	coverage=135;context=TAAATTATTGTAAATCTTGAGTGTCTGTTCCTTTCTTCCAT;IPDRatio=1.66
gi|68566501|gb|CP000077.1| Sulfolobus acidocaldarius DSM 639, complete genome	kinModCall	modified_base	37170	37170	21	-	.	coverage=168;context=CTAAATGGAAGAAAGGAACAGACACTCAAGATTTACAATAA;IPDRatio=1.40
gi|68566501|gb|CP000077.1| Sulfolobus acidocaldarius DSM 639, complete genome	kinModCall	.	37184	37184	12	-	.	context=ACAGAAGAGGAGACCTAAATGGAAGAAAGGAACAGACACTC;motif=GGNNBVNND;coverage=175;IPDRatio=1.26;id=GGNNBVNND
gi|68566501|gb|CP000077.1| Sulfolobus acidocaldarius DSM 639, complete genome	kinModCall	modified_base	37192	37192	22	-	.	coverage=176;context=ACTTTTGGACAGAAGAGGAGACCTAAATGGAAGAAAGGAAC;IPDRatio=1.43
gi|68566501|gb|CP000077.1| Sulfolobus acidocaldarius DSM 639, complete genome	kinModCall	modified_base	37389	37389	26	-	.	coverage=173;context=GAAAAGAGAAAGAAAGAGTTAGAAGAGAAAGAAAAACAATA;IPDRatio=1.52
gi|68566501|gb|CP000077.1| Sulfolobus acidocaldarius DSM 639, complete genome	kinModCall	modified_base	37391	37391	26	-	.	coverage=172;context=TAGAAAAGAGAAAGAAAGAGTTAGAAGAGAAAGAAAAACAA;IPDRatio=1.45
gi|68566501|gb|CP000077.1| Sulfolobus acidocaldarius DSM 639, complete genome	kinModCall	modified_base	37460	37460	54	-	.	coverage=171;context=TAAAAAGAAAGAAAGAGAAGTTGAAGAGAAAGAAAGAGTTA;IPDRatio=2.39
gi|68566501|gb|CP000077.1| Sulfolobus acidocaldarius DSM 639, complete genome	kinModCall	modified_base	37461	37461	165	-	.	coverage=170;context=CTAAAAAGAAAGAAAGAGAAGTTGAAGAGAAAGAAAGAGTT;IPDRatio=9.75
gi|68566501|gb|CP000077.1| Sulfolobus acidocaldarius DSM 639, complete genome	kinModCall	modified_base	37462	37462	21	-	.	coverage=169;context=CCTAAAAAGAAAGAAAGAGAAGTTGAAGAGAAAGAAAGAGT;IPDRatio=1.54
gi|68566501|gb|CP000077.1| Sulfolobus acidocaldarius DSM 639, complete genome	kinModCall	m6A	37483	37483	71	-	.	context=AATAAATGTGGTAGAAAATGACCTAAAAAGAAAGAAAGAGA;fracLow=0.338;coverage=176;IPDRatio=2.17;fracUp=0.579;frac=0.457;identificationQv=38
gi|68566501|gb|CP000077.1| Sulfolobus acidocaldarius DSM 639, complete genome	kinModCall	modified_base	37487	37487	27	+	.	coverage=147;context=TTTCTTTCTTTTTAGGTCATTTTCTACCACATTTATTTGGG;IPDRatio=1.61
gi|68566501|gb|CP000077.1| Sulfolobus acidocaldarius DSM 639, complete genome	kinModCall	.	37494	37494	17	-	.	context=TTAAAATCCCAAATAAATGTGGTAGAAAATGACCTAAAAAG;motif=GGNNBVNND;coverage=175;IPDRatio=1.404;id=GGNNBVNND
gi|68566501|gb|CP000077.1| Sulfolobus acidocaldarius DSM 639, complete genome	kinModCall	modified_base	37495	37495	29	-	.	coverage=170;context=TTTAAAATCCCAAATAAATGTGGTAGAAAATGACCTAAAAA;IPDRatio=1.59
gi|68566501|gb|CP000077.1| Sulfolobus acidocaldarius DSM 639, complete genome	kinModCall	modified_base	37534	37534	24	-	.	coverage=176;context=AATAAGTAGTTTTAAGAGTATTCTTGTTCAGATAGATTCTT;IPDRatio=1.41
gi|68566501|gb|CP000077.1| Sulfolobus acidocaldarius DSM 639, complete genome	kinModCall	modified_base	37540	37540	26	+	.	coverage=147;context=CTATCTGAACAAGAATACTCTTAAAACTACTTATTGTGTTG;IPDRatio=1.56
gi|68566501|gb|CP000077.1| Sulfolobus acidocaldarius DSM 639, complete genome	kinModCall	modified_base	37587	37587	22	-	.	coverage=168;context=AAAATAGAGACAGAAGTTAAAGAATTAGACGAGAACAGAGA;IPDRatio=1.42
gi|68566501|gb|CP000077.1| Sulfolobus acidocaldarius DSM 639, complete genome	kinModCall	modified_base	37616	37616	30	-	.	coverage=163;context=ATTTTGAAGAAAAGGAAAAAAGATATAATAAAATAGAGACA;IPDRatio=1.52
gi|68566501|gb|CP000077.1| Sulfolobus acidocaldarius DSM 639, complete genome	kinModCall	modified_base	37638	37638	23	-	.	coverage=169;context=GAGATCGCTTTAAGGCTAAAGGATTTTGAAGAAAAGGAAAA;IPDRatio=1.41
gi|68566501|gb|CP000077.1| Sulfolobus acidocaldarius DSM 639, complete genome	kinModCall	modified_base	37648	37648	22	-	.	coverage=157;context=AAAAATTGAAGAGATCGCTTTAAGGCTAAAGGATTTTGAAG;IPDRatio=1.38
gi|68566501|gb|CP000077.1| Sulfolobus acidocaldarius DSM 639, complete genome	kinModCall	modified_base	37649	37649	30	-	.	coverage=173;context=AAAAAATTGAAGAGATCGCTTTAAGGCTAAAGGATTTTGAA;IPDRatio=1.50
gi|68566501|gb|CP000077.1| Sulfolobus acidocaldarius DSM 639, complete genome	kinModCall	m4C	37652	37652	61	+	.	context=AAAATCCTTTAGCCTTAAAGCGATCTCTTCAATTTTTTTAT;fracLow=0.424;coverage=153;IPDRatio=2.04;fracUp=0.815;frac=0.627;identificationQv=33
gi|68566501|gb|CP000077.1| Sulfolobus acidocaldarius DSM 639, complete genome	kinModCall	modified_base	37678	37678	43	-	.	coverage=175;context=CTTATCAGGGGAATTAAGTGTTGTAAATAAAAAAATTGAAG;IPDRatio=1.77
gi|68566501|gb|CP000077.1| Sulfolobus acidocaldarius DSM 639, complete genome	kinModCall	modified_base	37691	37691	23	-	.	coverage=171;context=TTCAATATGATATCTTATCAGGGGAATTAAGTGTTGTAAAT;IPDRatio=1.47
gi|68566501|gb|CP000077.1| Sulfolobus acidocaldarius DSM 639, complete genome	kinModCall	modified_base	37713	37713	31	-	.	context=AATAGAATTAAAGAAATTAAGGTTCAATATGATATCTTATC;motif=GGNNBVNND;coverage=179;IPDRatio=1.64;id=GGNNBVNND
gi|68566501|gb|CP000077.1| Sulfolobus acidocaldarius DSM 639, complete genome	kinModCall	.	37764	37764	18	-	.	context=AGAGAAGCTAAAGAGAAAGAGGATGAACTAAATCAATATAA;motif=GGNNBVNND;coverage=176;IPDRatio=1.396;id=GGNNBVNND
gi|68566501|gb|CP000077.1| Sulfolobus acidocaldarius DSM 639, complete genome	kinModCall	modified_base	37786	37786	22	-	.	coverage=180;context=GGTAAAACTAGAAAACATAGAGAGAGAAGCTAAAGAGAAAG;IPDRatio=1.40
gi|68566501|gb|CP000077.1| Sulfolobus acidocaldarius DSM 639, complete genome	kinModCall	modified_base	37855	37855	25	-	.	coverage=174;context=TATAAAGGATATACTAAAGAGGGAAGAAGCTGAAATAGACA;IPDRatio=1.48
gi|68566501|gb|CP000077.1| Sulfolobus acidocaldarius DSM 639, complete genome	kinModCall	modified_base	37885	37885	23	-	.	coverage=172;context=ATTAACCGATAGAATAAGAAGCTTACAAAGTATAAAGGATA;IPDRatio=1.44
gi|68566501|gb|CP000077.1| Sulfolobus acidocaldarius DSM 639, complete genome	kinModCall	modified_base	37896	37896	22	-	.	coverage=178;context=TTAATAAAAGTATTAACCGATAGAATAAGAAGCTTACAAAG;IPDRatio=1.48
gi|68566501|gb|CP000077.1| Sulfolobus acidocaldarius DSM 639, complete genome	kinModCall	modified_base	37906	37906	23	-	.	coverage=178;context=TATACACTCCTTAATAAAAGTATTAACCGATAGAATAAGAA;IPDRatio=1.45
gi|68566501|gb|CP000077.1| Sulfolobus acidocaldarius DSM 639, complete genome	kinModCall	.	37917	37917	8	+	.	context=TCGGTTAATACTTTTATTAAGGAGTGTATAGGTCCATTACT;motif=GGNNBVNND;coverage=160;IPDRatio=1.158;id=GGNNBVNND
gi|68566501|gb|CP000077.1| Sulfolobus acidocaldarius DSM 639, complete genome	kinModCall	.	37927	37927	6	+	.	context=CTTTTATTAAGGAGTGTATAGGTCCATTACTTTCTCTGAGC;motif=GGNNBVNND;coverage=149;IPDRatio=1.119;id=GGNNBVNND
gi|68566501|gb|CP000077.1| Sulfolobus acidocaldarius DSM 639, complete genome	kinModCall	modified_base	37986	37986	31	-	.	coverage=167;context=GTATTTTCTGACTTTCCTGAGGTCATGAAAGAATTGCTAAA;IPDRatio=1.64
gi|68566501|gb|CP000077.1| Sulfolobus acidocaldarius DSM 639, complete genome	kinModCall	modified_base	37990	37990	22	-	.	coverage=158;context=AAGCGTATTTTCTGACTTTCCTGAGGTCATGAAAGAATTGC;IPDRatio=1.44
gi|68566501|gb|CP000077.1| Sulfolobus acidocaldarius DSM 639, complete genome	kinModCall	modified_base	37991	37991	21	-	.	coverage=177;context=AAAGCGTATTTTCTGACTTTCCTGAGGTCATGAAAGAATTG;IPDRatio=1.36
gi|68566501|gb|CP000077.1| Sulfolobus acidocaldarius DSM 639, complete genome	kinModCall	modified_base	38008	38008	35	-	.	coverage=173;context=AGGTCAAGGTAGTGTAGAAAGCGTATTTTCTGACTTTCCTG;IPDRatio=1.60
gi|68566501|gb|CP000077.1| Sulfolobus acidocaldarius DSM 639, complete genome	kinModCall	modified_base	38017	38017	24	-	.	coverage=169;context=AACAATTATAGGTCAAGGTAGTGTAGAAAGCGTATTTTCTG;IPDRatio=1.46
gi|68566501|gb|CP000077.1| Sulfolobus acidocaldarius DSM 639, complete genome	kinModCall	modified_base	38046	38046	22	-	.	coverage=161;context=GGCTTCGATCATAAAATTTTGATGTCTACAACAATTATAGG;IPDRatio=1.41
gi|68566501|gb|CP000077.1| Sulfolobus acidocaldarius DSM 639, complete genome	kinModCall	modified_base	38063	38063	31	-	.	coverage=169;context=AGATAAAGGAGATCCTGGGCTTCGATCATAAAATTTTGATG;IPDRatio=1.57
gi|68566501|gb|CP000077.1| Sulfolobus acidocaldarius DSM 639, complete genome	kinModCall	.	38066	38066	19	-	.	context=ACAAGATAAAGGAGATCCTGGGCTTCGATCATAAAATTTTG;motif=GGNNBVNND;coverage=167;IPDRatio=1.41;id=GGNNBVNND
gi|68566501|gb|CP000077.1| Sulfolobus acidocaldarius DSM 639, complete genome	kinModCall	modified_base	38067	38067	40	+	.	coverage=136;context=AAAATTTTATGATCGAAGCCCAGGATCTCCTTTATCTTGTT;IPDRatio=1.77
gi|68566501|gb|CP000077.1| Sulfolobus acidocaldarius DSM 639, complete genome	kinModCall	modified_base	38068	38068	32	-	.	coverage=167;context=TAACAAGATAAAGGAGATCCTGGGCTTCGATCATAAAATTT;IPDRatio=1.66
gi|68566501|gb|CP000077.1| Sulfolobus acidocaldarius DSM 639, complete genome	kinModCall	m6A	38071	38071	76	+	.	context=TTTTATGATCGAAGCCCAGGATCTCCTTTATCTTGTTATTA;fracLow=0.258;motif=GGATCY;coverage=157;IPDRatio=2.27;id=GGATCY;fracUp=0.489;frac=0.375;identificationQv=5
gi|68566501|gb|CP000077.1| Sulfolobus acidocaldarius DSM 639, complete genome	kinModCall	modified_base	38071	38071	39	-	.	coverage=170;context=TAATAACAAGATAAAGGAGATCCTGGGCTTCGATCATAAAA;IPDRatio=1.69
gi|68566501|gb|CP000077.1| Sulfolobus acidocaldarius DSM 639, complete genome	kinModCall	modified_base	38072	38072	99	-	.	context=TTAATAACAAGATAAAGGAGATCCTGGGCTTCGATCATAAA;motif=AGATCC;coverage=168;IPDRatio=2.51;id=AGATCC
gi|68566501|gb|CP000077.1| Sulfolobus acidocaldarius DSM 639, complete genome	kinModCall	modified_base	38076	38076	34	-	.	coverage=169;context=ACTGTTAATAACAAGATAAAGGAGATCCTGGGCTTCGATCA;IPDRatio=1.61
gi|68566501|gb|CP000077.1| Sulfolobus acidocaldarius DSM 639, complete genome	kinModCall	modified_base	38078	38078	21	-	.	coverage=173;context=CGACTGTTAATAACAAGATAAAGGAGATCCTGGGCTTCGAT;IPDRatio=1.45
gi|68566501|gb|CP000077.1| Sulfolobus acidocaldarius DSM 639, complete genome	kinModCall	modified_base	38094	38094	33	-	.	coverage=171;context=CTAGCTAGACAATCTACGACTGTTAATAACAAGATAAAGGA;IPDRatio=1.63
gi|68566501|gb|CP000077.1| Sulfolobus acidocaldarius DSM 639, complete genome	kinModCall	.	38133	38133	5	-	.	context=GACACAATATCTTTGTTAAAGGAAGGAAAGATCATAACACT;motif=GGNNBVNND;coverage=175;IPDRatio=1.056;id=GGNNBVNND
gi|68566501|gb|CP000077.1| Sulfolobus acidocaldarius DSM 639, complete genome	kinModCall	.	38155	38155	5	-	.	context=AAATGTAGGTGAGACAAGCAGGGACACAATATCTTTGTTAA;motif=GGNNBVNND;coverage=173;IPDRatio=1.072;id=GGNNBVNND
gi|68566501|gb|CP000077.1| Sulfolobus acidocaldarius DSM 639, complete genome	kinModCall	modified_base	38169	38169	26	-	.	coverage=175;context=TACCTTATAGATAGAAATGTAGGTGAGACAAGCAGGGACAC;IPDRatio=1.45
gi|68566501|gb|CP000077.1| Sulfolobus acidocaldarius DSM 639, complete genome	kinModCall	.	38186	38186	7	+	.	context=ACCTACATTTCTATCTATAAGGTATGTGTCGCCATTGATCT;motif=GGNNBVNND;coverage=157;IPDRatio=1.146;id=GGNNBVNND
gi|68566501|gb|CP000077.1| Sulfolobus acidocaldarius DSM 639, complete genome	kinModCall	m4C	38196	38196	38	-	.	context=ATAAAATTCGAGATCAATGGCGACACATACCTTATAGATAG;fracLow=0.308;coverage=174;IPDRatio=1.68;fracUp=0.668;frac=0.496;identificationQv=14
gi|68566501|gb|CP000077.1| Sulfolobus acidocaldarius DSM 639, complete genome	kinModCall	m4C	38208	38208	55	-	.	context=GGACAAGTTTCAATAAAATTCGAGATCAATGGCGACACATA;fracLow=0.796;coverage=177;IPDRatio=1.95;fracUp=1.000;frac=1.000;identificationQv=23
gi|68566501|gb|CP000077.1| Sulfolobus acidocaldarius DSM 639, complete genome	kinModCall	modified_base	38217	38217	24	-	.	coverage=175;context=AAGAAAAGCGGACAAGTTTCAATAAAATTCGAGATCAATGG;IPDRatio=1.43
gi|68566501|gb|CP000077.1| Sulfolobus acidocaldarius DSM 639, complete genome	kinModCall	modified_base	38227	38227	30	-	.	coverage=149;context=AAAGAAAGGAAAGAAAAGCGGACAAGTTTCAATAAAATTCG;IPDRatio=1.53
gi|68566501|gb|CP000077.1| Sulfolobus acidocaldarius DSM 639, complete genome	kinModCall	modified_base	38253	38253	43	-	.	coverage=173;context=GACATAGGTAAAAATGAAGAGCTCATAAAGAAAGGAAAGAA;IPDRatio=1.67
gi|68566501|gb|CP000077.1| Sulfolobus acidocaldarius DSM 639, complete genome	kinModCall	.	38275	38275	5	-	.	context=ATTGTTCAAGAGAACCAATAGGGACATAGGTAAAAATGAAG;motif=GGNNBVNND;coverage=164;IPDRatio=1.061;id=GGNNBVNND
gi|68566501|gb|CP000077.1| Sulfolobus acidocaldarius DSM 639, complete genome	kinModCall	modified_base	38284	38284	26	-	.	coverage=165;context=ACTATTTGGATTGTTCAAGAGAACCAATAGGGACATAGGTA;IPDRatio=1.57
[truncated: 111,713 more rows]
