# Supplementary material for: The DNA Methylome of the Hyperthermoacidophilic Crenarchaeon Sulfolobus acidocaldarius
Source: Front Microbiol. 2018 Feb 8;9:137. doi: 10.3389/fmicb.2018.00137 (PMC5809426; doi:10.3389/fmicb.2018.00137)
Supplement: Data sheet 6 — Synchronized S. acidocaldarius cells at T120 min. [file DataSheet6.XLSX]

## Sheet: Data sheet 6
##gff-version 3
##source ipdSummary.py v2.0
##source-commandline /apps/prod/smrtanalysis/install/smrtanalysis_2.3.0.140936/analysis/bin/ipdSummary.py -v -W /data/userdata/jobs/019/019156/data/base_mod_contig_ids.chunk001of001.txt --methylFraction --identify m6A,m4C --paramsPath /apps/prod/smrtanalysis/install/smrtanalysis_2.3.0.140936/analysis/etc/algorithm_parameters/2015-11/kineticsTools --numWorkers 8 --summary_h5 /data/userdata/jobs/01…
##sequence-region ref000001 1 2225959
gi|68566501|gb|CP000077.1| Sulfolobus acidocaldarius DSM 639, complete genome	kinModCall	modified_base	135	135	23	+	.	context=AACGCTGAAAGGTGGCAAAGGGGAGGTTATAAAGAATCCTA;motif=GGNNBVNY;coverage=95;IPDRatio=1.63;id=GGNNBVNY
gi|68566501|gb|CP000077.1| Sulfolobus acidocaldarius DSM 639, complete genome	kinModCall	.	153	153	19	-	.	context=GGGGATCTATGAAGACCTTAGGATTCTTTATAACCTCCCCT;motif=GGNNBVNY;coverage=107;IPDRatio=1.384;id=GGNNBVNY
gi|68566501|gb|CP000077.1| Sulfolobus acidocaldarius DSM 639, complete genome	kinModCall	.	168	168	6	+	.	context=GAATCCTAAGGTCTTCATAGATCCCCTTACCGTATTTAAGG;motif=AGATCC;coverage=99;IPDRatio=1.104;id=AGATCC
gi|68566501|gb|CP000077.1| Sulfolobus acidocaldarius DSM 639, complete genome	kinModCall	.	169	169	4	-	.	context=TCCTTAAATACGGTAAGGGGATCTATGAAGACCTTAGGATT;motif=GGATCY;coverage=108;IPDRatio=1.045;id=GGATCY
gi|68566501|gb|CP000077.1| Sulfolobus acidocaldarius DSM 639, complete genome	kinModCall	.	195	195	4	-	.	context=TAAGAATATCCTCTCTAAAAGGAATATCCTTAAATACGGTA;motif=GGNNBVNY;coverage=107;IPDRatio=1.031;id=GGNNBVNY
gi|68566501|gb|CP000077.1| Sulfolobus acidocaldarius DSM 639, complete genome	kinModCall	.	281	281	5	+	.	context=AATTCTCGACCCTGTTTCTCGGTTTGACCGGAACCGGAAAA;motif=GGNNBVNY;coverage=103;IPDRatio=1.067;id=GGNNBVNY
gi|68566501|gb|CP000077.1| Sulfolobus acidocaldarius DSM 639, complete genome	kinModCall	modified_base	340	340	26	+	.	coverage=104;context=ATGTTTAACGAGATACAGGAGGTTAAGAAGGAGGACGGTGA;IPDRatio=1.62
gi|68566501|gb|CP000077.1| Sulfolobus acidocaldarius DSM 639, complete genome	kinModCall	modified_base	345	345	66	-	.	coverage=117;context=CATACTCACCGTCCTCCTTCTTAACCTCCTGTATCTCGTTA;IPDRatio=2.21
gi|68566501|gb|CP000077.1| Sulfolobus acidocaldarius DSM 639, complete genome	kinModCall	modified_base	352	352	22	+	.	coverage=105;context=ATACAGGAGGTTAAGAAGGAGGACGGTGAGTATGGTGTAGT;IPDRatio=1.51
gi|68566501|gb|CP000077.1| Sulfolobus acidocaldarius DSM 639, complete genome	kinModCall	modified_base	365	365	22	+	.	context=AGAAGGAGGACGGTGAGTATGGTGTAGTGTCTCAGGCTTAT;motif=GGNNBVNY,GGKRTANND;coverage=105;IPDRatio=1.66;id=GGNNBVNY,GGKRTANND
gi|68566501|gb|CP000077.1| Sulfolobus acidocaldarius DSM 639, complete genome	kinModCall	.	404	404	7	+	.	context=ATGTTAACTGTAGGGAGGTAGGTGGGACACCTCAGGCTGTT;motif=GGNNBVNY;coverage=105;IPDRatio=1.165;id=GGNNBVNY
gi|68566501|gb|CP000077.1| Sulfolobus acidocaldarius DSM 639, complete genome	kinModCall	.	407	407	2	+	.	context=TTAACTGTAGGGAGGTAGGTGGGACACCTCAGGCTGTTTTA;motif=GGNNBVNY;coverage=99;IPDRatio=0.946;id=GGNNBVNY
gi|68566501|gb|CP000077.1| Sulfolobus acidocaldarius DSM 639, complete genome	kinModCall	.	414	414	5	-	.	context=TGGCTGATAAAACAGCCTGAGGTGTCCCACCTACCTCCCTA;motif=GGNNBVNY;coverage=117;IPDRatio=1.114;id=GGNNBVNY
gi|68566501|gb|CP000077.1| Sulfolobus acidocaldarius DSM 639, complete genome	kinModCall	modified_base	420	420	72	-	.	coverage=112;context=GAGTTATGGCTGATAAAACAGCCTGAGGTGTCCCACCTACC;IPDRatio=2.39
gi|68566501|gb|CP000077.1| Sulfolobus acidocaldarius DSM 639, complete genome	kinModCall	modified_base	460	460	28	+	.	coverage=101;context=CAACGTATAACGGGTGAGGAGGTTCCTAAGCATGGAATAAA;IPDRatio=1.63
gi|68566501|gb|CP000077.1| Sulfolobus acidocaldarius DSM 639, complete genome	kinModCall	.	465	465	3	-	.	context=CAAGATTTATTCCATGCTTAGGAACCTCCTCACCCGTTATA;motif=GGNNBVNY;coverage=112;IPDRatio=1.006;id=GGNNBVNY
gi|68566501|gb|CP000077.1| Sulfolobus acidocaldarius DSM 639, complete genome	kinModCall	modified_base	507	507	21	+	.	coverage=106;context=TGAGTACATAGAAAGAATTAAGGAAAATTTAGTAGATAAGA;IPDRatio=1.48
gi|68566501|gb|CP000077.1| Sulfolobus acidocaldarius DSM 639, complete genome	kinModCall	modified_base	516	516	27	+	.	coverage=96;context=AGAAAGAATTAAGGAAAATTTAGTAGATAAGAAAGCCTTAA;IPDRatio=1.69
gi|68566501|gb|CP000077.1| Sulfolobus acidocaldarius DSM 639, complete genome	kinModCall	modified_base	532	532	24	-	.	coverage=117;context=ACTTCGTCAAGATATATTAAGGCTTTCTTATCTACTAAATT;IPDRatio=1.69
gi|68566501|gb|CP000077.1| Sulfolobus acidocaldarius DSM 639, complete genome	kinModCall	modified_base	666	666	33	+	.	coverage=110;context=TATTAATATCCGTGATTATATGGAACCGCGAGTTCTTTCAT;IPDRatio=1.60
gi|68566501|gb|CP000077.1| Sulfolobus acidocaldarius DSM 639, complete genome	kinModCall	.	667	667	16	+	.	context=ATTAATATCCGTGATTATATGGAACCGCGAGTTCTTTCATC;motif=GGNNBVNY;coverage=109;IPDRatio=1.384;id=GGNNBVNY
gi|68566501|gb|CP000077.1| Sulfolobus acidocaldarius DSM 639, complete genome	kinModCall	.	672	672	3	-	.	context=CTAGAGATGAAAGAACTCGCGGTTCCATATAATCACGGATA;motif=GGNNBVNY;coverage=119;IPDRatio=1.004;id=GGNNBVNY
gi|68566501|gb|CP000077.1| Sulfolobus acidocaldarius DSM 639, complete genome	kinModCall	m4C	673	673	27	-	.	context=CCTAGAGATGAAAGAACTCGCGGTTCCATATAATCACGGAT;fracLow=0.619;coverage=122;IPDRatio=1.72;fracUp=1.000;frac=0.916;identificationQv=7
gi|68566501|gb|CP000077.1| Sulfolobus acidocaldarius DSM 639, complete genome	kinModCall	modified_base	687	687	25	+	.	coverage=110;context=GGAACCGCGAGTTCTTTCATCTCTAGGTCCGACAATTTTCT;IPDRatio=1.51
gi|68566501|gb|CP000077.1| Sulfolobus acidocaldarius DSM 639, complete genome	kinModCall	.	692	692	17	+	.	context=CGCGAGTTCTTTCATCTCTAGGTCCGACAATTTTCTTTAAG;motif=GGNNBVNY;coverage=112;IPDRatio=1.418;id=GGNNBVNY
gi|68566501|gb|CP000077.1| Sulfolobus acidocaldarius DSM 639, complete genome	kinModCall	m6A	694	694	42	-	.	context=GGCTTAAAGAAAATTGTCGGACCTAGAGATGAAAGAACTCG;fracLow=0.271;coverage=123;IPDRatio=1.74;fracUp=0.692;frac=0.485;identificationQv=7
gi|68566501|gb|CP000077.1| Sulfolobus acidocaldarius DSM 639, complete genome	kinModCall	modified_base	715	715	39	-	.	coverage=123;context=TTTAACTGTTCTGCATCATAGGGCTTAAAGAAAATTGTCGG;IPDRatio=1.79
gi|68566501|gb|CP000077.1| Sulfolobus acidocaldarius DSM 639, complete genome	kinModCall	.	764	764	12	+	.	context=TTTCCATCTATTCTGAATACGGATTAATTAAAGGGTCGTAT;motif=GGNNBVNY;coverage=114;IPDRatio=1.289;id=GGNNBVNY
gi|68566501|gb|CP000077.1| Sulfolobus acidocaldarius DSM 639, complete genome	kinModCall	.	867	867	17	+	.	context=AGCAGTTAATTTGCTATTTAGGGCTGCTCAGTTAGCCTCAG;motif=GGNNBVNY;coverage=112;IPDRatio=1.393;id=GGNNBVNY
gi|68566501|gb|CP000077.1| Sulfolobus acidocaldarius DSM 639, complete genome	kinModCall	modified_base	868	868	50	+	.	context=GCAGTTAATTTGCTATTTAGGGCTGCTCAGTTAGCCTCAGG;motif=GGNNBVNY;coverage=104;IPDRatio=2.38;id=GGNNBVNY
gi|68566501|gb|CP000077.1| Sulfolobus acidocaldarius DSM 639, complete genome	kinModCall	modified_base	868	868	31	-	.	coverage=126;context=CCTGAGGCTAACTGAGCAGCCCTAAATAGCAAATTAACTGC;IPDRatio=1.61
gi|68566501|gb|CP000077.1| Sulfolobus acidocaldarius DSM 639, complete genome	kinModCall	modified_base	869	869	33	-	.	coverage=130;context=CCCTGAGGCTAACTGAGCAGCCCTAAATAGCAAATTAACTG;IPDRatio=1.66
gi|68566501|gb|CP000077.1| Sulfolobus acidocaldarius DSM 639, complete genome	kinModCall	modified_base	881	881	25	+	.	coverage=111;context=TATTTAGGGCTGCTCAGTTAGCCTCAGGGGAAGGAATGATC;IPDRatio=1.59
gi|68566501|gb|CP000077.1| Sulfolobus acidocaldarius DSM 639, complete genome	kinModCall	.	893	893	11	+	.	context=CTCAGTTAGCCTCAGGGGAAGGAATGATCAGAAAGGAGCAT;motif=GGNNBVNY;coverage=116;IPDRatio=1.265;id=GGNNBVNY
gi|68566501|gb|CP000077.1| Sulfolobus acidocaldarius DSM 639, complete genome	kinModCall	modified_base	950	950	25	-	.	coverage=128;context=GGCTTTTATTGCCTCTATTAGCCTCTCTTGCTCATATTCTA;IPDRatio=1.53
gi|68566501|gb|CP000077.1| Sulfolobus acidocaldarius DSM 639, complete genome	kinModCall	modified_base	970	970	29	-	.	coverage=120;context=AGCTTATAGTGAAATGGAAGGGCTTTTATTGCCTCTATTAG;IPDRatio=1.71
gi|68566501|gb|CP000077.1| Sulfolobus acidocaldarius DSM 639, complete genome	kinModCall	modified_base	973	973	22	+	.	coverage=113;context=ATAGAGGCAATAAAAGCCCTTCCATTTCACTATAAGCTAGC;IPDRatio=1.50
gi|68566501|gb|CP000077.1| Sulfolobus acidocaldarius DSM 639, complete genome	kinModCall	.	975	975	7	-	.	context=GAGCTAGCTTATAGTGAAATGGAAGGGCTTTTATTGCCTCT;motif=GGNNBVNY;coverage=133;IPDRatio=1.112;id=GGNNBVNY
gi|68566501|gb|CP000077.1| Sulfolobus acidocaldarius DSM 639, complete genome	kinModCall	modified_base	1050	1050	33	+	.	context=GGCACATAAGATTTACTCGGATCTGTGTAATGAGTACAAAC;motif=GGATCY;coverage=120;IPDRatio=1.72;id=GGATCY
gi|68566501|gb|CP000077.1| Sulfolobus acidocaldarius DSM 639, complete genome	kinModCall	modified_base	1051	1051	52	-	.	context=TGTTTGTACTCATTACACAGATCCGAGTAAATCTTATGTGC;motif=AGATCC;coverage=132;IPDRatio=2.16;id=AGATCC
gi|68566501|gb|CP000077.1| Sulfolobus acidocaldarius DSM 639, complete genome	kinModCall	.	1127	1127	20	+	.	context=TATCTGAGCTTGATATGTTTGGTATAATAAAGGTTAAAATA;motif=GGKRTANND;coverage=125;IPDRatio=1.471;id=GGKRTANND
gi|68566501|gb|CP000077.1| Sulfolobus acidocaldarius DSM 639, complete genome	kinModCall	.	1127	1127	20	+	.	context=TATCTGAGCTTGATATGTTTGGTATAATAAAGGTTAAAATA;motif=GGNNBVNY;coverage=125;IPDRatio=1.471;id=GGNNBVNY
gi|68566501|gb|CP000077.1| Sulfolobus acidocaldarius DSM 639, complete genome	kinModCall	modified_base	1157	1157	35	+	.	context=AGGTTAAAATAATAAATAAGGGAAGGGCGGGAGGAATTAAG;motif=GGNNBVNY;coverage=114;IPDRatio=1.82;id=GGNNBVNY
gi|68566501|gb|CP000077.1| Sulfolobus acidocaldarius DSM 639, complete genome	kinModCall	.	1166	1166	10	+	.	context=TAATAAATAAGGGAAGGGCGGGAGGAATTAAGAAAACAATA;motif=GGNNBVNY;coverage=116;IPDRatio=1.226;id=GGNNBVNY
gi|68566501|gb|CP000077.1| Sulfolobus acidocaldarius DSM 639, complete genome	kinModCall	.	1283	1283	7	+	.	context=ACTGAAATTATACTGTAATAGGTCGGTTTACATGTTATGGG;motif=GGNNBVNY;coverage=127;IPDRatio=1.126;id=GGNNBVNY
gi|68566501|gb|CP000077.1| Sulfolobus acidocaldarius DSM 639, complete genome	kinModCall	.	1328	1328	8	+	.	context=TGTAAAAGTACTAGAAGAGAGGAGGAGTAAACTGGATACAG;motif=GGNNBVNY;coverage=125;IPDRatio=1.17;id=GGNNBVNY
gi|68566501|gb|CP000077.1| Sulfolobus acidocaldarius DSM 639, complete genome	kinModCall	modified_base	1445	1445	43	+	.	context=GTATTATTATCTTAGGTATTGGGAGAACGGTAGGTTAAGGA;motif=GGNNBVNY;coverage=128;IPDRatio=2.34;id=GGNNBVNY
gi|68566501|gb|CP000077.1| Sulfolobus acidocaldarius DSM 639, complete genome	kinModCall	.	1453	1453	15	+	.	context=ATCTTAGGTATTGGGAGAACGGTAGGTTAAGGAGTAAGTAT;motif=GGNNBVNY;coverage=132;IPDRatio=1.4;id=GGNNBVNY
gi|68566501|gb|CP000077.1| Sulfolobus acidocaldarius DSM 639, complete genome	kinModCall	modified_base	1544	1544	26	+	.	coverage=128;context=GACTAAGATAAAGTTAAATAGATTGATAGAAGAAAGAAATA;IPDRatio=1.48
gi|68566501|gb|CP000077.1| Sulfolobus acidocaldarius DSM 639, complete genome	kinModCall	modified_base	1672	1672	21	-	.	coverage=132;context=TAATGCTAAATAGAAGGTTCTCTAACATATCAGGTTAGTTT;IPDRatio=1.44
gi|68566501|gb|CP000077.1| Sulfolobus acidocaldarius DSM 639, complete genome	kinModCall	m4C	1755	1755	37	-	.	context=TAGTATTATTGAAGGAATTGCGTTAATAATTTCTGTAGCTA;fracLow=0.460;coverage=140;IPDRatio=1.89;fracUp=0.871;frac=0.660;identificationQv=5
gi|68566501|gb|CP000077.1| Sulfolobus acidocaldarius DSM 639, complete genome	kinModCall	.	1833	1833	13	+	.	context=ATATAGTGGCAAGTATAGTAGGTAGAGTACTTAGGTCGCTG;motif=GGNNBVNY;coverage=130;IPDRatio=1.285;id=GGNNBVNY
gi|68566501|gb|CP000077.1| Sulfolobus acidocaldarius DSM 639, complete genome	kinModCall	m6A	1848	1848	27	-	.	context=AGTACTACTGGATACCAGCGACCTAAGTACTCTACCTACTA;fracLow=0.224;coverage=141;IPDRatio=1.55;fracUp=0.490;frac=0.347;identificationQv=4
gi|68566501|gb|CP000077.1| Sulfolobus acidocaldarius DSM 639, complete genome	kinModCall	modified_base	1862	1862	27	+	.	coverage=130;context=CTTAGGTCGCTGGTATCCAGTAGTACTATCCACATAAGTGC;IPDRatio=1.77
gi|68566501|gb|CP000077.1| Sulfolobus acidocaldarius DSM 639, complete genome	kinModCall	modified_base	1989	1989	22	-	.	coverage=139;context=TAGATAGGGTAGATATGTGGCTATTGCAGAAATATATGTAT;IPDRatio=1.44
gi|68566501|gb|CP000077.1| Sulfolobus acidocaldarius DSM 639, complete genome	kinModCall	modified_base	1993	1993	21	-	.	coverage=130;context=CAGCTAGATAGGGTAGATATGTGGCTATTGCAGAAATATAT;IPDRatio=1.54
gi|68566501|gb|CP000077.1| Sulfolobus acidocaldarius DSM 639, complete genome	kinModCall	modified_base	2002	2002	30	-	.	coverage=138;context=GAATTGCCCCAGCTAGATAGGGTAGATATGTGGCTATTGCA;IPDRatio=1.63
gi|68566501|gb|CP000077.1| Sulfolobus acidocaldarius DSM 639, complete genome	kinModCall	modified_base	2013	2013	25	+	.	context=CATATCTACCCTATCTAGCTGGGGCAATTCTATTACTTACC;motif=GGNNBVNY;coverage=132;IPDRatio=1.59;id=GGNNBVNY
gi|68566501|gb|CP000077.1| Sulfolobus acidocaldarius DSM 639, complete genome	kinModCall	modified_base	2037	2037	31	+	.	context=CAATTCTATTACTTACCCTAGGTATAACACTAATTAACATT;motif=GGNNBVNY,GGKRTANND;coverage=133;IPDRatio=1.77;id=GGNNBVNY,GGKRTANND
gi|68566501|gb|CP000077.1| Sulfolobus acidocaldarius DSM 639, complete genome	kinModCall	modified_base	2059	2059	21	+	.	coverage=134;context=TATAACACTAATTAACATTCTACTGGACTACATATCTGCTC;IPDRatio=1.40
gi|68566501|gb|CP000077.1| Sulfolobus acidocaldarius DSM 639, complete genome	kinModCall	modified_base	2063	2063	24	+	.	coverage=136;context=ACACTAATTAACATTCTACTGGACTACATATCTGCTCAGAT;IPDRatio=1.49
gi|68566501|gb|CP000077.1| Sulfolobus acidocaldarius DSM 639, complete genome	kinModCall	.	2098	2098	7	-	.	context=AAAATATCGATGCAGCAAATGGATCGTCAACCTTAATCTGA;motif=GGNNBVNY;coverage=145;IPDRatio=1.14;id=GGNNBVNY
gi|68566501|gb|CP000077.1| Sulfolobus acidocaldarius DSM 639, complete genome	kinModCall	modified_base	2186	2186	21	+	.	coverage=124;context=ACTTTAGCTATTTTCCAATGGATCCCATTCATAAGTGCTTA;IPDRatio=1.44
gi|68566501|gb|CP000077.1| Sulfolobus acidocaldarius DSM 639, complete genome	kinModCall	m6A	2187	2187	118	+	.	context=CTTTAGCTATTTTCCAATGGATCCCATTCATAAGTGCTTAT;fracLow=0.446;motif=GGATCY;coverage=137;IPDRatio=2.85;id=GGATCY;fracUp=0.752;frac=0.589;identificationQv=58
gi|68566501|gb|CP000077.1| Sulfolobus acidocaldarius DSM 639, complete genome	kinModCall	m6A	2188	2188	91	-	.	context=GATAAGCACTTATGAATGGGATCCATTGGAAAATAGCTAAA;fracLow=0.453;motif=GGATCY;coverage=148;IPDRatio=2.61;id=GGATCY;fracUp=0.764;frac=0.606;identificationQv=38
gi|68566501|gb|CP000077.1| Sulfolobus acidocaldarius DSM 639, complete genome	kinModCall	.	2190	2190	4	-	.	context=TAGATAAGCACTTATGAATGGGATCCATTGGAAAATAGCTA;motif=GGNNBVNY;coverage=133;IPDRatio=1.03;id=GGNNBVNY
gi|68566501|gb|CP000077.1| Sulfolobus acidocaldarius DSM 639, complete genome	kinModCall	modified_base	2191	2191	21	-	.	coverage=141;context=ATAGATAAGCACTTATGAATGGGATCCATTGGAAAATAGCT;IPDRatio=1.45
gi|68566501|gb|CP000077.1| Sulfolobus acidocaldarius DSM 639, complete genome	kinModCall	.	2229	2229	8	+	.	context=TATTCTACGATATTCTAATAGGATTCTTAGTTCTCCTGTTT;motif=GGNNBVNY;coverage=137;IPDRatio=1.17;id=GGNNBVNY
gi|68566501|gb|CP000077.1| Sulfolobus acidocaldarius DSM 639, complete genome	kinModCall	.	2299	2299	1	-	.	context=TGGTTATATATGTTGCGTTTGGATCACTTTTAGAAATATTT;motif=GGNNBVNY;coverage=150;IPDRatio=0.869;id=GGNNBVNY
gi|68566501|gb|CP000077.1| Sulfolobus acidocaldarius DSM 639, complete genome	kinModCall	.	2325	2325	19	+	.	context=CAACATATATAACCACATATGGTAGGTTTATTCTCTACGCA;motif=GGNNBVNY;coverage=140;IPDRatio=1.406;id=GGNNBVNY
gi|68566501|gb|CP000077.1| Sulfolobus acidocaldarius DSM 639, complete genome	kinModCall	modified_base	2328	2328	23	+	.	coverage=145;context=CATATATAACCACATATGGTAGGTTTATTCTCTACGCAATA;IPDRatio=1.45
gi|68566501|gb|CP000077.1| Sulfolobus acidocaldarius DSM 639, complete genome	kinModCall	.	2329	2329	13	+	.	context=ATATATAACCACATATGGTAGGTTTATTCTCTACGCAATAT;motif=GGNNBVNY;coverage=145;IPDRatio=1.282;id=GGNNBVNY
gi|68566501|gb|CP000077.1| Sulfolobus acidocaldarius DSM 639, complete genome	kinModCall	modified_base	2344	2344	49	-	.	coverage=152;context=CTGCAACTAGGATAAATATTGCGTAGAGAATAAACCTACCA;IPDRatio=1.86
gi|68566501|gb|CP000077.1| Sulfolobus acidocaldarius DSM 639, complete genome	kinModCall	modified_base	2398	2398	25	-	.	coverage=140;context=CTAGGATCTGAATTATCGAAGTTACATTACTAAATGGTTGT;IPDRatio=1.47
gi|68566501|gb|CP000077.1| Sulfolobus acidocaldarius DSM 639, complete genome	kinModCall	modified_base	2411	2411	22	+	.	coverage=138;context=AATGTAACTTCGATAATTCAGATCCTAGCATGGGGATTAGC;IPDRatio=1.44
gi|68566501|gb|CP000077.1| Sulfolobus acidocaldarius DSM 639, complete genome	kinModCall	modified_base	2412	2412	47	+	.	context=ATGTAACTTCGATAATTCAGATCCTAGCATGGGGATTAGCA;motif=AGATCC;coverage=142;IPDRatio=1.91;id=AGATCC
gi|68566501|gb|CP000077.1| Sulfolobus acidocaldarius DSM 639, complete genome	kinModCall	modified_base	2413	2413	71	-	.	context=TTGCTAATCCCCATGCTAGGATCTGAATTATCGAAGTTACA;motif=GGATCY;coverage=156;IPDRatio=2.23;id=GGATCY
gi|68566501|gb|CP000077.1| Sulfolobus acidocaldarius DSM 639, complete genome	kinModCall	modified_base	2424	2424	23	+	.	context=TAATTCAGATCCTAGCATGGGGATTAGCAATAGGATTTGGA;motif=GGNNBVNY;coverage=122;IPDRatio=1.55;id=GGNNBVNY
gi|68566501|gb|CP000077.1| Sulfolobus acidocaldarius DSM 639, complete genome	kinModCall	modified_base	2442	2442	24	+	.	coverage=148;context=GGGGATTAGCAATAGGATTTGGAATTTTATTAATCCCACTG;IPDRatio=1.56
gi|68566501|gb|CP000077.1| Sulfolobus acidocaldarius DSM 639, complete genome	kinModCall	.	2457	2457	6	-	.	context=AGCCATAGCATATATCAGTGGGATTAATAAAATTCCAAATC;motif=GGNNBVNY;coverage=150;IPDRatio=1.1;id=GGNNBVNY
gi|68566501|gb|CP000077.1| Sulfolobus acidocaldarius DSM 639, complete genome	kinModCall	modified_base	2486	2486	22	+	.	coverage=150;context=TATGCTATGGCTAAGAAATTGGCTTCAGAATTTAAGTGATG;IPDRatio=1.39
gi|68566501|gb|CP000077.1| Sulfolobus acidocaldarius DSM 639, complete genome	kinModCall	modified_base	2487	2487	23	+	.	coverage=119;context=ATGCTATGGCTAAGAAATTGGCTTCAGAATTTAAGTGATGA;IPDRatio=1.50
gi|68566501|gb|CP000077.1| Sulfolobus acidocaldarius DSM 639, complete genome	kinModCall	.	2538	2538	11	-	.	context=ATCTAATGTCAGTACTTAAAGGACTCTTCATGGATTCTGAC;motif=GGNNBVNY;coverage=159;IPDRatio=1.213;id=GGNNBVNY
gi|68566501|gb|CP000077.1| Sulfolobus acidocaldarius DSM 639, complete genome	kinModCall	modified_base	2586	2586	33	-	.	coverage=159;context=GTTAATAGAGGTACAAAAGTAGGTGGAGAAGAAAAAATAAC;IPDRatio=1.61
gi|68566501|gb|CP000077.1| Sulfolobus acidocaldarius DSM 639, complete genome	kinModCall	modified_base	2600	2600	22	+	.	coverage=151;context=TCCACCTACTTTTGTACCTCTATTAACTTTCACATAAACTA;IPDRatio=1.43
gi|68566501|gb|CP000077.1| Sulfolobus acidocaldarius DSM 639, complete genome	kinModCall	modified_base	2637	2637	22	-	.	coverage=153;context=ATCAAAATCCATGGTCAGGTTACTATAAATAAAAATATAGT;IPDRatio=1.43
gi|68566501|gb|CP000077.1| Sulfolobus acidocaldarius DSM 639, complete genome	kinModCall	modified_base	2639	2639	28	+	.	coverage=154;context=TATATTTTTATTTATAGTAACCTGACCATGGATTTTGATGT;IPDRatio=1.59
gi|68566501|gb|CP000077.1| Sulfolobus acidocaldarius DSM 639, complete genome	kinModCall	modified_base	2658	2658	38	+	.	coverage=150;context=ACCTGACCATGGATTTTGATGTCCAAGATCCTTCCAGGCAT;IPDRatio=1.65
gi|68566501|gb|CP000077.1| Sulfolobus acidocaldarius DSM 639, complete genome	kinModCall	modified_base	2665	2665	42	+	.	context=CATGGATTTTGATGTCCAAGATCCTTCCAGGCATAACCCAA;motif=AGATCC;coverage=146;IPDRatio=1.75;id=AGATCC
gi|68566501|gb|CP000077.1| Sulfolobus acidocaldarius DSM 639, complete genome	kinModCall	modified_base	2666	2666	79	-	.	context=CTTGGGTTATGCCTGGAAGGATCTTGGACATCAAAATCCAT;motif=GGATCY;coverage=161;IPDRatio=2.16;id=GGATCY
gi|68566501|gb|CP000077.1| Sulfolobus acidocaldarius DSM 639, complete genome	kinModCall	modified_base	2667	2667	30	-	.	coverage=140;context=ACTTGGGTTATGCCTGGAAGGATCTTGGACATCAAAATCCA;IPDRatio=1.53
gi|68566501|gb|CP000077.1| Sulfolobus acidocaldarius DSM 639, complete genome	kinModCall	.	2672	2672	2	-	.	context=AAGTAACTTGGGTTATGCCTGGAAGGATCTTGGACATCAAA;motif=GGNNBVNY;coverage=164;IPDRatio=0.942;id=GGNNBVNY
gi|68566501|gb|CP000077.1| Sulfolobus acidocaldarius DSM 639, complete genome	kinModCall	.	2674	2674	6	+	.	context=TGATGTCCAAGATCCTTCCAGGCATAACCCAAGTTACTTCG;motif=GGNNBVNY;coverage=154;IPDRatio=1.091;id=GGNNBVNY
gi|68566501|gb|CP000077.1| Sulfolobus acidocaldarius DSM 639, complete genome	kinModCall	modified_base	2676	2676	32	-	.	coverage=158;context=TACGAAGTAACTTGGGTTATGCCTGGAAGGATCTTGGACAT;IPDRatio=1.58
gi|68566501|gb|CP000077.1| Sulfolobus acidocaldarius DSM 639, complete genome	kinModCall	.	2762	2762	13	-	.	context=AGTTTATAATAACATTCAGGGGAAGACTGCGAAGAGGAAGT;motif=GGNNBVNY;coverage=144;IPDRatio=1.276;id=GGNNBVNY
gi|68566501|gb|CP000077.1| Sulfolobus acidocaldarius DSM 639, complete genome	kinModCall	modified_base	2791	2791	74	+	.	context=TTATTATAAACTCAACAAATGGTAGGTCAACTTTTATAAGT;motif=GGNNBVNY;coverage=155;IPDRatio=3.31;id=GGNNBVNY
gi|68566501|gb|CP000077.1| Sulfolobus acidocaldarius DSM 639, complete genome	kinModCall	modified_base	2824	2824	33	-	.	coverage=172;context=ATCAAGAGCAAGAGTTATATGGGCGAAACTAGGACTTATAA;IPDRatio=1.55
gi|68566501|gb|CP000077.1| Sulfolobus acidocaldarius DSM 639, complete genome	kinModCall	modified_base	2942	2942	21	+	.	coverage=161;context=TAAGCTACTTTTATTAAGTGAGGCATAATAATTCTCAGGAT;IPDRatio=1.40
gi|68566501|gb|CP000077.1| Sulfolobus acidocaldarius DSM 639, complete genome	kinModCall	.	2943	2943	5	+	.	context=AAGCTACTTTTATTAAGTGAGGCATAATAATTCTCAGGATC;motif=GGNNBVNY;coverage=163;IPDRatio=1.077;id=GGNNBVNY
gi|68566501|gb|CP000077.1| Sulfolobus acidocaldarius DSM 639, complete genome	kinModCall	.	2959	2959	0	+	.	context=GTGAGGCATAATAATTCTCAGGATCCTCATAGTAAAAAATA;motif=GGNNBVNY;coverage=155;IPDRatio=0.829;id=GGNNBVNY
gi|68566501|gb|CP000077.1| Sulfolobus acidocaldarius DSM 639, complete genome	kinModCall	modified_base	2960	2960	35	+	.	coverage=134;context=TGAGGCATAATAATTCTCAGGATCCTCATAGTAAAAAATAG;IPDRatio=1.58
gi|68566501|gb|CP000077.1| Sulfolobus acidocaldarius DSM 639, complete genome	kinModCall	m6A	2961	2961	121	+	.	context=GAGGCATAATAATTCTCAGGATCCTCATAGTAAAAAATAGT;fracLow=0.425;motif=GGATCY;coverage=158;IPDRatio=2.61;id=GGATCY;fracUp=0.701;frac=0.566;identificationQv=52
gi|68566501|gb|CP000077.1| Sulfolobus acidocaldarius DSM 639, complete genome	kinModCall	modified_base	2962	2962	24	+	.	coverage=161;context=AGGCATAATAATTCTCAGGATCCTCATAGTAAAAAATAGTA;IPDRatio=1.39
gi|68566501|gb|CP000077.1| Sulfolobus acidocaldarius DSM 639, complete genome	kinModCall	modified_base	2962	2962	72	-	.	context=TACTATTTTTTACTATGAGGATCCTGAGAATTATTATGCCT;motif=GGATCY;coverage=178;IPDRatio=2.10;id=GGATCY
gi|68566501|gb|CP000077.1| Sulfolobus acidocaldarius DSM 639, complete genome	kinModCall	modified_base	2963	2963	21	+	.	coverage=160;context=GGCATAATAATTCTCAGGATCCTCATAGTAAAAAATAGTAT;IPDRatio=1.40
gi|68566501|gb|CP000077.1| Sulfolobus acidocaldarius DSM 639, complete genome	kinModCall	modified_base	3064	3064	25	-	.	coverage=144;context=CCTAAAACTAGAAGAAAAAGGAGTAAGAATGAGTGAAAAAG;IPDRatio=1.61
gi|68566501|gb|CP000077.1| Sulfolobus acidocaldarius DSM 639, complete genome	kinModCall	modified_base	3065	3065	37	-	.	coverage=177;context=TCCTAAAACTAGAAGAAAAAGGAGTAAGAATGAGTGAAAAA;IPDRatio=1.83
gi|68566501|gb|CP000077.1| Sulfolobus acidocaldarius DSM 639, complete genome	kinModCall	modified_base	3092	3092	23	-	.	coverage=180;context=AGTTGTCACAGCTTTACTTGAGTCAAATCCTAAAACTAGAA;IPDRatio=1.41
gi|68566501|gb|CP000077.1| Sulfolobus acidocaldarius DSM 639, complete genome	kinModCall	modified_base	3101	3101	34	-	.	coverage=178;context=ACTAAAGGAAGTTGTCACAGCTTTACTTGAGTCAAATCCTA;IPDRatio=1.57
gi|68566501|gb|CP000077.1| Sulfolobus acidocaldarius DSM 639, complete genome	kinModCall	modified_base	3121	3121	21	-	.	coverage=184;context=AAAATGAACAAGTGTGACGGACTAAAGGAAGTTGTCACAGC;IPDRatio=1.40
gi|68566501|gb|CP000077.1| Sulfolobus acidocaldarius DSM 639, complete genome	kinModCall	modified_base	3122	3122	23	-	.	coverage=145;context=AAAAATGAACAAGTGTGACGGACTAAAGGAAGTTGTCACAG;IPDRatio=1.47
gi|68566501|gb|CP000077.1| Sulfolobus acidocaldarius DSM 639, complete genome	kinModCall	modified_base	3123	3123	24	-	.	coverage=183;context=AAAAAATGAACAAGTGTGACGGACTAAAGGAAGTTGTCACA;IPDRatio=1.46
gi|68566501|gb|CP000077.1| Sulfolobus acidocaldarius DSM 639, complete genome	kinModCall	modified_base	3124	3124	21	+	.	coverage=162;context=GTGACAACTTCCTTTAGTCCGTCACACTTGTTCATTTTTTC;IPDRatio=1.39
gi|68566501|gb|CP000077.1| Sulfolobus acidocaldarius DSM 639, complete genome	kinModCall	modified_base	3151	3151	55	-	.	coverage=178;context=TTGTTTTGCTTTGTAGCAATGGTAAACGAAAAAATGAACAA;IPDRatio=1.81
gi|68566501|gb|CP000077.1| Sulfolobus acidocaldarius DSM 639, complete genome	kinModCall	modified_base	3152	3152	53	-	.	coverage=178;context=TTTGTTTTGCTTTGTAGCAATGGTAAACGAAAAAATGAACA;IPDRatio=1.81
gi|68566501|gb|CP000077.1| Sulfolobus acidocaldarius DSM 639, complete genome	kinModCall	modified_base	3161	3161	42	-	.	coverage=177;context=GATAAAGAGTTTGTTTTGCTTTGTAGCAATGGTAAACGAAA;IPDRatio=2.10
gi|68566501|gb|CP000077.1| Sulfolobus acidocaldarius DSM 639, complete genome	kinModCall	modified_base	3162	3162	34	-	.	coverage=179;context=GGATAAAGAGTTTGTTTTGCTTTGTAGCAATGGTAAACGAA;IPDRatio=1.70
gi|68566501|gb|CP000077.1| Sulfolobus acidocaldarius DSM 639, complete genome	kinModCall	modified_base	3173	3173	24	-	.	coverage=173;context=GAACTTTGAGAGGATAAAGAGTTTGTTTTGCTTTGTAGCAA;IPDRatio=1.41
gi|68566501|gb|CP000077.1| Sulfolobus acidocaldarius DSM 639, complete genome	kinModCall	modified_base	3184	3184	23	-	.	coverage=174;context=ATCAAGTTTACGAACTTTGAGAGGATAAAGAGTTTGTTTTG;IPDRatio=1.45
gi|68566501|gb|CP000077.1| Sulfolobus acidocaldarius DSM 639, complete genome	kinModCall	modified_base	3248	3248	22	+	.	coverage=158;context=ATATGGAGACGAATCTAGTCTGACCACTTGTGAGAGCTTTT;IPDRatio=1.55
gi|68566501|gb|CP000077.1| Sulfolobus acidocaldarius DSM 639, complete genome	kinModCall	modified_base	3249	3249	26	+	.	coverage=156;context=TATGGAGACGAATCTAGTCTGACCACTTGTGAGAGCTTTTA;IPDRatio=1.46
gi|68566501|gb|CP000077.1| Sulfolobus acidocaldarius DSM 639, complete genome	kinModCall	modified_base	3253	3253	28	-	.	coverage=176;context=TCTTTAAAAGCTCTCACAAGTGGTCAGACTAGATTCGTCTC;IPDRatio=1.52
gi|68566501|gb|CP000077.1| Sulfolobus acidocaldarius DSM 639, complete genome	kinModCall	modified_base	3255	3255	22	-	.	coverage=177;context=TATCTTTAAAAGCTCTCACAAGTGGTCAGACTAGATTCGTC;IPDRatio=1.42
gi|68566501|gb|CP000077.1| Sulfolobus acidocaldarius DSM 639, complete genome	kinModCall	modified_base	3307	3307	25	-	.	coverage=172;context=ATGGAAACACAAGGTAAATGGGTATCCAGTGAAATTTTGAC;IPDRatio=1.47
gi|68566501|gb|CP000077.1| Sulfolobus acidocaldarius DSM 639, complete genome	kinModCall	modified_base	3328	3328	23	+	.	coverage=141;context=CATTTACCTTGTGTTTCCATTGGTAATTCTAGTTTTACTAA;IPDRatio=1.51
gi|68566501|gb|CP000077.1| Sulfolobus acidocaldarius DSM 639, complete genome	kinModCall	modified_base	3366	3366	65	-	.	coverage=183;context=ATGAAGTTGAAGTAAATAATGAGTGCCAGGAAGTTAAGTTA;IPDRatio=2.24
gi|68566501|gb|CP000077.1| Sulfolobus acidocaldarius DSM 639, complete genome	kinModCall	modified_base	3445	3445	21	+	.	coverage=138;context=GTCGATGCAGTTAGGAATTGGTCAAATAGTTTCTTTACATC;IPDRatio=1.42
gi|68566501|gb|CP000077.1| Sulfolobus acidocaldarius DSM 639, complete genome	kinModCall	modified_base	3466	3466	21	-	.	coverage=185;context=TACTGTGCGTATAATAACCCTGATGTAAAGAAACTATTTGA;IPDRatio=1.42
gi|68566501|gb|CP000077.1| Sulfolobus acidocaldarius DSM 639, complete genome	kinModCall	.	3467	3467	7	+	.	context=CAAATAGTTTCTTTACATCAGGGTTATTATACGCACAGTAT;motif=GGNNBVNY;coverage=162;IPDRatio=1.12;id=GGNNBVNY
gi|68566501|gb|CP000077.1| Sulfolobus acidocaldarius DSM 639, complete genome	kinModCall	modified_base	3514	3514	25	-	.	coverage=175;context=ATTACCCTGAGAAGTTTGTCCAGCATTGAAGAGTTAACAAA;IPDRatio=1.46
gi|68566501|gb|CP000077.1| Sulfolobus acidocaldarius DSM 639, complete genome	kinModCall	.	3575	3575	7	+	.	context=TGGAAAGAGATAGTAGTGTTGGACCCTTTGGAATCAACAGA;motif=GGNNBVNY;coverage=165;IPDRatio=1.121;id=GGNNBVNY
gi|68566501|gb|CP000077.1| Sulfolobus acidocaldarius DSM 639, complete genome	kinModCall	modified_base	3579	3579	23	-	.	context=AAGTTCTGTTGATTCCAAAGGGTCCAACACTACTATCTCTT;motif=GGNNBVNY;coverage=179;IPDRatio=1.51;id=GGNNBVNY
gi|68566501|gb|CP000077.1| Sulfolobus acidocaldarius DSM 639, complete genome	kinModCall	modified_base	3593	3593	22	-	.	coverage=193;context=TTACTTTAGATTTGAAGTTCTGTTGATTCCAAAGGGTCCAA;IPDRatio=1.35
gi|68566501|gb|CP000077.1| Sulfolobus acidocaldarius DSM 639, complete genome	kinModCall	modified_base	3700	3700	46	-	.	context=TTCGTAGAAAACTGCAACAAGGATTATTTATCTCAAAAGTT;motif=GGNNBVNY;coverage=201;IPDRatio=1.82;id=GGNNBVNY
gi|68566501|gb|CP000077.1| Sulfolobus acidocaldarius DSM 639, complete genome	kinModCall	modified_base	3709	3709	25	-	.	coverage=210;context=TTTAATTTTTTCGTAGAAAACTGCAACAAGGATTATTTATC;IPDRatio=1.45
gi|68566501|gb|CP000077.1| Sulfolobus acidocaldarius DSM 639, complete genome	kinModCall	.	3807	3807	12	-	.	context=CTTGAATTTTATTCCAATCAGGTATAATTTTTTATATATCT;motif=GGKRTANND;coverage=207;IPDRatio=1.247;id=GGKRTANND
gi|68566501|gb|CP000077.1| Sulfolobus acidocaldarius DSM 639, complete genome	kinModCall	.	3807	3807	12	-	.	context=CTTGAATTTTATTCCAATCAGGTATAATTTTTTATATATCT;motif=GGNNBVNY;coverage=207;IPDRatio=1.247;id=GGNNBVNY
gi|68566501|gb|CP000077.1| Sulfolobus acidocaldarius DSM 639, complete genome	kinModCall	modified_base	3933	3933	25	-	.	coverage=198;context=GAACTGTCTAAAGAGCTTGATTTGAATTATTCAACAGTCAG;IPDRatio=1.44
gi|68566501|gb|CP000077.1| Sulfolobus acidocaldarius DSM 639, complete genome	kinModCall	modified_base	3959	3959	24	+	.	coverage=181;context=CTCTTTAGACAGTTCGTAAGCAGTTTTTGGTTTCTCTGATA;IPDRatio=1.42
gi|68566501|gb|CP000077.1| Sulfolobus acidocaldarius DSM 639, complete genome	kinModCall	.	3967	3967	5	+	.	context=ACAGTTCGTAAGCAGTTTTTGGTTTCTCTGATAAACTCTCT;motif=GGNNBVNY;coverage=175;IPDRatio=1.053;id=GGNNBVNY
gi|68566501|gb|CP000077.1| Sulfolobus acidocaldarius DSM 639, complete genome	kinModCall	modified_base	3987	3987	22	-	.	coverage=204;context=GATACTAGGAGGAAAATATTAGAGAGTTTATCAGAGAAACC;IPDRatio=1.40
gi|68566501|gb|CP000077.1| Sulfolobus acidocaldarius DSM 639, complete genome	kinModCall	modified_base	4009	4009	51	-	.	context=ACTCATGTCACTCCCTGGTTGGGATACTAGGAGGAAAATAT;motif=GGNNBVNY,GGKRTANND;coverage=198;IPDRatio=1.95;id=GGNNBVNY,GGKRTANND
gi|68566501|gb|CP000077.1| Sulfolobus acidocaldarius DSM 639, complete genome	kinModCall	modified_base	4016	4016	40	+	.	context=CCTCCTAGTATCCCAACCAGGGAGTGACATGAGTTCCTCTA;motif=GGNNBVNY;coverage=163;IPDRatio=1.85;id=GGNNBVNY
gi|68566501|gb|CP000077.1| Sulfolobus acidocaldarius DSM 639, complete genome	kinModCall	modified_base	4038	4038	25	-	.	coverage=181;context=TAGCATATGAGCATCGTAAAGTTAGAGGAACTCATGTCACT;IPDRatio=1.45
gi|68566501|gb|CP000077.1| Sulfolobus acidocaldarius DSM 639, complete genome	kinModCall	modified_base	4066	4066	22	-	.	coverage=205;context=TAGATTTAAACATAAAGAACGGCTCATGTAGCATATGAGCA;IPDRatio=1.50
gi|68566501|gb|CP000077.1| Sulfolobus acidocaldarius DSM 639, complete genome	kinModCall	.	4096	4096	11	+	.	context=GTTTAAATCTAAGCCTTTTTGGAATAGTAAAAATTTACTGA;motif=GGNNBVNY;coverage=179;IPDRatio=1.263;id=GGNNBVNY
gi|68566501|gb|CP000077.1| Sulfolobus acidocaldarius DSM 639, complete genome	kinModCall	.	4114	4114	2	-	.	context=AAAATGTTTATCTAGTTTTCAGTAAATTTTTACTATTCCAA;motif=AGNAAATTTY;coverage=202;IPDRatio=0.947;id=AGNAAATTTY
gi|68566501|gb|CP000077.1| Sulfolobus acidocaldarius DSM 639, complete genome	kinModCall	modified_base	4198	4198	25	+	.	coverage=169;context=GCTACAAGAAATAACGTCAGTGTTATTACAGCATATGTATA;IPDRatio=1.47
gi|68566501|gb|CP000077.1| Sulfolobus acidocaldarius DSM 639, complete genome	kinModCall	modified_base	4262	4262	55	+	.	context=ATAGAAGAATAAGCGAAAGAGGTATAGGTAGAAAATATTTA;motif=GGKRTANND;coverage=172;IPDRatio=2.02;id=GGKRTANND
gi|68566501|gb|CP000077.1| Sulfolobus acidocaldarius DSM 639, complete genome	kinModCall	.	4311	4311	3	-	.	context=TTTTTCTTATACCTGCCATTGGATTATCAGCACTAAATACT;motif=GGNNBVNY;coverage=204;IPDRatio=0.997;id=GGNNBVNY
gi|68566501|gb|CP000077.1| Sulfolobus acidocaldarius DSM 639, complete genome	kinModCall	.	4319	4319	12	+	.	context=GTGCTGATAATCCAATGGCAGGTATAAGAAAAATTGGTGAT;motif=GGKRTANND;coverage=175;IPDRatio=1.25;id=GGKRTANND
gi|68566501|gb|CP000077.1| Sulfolobus acidocaldarius DSM 639, complete genome	kinModCall	modified_base	4332	4332	39	+	.	coverage=174;context=AATGGCAGGTATAAGAAAAATTGGTGATAATAAAGAGAGGA;IPDRatio=1.98
gi|68566501|gb|CP000077.1| Sulfolobus acidocaldarius DSM 639, complete genome	kinModCall	modified_base	4333	4333	51	+	.	coverage=157;context=ATGGCAGGTATAAGAAAAATTGGTGATAATAAAGAGAGGAT;IPDRatio=1.99
gi|68566501|gb|CP000077.1| Sulfolobus acidocaldarius DSM 639, complete genome	kinModCall	modified_base	4334	4334	39	+	.	coverage=167;context=TGGCAGGTATAAGAAAAATTGGTGATAATAAAGAGAGGATA;IPDRatio=1.69
gi|68566501|gb|CP000077.1| Sulfolobus acidocaldarius DSM 639, complete genome	kinModCall	.	4374	4374	13	+	.	context=AAGGAACAGGAGAAGAAGTAGGAATAGTACAGTCTCCATTA;motif=GGNNBVNY;coverage=179;IPDRatio=1.265;id=GGNNBVNY
gi|68566501|gb|CP000077.1| Sulfolobus acidocaldarius DSM 639, complete genome	kinModCall	modified_base	4415	4415	21	-	.	coverage=203;context=AATCATATATTGGAATATGCAGTTACTCAAAAGATCTAATT;IPDRatio=1.41
gi|68566501|gb|CP000077.1| Sulfolobus acidocaldarius DSM 639, complete genome	kinModCall	m4C	4526	4526	35	+	.	context=TACTGAAAAATCTATTTTTCCTATTCTCATTAATGTTAATT;fracLow=0.391;coverage=163;IPDRatio=1.64;fracUp=0.900;frac=0.673;identificationQv=5
gi|68566501|gb|CP000077.1| Sulfolobus acidocaldarius DSM 639, complete genome	kinModCall	.	4605	4605	5	+	.	context=TGCTTTAATTTCGCCCAGAGGGGATACAGCCATAGAGCCAC;motif=GGKRTANND;coverage=169;IPDRatio=1.059;id=GGKRTANND
gi|68566501|gb|CP000077.1| Sulfolobus acidocaldarius DSM 639, complete genome	kinModCall	.	4626	4626	8	-	.	context=AGGAGGAAGAGTATTTTTGGGGTGGCTCTATGGCTGTATCC;motif=GGNNBVNY;coverage=180;IPDRatio=1.16;id=GGNNBVNY
gi|68566501|gb|CP000077.1| Sulfolobus acidocaldarius DSM 639, complete genome	kinModCall	.	4627	4627	19	-	.	context=CAGGAGGAAGAGTATTTTTGGGGTGGCTCTATGGCTGTATC;motif=GGNNBVNY;coverage=194;IPDRatio=1.492;id=GGNNBVNY
gi|68566501|gb|CP000077.1| Sulfolobus acidocaldarius DSM 639, complete genome	kinModCall	modified_base	4628	4628	30	-	.	context=CCAGGAGGAAGAGTATTTTTGGGGTGGCTCTATGGCTGTAT;motif=GGNNBVNY;coverage=193;IPDRatio=1.62;id=GGNNBVNY
gi|68566501|gb|CP000077.1| Sulfolobus acidocaldarius DSM 639, complete genome	kinModCall	.	4642	4642	12	-	.	context=AATTCAGTAGGTAGCCAGGAGGAAGAGTATTTTTGGGGTGG;motif=GGNNBVNY;coverage=205;IPDRatio=1.247;id=GGNNBVNY
gi|68566501|gb|CP000077.1| Sulfolobus acidocaldarius DSM 639, complete genome	kinModCall	.	4671	4671	2	+	.	context=ACCTACTGAATTTGAAAATAGGGTCCATATTCCGTTAATCA;motif=GGNNBVNY;coverage=174;IPDRatio=0.937;id=GGNNBVNY
gi|68566501|gb|CP000077.1| Sulfolobus acidocaldarius DSM 639, complete genome	kinModCall	modified_base	4715	4715	26	+	.	coverage=169;context=AGTGGGCTTTCAATAAAGCCTCCCAATTATCCTGTATGAAT;IPDRatio=1.48
gi|68566501|gb|CP000077.1| Sulfolobus acidocaldarius DSM 639, complete genome	kinModCall	.	4717	4717	2	-	.	context=CTATTCATACAGGATAATTGGGAGGCTTTATTGAAAGCCCA;motif=GGNNBVNY;coverage=184;IPDRatio=0.958;id=GGNNBVNY
gi|68566501|gb|CP000077.1| Sulfolobus acidocaldarius DSM 639, complete genome	kinModCall	.	4718	4718	13	-	.	context=ACTATTCATACAGGATAATTGGGAGGCTTTATTGAAAGCCC;motif=GGNNBVNY;coverage=197;IPDRatio=1.264;id=GGNNBVNY
gi|68566501|gb|CP000077.1| Sulfolobus acidocaldarius DSM 639, complete genome	kinModCall	m4C	4795	4795	26	+	.	context=GGTATGAAAATGGCATCTGCCCCTAACATGGTTAATGCTTC;fracLow=0.448;coverage=179;IPDRatio=1.66;fracUp=0.873;frac=0.652;identificationQv=12
gi|68566501|gb|CP000077.1| Sulfolobus acidocaldarius DSM 639, complete genome	kinModCall	modified_base	4840	4840	30	-	.	context=TTCGGTGTAATTGTATGTGAGGATGCGTGGCATTATGAGCC;motif=GGNNBVNY;coverage=200;IPDRatio=1.62;id=GGNNBVNY
gi|68566501|gb|CP000077.1| Sulfolobus acidocaldarius DSM 639, complete genome	kinModCall	modified_base	4857	4857	33	-	.	context=AGTATAAGGGATTAAGATTCGGTGTAATTGTATGTGAGGAT;motif=GGNNBVNY,GGKRTANND;coverage=203;IPDRatio=1.71;id=GGNNBVNY,GGKRTANND
gi|68566501|gb|CP000077.1| Sulfolobus acidocaldarius DSM 639, complete genome	kinModCall	modified_base	4858	4858	21	-	.	coverage=204;context=GAGTATAAGGGATTAAGATTCGGTGTAATTGTATGTGAGGA;IPDRatio=1.41
gi|68566501|gb|CP000077.1| Sulfolobus acidocaldarius DSM 639, complete genome	kinModCall	modified_base	4978	4978	23	-	.	coverage=199;context=GGCGTTATATTAAATTCTCAGATAAATTACGTATACAAATT;IPDRatio=1.39
gi|68566501|gb|CP000077.1| Sulfolobus acidocaldarius DSM 639, complete genome	kinModCall	modified_base	5019	5019	23	-	.	context=TTATAAAAGAAGTGAGACCAGGGATATTAAGAAATACGGCA;motif=GGNNBVNY,GGKRTANND;coverage=216;IPDRatio=1.45;id=GGNNBVNY,GGKRTANND
gi|68566501|gb|CP000077.1| Sulfolobus acidocaldarius DSM 639, complete genome	kinModCall	.	5021	5021	1	+	.	context=CCGTATTTCTTAATATCCCTGGTCTCACTTCTTTTATAAAA;motif=GGNNBVNY;coverage=191;IPDRatio=0.866;id=GGNNBVNY
gi|68566501|gb|CP000077.1| Sulfolobus acidocaldarius DSM 639, complete genome	kinModCall	modified_base	5110	5110	38	-	.	context=CTTAAAGATTTGGTTTATGAGGTATATAAGGACAGTGAAAA;motif=GGKRTANND;coverage=218;IPDRatio=1.70;id=GGKRTANND
gi|68566501|gb|CP000077.1| Sulfolobus acidocaldarius DSM 639, complete genome	kinModCall	modified_base	5125	5125	21	+	.	coverage=184;context=TATACCTCATAAACCAAATCTTTAAGCACGTAACCTGTTAG;IPDRatio=1.35
gi|68566501|gb|CP000077.1| Sulfolobus acidocaldarius DSM 639, complete genome	kinModCall	modified_base	5127	5127	21	+	.	coverage=164;context=TACCTCATAAACCAAATCTTTAAGCACGTAACCTGTTAGAG;IPDRatio=1.38
gi|68566501|gb|CP000077.1| Sulfolobus acidocaldarius DSM 639, complete genome	kinModCall	modified_base	5134	5134	49	-	.	coverage=211;context=GAACTATCTCTAACAGGTTACGTGCTTAAAGATTTGGTTTA;IPDRatio=1.69
gi|68566501|gb|CP000077.1| Sulfolobus acidocaldarius DSM 639, complete genome	kinModCall	modified_base	5190	5190	21	+	.	coverage=172;context=TTCTGCACTAGAAGTTTGTAGTATCTCTAAATGCTTGTTCA;IPDRatio=1.40
gi|68566501|gb|CP000077.1| Sulfolobus acidocaldarius DSM 639, complete genome	kinModCall	.	5260	5260	18	-	.	context=TCCAAGACAATGGGCATAAAGGTTGAGTTAGCACAAATATC;motif=GGNNBVNY;coverage=205;IPDRatio=1.348;id=GGNNBVNY
gi|68566501|gb|CP000077.1| Sulfolobus acidocaldarius DSM 639, complete genome	kinModCall	modified_base	5266	5266	25	-	.	coverage=211;context=GAGGTATCCAAGACAATGGGCATAAAGGTTGAGTTAGCACA;IPDRatio=1.43
gi|68566501|gb|CP000077.1| Sulfolobus acidocaldarius DSM 639, complete genome	kinModCall	modified_base	5309	5309	25	-	.	context=CTGAGATATTTAGACTAAGTGGAAGATCAATAAATTCAGAC;motif=GGNNBVNY;coverage=206;IPDRatio=1.51;id=GGNNBVNY
gi|68566501|gb|CP000077.1| Sulfolobus acidocaldarius DSM 639, complete genome	kinModCall	modified_base	5388	5388	25	+	.	coverage=173;context=ACAATCCTTCTCACTAAGTCTATTGGAACATTTACTAACGC;IPDRatio=1.49
gi|68566501|gb|CP000077.1| Sulfolobus acidocaldarius DSM 639, complete genome	kinModCall	.	5392	5392	5	+	.	context=TCCTTCTCACTAAGTCTATTGGAACATTTACTAACGCTGAA;motif=GGNNBVNY;coverage=172;IPDRatio=1.077;id=GGNNBVNY
gi|68566501|gb|CP000077.1| Sulfolobus acidocaldarius DSM 639, complete genome	kinModCall	modified_base	5410	5410	31	-	.	coverage=215;context=GAGGAGTGAGAATGAAATTTCAGCGTTAGTAAATGTTCCAA;IPDRatio=1.52
gi|68566501|gb|CP000077.1| Sulfolobus acidocaldarius DSM 639, complete genome	kinModCall	modified_base	5447	5447	33	+	.	context=CCTCATTTCCTCGAACCTGAGGTACAATATTGAATCTATAG;motif=GGNNBVNY;coverage=174;IPDRatio=1.65;id=GGNNBVNY
gi|68566501|gb|CP000077.1| Sulfolobus acidocaldarius DSM 639, complete genome	kinModCall	.	5511	5511	19	-	.	context=CCTCCCTCTCCTGCCTTGTGGGAAGGGCAAACTGCAGAAGG;motif=GGNNBVNY;coverage=195;IPDRatio=1.377;id=GGNNBVNY
gi|68566501|gb|CP000077.1| Sulfolobus acidocaldarius DSM 639, complete genome	kinModCall	.	5526	5526	4	+	.	context=CCTTCCCACAAGGCAGGAGAGGGAGGCTTCTTTACAATATC;motif=GGNNBVNY;coverage=173;IPDRatio=1.052;id=GGNNBVNY
gi|68566501|gb|CP000077.1| Sulfolobus acidocaldarius DSM 639, complete genome	kinModCall	.	5527	5527	0	+	.	context=CTTCCCACAAGGCAGGAGAGGGAGGCTTCTTTACAATATCC;motif=GGNNBVNY;coverage=161;IPDRatio=0.638;id=GGNNBVNY
gi|68566501|gb|CP000077.1| Sulfolobus acidocaldarius DSM 639, complete genome	kinModCall	modified_base	5530	5530	24	+	.	context=CCCACAAGGCAGGAGAGGGAGGCTTCTTTACAATATCCTCT;motif=GGNNBVNY;coverage=168;IPDRatio=1.47;id=GGNNBVNY
gi|68566501|gb|CP000077.1| Sulfolobus acidocaldarius DSM 639, complete genome	kinModCall	modified_base	5557	5557	65	-	.	coverage=151;context=AATGCTTGGTAGATATTTGGGAGTACCAGAGGATATTGTAA;IPDRatio=3.62
gi|68566501|gb|CP000077.1| Sulfolobus acidocaldarius DSM 639, complete genome	kinModCall	modified_base	5558	5558	92	-	.	context=GAATGCTTGGTAGATATTTGGGAGTACCAGAGGATATTGTA;motif=GGNNBVNY;coverage=188;IPDRatio=5.54;id=GGNNBVNY
gi|68566501|gb|CP000077.1| Sulfolobus acidocaldarius DSM 639, complete genome	kinModCall	modified_base	5559	5559	25	-	.	coverage=199;context=AGAATGCTTGGTAGATATTTGGGAGTACCAGAGGATATTGT;IPDRatio=1.45
gi|68566501|gb|CP000077.1| Sulfolobus acidocaldarius DSM 639, complete genome	kinModCall	modified_base	5582	5582	23	+	.	coverage=163;context=ATATCTACCAAGCATTCTTACTTGGGTTTTATATAAGTCAC;IPDRatio=1.37
gi|68566501|gb|CP000077.1| Sulfolobus acidocaldarius DSM 639, complete genome	kinModCall	modified_base	5585	5585	22	+	.	coverage=164;context=TCTACCAAGCATTCTTACTTGGGTTTTATATAAGTCACCTA;IPDRatio=1.42
gi|68566501|gb|CP000077.1| Sulfolobus acidocaldarius DSM 639, complete genome	kinModCall	m6A	5622	5622	58	-	.	context=ACCAAATACGGGGACGGTGGAGTAGACATACTTCCCCTAGG;fracLow=0.162;coverage=200;IPDRatio=2.04;fracUp=0.362;frac=0.281;identificationQv=3
gi|68566501|gb|CP000077.1| Sulfolobus acidocaldarius DSM 639, complete genome	kinModCall	.	5627	5627	8	-	.	context=ATTTCACCAAATACGGGGACGGTGGAGTAGACATACTTCCC;motif=GGNNBVNY;coverage=201;IPDRatio=1.125;id=GGNNBVNY
gi|68566501|gb|CP000077.1| Sulfolobus acidocaldarius DSM 639, complete genome	kinModCall	.	5632	5632	6	-	.	context=GGGTTATTTCACCAAATACGGGGACGGTGGAGTAGACATAC;motif=GGNNBVNY;coverage=189;IPDRatio=1.08;id=GGNNBVNY
gi|68566501|gb|CP000077.1| Sulfolobus acidocaldarius DSM 639, complete genome	kinModCall	modified_base	5651	5651	24	+	.	coverage=168;context=CCCGTATTTGGTGAAATAACCCAGCATAAGTTCACTTTTGT;IPDRatio=1.48
gi|68566501|gb|CP000077.1| Sulfolobus acidocaldarius DSM 639, complete genome	kinModCall	.	5652	5652	7	-	.	context=GACAAAAGTGAACTTATGCTGGGTTATTTCACCAAATACGG;motif=GGNNBVNY;coverage=199;IPDRatio=1.119;id=GGNNBVNY
gi|68566501|gb|CP000077.1| Sulfolobus acidocaldarius DSM 639, complete genome	kinModCall	modified_base	5712	5712	22	-	.	coverage=210;context=AGAATGATCTTGTTATATGCTTTTGCCCAAAAATTCAACTA;IPDRatio=1.34
gi|68566501|gb|CP000077.1| Sulfolobus acidocaldarius DSM 639, complete genome	kinModCall	modified_base	5754	5754	35	-	.	coverage=204;context=ACTAATGATAAAATTATTTCGGGCAACATAAAAGCAAGAAG;IPDRatio=1.72
gi|68566501|gb|CP000077.1| Sulfolobus acidocaldarius DSM 639, complete genome	kinModCall	.	5799	5799	8	-	.	context=ATAAACATAGATCCAATAGTGGATCAATTTAGGTTAGCGGT;motif=GGNNBVNY;coverage=205;IPDRatio=1.13;id=GGNNBVNY
gi|68566501|gb|CP000077.1| Sulfolobus acidocaldarius DSM 639, complete genome	kinModCall	.	5808	5808	4	+	.	context=CTAAATTGATCCACTATTGGATCTATGTTTATGATCGTGTA;motif=GGATCY;coverage=170;IPDRatio=1.04;id=GGATCY
gi|68566501|gb|CP000077.1| Sulfolobus acidocaldarius DSM 639, complete genome	kinModCall	.	5809	5809	1	-	.	context=GTACACGATCATAAACATAGATCCAATAGTGGATCAATTTA;motif=AGATCC;coverage=206;IPDRatio=0.868;id=AGATCC
gi|68566501|gb|CP000077.1| Sulfolobus acidocaldarius DSM 639, complete genome	kinModCall	.	5868	5868	13	+	.	context=ATGAGACGTAAAATCATGAAGGCATGGTCTAAATCTTCTTT;motif=GGNNBVNY;coverage=174;IPDRatio=1.235;id=GGNNBVNY
gi|68566501|gb|CP000077.1| Sulfolobus acidocaldarius DSM 639, complete genome	kinModCall	.	5890	5890	16	+	.	context=CATGGTCTAAATCTTCTTTTGGTGTACTTGATGAAGGCATT;motif=GGKRTANND;coverage=171;IPDRatio=1.356;id=GGKRTANND
gi|68566501|gb|CP000077.1| Sulfolobus acidocaldarius DSM 639, complete genome	kinModCall	.	5890	5890	16	+	.	context=CATGGTCTAAATCTTCTTTTGGTGTACTTGATGAAGGCATT;motif=GGNNBVNY;coverage=171;IPDRatio=1.356;id=GGNNBVNY
gi|68566501|gb|CP000077.1| Sulfolobus acidocaldarius DSM 639, complete genome	kinModCall	modified_base	5920	5920	25	-	.	coverage=200;context=TAAAGCAACTGAAAATTTTCATGTACTATTAATGCCTTCAT;IPDRatio=1.64
gi|68566501|gb|CP000077.1| Sulfolobus acidocaldarius DSM 639, complete genome	kinModCall	modified_base	5980	5980	21	+	.	coverage=172;context=CAGAGGAGTCTATACCTCCACTTAATCCAATTATACCTCCG;IPDRatio=1.37
gi|68566501|gb|CP000077.1| Sulfolobus acidocaldarius DSM 639, complete genome	kinModCall	modified_base	5996	5996	37	-	.	context=ATAACAGTGGAAAGAGCGGAGGTATAATTGGATTAAGTGGA;motif=GGNNBVNY,GGKRTANND;coverage=193;IPDRatio=1.69;id=GGNNBVNY,GGKRTANND
gi|68566501|gb|CP000077.1| Sulfolobus acidocaldarius DSM 639, complete genome	kinModCall	modified_base	6027	6027	28	-	.	coverage=193;context=TACTTAGTCAAGAGAATTAAGGATTACATCAATAACAGTGG;IPDRatio=1.49
gi|68566501|gb|CP000077.1| Sulfolobus acidocaldarius DSM 639, complete genome	kinModCall	modified_base	6097	6097	29	+	.	context=ATTTTTCCCTTACATATTCCGGCATCATCAATTTATAATCC;motif=GGNNBVNY;coverage=176;IPDRatio=1.65;id=GGNNBVNY
gi|68566501|gb|CP000077.1| Sulfolobus acidocaldarius DSM 639, complete genome	kinModCall	modified_base	6098	6098	28	-	.	coverage=202;context=AGGATTATAAATTGATGATGCCGGAATATGTAAGGGAAAAA;IPDRatio=1.51
gi|68566501|gb|CP000077.1| Sulfolobus acidocaldarius DSM 639, complete genome	kinModCall	modified_base	6120	6120	29	-	.	coverage=194;context=TATACTGTTAATAGCACTCAGTAGGATTATAAATTGATGAT;IPDRatio=1.50
gi|68566501|gb|CP000077.1| Sulfolobus acidocaldarius DSM 639, complete genome	kinModCall	modified_base	6173	6173	31	-	.	coverage=202;context=TAAATTCCACACCATTTACAGTGCAAGTATATTCAGAATAC;IPDRatio=1.53
gi|68566501|gb|CP000077.1| Sulfolobus acidocaldarius DSM 639, complete genome	kinModCall	modified_base	6201	6201	23	-	.	coverage=200;context=GCGTATGCCAGCAATTCATTAGAGGCTATAAATTCCACACC;IPDRatio=1.40
gi|68566501|gb|CP000077.1| Sulfolobus acidocaldarius DSM 639, complete genome	kinModCall	modified_base	6213	6213	28	-	.	coverage=176;context=GCTCTGGTGTTTGCGTATGCCAGCAATTCATTAGAGGCTAT;IPDRatio=1.51
gi|68566501|gb|CP000077.1| Sulfolobus acidocaldarius DSM 639, complete genome	kinModCall	.	6244	6244	17	+	.	context=ACACCAGAGCACTAGAGTTTGGCGGGATAACAGTCTCAGTT;motif=GGNNBVNY;coverage=175;IPDRatio=1.389;id=GGNNBVNY
gi|68566501|gb|CP000077.1| Sulfolobus acidocaldarius DSM 639, complete genome	kinModCall	m4C	6246	6246	46	+	.	context=ACCAGAGCACTAGAGTTTGGCGGGATAACAGTCTCAGTTGA;fracLow=0.237;coverage=175;IPDRatio=1.76;fracUp=0.581;frac=0.405;identificationQv=6
gi|68566501|gb|CP000077.1| Sulfolobus acidocaldarius DSM 639, complete genome	kinModCall	modified_base	6247	6247	54	+	.	context=CCAGAGCACTAGAGTTTGGCGGGATAACAGTCTCAGTTGAA;motif=GGNNBVNY,GGKRTANND;coverage=172;IPDRatio=2.36;id=GGNNBVNY,GGKRTANND
gi|68566501|gb|CP000077.1| Sulfolobus acidocaldarius DSM 639, complete genome	kinModCall	modified_base	6255	6255	40	-	.	coverage=193;context=GTATGGAATTCAACTGAGACTGTTATCCCGCCAAACTCTAG;IPDRatio=1.68
gi|68566501|gb|CP000077.1| Sulfolobus acidocaldarius DSM 639, complete genome	kinModCall	.	6292	6292	7	+	.	context=ATACCATGTTTAGATTGTTAGGTATAGATACTCTAACTAAT;motif=GGKRTANND;coverage=177;IPDRatio=1.134;id=GGKRTANND
gi|68566501|gb|CP000077.1| Sulfolobus acidocaldarius DSM 639, complete genome	kinModCall	.	6325	6325	3	+	.	context=TAACTAATGTTATATTGACCGGTTCATTTTTAGTGTTTTGG;motif=GGNNBVNY;coverage=181;IPDRatio=0.988;id=GGNNBVNY
gi|68566501|gb|CP000077.1| Sulfolobus acidocaldarius DSM 639, complete genome	kinModCall	modified_base	6325	6325	31	-	.	coverage=173;context=CCAAAACACTAAAAATGAACCGGTCAATATAACATTAGTTA;IPDRatio=1.59
gi|68566501|gb|CP000077.1| Sulfolobus acidocaldarius DSM 639, complete genome	kinModCall	.	6370	6370	12	+	.	context=TAATTATTAAAGCAGTATATGGTGGGGTATTCTGCAAGGTG;motif=GGNNBVNY;coverage=185;IPDRatio=1.256;id=GGNNBVNY
gi|68566501|gb|CP000077.1| Sulfolobus acidocaldarius DSM 639, complete genome	kinModCall	.	6373	6373	16	+	.	context=TTATTAAAGCAGTATATGGTGGGGTATTCTGCAAGGTGTAT;motif=GGNNBVNY;coverage=188;IPDRatio=1.347;id=GGNNBVNY
gi|68566501|gb|CP000077.1| Sulfolobus acidocaldarius DSM 639, complete genome	kinModCall	modified_base	6439	6439	34	-	.	coverage=208;context=AGCATCATTGTCAGTTTACGCCCACGAGTCTTACGTGGCTT;IPDRatio=1.54
gi|68566501|gb|CP000077.1| Sulfolobus acidocaldarius DSM 639, complete genome	kinModCall	modified_base	6451	6451	26	-	.	coverage=183;context=ATTTGTTTTCTTAGCATCATTGTCAGTTTACGCCCACGAGT;IPDRatio=1.44
gi|68566501|gb|CP000077.1| Sulfolobus acidocaldarius DSM 639, complete genome	kinModCall	modified_base	6460	6460	23	-	.	coverage=193;context=ACTTATTATATTTGTTTTCTTAGCATCATTGTCAGTTTACG;IPDRatio=1.41
gi|68566501|gb|CP000077.1| Sulfolobus acidocaldarius DSM 639, complete genome	kinModCall	.	6523	6523	16	+	.	context=TAAAGTTAAGTTTGATTGTTGGGAGCTTATACTGAGTTCTA;motif=GGNNBVNY;coverage=173;IPDRatio=1.307;id=GGNNBVNY
gi|68566501|gb|CP000077.1| Sulfolobus acidocaldarius DSM 639, complete genome	kinModCall	modified_base	6526	6526	24	-	.	coverage=204;context=GTTTAGAACTCAGTATAAGCTCCCAACAATCAAACTTAACT;IPDRatio=1.51
gi|68566501|gb|CP000077.1| Sulfolobus acidocaldarius DSM 639, complete genome	kinModCall	modified_base	6565	6565	25	+	.	coverage=180;context=ACAGGGAAGTGAAGATCAACGGTATCCACATAAAGAAATAT;IPDRatio=1.50
gi|68566501|gb|CP000077.1| Sulfolobus acidocaldarius DSM 639, complete genome	kinModCall	modified_base	6572	6572	23	-	.	coverage=194;context=TAACGGAATATTTCTTTATGTGGATACCGTTGATCTTCACT;IPDRatio=1.44
gi|68566501|gb|CP000077.1| Sulfolobus acidocaldarius DSM 639, complete genome	kinModCall	modified_base	6588	6588	21	-	.	context=TTTCTGTGGAGGACACTAACGGAATATTTCTTTATGTGGAT;motif=GGNNBVNY;coverage=202;IPDRatio=1.38;id=GGNNBVNY
gi|68566501|gb|CP000077.1| Sulfolobus acidocaldarius DSM 639, complete genome	kinModCall	modified_base	6663	6663	23	+	.	context=TCCTTCAAATAATCAAAGAGTTGGTAATATAAGTATGTTAA;motif=TTGGTAVYR;coverage=182;IPDRatio=1.58;id=TTGGTAVYR
gi|68566501|gb|CP000077.1| Sulfolobus acidocaldarius DSM 639, complete genome	kinModCall	modified_base	6701	6701	22	-	.	context=GGTTCTTCACTATAGTGTTTGGCGTAGTAGCCATATTCTTA;motif=GGNNBVNY;coverage=201;IPDRatio=1.49;id=GGNNBVNY
gi|68566501|gb|CP000077.1| Sulfolobus acidocaldarius DSM 639, complete genome	kinModCall	.	6724	6724	1	+	.	context=ACACTATAGTGAAGAACCATGGCTCCATAGGATACAATCCA;motif=GGNNBVNY;coverage=185;IPDRatio=0.859;id=GGNNBVNY
gi|68566501|gb|CP000077.1| Sulfolobus acidocaldarius DSM 639, complete genome	kinModCall	.	6729	6729	4	-	.	context=TACTCTGGATTGTATCCTATGGAGCCATGGTTCTTCACTAT;motif=GGNNBVNY;coverage=196;IPDRatio=1.023;id=GGNNBVNY
gi|68566501|gb|CP000077.1| Sulfolobus acidocaldarius DSM 639, complete genome	kinModCall	.	6835	6835	17	-	.	context=AAATATTCCATTTCTAGCTTGGAATCCTGTGAGATTCATAG;motif=GGNNBVNY;coverage=202;IPDRatio=1.295;id=GGNNBVNY
gi|68566501|gb|CP000077.1| Sulfolobus acidocaldarius DSM 639, complete genome	kinModCall	.	6847	6847	12	+	.	context=CAGGATTCCAAGCTAGAAATGGAATATTTATGATGGATAGT;motif=GGNNBVNY;coverage=188;IPDRatio=1.242;id=GGNNBVNY
gi|68566501|gb|CP000077.1| Sulfolobus acidocaldarius DSM 639, complete genome	kinModCall	.	6875	6875	11	+	.	context=TATGATGGATAGTGTAATAAGGAATGATAGGAAGTAACTAG;motif=GGNNBVNY;coverage=187;IPDRatio=1.212;id=GGNNBVNY
gi|68566501|gb|CP000077.1| Sulfolobus acidocaldarius DSM 639, complete genome	kinModCall	.	6964	6964	7	-	.	context=ATCATTTTCCCAACTATCATGGCTTGCTTTCCCTTTTCTAC;motif=GGNNBVNY;coverage=219;IPDRatio=1.118;id=GGNNBVNY
gi|68566501|gb|CP000077.1| Sulfolobus acidocaldarius DSM 639, complete genome	kinModCall	modified_base	6983	6983	28	+	.	coverage=196;context=CCATGATAGTTGGGAAAATGATATGGCTAAGGCTAAGCTAA;IPDRatio=1.48
gi|68566501|gb|CP000077.1| Sulfolobus acidocaldarius DSM 639, complete genome	kinModCall	modified_base	6992	6992	36	-	.	coverage=217;context=TAGGAGGAATTAGCTTAGCCTTAGCCATATCATTTTCCCAA;IPDRatio=1.53
gi|68566501|gb|CP000077.1| Sulfolobus acidocaldarius DSM 639, complete genome	kinModCall	.	7010	7010	6	-	.	context=ACGTTAAGAAGAATTATCTAGGAGGAATTAGCTTAGCCTTA;motif=GGNNBVNY;coverage=214;IPDRatio=1.107;id=GGNNBVNY
gi|68566501|gb|CP000077.1| Sulfolobus acidocaldarius DSM 639, complete genome	kinModCall	.	7066	7066	1	+	.	context=AAGTTGATGCGATAACTATAGGCACGCCATAGAAAGGTGGT;motif=GGNNBVNY;coverage=200;IPDRatio=0.903;id=GGNNBVNY
gi|68566501|gb|CP000077.1| Sulfolobus acidocaldarius DSM 639, complete genome	kinModCall	.	7073	7073	11	-	.	context=TATCCATACCACCTTTCTATGGCGTGCCTATAGTTATCGCA;motif=GGNNBVNY;coverage=215;IPDRatio=1.233;id=GGNNBVNY
gi|68566501|gb|CP000077.1| Sulfolobus acidocaldarius DSM 639, complete genome	kinModCall	.	7138	7138	10	+	.	context=TGACAGGAAAAAGTGCAAATGGATCGTCCTTTTCTTTACCA;motif=GGNNBVNY;coverage=198;IPDRatio=1.185;id=GGNNBVNY
gi|68566501|gb|CP000077.1| Sulfolobus acidocaldarius DSM 639, complete genome	kinModCall	.	7146	7146	10	-	.	context=TACAAAATTGGTAAAGAAAAGGACGATCCATTTGCACTTTT;motif=GGNNBVNY;coverage=217;IPDRatio=1.197;id=GGNNBVNY
gi|68566501|gb|CP000077.1| Sulfolobus acidocaldarius DSM 639, complete genome	kinModCall	modified_base	7168	7168	22	+	.	coverage=190;context=TTTCTTTACCAATTTTGTAGAGTAACAAGCCTAATATGACT;IPDRatio=1.51
gi|68566501|gb|CP000077.1| Sulfolobus acidocaldarius DSM 639, complete genome	kinModCall	.	7178	7178	4	-	.	context=TTATATTTGCAGTCATATTAGGCTTGTTACTCTACAAAATT;motif=GGNNBVNY;coverage=211;IPDRatio=1.028;id=GGNNBVNY
gi|68566501|gb|CP000077.1| Sulfolobus acidocaldarius DSM 639, complete genome	kinModCall	modified_base	7226	7226	28	-	.	coverage=208;context=TAATAAAGGCGTTTAACTTACCTGGTTACGTTTTAAATGCT;IPDRatio=1.47
gi|68566501|gb|CP000077.1| Sulfolobus acidocaldarius DSM 639, complete genome	kinModCall	modified_base	7235	7235	25	-	.	coverage=207;context=TTTATCTTCTAATAAAGGCGTTTAACTTACCTGGTTACGTT;IPDRatio=1.42
gi|68566501|gb|CP000077.1| Sulfolobus acidocaldarius DSM 639, complete genome	kinModCall	modified_base	7246	7246	31	-	.	coverage=205;context=TTATATCCCCATTTATCTTCTAATAAAGGCGTTTAACTTAC;IPDRatio=1.49
gi|68566501|gb|CP000077.1| Sulfolobus acidocaldarius DSM 639, complete genome	kinModCall	modified_base	7256	7256	26	-	.	coverage=206;context=CGTTTATCGTTTATATCCCCATTTATCTTCTAATAAAGGCG;IPDRatio=1.42
gi|68566501|gb|CP000077.1| Sulfolobus acidocaldarius DSM 639, complete genome	kinModCall	.	7258	7258	18	+	.	context=CCTTTATTAGAAGATAAATGGGGATATAAACGATAAACGAG;motif=GGKRTANND;coverage=177;IPDRatio=1.354;id=GGKRTANND
gi|68566501|gb|CP000077.1| Sulfolobus acidocaldarius DSM 639, complete genome	kinModCall	modified_base	7308	7308	28	-	.	coverage=206;context=ACTTATACCTTATCTGGAGGTGTAGCAAGTAACTTCATCTA;IPDRatio=1.63
gi|68566501|gb|CP000077.1| Sulfolobus acidocaldarius DSM 639, complete genome	kinModCall	modified_base	7310	7310	50	-	.	context=CAACTTATACCTTATCTGGAGGTGTAGCAAGTAACTTCATC;motif=GGNNBVNY,GGKRTANND;coverage=206;IPDRatio=2.07;id=GGNNBVNY,GGKRTANND
gi|68566501|gb|CP000077.1| Sulfolobus acidocaldarius DSM 639, complete genome	kinModCall	modified_base	7320	7320	27	+	.	context=CTTGCTACACCTCCAGATAAGGTATAAGTTGGTTGGACTGT;motif=GGKRTANND;coverage=187;IPDRatio=1.49;id=GGKRTANND
gi|68566501|gb|CP000077.1| Sulfolobus acidocaldarius DSM 639, complete genome	kinModCall	.	7330	7330	11	+	.	context=CTCCAGATAAGGTATAAGTTGGTTGGACTGTATGTGGTCCA;motif=GGNNBVNY;coverage=190;IPDRatio=1.221;id=GGNNBVNY
gi|68566501|gb|CP000077.1| Sulfolobus acidocaldarius DSM 639, complete genome	kinModCall	modified_base	7345	7345	22	+	.	coverage=186;context=AAGTTGGTTGGACTGTATGTGGTCCATATACCATCTCGTAA;IPDRatio=1.42
gi|68566501|gb|CP000077.1| Sulfolobus acidocaldarius DSM 639, complete genome	kinModCall	.	7356	7356	3	-	.	context=GGCAAAAATCCTTACGAGATGGTATATGGACCACATACAGT;motif=GGKRTANND;coverage=202;IPDRatio=1.002;id=GGKRTANND
gi|68566501|gb|CP000077.1| Sulfolobus acidocaldarius DSM 639, complete genome	kinModCall	modified_base	7375	7375	27	+	.	coverage=197;context=CCATCTCGTAAGGATTTTTGCCCTGGAAAAAGTTGTTCAAT;IPDRatio=1.48
gi|68566501|gb|CP000077.1| Sulfolobus acidocaldarius DSM 639, complete genome	kinModCall	.	7451	7451	12	-	.	context=CATTAACTTTCCTATTTATAGGTCTCTCCCTCATAAACTCC;motif=GGNNBVNY;coverage=205;IPDRatio=1.213;id=GGNNBVNY
gi|68566501|gb|CP000077.1| Sulfolobus acidocaldarius DSM 639, complete genome	kinModCall	modified_base	7475	7475	30	+	.	coverage=196;context=AAATAGGAAAGTTAATGTGGCAATAATAACCACGAAATCAT;IPDRatio=1.52
gi|68566501|gb|CP000077.1| Sulfolobus acidocaldarius DSM 639, complete genome	kinModCall	modified_base	7477	7477	32	-	.	coverage=211;context=AGATGATTTCGTGGTTATTATTGCCACATTAACTTTCCTAT;IPDRatio=1.51
gi|68566501|gb|CP000077.1| Sulfolobus acidocaldarius DSM 639, complete genome	kinModCall	modified_base	7489	7489	21	-	.	coverage=188;context=AATGGAGAGAATAGATGATTTCGTGGTTATTATTGCCACAT;IPDRatio=1.42
gi|68566501|gb|CP000077.1| Sulfolobus acidocaldarius DSM 639, complete genome	kinModCall	modified_base	7496	7496	27	+	.	coverage=198;context=AATAATAACCACGAAATCATCTATTCTCTCCATTTTCCTTT;IPDRatio=1.46
gi|68566501|gb|CP000077.1| Sulfolobus acidocaldarius DSM 639, complete genome	kinModCall	.	7520	7520	6	+	.	context=TCTCTCCATTTTCCTTTGTGGGCTTAATATTTCAGGATATA;motif=GGNNBVNY;coverage=197;IPDRatio=1.1;id=GGNNBVNY
gi|68566501|gb|CP000077.1| Sulfolobus acidocaldarius DSM 639, complete genome	kinModCall	modified_base	7522	7522	24	-	.	coverage=212;context=CATATATCCTGAAATATTAAGCCCACAAAGGAAAATGGAGA;IPDRatio=1.39
gi|68566501|gb|CP000077.1| Sulfolobus acidocaldarius DSM 639, complete genome	kinModCall	modified_base	7573	7573	34	-	.	coverage=211;context=TGCAATAGTCTCTATCTCCTTCTTCTCTGTGGTAGCCATAA;IPDRatio=1.48
gi|68566501|gb|CP000077.1| Sulfolobus acidocaldarius DSM 639, complete genome	kinModCall	modified_base	7577	7577	24	+	.	coverage=202;context=GGCTACCACAGAGAAGAAGGAGATAGAGACTATTGCAGACT;IPDRatio=1.46
gi|68566501|gb|CP000077.1| Sulfolobus acidocaldarius DSM 639, complete genome	kinModCall	modified_base	7594	7594	27	-	.	coverage=222;context=TCTTTCAAATCCCGTGCAGTCTGCAATAGTCTCTATCTCCT;IPDRatio=1.45
gi|68566501|gb|CP000077.1| Sulfolobus acidocaldarius DSM 639, complete genome	kinModCall	modified_base	7625	7625	23	-	.	coverage=229;context=TCTTGTTTGTGTATAATTCGAGAGAGAGTATTCTTTCAAAT;IPDRatio=1.38
gi|68566501|gb|CP000077.1| Sulfolobus acidocaldarius DSM 639, complete genome	kinModCall	modified_base	7757	7757	22	+	.	coverage=192;context=TTTTTGTTAGAAGTTACTCTTCCTAGTATCTCTTCCAGGAG;IPDRatio=1.42
gi|68566501|gb|CP000077.1| Sulfolobus acidocaldarius DSM 639, complete genome	kinModCall	.	7759	7759	9	-	.	context=TACTCCTGGAAGAGATACTAGGAAGAGTAACTTCTAACAAA;motif=GGNNBVNY;coverage=227;IPDRatio=1.173;id=GGNNBVNY
gi|68566501|gb|CP000077.1| Sulfolobus acidocaldarius DSM 639, complete genome	kinModCall	modified_base	7796	7796	25	+	.	coverage=208;context=AGTATATCCCTGTTTTGTATCGTTACTTCATAGATCACACC;IPDRatio=1.41
gi|68566501|gb|CP000077.1| Sulfolobus acidocaldarius DSM 639, complete genome	kinModCall	modified_base	7802	7802	21	-	.	coverage=220;context=GATGATGGTGTGATCTATGAAGTAACGATACAAAACAGGGA;IPDRatio=1.49
gi|68566501|gb|CP000077.1| Sulfolobus acidocaldarius DSM 639, complete genome	kinModCall	.	7816	7816	13	-	.	context=GGTCAATAAAGTTTGATGATGGTGTGATCTATGAAGTAACG;motif=GGNNBVNY;coverage=219;IPDRatio=1.27;id=GGNNBVNY
gi|68566501|gb|CP000077.1| Sulfolobus acidocaldarius DSM 639, complete genome	kinModCall	modified_base	7886	7886	21	-	.	coverage=208;context=TCTGTTTCCCTCAAAAATTTGATAAATAAAATACTGACATC;IPDRatio=1.37
gi|68566501|gb|CP000077.1| Sulfolobus acidocaldarius DSM 639, complete genome	kinModCall	modified_base	7897	7897	25	-	.	coverage=190;context=TGGAACTTTCCTCTGTTTCCCTCAAAAATTTGATAAATAAA;IPDRatio=1.39
gi|68566501|gb|CP000077.1| Sulfolobus acidocaldarius DSM 639, complete genome	kinModCall	.	7924	7924	9	-	.	context=TCATCTTGATTGACGAAATAGGACCCATGGAACTTTCCTCT;motif=GGNNBVNY;coverage=203;IPDRatio=1.141;id=GGNNBVNY
gi|68566501|gb|CP000077.1| Sulfolobus acidocaldarius DSM 639, complete genome	kinModCall	modified_base	7925	7925	24	-	.	coverage=212;context=ATCATCTTGATTGACGAAATAGGACCCATGGAACTTTCCTC;IPDRatio=1.39
gi|68566501|gb|CP000077.1| Sulfolobus acidocaldarius DSM 639, complete genome	kinModCall	modified_base	7933	7933	28	-	.	coverage=210;context=TCCCTGATATCATCTTGATTGACGAAATAGGACCCATGGAA;IPDRatio=1.47
gi|68566501|gb|CP000077.1| Sulfolobus acidocaldarius DSM 639, complete genome	kinModCall	modified_base	7984	7984	21	-	.	coverage=206;context=TAGTCTTAGAAGATAATTTCGTAAGACAGCTCGAGGAAGAA;IPDRatio=1.35
gi|68566501|gb|CP000077.1| Sulfolobus acidocaldarius DSM 639, complete genome	kinModCall	modified_base	8045	8045	24	-	.	coverage=214;context=AAAGAGGCTTGGCTTGCTAGAGTAGACGCTAGAAGTGGAAT;IPDRatio=1.42
gi|68566501|gb|CP000077.1| Sulfolobus acidocaldarius DSM 639, complete genome	kinModCall	.	8055	8055	20	-	.	context=CCTATCAGGCAAAGAGGCTTGGCTTGCTAGAGTAGACGCTA;motif=GGNNBVNY;coverage=216;IPDRatio=1.36;id=GGNNBVNY
gi|68566501|gb|CP000077.1| Sulfolobus acidocaldarius DSM 639, complete genome	kinModCall	.	8060	8060	14	-	.	context=AGCGTCCTATCAGGCAAAGAGGCTTGGCTTGCTAGAGTAGA;motif=GGNNBVNY;coverage=210;IPDRatio=1.269;id=GGNNBVNY
gi|68566501|gb|CP000077.1| Sulfolobus acidocaldarius DSM 639, complete genome	kinModCall	.	8074	8074	15	+	.	context=CCAAGCCTCTTTGCCTGATAGGACGCTTTTAATTTTAAAGC;motif=GGNNBVNY;coverage=189;IPDRatio=1.267;id=GGNNBVNY
gi|68566501|gb|CP000077.1| Sulfolobus acidocaldarius DSM 639, complete genome	kinModCall	modified_base	8076	8076	22	-	.	coverage=210;context=GGGCTTTAAAATTAAAAGCGTCCTATCAGGCAAAGAGGCTT;IPDRatio=1.44
gi|68566501|gb|CP000077.1| Sulfolobus acidocaldarius DSM 639, complete genome	kinModCall	modified_base	8086	8086	22	+	.	coverage=189;context=GCCTGATAGGACGCTTTTAATTTTAAAGCCCATTCTAGTAT;IPDRatio=1.35
gi|68566501|gb|CP000077.1| Sulfolobus acidocaldarius DSM 639, complete genome	kinModCall	modified_base	8137	8137	21	-	.	coverage=214;context=AGAAGAACTGGAGAATTACAGGCTTTTATTGCCCAGAGGTG;IPDRatio=1.37
gi|68566501|gb|CP000077.1| Sulfolobus acidocaldarius DSM 639, complete genome	kinModCall	modified_base	8138	8138	24	-	.	coverage=213;context=GAGAAGAACTGGAGAATTACAGGCTTTTATTGCCCAGAGGT;IPDRatio=1.44
gi|68566501|gb|CP000077.1| Sulfolobus acidocaldarius DSM 639, complete genome	kinModCall	.	8208	8208	12	+	.	context=GTGTTGTCTTCCCTATGCCTGGTTTGCCTGTTATGTATATT;motif=GGNNBVNY;coverage=195;IPDRatio=1.238;id=GGNNBVNY
gi|68566501|gb|CP000077.1| Sulfolobus acidocaldarius DSM 639, complete genome	kinModCall	modified_base	8216	8216	25	-	.	coverage=216;context=CCTTTTAGAATATACATAACAGGCAAACCAGGCATAGGGAA;IPDRatio=1.49
gi|68566501|gb|CP000077.1| Sulfolobus acidocaldarius DSM 639, complete genome	kinModCall	modified_base	8235	8235	51	+	.	context=CTGTTATGTATATTCTAAAAGGCTTATCCATTAGAGTTCCC;motif=GGNNBVNY;coverage=195;IPDRatio=1.92;id=GGNNBVNY
gi|68566501|gb|CP000077.1| Sulfolobus acidocaldarius DSM 639, complete genome	kinModCall	.	8274	8274	3	+	.	context=CCTATCTATTATATATGCTTGGGTTAACTGACATTAAGTTT;motif=GGNNBVNY;coverage=193;IPDRatio=1.014;id=GGNNBVNY
gi|68566501|gb|CP000077.1| Sulfolobus acidocaldarius DSM 639, complete genome	kinModCall	modified_base	8289	8289	26	-	.	coverage=203;context=AATCTCTAAATCTTAAAACTTAATGTCAGTTAACCCAAGCA;IPDRatio=1.47
gi|68566501|gb|CP000077.1| Sulfolobus acidocaldarius DSM 639, complete genome	kinModCall	modified_base	8305	8305	44	-	.	coverage=213;context=AAACTAATAAACCAAAAATCTCTAAATCTTAAAACTTAATG;IPDRatio=1.67
gi|68566501|gb|CP000077.1| Sulfolobus acidocaldarius DSM 639, complete genome	kinModCall	modified_base	8313	8313	27	+	.	context=TTTAAGATTTAGAGATTTTTGGTTTATTAGTTTGTAATGCA;motif=GGNNBVNY;coverage=195;IPDRatio=1.55;id=GGNNBVNY
gi|68566501|gb|CP000077.1| Sulfolobus acidocaldarius DSM 639, complete genome	kinModCall	m4C	8331	8331	33	-	.	context=GATTTGTAGTATAAAAAATGCATTACAAACTAATAAACCAA;fracLow=0.492;coverage=218;IPDRatio=1.61;fracUp=0.960;frac=0.695;identificationQv=13
gi|68566501|gb|CP000077.1| Sulfolobus acidocaldarius DSM 639, complete genome	kinModCall	.	8337	8337	15	+	.	context=TATTAGTTTGTAATGCATTTTTTATACTACAAATCTGAAGA;motif=TTTTATACND;coverage=188;IPDRatio=1.311;id=TTTTATACND
gi|68566501|gb|CP000077.1| Sulfolobus acidocaldarius DSM 639, complete genome	kinModCall	m4C	8376	8376	29	-	.	context=AATTACGTACATGTAAACTCCGTTAGCCATATTTCTTACTC;fracLow=0.233;coverage=192;IPDRatio=1.51;fracUp=0.520;frac=0.370;identificationQv=5
gi|68566501|gb|CP000077.1| Sulfolobus acidocaldarius DSM 639, complete genome	kinModCall	modified_base	8418	8418	30	+	.	coverage=195;context=AGGCTAAATTTAATAACGAATGGTGGTCAACCTCTCTCCAA;IPDRatio=1.50
gi|68566501|gb|CP000077.1| Sulfolobus acidocaldarius DSM 639, complete genome	kinModCall	modified_base	8420	8420	21	+	.	coverage=164;context=GCTAAATTTAATAACGAATGGTGGTCAACCTCTCTCCAAAC;IPDRatio=1.50
gi|68566501|gb|CP000077.1| Sulfolobus acidocaldarius DSM 639, complete genome	kinModCall	.	8429	8429	5	-	.	context=TTCCTTCTTGTTTGGAGAGAGGTTGACCACCATTCGTTATT;motif=GGNNBVNY;coverage=214;IPDRatio=1.075;id=GGNNBVNY
gi|68566501|gb|CP000077.1| Sulfolobus acidocaldarius DSM 639, complete genome	kinModCall	modified_base	8446	8446	24	+	.	coverage=194;context=AACCTCTCTCCAAACAAGAAGGAATATATTAAATAGAATAG;IPDRatio=1.49
gi|68566501|gb|CP000077.1| Sulfolobus acidocaldarius DSM 639, complete genome	kinModCall	modified_base	8485	8485	22	+	.	coverage=190;context=AGAAGAATTAGAGGCTCGTAGTAAGAATGATCTTGTTGCAT;IPDRatio=1.47
gi|68566501|gb|CP000077.1| Sulfolobus acidocaldarius DSM 639, complete genome	kinModCall	modified_base	8530	8530	23	-	.	coverage=213;context=AATATAAAAGATGACCATCGTATCGCAGAGAAATAAATCTC;IPDRatio=1.48
gi|68566501|gb|CP000077.1| Sulfolobus acidocaldarius DSM 639, complete genome	kinModCall	modified_base	8570	8570	27	+	.	coverage=204;context=TGGGTATCAGACTTTGATACGTCTAAACTAAATAACCTCAG;IPDRatio=1.43
gi|68566501|gb|CP000077.1| Sulfolobus acidocaldarius DSM 639, complete genome	kinModCall	modified_base	8571	8571	23	+	.	coverage=205;context=GGGTATCAGACTTTGATACGTCTAAACTAAATAACCTCAGA;IPDRatio=1.41
gi|68566501|gb|CP000077.1| Sulfolobus acidocaldarius DSM 639, complete genome	kinModCall	modified_base	8586	8586	22	-	.	coverage=216;context=AGAAATCAGGGAATATCTGAGGTTATTTAGTTTAGACGTAT;IPDRatio=1.38
gi|68566501|gb|CP000077.1| Sulfolobus acidocaldarius DSM 639, complete genome	kinModCall	.	8597	8597	7	-	.	context=CCTTCCCCTGAAGAAATCAGGGAATATCTGAGGTTATTTAG;motif=GGNNBVNY;coverage=205;IPDRatio=1.124;id=GGNNBVNY
gi|68566501|gb|CP000077.1| Sulfolobus acidocaldarius DSM 639, complete genome	kinModCall	.	8612	8612	7	+	.	context=TATTCCCTGATTTCTTCAGGGGAAGGATTTTTAGAGGAGAA;motif=GGNNBVNY;coverage=178;IPDRatio=1.131;id=GGNNBVNY
gi|68566501|gb|CP000077.1| Sulfolobus acidocaldarius DSM 639, complete genome	kinModCall	modified_base	8665	8665	29	-	.	coverage=199;context=CAGCTGAACCACCAATATAAGGTGATGGTTTAAAATACGAA;IPDRatio=1.56
gi|68566501|gb|CP000077.1| Sulfolobus acidocaldarius DSM 639, complete genome	kinModCall	.	8676	8676	6	+	.	context=AACCATCACCTTATATTGGTGGTTCAGCTGATAAATTAGCC;motif=GGNNBVNY;coverage=190;IPDRatio=1.08;id=GGNNBVNY
gi|68566501|gb|CP000077.1| Sulfolobus acidocaldarius DSM 639, complete genome	kinModCall	modified_base	8694	8694	36	+	.	coverage=187;context=GTGGTTCAGCTGATAAATTAGCCTCTTACCTTAGACTAGAA;IPDRatio=1.59
gi|68566501|gb|CP000077.1| Sulfolobus acidocaldarius DSM 639, complete genome	kinModCall	modified_base	8699	8699	26	-	.	coverage=189;context=AGAGGTTCTAGTCTAAGGTAAGAGGCTAATTTATCAGCTGA;IPDRatio=1.44
gi|68566501|gb|CP000077.1| Sulfolobus acidocaldarius DSM 639, complete genome	kinModCall	modified_base	8739	8739	24	-	.	context=TTCAGGAGATTTTTTCATTGGGTATGCTATAAAATACCTGA;motif=GGNNBVNY;coverage=191;IPDRatio=1.48;id=GGNNBVNY
gi|68566501|gb|CP000077.1| Sulfolobus acidocaldarius DSM 639, complete genome	kinModCall	modified_base	8755	8755	22	-	.	coverage=201;context=AAGGTAGTAAATACCATTCAGGAGATTTTTTCATTGGGTAT;IPDRatio=1.39
gi|68566501|gb|CP000077.1| Sulfolobus acidocaldarius DSM 639, complete genome	kinModCall	modified_base	8769	8769	22	-	.	coverage=198;context=TTTACGTTCTTCGAAAGGTAGTAAATACCATTCAGGAGATT;IPDRatio=1.39
gi|68566501|gb|CP000077.1| Sulfolobus acidocaldarius DSM 639, complete genome	kinModCall	modified_base	8771	8771	30	-	.	coverage=208;context=TCTTTACGTTCTTCGAAAGGTAGTAAATACCATTCAGGAGA;IPDRatio=1.51
gi|68566501|gb|CP000077.1| Sulfolobus acidocaldarius DSM 639, complete genome	kinModCall	modified_base	8798	8798	35	+	.	context=GAAGAACGTAAAGAGATAATGGATGAGCATATAGAGATAGC;motif=GGNNBVNY;coverage=190;IPDRatio=1.68;id=GGNNBVNY
gi|68566501|gb|CP000077.1| Sulfolobus acidocaldarius DSM 639, complete genome	kinModCall	modified_base	8810	8810	23	+	.	coverage=194;context=GAGATAATGGATGAGCATATAGAGATAGCAAAGACCCATCC;IPDRatio=1.35
gi|68566501|gb|CP000077.1| Sulfolobus acidocaldarius DSM 639, complete genome	kinModCall	.	8830	8830	18	-	.	context=ACCTGATTCCCTGATTATCAGGATGGGTCTTTGCTATCTCT;motif=GGNNBVNY;coverage=206;IPDRatio=1.302;id=GGNNBVNY
gi|68566501|gb|CP000077.1| Sulfolobus acidocaldarius DSM 639, complete genome	kinModCall	.	8858	8858	10	-	.	context=GCAATACCAAAAGAATAAGTGGTATATGACCTGATTCCCTG;motif=GGKRTANND;coverage=203;IPDRatio=1.177;id=GGKRTANND
gi|68566501|gb|CP000077.1| Sulfolobus acidocaldarius DSM 639, complete genome	kinModCall	modified_base	8890	8890	47	+	.	coverage=176;context=TGGTATTGCTGACTATGAGTTCGTGGTAATTTATGAAGCTC;IPDRatio=1.88
gi|68566501|gb|CP000077.1| Sulfolobus acidocaldarius DSM 639, complete genome	kinModCall	modified_base	8910	8910	31	-	.	coverage=183;context=TATCCACTTGGAGAGATCTGGAGCTTCATAAATTACCACGA;IPDRatio=1.53
gi|68566501|gb|CP000077.1| Sulfolobus acidocaldarius DSM 639, complete genome	kinModCall	.	8939	8939	12	+	.	context=TCCAAGTGGATAAATGTAGTGGAGCGACTCAGGGAGGCAAA;motif=GGNNBVNY;coverage=199;IPDRatio=1.237;id=GGNNBVNY
gi|68566501|gb|CP000077.1| Sulfolobus acidocaldarius DSM 639, complete genome	kinModCall	modified_base	8948	8948	21	+	.	coverage=194;context=ATAAATGTAGTGGAGCGACTCAGGGAGGCAAAGGCAAGAAA;IPDRatio=1.41
gi|68566501|gb|CP000077.1| Sulfolobus acidocaldarius DSM 639, complete genome	kinModCall	.	8971	8971	13	+	.	context=GGAGGCAAAGGCAAGAAAGTGGGTTGTTTCAGAGGAGCCTA;motif=GGNNBVNY;coverage=191;IPDRatio=1.262;id=GGNNBVNY
gi|68566501|gb|CP000077.1| Sulfolobus acidocaldarius DSM 639, complete genome	kinModCall	modified_base	8972	8972	31	+	.	coverage=184;context=GAGGCAAAGGCAAGAAAGTGGGTTGTTTCAGAGGAGCCTAT;IPDRatio=1.52
gi|68566501|gb|CP000077.1| Sulfolobus acidocaldarius DSM 639, complete genome	kinModCall	modified_base	8986	8986	25	-	.	coverage=205;context=TCTCTCCTACAAGGATAGGCTCCTCTGAAACAACCCACTTT;IPDRatio=1.47
gi|68566501|gb|CP000077.1| Sulfolobus acidocaldarius DSM 639, complete genome	kinModCall	.	8989	8989	8	-	.	context=CGATCTCTCCTACAAGGATAGGCTCCTCTGAAACAACCCAC;motif=GGNNBVNY;coverage=201;IPDRatio=1.144;id=GGNNBVNY
gi|68566501|gb|CP000077.1| Sulfolobus acidocaldarius DSM 639, complete genome	kinModCall	modified_base	9010	9010	23	+	.	coverage=175;context=TATCCTTGTAGGAGAGATCGGATCTCTTGATATTTTCTTGA;IPDRatio=1.42
gi|68566501|gb|CP000077.1| Sulfolobus acidocaldarius DSM 639, complete genome	kinModCall	modified_base	9011	9011	30	+	.	context=ATCCTTGTAGGAGAGATCGGATCTCTTGATATTTTCTTGAA;motif=GGATCY;coverage=196;IPDRatio=1.54;id=GGATCY
gi|68566501|gb|CP000077.1| Sulfolobus acidocaldarius DSM 639, complete genome	kinModCall	modified_base	9012	9012	21	-	.	context=TTTCAAGAAAATATCAAGAGATCCGATCTCTCCTACAAGGA;motif=AGATCC;coverage=200;IPDRatio=1.39;id=AGATCC
gi|68566501|gb|CP000077.1| Sulfolobus acidocaldarius DSM 639, complete genome	kinModCall	m4C	9060	9060	36	+	.	context=GAGGCTGAGAATAGTTTTTCCGTCCTCTATTTTTCCTTCAT;fracLow=0.362;coverage=184;IPDRatio=1.61;fracUp=0.831;frac=0.610;identificationQv=6
gi|68566501|gb|CP000077.1| Sulfolobus acidocaldarius DSM 639, complete genome	kinModCall	modified_base	9066	9066	23	-	.	coverage=188;context=TGATAGATGAAGGAAAAATAGAGGACGGAAAAACTATTCTC;IPDRatio=1.46
gi|68566501|gb|CP000077.1| Sulfolobus acidocaldarius DSM 639, complete genome	kinModCall	modified_base	9067	9067	26	-	.	coverage=201;context=ATGATAGATGAAGGAAAAATAGAGGACGGAAAAACTATTCT;IPDRatio=1.44
gi|68566501|gb|CP000077.1| Sulfolobus acidocaldarius DSM 639, complete genome	kinModCall	modified_base	9123	9123	22	+	.	coverage=193;context=AATCGTTAATTCAAAAGGCTCTATTACCTCATACTCCTCTA;IPDRatio=1.38
gi|68566501|gb|CP000077.1| Sulfolobus acidocaldarius DSM 639, complete genome	kinModCall	.	9183	9183	9	+	.	context=CAAATTTGTAGCTATATATAGGTGCATTAACTCTGTTGCTA;motif=GGNNBVNY;coverage=190;IPDRatio=1.19;id=GGNNBVNY
gi|68566501|gb|CP000077.1| Sulfolobus acidocaldarius DSM 639, complete genome	kinModCall	.	9207	9207	5	-	.	context=TAAAATTCTATGTCTCCCCTGGAATAGCAACAGAGTTAATG;motif=GGNNBVNY;coverage=195;IPDRatio=1.071;id=GGNNBVNY
gi|68566501|gb|CP000077.1| Sulfolobus acidocaldarius DSM 639, complete genome	kinModCall	modified_base	9217	9217	23	+	.	coverage=188;context=GTTGCTATTCCAGGGGAGACATAGAATTTTAAAACCTTGAA;IPDRatio=1.41
gi|68566501|gb|CP000077.1| Sulfolobus acidocaldarius DSM 639, complete genome	kinModCall	modified_base	9220	9220	26	-	.	coverage=201;context=TTATTCAAGGTTTTAAAATTCTATGTCTCCCCTGGAATAGC;IPDRatio=1.42
gi|68566501|gb|CP000077.1| Sulfolobus acidocaldarius DSM 639, complete genome	kinModCall	modified_base	9284	9284	25	-	.	coverage=202;context=GGAAAGTGAGGATCTAACTGCAAGAAGAGAGTTAGAGGAGG;IPDRatio=1.43
gi|68566501|gb|CP000077.1| Sulfolobus acidocaldarius DSM 639, complete genome	kinModCall	.	9292	9292	9	+	.	context=AACTCTCTTCTTGCAGTTAGATCCTCACTTTCCCCTTCCTC;motif=AGATCC;coverage=187;IPDRatio=1.161;id=AGATCC
gi|68566501|gb|CP000077.1| Sulfolobus acidocaldarius DSM 639, complete genome	kinModCall	modified_base	9293	9293	39	-	.	context=AGAGGAAGGGGAAAGTGAGGATCTAACTGCAAGAAGAGAGT;motif=GGATCY;coverage=199;IPDRatio=1.61;id=GGATCY
gi|68566501|gb|CP000077.1| Sulfolobus acidocaldarius DSM 639, complete genome	kinModCall	modified_base	9296	9296	21	-	.	coverage=199;context=AATAGAGGAAGGGGAAAGTGAGGATCTAACTGCAAGAAGAG;IPDRatio=1.38
gi|68566501|gb|CP000077.1| Sulfolobus acidocaldarius DSM 639, complete genome	kinModCall	.	9321	9321	1	-	.	context=GGTTATATGAGTTTCCTGCTGGAACAATAGAGGAAGGGGAA;motif=GGNNBVNY;coverage=194;IPDRatio=0.904;id=GGNNBVNY
gi|68566501|gb|CP000077.1| Sulfolobus acidocaldarius DSM 639, complete genome	kinModCall	modified_base	9383	9383	33	-	.	coverage=187;context=TCCCTTTTTAGGACCAGAGAGGATAATTTTGATCAAACAAT;IPDRatio=1.55
gi|68566501|gb|CP000077.1| Sulfolobus acidocaldarius DSM 639, complete genome	kinModCall	modified_base	9388	9388	23	-	.	coverage=195;context=ATTGCTCCCTTTTTAGGACCAGAGAGGATAATTTTGATCAA;IPDRatio=1.40
gi|68566501|gb|CP000077.1| Sulfolobus acidocaldarius DSM 639, complete genome	kinModCall	modified_base	9400	9400	21	+	.	coverage=175;context=ATCCTCTCTGGTCCTAAAAAGGGAGCAATGACTACTGAGCC;IPDRatio=1.41
gi|68566501|gb|CP000077.1| Sulfolobus acidocaldarius DSM 639, complete genome	kinModCall	modified_base	9401	9401	74	+	.	context=TCCTCTCTGGTCCTAAAAAGGGAGCAATGACTACTGAGCCT;motif=GGNNBVNY;coverage=161;IPDRatio=2.38;id=GGNNBVNY
gi|68566501|gb|CP000077.1| Sulfolobus acidocaldarius DSM 639, complete genome	kinModCall	modified_base	9402	9402	34	+	.	coverage=119;context=CCTCTCTGGTCCTAAAAAGGGAGCAATGACTACTGAGCCTC;IPDRatio=1.95
gi|68566501|gb|CP000077.1| Sulfolobus acidocaldarius DSM 639, complete genome	kinModCall	modified_base	9418	9418	21	-	.	coverage=196;context=GCATTTGTGAGACATAGAGGCTCAGTAGTCATTGCTCCCTT;IPDRatio=1.43
gi|68566501|gb|CP000077.1| Sulfolobus acidocaldarius DSM 639, complete genome	kinModCall	.	9420	9420	19	-	.	context=AAGCATTTGTGAGACATAGAGGCTCAGTAGTCATTGCTCCC;motif=GGNNBVNY;coverage=194;IPDRatio=1.388;id=GGNNBVNY
gi|68566501|gb|CP000077.1| Sulfolobus acidocaldarius DSM 639, complete genome	kinModCall	modified_base	9421	9421	26	-	.	coverage=193;context=AAAGCATTTGTGAGACATAGAGGCTCAGTAGTCATTGCTCC;IPDRatio=1.44
gi|68566501|gb|CP000077.1| Sulfolobus acidocaldarius DSM 639, complete genome	kinModCall	modified_base	9430	9430	22	-	.	coverage=183;context=CAAGTGGAGAAAGCATTTGTGAGACATAGAGGCTCAGTAGT;IPDRatio=1.41
gi|68566501|gb|CP000077.1| Sulfolobus acidocaldarius DSM 639, complete genome	kinModCall	modified_base	9431	9431	27	-	.	coverage=193;context=ACAAGTGGAGAAAGCATTTGTGAGACATAGAGGCTCAGTAG;IPDRatio=1.48
gi|68566501|gb|CP000077.1| Sulfolobus acidocaldarius DSM 639, complete genome	kinModCall	modified_base	9524	9524	33	-	.	coverage=190;context=AAATATCATTGGATTAATTTTTAGTCCTATGAGAATATATT;IPDRatio=1.51
gi|68566501|gb|CP000077.1| Sulfolobus acidocaldarius DSM 639, complete genome	kinModCall	modified_base	9525	9525	24	-	.	coverage=190;context=AAAATATCATTGGATTAATTTTTAGTCCTATGAGAATATAT;IPDRatio=1.44
gi|68566501|gb|CP000077.1| Sulfolobus acidocaldarius DSM 639, complete genome	kinModCall	.	9534	9534	16	-	.	context=AGCAAAGCAAAAATATCATTGGATTAATTTTTAGTCCTATG;motif=GGNNBVNY;coverage=189;IPDRatio=1.325;id=GGNNBVNY
gi|68566501|gb|CP000077.1| Sulfolobus acidocaldarius DSM 639, complete genome	kinModCall	m4C	9644	9644	31	+	.	context=ATTAATGTTAAAGTAAGTGCCCCTACATTTAAAACATCACT;fracLow=0.361;coverage=171;IPDRatio=1.57;fracUp=0.737;frac=0.551;identificationQv=11
gi|68566501|gb|CP000077.1| Sulfolobus acidocaldarius DSM 639, complete genome	kinModCall	.	9646	9646	13	-	.	context=TAAGTGATGTTTTAAATGTAGGGGCACTTACTTTAACATTA;motif=GGNNBVNY;coverage=181;IPDRatio=1.274;id=GGNNBVNY
gi|68566501|gb|CP000077.1| Sulfolobus acidocaldarius DSM 639, complete genome	kinModCall	.	9679	9679	12	-	.	context=AAATACCTTTAGAAGTATTCGGAATAATTAAGATAAGTGAT;motif=GGNNBVNY;coverage=182;IPDRatio=1.26;id=GGNNBVNY
gi|68566501|gb|CP000077.1| Sulfolobus acidocaldarius DSM 639, complete genome	kinModCall	modified_base	9693	9693	40	+	.	coverage=171;context=TTATTCCGAATACTTCTAAAGGTATTTCTACAGCACTTTTG;IPDRatio=1.83
gi|68566501|gb|CP000077.1| Sulfolobus acidocaldarius DSM 639, complete genome	kinModCall	modified_base	9750	9750	28	-	.	coverage=185;context=AGTGGCTAAAGTATCTATACTTAATATGTTAAAAGTGTCAA;IPDRatio=1.45
gi|68566501|gb|CP000077.1| Sulfolobus acidocaldarius DSM 639, complete genome	kinModCall	modified_base	9752	9752	29	-	.	coverage=186;context=GGAGTGGCTAAAGTATCTATACTTAATATGTTAAAAGTGTC;IPDRatio=1.51
gi|68566501|gb|CP000077.1| Sulfolobus acidocaldarius DSM 639, complete genome	kinModCall	modified_base	9753	9753	21	-	.	coverage=182;context=AGGAGTGGCTAAAGTATCTATACTTAATATGTTAAAAGTGT;IPDRatio=1.35
gi|68566501|gb|CP000077.1| Sulfolobus acidocaldarius DSM 639, complete genome	kinModCall	modified_base	9765	9765	21	-	.	coverage=183;context=ATTTATAGGTGGAGGAGTGGCTAAAGTATCTATACTTAATA;IPDRatio=1.36
gi|68566501|gb|CP000077.1| Sulfolobus acidocaldarius DSM 639, complete genome	kinModCall	modified_base	9771	9771	27	-	.	coverage=162;context=TTATTTATTTATAGGTGGAGGAGTGGCTAAAGTATCTATAC;IPDRatio=1.47
gi|68566501|gb|CP000077.1| Sulfolobus acidocaldarius DSM 639, complete genome	kinModCall	.	9772	9772	16	-	.	context=ATTATTTATTTATAGGTGGAGGAGTGGCTAAAGTATCTATA;motif=GGNNBVNY;coverage=180;IPDRatio=1.346;id=GGNNBVNY
gi|68566501|gb|CP000077.1| Sulfolobus acidocaldarius DSM 639, complete genome	kinModCall	modified_base	9774	9774	29	-	.	coverage=154;context=TGATTATTTATTTATAGGTGGAGGAGTGGCTAAAGTATCTA;IPDRatio=1.54
gi|68566501|gb|CP000077.1| Sulfolobus acidocaldarius DSM 639, complete genome	kinModCall	.	9775	9775	11	-	.	context=ATGATTATTTATTTATAGGTGGAGGAGTGGCTAAAGTATCT;motif=GGNNBVNY;coverage=178;IPDRatio=1.21;id=GGNNBVNY
gi|68566501|gb|CP000077.1| Sulfolobus acidocaldarius DSM 639, complete genome	kinModCall	modified_base	9793	9793	25	-	.	coverage=169;context=TTCCACTTCTTCCCTTTGATGATTATTTATTTATAGGTGGA;IPDRatio=1.47
gi|68566501|gb|CP000077.1| Sulfolobus acidocaldarius DSM 639, complete genome	kinModCall	modified_base	9823	9823	38	+	.	context=AAGAAGTGGAATTACAGAAAGGATGAATAATAATATTTTAA;motif=GGNNBVNY;coverage=174;IPDRatio=1.82;id=GGNNBVNY
gi|68566501|gb|CP000077.1| Sulfolobus acidocaldarius DSM 639, complete genome	kinModCall	modified_base	9851	9851	24	+	.	coverage=179;context=AATAATATTTTAAAATATCTAGAGCGAGAAAACTTACTTAG;IPDRatio=1.46
gi|68566501|gb|CP000077.1| Sulfolobus acidocaldarius DSM 639, complete genome	kinModCall	modified_base	9856	9856	33	-	.	coverage=193;context=ACATTCTAAGTAAGTTTTCTCGCTCTAGATATTTTAAAATA;IPDRatio=1.51
gi|68566501|gb|CP000077.1| Sulfolobus acidocaldarius DSM 639, complete genome	kinModCall	modified_base	9899	9899	22	-	.	coverage=189;context=GGATTTGTTTTAAGAAAACCTTTACGAAGAAATAAAAATAT;IPDRatio=1.38
gi|68566501|gb|CP000077.1| Sulfolobus acidocaldarius DSM 639, complete genome	kinModCall	modified_base	9900	9900	21	+	.	coverage=175;context=TATTTTTATTTCTTCGTAAAGGTTTTCTTAAAACAAATCCT;IPDRatio=1.37
gi|68566501|gb|CP000077.1| Sulfolobus acidocaldarius DSM 639, complete genome	kinModCall	modified_base	9930	9930	21	+	.	coverage=166;context=AAACAAATCCTAAAGCATAAGTGAGCGTTTTAGCTAAAGCT;IPDRatio=1.48
gi|68566501|gb|CP000077.1| Sulfolobus acidocaldarius DSM 639, complete genome	kinModCall	modified_base	9934	9934	28	+	.	coverage=176;context=AAATCCTAAAGCATAAGTGAGCGTTTTAGCTAAAGCTGCCC;IPDRatio=1.54
gi|68566501|gb|CP000077.1| Sulfolobus acidocaldarius DSM 639, complete genome	kinModCall	modified_base	9935	9935	22	-	.	coverage=188;context=GGGGCAGCTTTAGCTAAAACGCTCACTTATGCTTTAGGATT;IPDRatio=1.41
gi|68566501|gb|CP000077.1| Sulfolobus acidocaldarius DSM 639, complete genome	kinModCall	.	9953	9953	10	-	.	context=ATAGTTATTTCGGGTTTAGGGGCAGCTTTAGCTAAAACGCT;motif=GGNNBVNY;coverage=167;IPDRatio=1.182;id=GGNNBVNY
gi|68566501|gb|CP000077.1| Sulfolobus acidocaldarius DSM 639, complete genome	kinModCall	.	9955	9955	2	-	.	context=CAATAGTTATTTCGGGTTTAGGGGCAGCTTTAGCTAAAACG;motif=GGNNBVNY;coverage=188;IPDRatio=0.956;id=GGNNBVNY
gi|68566501|gb|CP000077.1| Sulfolobus acidocaldarius DSM 639, complete genome	kinModCall	modified_base	9961	9961	21	-	.	coverage=183;context=TTATAGCAATAGTTATTTCGGGTTTAGGGGCAGCTTTAGCT;IPDRatio=1.40
gi|68566501|gb|CP000077.1| Sulfolobus acidocaldarius DSM 639, complete genome	kinModCall	modified_base	9982	9982	23	-	.	coverage=166;context=GGATAAACATAGAAAATTTTGTTATAGCAATAGTTATTTCG;IPDRatio=1.58
gi|68566501|gb|CP000077.1| Sulfolobus acidocaldarius DSM 639, complete genome	kinModCall	modified_base	9983	9983	26	-	.	coverage=167;context=GGGATAAACATAGAAAATTTTGTTATAGCAATAGTTATTTC;IPDRatio=1.64
gi|68566501|gb|CP000077.1| Sulfolobus acidocaldarius DSM 639, complete genome	kinModCall	.	9992	9992	14	-	.	context=ATCAAGAACGGGATAAACATAGAAAATTTTGTTATAGCAAT;motif=AGNAAATTTY;coverage=192;IPDRatio=1.249;id=AGNAAATTTY
gi|68566501|gb|CP000077.1| Sulfolobus acidocaldarius DSM 639, complete genome	kinModCall	modified_base	10033	10033	25	-	.	coverage=192;context=TCCTTGGTGCTCCTTATACATTGATAGCAACATATTTCATC;IPDRatio=1.52
gi|68566501|gb|CP000077.1| Sulfolobus acidocaldarius DSM 639, complete genome	kinModCall	modified_base	10039	10039	26	-	.	coverage=181;context=TCCCGTTCCTTGGTGCTCCTTATACATTGATAGCAACATAT;IPDRatio=1.47
gi|68566501|gb|CP000077.1| Sulfolobus acidocaldarius DSM 639, complete genome	kinModCall	.	10041	10041	9	+	.	context=ATGTTGCTATCAATGTATAAGGAGCACCAAGGAACGGGAGA;motif=GGNNBVNY;coverage=178;IPDRatio=1.204;id=GGNNBVNY
gi|68566501|gb|CP000077.1| Sulfolobus acidocaldarius DSM 639, complete genome	kinModCall	modified_base	10041	10041	32	-	.	coverage=192;context=TCTCCCGTTCCTTGGTGCTCCTTATACATTGATAGCAACAT;IPDRatio=1.67
gi|68566501|gb|CP000077.1| Sulfolobus acidocaldarius DSM 639, complete genome	kinModCall	modified_base	10056	10056	56	+	.	context=TATAAGGAGCACCAAGGAACGGGAGAGCATTTGAGGCTAAA;motif=GGNNBVNY;coverage=177;IPDRatio=2.22;id=GGNNBVNY
gi|68566501|gb|CP000077.1| Sulfolobus acidocaldarius DSM 639, complete genome	kinModCall	modified_base	10230	10230	21	+	.	coverage=178;context=ATACTTAGGACCTGCAGGTGTTCCCCATAGCGCAAAGAAGA;IPDRatio=1.37
gi|68566501|gb|CP000077.1| Sulfolobus acidocaldarius DSM 639, complete genome	kinModCall	.	10233	10233	3	-	.	context=ATTTCTTCTTTGCGCTATGGGGAACACCTGCAGGTCCTAAG;motif=GGNNBVNY;coverage=175;IPDRatio=0.992;id=GGNNBVNY
gi|68566501|gb|CP000077.1| Sulfolobus acidocaldarius DSM 639, complete genome	kinModCall	modified_base	10288	10288	25	+	.	coverage=182;context=GTAAAAACTGTTAAAGAGCTAGGTTTGAACGCAATGGAAGT;IPDRatio=1.44
gi|68566501|gb|CP000077.1| Sulfolobus acidocaldarius DSM 639, complete genome	kinModCall	modified_base	10358	10358	41	+	.	context=AGGAGACAGCAGAAGAAGTAGGTAGAGTAGCGAAGGAGTTA;motif=GGNNBVNY;coverage=179;IPDRatio=1.81;id=GGNNBVNY
gi|68566501|gb|CP000077.1| Sulfolobus acidocaldarius DSM 639, complete genome	kinModCall	.	10379	10379	20	+	.	context=GTAGAGTAGCGAAGGAGTTAGGGGTAAGATTATCAGTGCAC;motif=GGKRTANND;coverage=181;IPDRatio=1.437;id=GGKRTANND
gi|68566501|gb|CP000077.1| Sulfolobus acidocaldarius DSM 639, complete genome	kinModCall	.	10453	10453	3	-	.	context=GTATCAAGTATCCTTTTCTTGGATGCCTGTACTTTCTCGTC;motif=GGNNBVNY;coverage=185;IPDRatio=0.98;id=GGNNBVNY
gi|68566501|gb|CP000077.1| Sulfolobus acidocaldarius DSM 639, complete genome	kinModCall	modified_base	10514	10514	27	+	.	coverage=184;context=TGGGTGCAGATGCTATAGCTATTCACATAGCGTTTTACGGT;IPDRatio=1.45
gi|68566501|gb|CP000077.1| Sulfolobus acidocaldarius DSM 639, complete genome	kinModCall	.	10545	10545	1	-	.	context=TTTTCCCATAACATTCCTCTGGTTTCATTTTACCGTAAAAC;motif=GGNNBVNY;coverage=178;IPDRatio=0.888;id=GGNNBVNY
gi|68566501|gb|CP000077.1| Sulfolobus acidocaldarius DSM 639, complete genome	kinModCall	.	10549	10549	6	+	.	context=TACGGTAAAATGAAACCAGAGGAATGTTATGGGAAAATTAA;motif=GGNNBVNY;coverage=176;IPDRatio=1.091;id=GGNNBVNY
gi|68566501|gb|CP000077.1| Sulfolobus acidocaldarius DSM 639, complete genome	kinModCall	modified_base	10582	10582	26	-	.	coverage=177;context=CTAGCACTATCCACAACCTCTCCTAATTCAGATTTAATTTT;IPDRatio=1.48
gi|68566501|gb|CP000077.1| Sulfolobus acidocaldarius DSM 639, complete genome	kinModCall	modified_base	10585	10585	30	+	.	coverage=174;context=ATTAAATCTGAATTAGGAGAGGTTGTGGATAGTGCTAGATC;IPDRatio=1.56
gi|68566501|gb|CP000077.1| Sulfolobus acidocaldarius DSM 639, complete genome	kinModCall	modified_base	10606	10606	22	+	.	coverage=180;context=GTTGTGGATAGTGCTAGATCTAATGGAATCAAAAACGTAAA;IPDRatio=1.34
gi|68566501|gb|CP000077.1| Sulfolobus acidocaldarius DSM 639, complete genome	kinModCall	modified_base	10631	10631	39	+	.	coverage=179;context=GAATCAAAAACGTAAAATTTGGCGTAGAGACTATGGCTAAG;IPDRatio=1.91
gi|68566501|gb|CP000077.1| Sulfolobus acidocaldarius DSM 639, complete genome	kinModCall	modified_base	10664	10664	27	+	.	context=TGGCTAAGGAGACAGCTTTTGGCTCACTAGACGAGGTCATT;motif=GGNNBVNY;coverage=180;IPDRatio=1.61;id=GGNNBVNY
gi|68566501|gb|CP000077.1| Sulfolobus acidocaldarius DSM 639, complete genome	kinModCall	.	10716	10716	11	-	.	context=TATGTGCCCAATCAATGTAGGGAATAACACCTTTTATTTCC;motif=GGNNBVNY;coverage=167;IPDRatio=1.218;id=GGNNBVNY
gi|68566501|gb|CP000077.1| Sulfolobus acidocaldarius DSM 639, complete genome	kinModCall	modified_base	10717	10717	22	-	.	coverage=174;context=GTATGTGCCCAATCAATGTAGGGAATAACACCTTTTATTTC;IPDRatio=1.44
gi|68566501|gb|CP000077.1| Sulfolobus acidocaldarius DSM 639, complete genome	kinModCall	.	10742	10742	9	+	.	context=TTGATTGGGCACATACCTTTGGAAGATTGGGTGGTAAGATA;motif=GGNNBVNY;coverage=182;IPDRatio=1.149;id=GGNNBVNY
gi|68566501|gb|CP000077.1| Sulfolobus acidocaldarius DSM 639, complete genome	kinModCall	modified_base	10751	10751	23	+	.	coverage=172;context=CACATACCTTTGGAAGATTGGGTGGTAAGATAGATTATGAG;IPDRatio=1.45
gi|68566501|gb|CP000077.1| Sulfolobus acidocaldarius DSM 639, complete genome	kinModCall	modified_base	10753	10753	38	+	.	coverage=184;context=CATACCTTTGGAAGATTGGGTGGTAAGATAGATTATGAGGA;IPDRatio=1.66
gi|68566501|gb|CP000077.1| Sulfolobus acidocaldarius DSM 639, complete genome	kinModCall	modified_base	10787	10787	27	-	.	coverage=178;context=TAAGTTCAACTCTTTAACTAGTCTATTGATTATTTCCTCAT;IPDRatio=1.48
gi|68566501|gb|CP000077.1| Sulfolobus acidocaldarius DSM 639, complete genome	kinModCall	m4C	10833	10833	30	+	.	context=TATAAATTCCCATTTTGAGTCATTAATTTTTAAAAACGGTA;fracLow=0.262;coverage=188;IPDRatio=1.53;fracUp=0.610;frac=0.412;identificationQv=12
gi|68566501|gb|CP000077.1| Sulfolobus acidocaldarius DSM 639, complete genome	kinModCall	modified_base	10871	10871	23	-	.	coverage=182;context=AGTATTGTTATCTATAGGTATATGTTCATCAATATACTTAC;IPDRatio=1.38
gi|68566501|gb|CP000077.1| Sulfolobus acidocaldarius DSM 639, complete genome	kinModCall	modified_base	10875	10875	29	+	.	coverage=174;context=GTATATTGATGAACATATACCTATAGATAACAATACTCCTC;IPDRatio=1.52
gi|68566501|gb|CP000077.1| Sulfolobus acidocaldarius DSM 639, complete genome	kinModCall	.	10875	10875	4	-	.	context=GAGGAGTATTGTTATCTATAGGTATATGTTCATCAATATAC;motif=GGKRTANND;coverage=183;IPDRatio=1.027;id=GGKRTANND
gi|68566501|gb|CP000077.1| Sulfolobus acidocaldarius DSM 639, complete genome	kinModCall	m4C	10880	10880	27	-	.	context=AAAAGGAGGAGTATTGTTATCTATAGGTATATGTTCATCAA;fracLow=0.512;coverage=186;IPDRatio=1.46;fracUp=1.000;frac=0.810;identificationQv=4
gi|68566501|gb|CP000077.1| Sulfolobus acidocaldarius DSM 639, complete genome	kinModCall	modified_base	10891	10891	26	-	.	coverage=184;context=GCTAAAGGTTCAAAAGGAGGAGTATTGTTATCTATAGGTAT;IPDRatio=1.59
gi|68566501|gb|CP000077.1| Sulfolobus acidocaldarius DSM 639, complete genome	kinModCall	modified_base	10893	10893	34	-	.	context=TAGCTAAAGGTTCAAAAGGAGGAGTATTGTTATCTATAGGT;motif=GGNNBVNY;coverage=181;IPDRatio=1.71;id=GGNNBVNY
gi|68566501|gb|CP000077.1| Sulfolobus acidocaldarius DSM 639, complete genome	kinModCall	.	10896	10896	1	-	.	context=CTCTAGCTAAAGGTTCAAAAGGAGGAGTATTGTTATCTATA;motif=GGNNBVNY;coverage=185;IPDRatio=0.906;id=GGNNBVNY
gi|68566501|gb|CP000077.1| Sulfolobus acidocaldarius DSM 639, complete genome	kinModCall	modified_base	10929	10929	24	+	.	context=AGCTAGAGAATTAGTTAAGAGGAAGGACATTTCAATTTCTC;motif=GGNNBVNY;coverage=190;IPDRatio=1.51;id=GGNNBVNY
gi|68566501|gb|CP000077.1| Sulfolobus acidocaldarius DSM 639, complete genome	kinModCall	modified_base	10999	10999	42	+	.	coverage=184;context=GATGCGCTTAAGATGAAAAAGGTATTGGAAGATCTGGGGTA;IPDRatio=1.81
gi|68566501|gb|CP000077.1| Sulfolobus acidocaldarius DSM 639, complete genome	kinModCall	.	11005	11005	0	+	.	context=CTTAAGATGAAAAAGGTATTGGAAGATCTGGGGTATAAGTT;motif=GGNNBVNY;coverage=187;IPDRatio=0.753;id=GGNNBVNY
gi|68566501|gb|CP000077.1| Sulfolobus acidocaldarius DSM 639, complete genome	kinModCall	.	11014	11014	20	+	.	context=AAAAAGGTATTGGAAGATCTGGGGTATAAGTTTGAATAAGG;motif=GGKRTANND;coverage=187;IPDRatio=1.447;id=GGKRTANND
gi|68566501|gb|CP000077.1| Sulfolobus acidocaldarius DSM 639, complete genome	kinModCall	.	11016	11016	17	+	.	context=AAAGGTATTGGAAGATCTGGGGTATAAGTTTGAATAAGGAC;motif=GGKRTANND;coverage=164;IPDRatio=1.367;id=GGKRTANND
gi|68566501|gb|CP000077.1| Sulfolobus acidocaldarius DSM 639, complete genome	kinModCall	modified_base	11110	11110	22	+	.	coverage=182;context=TCGTATAGACAAAGAAGTCGCTCGGATTGTAAATGATTTTT;IPDRatio=1.37
gi|68566501|gb|CP000077.1| Sulfolobus acidocaldarius DSM 639, complete genome	kinModCall	modified_base	11132	11132	22	+	.	coverage=181;context=CGGATTGTAAATGATTTTTCTAAGACCTATCCATTTTTTGT;IPDRatio=1.41
gi|68566501|gb|CP000077.1| Sulfolobus acidocaldarius DSM 639, complete genome	kinModCall	modified_base	11161	11161	40	+	.	coverage=124;context=TCCATTTTTTGTTGTTACGGGAAGGGAGAAGAAGTTTATAG;IPDRatio=1.81
gi|68566501|gb|CP000077.1| Sulfolobus acidocaldarius DSM 639, complete genome	kinModCall	modified_base	11164	11164	40	+	.	coverage=175;context=ATTTTTTGTTGTTACGGGAAGGGAGAAGAAGTTTATAGATA;IPDRatio=1.77
gi|68566501|gb|CP000077.1| Sulfolobus acidocaldarius DSM 639, complete genome	kinModCall	modified_base	11211	11211	28	+	.	context=CCCCTGAACTTAAACCTACTGGTTGGATATTAGAAAATGGA;motif=GGNNBVNY;coverage=179;IPDRatio=1.59;id=GGNNBVNY
gi|68566501|gb|CP000077.1| Sulfolobus acidocaldarius DSM 639, complete genome	kinModCall	modified_base	11215	11215	26	+	.	coverage=177;context=TGAACTTAAACCTACTGGTTGGATATTAGAAAATGGAGCTT;IPDRatio=1.50
gi|68566501|gb|CP000077.1| Sulfolobus acidocaldarius DSM 639, complete genome	kinModCall	modified_base	11243	11243	30	+	.	coverage=180;context=GAAAATGGAGCTTTAATGTACGTTAATGGTGAGTTAATTTA;IPDRatio=1.54
gi|68566501|gb|CP000077.1| Sulfolobus acidocaldarius DSM 639, complete genome	kinModCall	modified_base	11254	11254	24	+	.	coverage=184;context=TTTAATGTACGTTAATGGTGAGTTAATTTACAATATTCAAC;IPDRatio=1.45
gi|68566501|gb|CP000077.1| Sulfolobus acidocaldarius DSM 639, complete genome	kinModCall	modified_base	11271	11271	21	-	.	coverage=179;context=TGTATCAAACCAAGAAGGTTGAATATTGTAAATTAACTCAC;IPDRatio=1.39
gi|68566501|gb|CP000077.1| Sulfolobus acidocaldarius DSM 639, complete genome	kinModCall	.	11275	11275	16	-	.	context=TTCGTGTATCAAACCAAGAAGGTTGAATATTGTAAATTAAC;motif=GGNNBVNY;coverage=185;IPDRatio=1.331;id=GGNNBVNY
gi|68566501|gb|CP000077.1| Sulfolobus acidocaldarius DSM 639, complete genome	kinModCall	.	11281	11281	3	+	.	context=TTACAATATTCAACCTTCTTGGTTTGATACACGAAAAAACA;motif=GGNNBVNY;coverage=179;IPDRatio=1.014;id=GGNNBVNY
gi|68566501|gb|CP000077.1| Sulfolobus acidocaldarius DSM 639, complete genome	kinModCall	modified_base	11286	11286	27	+	.	coverage=168;context=ATATTCAACCTTCTTGGTTTGATACACGAAAAAACATAATT;IPDRatio=1.44
gi|68566501|gb|CP000077.1| Sulfolobus acidocaldarius DSM 639, complete genome	kinModCall	modified_base	11292	11292	26	-	.	coverage=186;context=GATTTTAATTATGTTTTTTCGTGTATCAAACCAAGAAGGTT;IPDRatio=1.57
gi|68566501|gb|CP000077.1| Sulfolobus acidocaldarius DSM 639, complete genome	kinModCall	modified_base	11315	11315	27	+	.	coverage=156;context=AAAAACATAATTAAAATCCTTGATAATTACAATATTTCTTA;IPDRatio=1.50
gi|68566501|gb|CP000077.1| Sulfolobus acidocaldarius DSM 639, complete genome	kinModCall	modified_base	11395	11395	24	-	.	coverage=194;context=CTGTTGCGTCCTTAATCGAATTTAGAACACCTTTATATTCA;IPDRatio=1.47
gi|68566501|gb|CP000077.1| Sulfolobus acidocaldarius DSM 639, complete genome	kinModCall	modified_base	11399	11399	29	+	.	coverage=177;context=TATAAAGGTGTTCTAAATTCGATTAAGGACGCAACAGTTGA;IPDRatio=1.51
gi|68566501|gb|CP000077.1| Sulfolobus acidocaldarius DSM 639, complete genome	kinModCall	modified_base	11414	11414	21	+	.	coverage=178;context=AATTCGATTAAGGACGCAACAGTTGAATGGAATAGAAATGA;IPDRatio=1.55
gi|68566501|gb|CP000077.1| Sulfolobus acidocaldarius DSM 639, complete genome	kinModCall	.	11449	11449	10	-	.	context=TCCCCTTATCAACTCCTTTCGGAAGAATCATTGCATCATTT;motif=GGNNBVNY;coverage=199;IPDRatio=1.2;id=GGNNBVNY
gi|68566501|gb|CP000077.1| Sulfolobus acidocaldarius DSM 639, complete genome	kinModCall	.	11467	11467	5	+	.	context=TCCGAAAGGAGTTGATAAGGGGAGTGCTGTAATCCAACTTC;motif=GGNNBVNY;coverage=170;IPDRatio=1.087;id=GGNNBVNY
gi|68566501|gb|CP000077.1| Sulfolobus acidocaldarius DSM 639, complete genome	kinModCall	modified_base	11491	11491	21	+	.	coverage=191;context=TGCTGTAATCCAACTTCGAGAGAGACTTGGTTATAGAGGCA;IPDRatio=1.39
gi|68566501|gb|CP000077.1| Sulfolobus acidocaldarius DSM 639, complete genome	kinModCall	.	11527	11527	3	+	.	context=AGGCAAGATAGTTGCAATTGGGGACAGTGAAAACGATATTT;motif=GGNNBVNY;coverage=175;IPDRatio=1.009;id=GGNNBVNY
gi|68566501|gb|CP000077.1| Sulfolobus acidocaldarius DSM 639, complete genome	kinModCall	modified_base	11542	11542	24	+	.	coverage=189;context=AATTGGGGACAGTGAAAACGATATTTCAATGTTTAGAGTTG;IPDRatio=1.46
gi|68566501|gb|CP000077.1| Sulfolobus acidocaldarius DSM 639, complete genome	kinModCall	modified_base	11558	11558	43	-	.	coverage=202;context=CTAACCCTAATGTCTGCAACTCTAAACATTGAAATATCGTT;IPDRatio=1.67
gi|68566501|gb|CP000077.1| Sulfolobus acidocaldarius DSM 639, complete genome	kinModCall	.	11572	11572	4	+	.	context=GTTTAGAGTTGCAGACATTAGGGTTAGTGTTGCAAATGCCC;motif=GGNNBVNY;coverage=185;IPDRatio=1.022;id=GGNNBVNY
gi|68566501|gb|CP000077.1| Sulfolobus acidocaldarius DSM 639, complete genome	kinModCall	modified_base	11589	11589	36	-	.	coverage=198;context=CTCCTTAATCATGGGTAGGGCATTTGCAACACTAACCCTAA;IPDRatio=1.61
gi|68566501|gb|CP000077.1| Sulfolobus acidocaldarius DSM 639, complete genome	kinModCall	.	11596	11596	9	-	.	context=CACTAATCTCCTTAATCATGGGTAGGGCATTTGCAACACTA;motif=GGNNBVNY;coverage=195;IPDRatio=1.182;id=GGNNBVNY
gi|68566501|gb|CP000077.1| Sulfolobus acidocaldarius DSM 639, complete genome	kinModCall	modified_base	11619	11619	28	+	.	coverage=194;context=TGATTAAGGAGATTAGTGAATTGATACTAGAAAAAGAGGAT;IPDRatio=1.61
gi|68566501|gb|CP000077.1| Sulfolobus acidocaldarius DSM 639, complete genome	kinModCall	modified_base	11636	11636	30	+	.	coverage=190;context=GAATTGATACTAGAAAAAGAGGATGGGGAGGGAGTAAAAGA;IPDRatio=1.52
gi|68566501|gb|CP000077.1| Sulfolobus acidocaldarius DSM 639, complete genome	kinModCall	modified_base	11647	11647	34	+	.	coverage=140;context=AGAAAAAGAGGATGGGGAGGGAGTAAAAGAATTCTTGTTAA;IPDRatio=1.73
gi|68566501|gb|CP000077.1| Sulfolobus acidocaldarius DSM 639, complete genome	kinModCall	modified_base	11687	11687	24	+	.	coverage=199;context=AAGGTATTAAAAGGAGAAATTATTCTTATAAAATAAGTAGA;IPDRatio=1.43
gi|68566501|gb|CP000077.1| Sulfolobus acidocaldarius DSM 639, complete genome	kinModCall	modified_base	11749	11749	23	+	.	coverage=210;context=AATTTTTTGTATGCCATGGATAGTAGGGCTTCATTCTGTAT;IPDRatio=1.40
gi|68566501|gb|CP000077.1| Sulfolobus acidocaldarius DSM 639, complete genome	kinModCall	.	11755	11755	3	+	.	context=TTGTATGCCATGGATAGTAGGGCTTCATTCTGTATCTGGAA;motif=GGNNBVNY;coverage=201;IPDRatio=0.998;id=GGNNBVNY
gi|68566501|gb|CP000077.1| Sulfolobus acidocaldarius DSM 639, complete genome	kinModCall	m4C	11857	11857	43	-	.	context=TATTTCTACAACAGTTTATTCAATTCATAAGTCAAATCCAA;fracLow=0.234;coverage=219;IPDRatio=1.65;fracUp=0.653;frac=0.453;identificationQv=6
gi|68566501|gb|CP000077.1| Sulfolobus acidocaldarius DSM 639, complete genome	kinModCall	modified_base	11927	11927	32	-	.	context=TAATACAAAACCCTCCATTTGGAGTAGTGAAGCAAGGTATG;motif=GGNNBVNY;coverage=216;IPDRatio=1.65;id=GGNNBVNY
gi|68566501|gb|CP000077.1| Sulfolobus acidocaldarius DSM 639, complete genome	kinModCall	.	11932	11932	4	+	.	context=CTTGCTTCACTACTCCAAATGGAGGGTTTTGTATTACAGTG;motif=GGNNBVNY;coverage=211;IPDRatio=1.04;id=GGNNBVNY
gi|68566501|gb|CP000077.1| Sulfolobus acidocaldarius DSM 639, complete genome	kinModCall	modified_base	11933	11933	23	+	.	coverage=191;context=TTGCTTCACTACTCCAAATGGAGGGTTTTGTATTACAGTGT;IPDRatio=1.41
gi|68566501|gb|CP000077.1| Sulfolobus acidocaldarius DSM 639, complete genome	kinModCall	modified_base	11987	11987	24	+	.	coverage=219;context=TATCTCAAGTGACTCAACATCAGCTTCAATAAACTCAGGAT;IPDRatio=1.42
gi|68566501|gb|CP000077.1| Sulfolobus acidocaldarius DSM 639, complete genome	kinModCall	.	12004	12004	13	+	.	context=CATCAGCTTCAATAAACTCAGGATTATCGAATTCCCTCAAT;motif=GGNNBVNY;coverage=213;IPDRatio=1.227;id=GGNNBVNY
gi|68566501|gb|CP000077.1| Sulfolobus acidocaldarius DSM 639, complete genome	kinModCall	modified_base	12018	12018	32	+	.	coverage=222;context=AACTCAGGATTATCGAATTCCCTCAATAAGCTTTTCGCCTC;IPDRatio=1.54
gi|68566501|gb|CP000077.1| Sulfolobus acidocaldarius DSM 639, complete genome	kinModCall	modified_base	12045	12045	60	+	.	context=AAGCTTTTCGCCTCCATAATGGCTTCCCTATCGAGTTCAAT;motif=GGNNBVNY;coverage=220;IPDRatio=2.12;id=GGNNBVNY
gi|68566501|gb|CP000077.1| Sulfolobus acidocaldarius DSM 639, complete genome	kinModCall	.	12098	12098	5	-	.	context=GAACAGGAAAATTCTGCTTAGGTGTGACTGTACTGAGAGGA;motif=GGNNBVNY;coverage=216;IPDRatio=1.066;id=GGNNBVNY
gi|68566501|gb|CP000077.1| Sulfolobus acidocaldarius DSM 639, complete genome	kinModCall	modified_base	12128	12128	21	+	.	context=TTTTCCTGTTCCACAGCCTAGGTCTATTACTAATTTACCCT;motif=GGNNBVNY;coverage=213;IPDRatio=1.41;id=GGNNBVNY
gi|68566501|gb|CP000077.1| Sulfolobus acidocaldarius DSM 639, complete genome	kinModCall	modified_base	12222	12222	31	+	.	coverage=222;context=GGGGTTATATACTGCTCTAATTGGTACTTAGGATTTGGATG;IPDRatio=1.71
gi|68566501|gb|CP000077.1| Sulfolobus acidocaldarius DSM 639, complete genome	kinModCall	modified_base	12238	12238	24	+	.	context=CTAATTGGTACTTAGGATTTGGATGATTTTTAACTTTTTCT;motif=GGNNBVNY;coverage=225;IPDRatio=1.44;id=GGNNBVNY
gi|68566501|gb|CP000077.1| Sulfolobus acidocaldarius DSM 639, complete genome	kinModCall	modified_base	12353	12353	21	+	.	coverage=219;context=TCCTCATAAAAACCGAATCTGTCTAACAATACAGGATTAAT;IPDRatio=1.53
gi|68566501|gb|CP000077.1| Sulfolobus acidocaldarius DSM 639, complete genome	kinModCall	modified_base	12354	12354	26	+	.	coverage=216;context=CCTCATAAAAACCGAATCTGTCTAACAATACAGGATTAATT;IPDRatio=1.51
gi|68566501|gb|CP000077.1| Sulfolobus acidocaldarius DSM 639, complete genome	kinModCall	modified_base	12356	12356	22	-	.	coverage=216;context=GGAATTAATCCTGTATTGTTAGACAGATTCGGTTTTTATGA;IPDRatio=1.36
gi|68566501|gb|CP000077.1| Sulfolobus acidocaldarius DSM 639, complete genome	kinModCall	.	12366	12366	4	+	.	context=CGAATCTGTCTAACAATACAGGATTAATTCCTGCTCGTAGT;motif=GGNNBVNY;coverage=218;IPDRatio=1.045;id=GGNNBVNY
gi|68566501|gb|CP000077.1| Sulfolobus acidocaldarius DSM 639, complete genome	kinModCall	modified_base	12385	12385	29	+	.	coverage=215;context=AGGATTAATTCCTGCTCGTAGTGCCCCAATGTAATCCACTT;IPDRatio=1.49
gi|68566501|gb|CP000077.1| Sulfolobus acidocaldarius DSM 639, complete genome	kinModCall	modified_base	12391	12391	39	-	.	context=TATATGAAGTGGATTACATTGGGGCACTACGAGCAGGAATT;motif=GGNNBVNY;coverage=216;IPDRatio=1.68;id=GGNNBVNY
gi|68566501|gb|CP000077.1| Sulfolobus acidocaldarius DSM 639, complete genome	kinModCall	modified_base	12435	12435	31	-	.	coverage=208;context=GGCTATGGAAAAACATGGAAGACCAGTATTTCATATTGGTG;IPDRatio=1.49
gi|68566501|gb|CP000077.1| Sulfolobus acidocaldarius DSM 639, complete genome	kinModCall	.	12439	12439	20	-	.	context=AAATGGCTATGGAAAAACATGGAAGACCAGTATTTCATATT;motif=GGNNBVNY;coverage=215;IPDRatio=1.39;id=GGNNBVNY
gi|68566501|gb|CP000077.1| Sulfolobus acidocaldarius DSM 639, complete genome	kinModCall	modified_base	12489	12489	24	+	.	coverage=221;context=TGGGATGAGGTTTTAAAACGCCTAGATCACAAGAGGCATAC;IPDRatio=1.39
gi|68566501|gb|CP000077.1| Sulfolobus acidocaldarius DSM 639, complete genome	kinModCall	modified_base	12503	12503	36	+	.	coverage=213;context=AAAACGCCTAGATCACAAGAGGCATACATATCATCTATATA;IPDRatio=1.71
gi|68566501|gb|CP000077.1| Sulfolobus acidocaldarius DSM 639, complete genome	kinModCall	.	12564	12564	12	+	.	context=GAATTATTCTGTAAACACTTTTGGTAGCGTTTGTGATTAAT;motif=TTGGTAVYR;coverage=217;IPDRatio=1.23;id=TTGGTAVYR
gi|68566501|gb|CP000077.1| Sulfolobus acidocaldarius DSM 639, complete genome	kinModCall	.	12566	12566	14	+	.	context=ATTATTCTGTAAACACTTTTGGTAGCGTTTGTGATTAATAT;motif=GGNNBVNY;coverage=212;IPDRatio=1.277;id=GGNNBVNY
gi|68566501|gb|CP000077.1| Sulfolobus acidocaldarius DSM 639, complete genome	kinModCall	modified_base	12580	12580	28	+	.	coverage=211;context=ACTTTTGGTAGCGTTTGTGATTAATATCAATTTATAGCCCA;IPDRatio=1.47
gi|68566501|gb|CP000077.1| Sulfolobus acidocaldarius DSM 639, complete genome	kinModCall	modified_base	12581	12581	25	+	.	coverage=205;context=CTTTTGGTAGCGTTTGTGATTAATATCAATTTATAGCCCAT;IPDRatio=1.43
gi|68566501|gb|CP000077.1| Sulfolobus acidocaldarius DSM 639, complete genome	kinModCall	modified_base	12596	12596	26	-	.	coverage=221;context=AAAGAAGCAAAAGAAATGGGCTATAAATTGATATTAATCAC;IPDRatio=1.42
gi|68566501|gb|CP000077.1| Sulfolobus acidocaldarius DSM 639, complete genome	kinModCall	modified_base	12616	12616	22	+	.	coverage=210;context=GCCCATTTCTTTTGCTTCTTTTACGAAATTTAAGGCATCTT;IPDRatio=1.36
gi|68566501|gb|CP000077.1| Sulfolobus acidocaldarius DSM 639, complete genome	kinModCall	.	12629	12629	18	+	.	context=GCTTCTTTTACGAAATTTAAGGCATCTTCGTATAACTCCCA;motif=GGNNBVNY;coverage=216;IPDRatio=1.296;id=GGNNBVNY
gi|68566501|gb|CP000077.1| Sulfolobus acidocaldarius DSM 639, complete genome	kinModCall	modified_base	12646	12646	22	-	.	coverage=155;context=ATCTACTATCAGATGTATGGGAGTTATACGAAGATGCCTTA;IPDRatio=1.39
gi|68566501|gb|CP000077.1| Sulfolobus acidocaldarius DSM 639, complete genome	kinModCall	modified_base	12647	12647	21	-	.	coverage=206;context=AATCTACTATCAGATGTATGGGAGTTATACGAAGATGCCTT;IPDRatio=1.35
gi|68566501|gb|CP000077.1| Sulfolobus acidocaldarius DSM 639, complete genome	kinModCall	modified_base	12648	12648	34	-	.	coverage=214;context=TAATCTACTATCAGATGTATGGGAGTTATACGAAGATGCCT;IPDRatio=1.50
gi|68566501|gb|CP000077.1| Sulfolobus acidocaldarius DSM 639, complete genome	kinModCall	modified_base	12659	12659	27	-	.	coverage=215;context=CTCATGAAACTTAATCTACTATCAGATGTATGGGAGTTATA;IPDRatio=1.42
gi|68566501|gb|CP000077.1| Sulfolobus acidocaldarius DSM 639, complete genome	kinModCall	.	12757	12757	4	-	.	context=ATTTTCCAGATCCTACAATTGGCGGATTAAGTGAAATAAAC;motif=GGNNBVNY;coverage=217;IPDRatio=1.019;id=GGNNBVNY
gi|68566501|gb|CP000077.1| Sulfolobus acidocaldarius DSM 639, complete genome	kinModCall	modified_base	12767	12767	28	+	.	context=CTTAATCCGCCAATTGTAGGATCTGGAAAATGCTTTTTGCC;motif=GGATCY;coverage=218;IPDRatio=1.44;id=GGATCY
gi|68566501|gb|CP000077.1| Sulfolobus acidocaldarius DSM 639, complete genome	kinModCall	modified_base	12768	12768	68	-	.	context=AGGCAAAAAGCATTTTCCAGATCCTACAATTGGCGGATTAA;motif=AGATCC;coverage=216;IPDRatio=1.96;id=AGATCC
gi|68566501|gb|CP000077.1| Sulfolobus acidocaldarius DSM 639, complete genome	kinModCall	modified_base	12771	12771	21	-	.	coverage=211;context=GTTAGGCAAAAAGCATTTTCCAGATCCTACAATTGGCGGAT;IPDRatio=1.35
gi|68566501|gb|CP000077.1| Sulfolobus acidocaldarius DSM 639, complete genome	kinModCall	modified_base	12772	12772	22	+	.	coverage=188;context=TCCGCCAATTGTAGGATCTGGAAAATGCTTTTTGCCTAACT;IPDRatio=1.46
gi|68566501|gb|CP000077.1| Sulfolobus acidocaldarius DSM 639, complete genome	kinModCall	modified_base	12786	12786	21	+	.	coverage=222;context=GATCTGGAAAATGCTTTTTGCCTAACTGCCTATTAATGGCT;IPDRatio=1.37
gi|68566501|gb|CP000077.1| Sulfolobus acidocaldarius DSM 639, complete genome	kinModCall	modified_base	12815	12815	22	-	.	coverage=209;context=TATAATATCTCTGAAAAGCAGGTATTTAGAGCCATTAATAG;IPDRatio=1.39
gi|68566501|gb|CP000077.1| Sulfolobus acidocaldarius DSM 639, complete genome	kinModCall	modified_base	12839	12839	22	-	.	coverage=214;context=TTTCAATTTCTTAAAGATAAAGGATATAATATCTCTGAAAA;IPDRatio=1.42
gi|68566501|gb|CP000077.1| Sulfolobus acidocaldarius DSM 639, complete genome	kinModCall	modified_base	12877	12877	21	+	.	coverage=210;context=AAATATAGGTTGATGAAATTTTGGACTAAAACTGACAAGTG;IPDRatio=1.35
gi|68566501|gb|CP000077.1| Sulfolobus acidocaldarius DSM 639, complete genome	kinModCall	modified_base	12958	12958	24	+	.	coverage=221;context=CACTTAATTGTAAATTTTGGCGGTTCTATGTTTTCACTCTT;IPDRatio=1.55
gi|68566501|gb|CP000077.1| Sulfolobus acidocaldarius DSM 639, complete genome	kinModCall	modified_base	12985	12985	38	+	.	context=ATGTTTTCACTCTTACACTCGGGGCATTTACTTGGTTTTCT;motif=GGNNBVNY;coverage=222;IPDRatio=1.77;id=GGNNBVNY
gi|68566501|gb|CP000077.1| Sulfolobus acidocaldarius DSM 639, complete genome	kinModCall	.	13007	13007	3	+	.	context=GGCATTTACTTGGTTTTCTTGGTTTCTCGATGTTGAAGACG;motif=GGNNBVNY;coverage=219;IPDRatio=1.003;id=GGNNBVNY
gi|68566501|gb|CP000077.1| Sulfolobus acidocaldarius DSM 639, complete genome	kinModCall	modified_base	13040	13040	42	+	.	coverage=215;context=TGAAGACGTAACCGCAATTGTTACATTTTGGTAAATATACA;IPDRatio=1.59
gi|68566501|gb|CP000077.1| Sulfolobus acidocaldarius DSM 639, complete genome	kinModCall	modified_base	13047	13047	23	+	.	coverage=216;context=GTAACCGCAATTGTTACATTTTGGTAAATATACAAAAAGTT;IPDRatio=1.49
gi|68566501|gb|CP000077.1| Sulfolobus acidocaldarius DSM 639, complete genome	kinModCall	modified_base	13050	13050	21	+	.	coverage=191;context=ACCGCAATTGTTACATTTTGGTAAATATACAAAAAGTTTTA;IPDRatio=1.38
gi|68566501|gb|CP000077.1| Sulfolobus acidocaldarius DSM 639, complete genome	kinModCall	.	13140	13140	3	-	.	context=AACAGATAATGAAAATATTAGGGATAAAAAAGGAAAAAGAA;motif=GGKRTANND;coverage=214;IPDRatio=0.986;id=GGKRTANND
gi|68566501|gb|CP000077.1| Sulfolobus acidocaldarius DSM 639, complete genome	kinModCall	modified_base	13172	13172	21	+	.	coverage=208;context=TTATCTGTTTTGCTGTTAATGGTTCTTGTGAATATTTTAAC;IPDRatio=1.39
gi|68566501|gb|CP000077.1| Sulfolobus acidocaldarius DSM 639, complete genome	kinModCall	.	13288	13288	15	+	.	context=TTTCCACTAATATATCTTGCGGTGTAAATCCTTTTGATAAT;motif=GGKRTANND;coverage=215;IPDRatio=1.317;id=GGKRTANND
gi|68566501|gb|CP000077.1| Sulfolobus acidocaldarius DSM 639, complete genome	kinModCall	modified_base	13323	13323	21	-	.	coverage=183;context=GAAGGTGTAGGAGCAGGCGGGTCATCAATTATTGCATTATC;IPDRatio=1.51
gi|68566501|gb|CP000077.1| Sulfolobus acidocaldarius DSM 639, complete genome	kinModCall	.	13325	13325	9	-	.	context=AGGAAGGTGTAGGAGCAGGCGGGTCATCAATTATTGCATTA;motif=GGNNBVNY;coverage=216;IPDRatio=1.186;id=GGNNBVNY
gi|68566501|gb|CP000077.1| Sulfolobus acidocaldarius DSM 639, complete genome	kinModCall	.	13328	13328	9	-	.	context=TTAAGGAAGGTGTAGGAGCAGGCGGGTCATCAATTATTGCA;motif=GGNNBVNY;coverage=215;IPDRatio=1.165;id=GGNNBVNY
gi|68566501|gb|CP000077.1| Sulfolobus acidocaldarius DSM 639, complete genome	kinModCall	modified_base	13340	13340	23	-	.	context=AAGAAGGGTTCGTTAAGGAAGGTGTAGGAGCAGGCGGGTCA;motif=GGKRTANND;coverage=217;IPDRatio=1.46;id=GGKRTANND
gi|68566501|gb|CP000077.1| Sulfolobus acidocaldarius DSM 639, complete genome	kinModCall	.	13354	13354	5	-	.	context=ATTAAGAGCATATGAAGAAGGGTTCGTTAAGGAAGGTGTAG;motif=GGNNBVNY;coverage=206;IPDRatio=1.062;id=GGNNBVNY
gi|68566501|gb|CP000077.1| Sulfolobus acidocaldarius DSM 639, complete genome	kinModCall	.	13355	13355	13	-	.	context=GATTAAGAGCATATGAAGAAGGGTTCGTTAAGGAAGGTGTA;motif=GGNNBVNY;coverage=214;IPDRatio=1.245;id=GGNNBVNY
gi|68566501|gb|CP000077.1| Sulfolobus acidocaldarius DSM 639, complete genome	kinModCall	.	13413	13413	11	-	.	context=CAAGTCGGAGTACCAGTTATGGCATCATTATTAGATTTCAG;motif=GGNNBVNY;coverage=221;IPDRatio=1.184;id=GGNNBVNY
gi|68566501|gb|CP000077.1| Sulfolobus acidocaldarius DSM 639, complete genome	kinModCall	modified_base	13427	13427	55	-	.	context=TCTCCATATCTAGACAAGTCGGAGTACCAGTTATGGCATCA;motif=GGNNBVNY;coverage=219;IPDRatio=2.57;id=GGNNBVNY
gi|68566501|gb|CP000077.1| Sulfolobus acidocaldarius DSM 639, complete genome	kinModCall	.	13458	13458	6	+	.	context=GATATGGAGACTATATCTGAGGAAGAGTCTTGAATTATCCA;motif=GGNNBVNY;coverage=215;IPDRatio=1.079;id=GGNNBVNY
gi|68566501|gb|CP000077.1| Sulfolobus acidocaldarius DSM 639, complete genome	kinModCall	.	13490	13490	10	-	.	context=TAATTCAAAACATATCAATAGGTACAACTAAATGGATAATT;motif=GGNNBVNY;coverage=216;IPDRatio=1.169;id=GGNNBVNY
gi|68566501|gb|CP000077.1| Sulfolobus acidocaldarius DSM 639, complete genome	kinModCall	modified_base	13547	13547	25	+	.	coverage=218;context=CTTGATTATAGCTGCAGCTGCAGTCATCTGTGTACCTCCTG;IPDRatio=1.43
gi|68566501|gb|CP000077.1| Sulfolobus acidocaldarius DSM 639, complete genome	kinModCall	modified_base	13578	13578	24	-	.	coverage=216;context=ACAATTGGATTTAGGAAAAGAGTGTTATTAGCAGGAGGTAC;IPDRatio=1.41
gi|68566501|gb|CP000077.1| Sulfolobus acidocaldarius DSM 639, complete genome	kinModCall	.	13604	13604	1	-	.	context=CCATGTTAATCAGCGTGGCTGGAATCACAATTGGATTTAGG;motif=GGNNBVNY;coverage=220;IPDRatio=0.876;id=GGNNBVNY
gi|68566501|gb|CP000077.1| Sulfolobus acidocaldarius DSM 639, complete genome	kinModCall	modified_base	13610	13610	25	+	.	coverage=221;context=TCCAATTGTGATTCCAGCCACGCTGATTAACATGGGATCAG;IPDRatio=1.47
gi|68566501|gb|CP000077.1| Sulfolobus acidocaldarius DSM 639, complete genome	kinModCall	modified_base	13622	13622	33	+	.	coverage=212;context=TCCAGCCACGCTGATTAACATGGGATCAGAAACTTTACTTA;IPDRatio=1.53
gi|68566501|gb|CP000077.1| Sulfolobus acidocaldarius DSM 639, complete genome	kinModCall	modified_base	13623	13623	22	+	.	coverage=221;context=CCAGCCACGCTGATTAACATGGGATCAGAAACTTTACTTAT;IPDRatio=1.42
gi|68566501|gb|CP000077.1| Sulfolobus acidocaldarius DSM 639, complete genome	kinModCall	modified_base	13624	13624	36	+	.	coverage=204;context=CAGCCACGCTGATTAACATGGGATCAGAAACTTTACTTATT;IPDRatio=1.63
gi|68566501|gb|CP000077.1| Sulfolobus acidocaldarius DSM 639, complete genome	kinModCall	.	13677	13677	8	+	.	context=TCACTAGGTAAATCTTTTATGGCTTCGTATACCACTTTTCT;motif=GGNNBVNY;coverage=215;IPDRatio=1.148;id=GGNNBVNY
gi|68566501|gb|CP000077.1| Sulfolobus acidocaldarius DSM 639, complete genome	kinModCall	.	13689	13689	17	-	.	context=AAAGACTTAAAAAGAAAAGTGGTATACGAAGCCATAAAAGA;motif=GGKRTANND;coverage=211;IPDRatio=1.338;id=GGKRTANND
gi|68566501|gb|CP000077.1| Sulfolobus acidocaldarius DSM 639, complete genome	kinModCall	.	13711	13711	9	+	.	context=CTTTTCTTTTTAAGTCTTTAGGGTTCACAGGAGACGCAGAA;motif=GGNNBVNY;coverage=216;IPDRatio=1.148;id=GGNNBVNY
gi|68566501|gb|CP000077.1| Sulfolobus acidocaldarius DSM 639, complete genome	kinModCall	modified_base	13721	13721	22	-	.	coverage=218;context=ATAAAGTCAGTTCTGCGTCTCCTGTGAACCCTAAAGACTTA;IPDRatio=1.36
gi|68566501|gb|CP000077.1| Sulfolobus acidocaldarius DSM 639, complete genome	kinModCall	modified_base	13722	13722	22	-	.	coverage=212;context=GATAAAGTCAGTTCTGCGTCTCCTGTGAACCCTAAAGACTT;IPDRatio=1.40
gi|68566501|gb|CP000077.1| Sulfolobus acidocaldarius DSM 639, complete genome	kinModCall	modified_base	13768	13768	22	+	.	coverage=206;context=CGTCATATCCTAGACTTAGGAGTACAGCCATAGCTGTGGTG;IPDRatio=1.48
gi|68566501|gb|CP000077.1| Sulfolobus acidocaldarius DSM 639, complete genome	kinModCall	modified_base	13769	13769	27	+	.	coverage=200;context=GTCATATCCTAGACTTAGGAGTACAGCCATAGCTGTGGTGG;IPDRatio=1.44
gi|68566501|gb|CP000077.1| Sulfolobus acidocaldarius DSM 639, complete genome	kinModCall	modified_base	13773	13773	24	-	.	coverage=201;context=GGCACCACCACAGCTATGGCTGTACTCCTAAGTCTAGGATA;IPDRatio=1.44
gi|68566501|gb|CP000077.1| Sulfolobus acidocaldarius DSM 639, complete genome	kinModCall	modified_base	13776	13776	21	+	.	coverage=208;context=CCTAGACTTAGGAGTACAGCCATAGCTGTGGTGGTGCCTGC;IPDRatio=1.32
gi|68566501|gb|CP000077.1| Sulfolobus acidocaldarius DSM 639, complete genome	kinModCall	modified_base	13787	13787	26	+	.	coverage=209;context=GAGTACAGCCATAGCTGTGGTGGTGCCTGCGGGTATTGATT;IPDRatio=1.45
gi|68566501|gb|CP000077.1| Sulfolobus acidocaldarius DSM 639, complete genome	kinModCall	.	13793	13793	10	-	.	context=TTGGTGAATCAATACCCGCAGGCACCACCACAGCTATGGCT;motif=GGNNBVNY;coverage=206;IPDRatio=1.193;id=GGNNBVNY
gi|68566501|gb|CP000077.1| Sulfolobus acidocaldarius DSM 639, complete genome	kinModCall	modified_base	13795	13795	25	-	.	coverage=209;context=GATTGGTGAATCAATACCCGCAGGCACCACCACAGCTATGG;IPDRatio=1.42
gi|68566501|gb|CP000077.1| Sulfolobus acidocaldarius DSM 639, complete genome	kinModCall	modified_base	13796	13796	22	-	.	coverage=208;context=TGATTGGTGAATCAATACCCGCAGGCACCACCACAGCTATG;IPDRatio=1.37
gi|68566501|gb|CP000077.1| Sulfolobus acidocaldarius DSM 639, complete genome	kinModCall	modified_base	13798	13798	29	+	.	coverage=204;context=TAGCTGTGGTGGTGCCTGCGGGTATTGATTCACCAATCACT;IPDRatio=1.54
gi|68566501|gb|CP000077.1| Sulfolobus acidocaldarius DSM 639, complete genome	kinModCall	modified_base	13825	13825	22	-	.	coverage=211;context=AGAATTGGCAAACTCCTATGACTTCTTAGTGATTGGTGAAT;IPDRatio=1.36
gi|68566501|gb|CP000077.1| Sulfolobus acidocaldarius DSM 639, complete genome	kinModCall	modified_base	13829	13829	25	+	.	coverage=213;context=ACCAATCACTAAGAAGTCATAGGAGTTTGCCAATTCTTCTC;IPDRatio=1.45
gi|68566501|gb|CP000077.1| Sulfolobus acidocaldarius DSM 639, complete genome	kinModCall	modified_base	13830	13830	33	+	.	coverage=209;context=CCAATCACTAAGAAGTCATAGGAGTTTGCCAATTCTTCTCC;IPDRatio=1.47
gi|68566501|gb|CP000077.1| Sulfolobus acidocaldarius DSM 639, complete genome	kinModCall	modified_base	13851	13851	35	-	.	coverage=200;context=TTAGAAAATTCTATCATATTGGGAGAAGAATTGGCAAACTC;IPDRatio=1.64
gi|68566501|gb|CP000077.1| Sulfolobus acidocaldarius DSM 639, complete genome	kinModCall	modified_base	13860	13860	29	+	.	coverage=213;context=AATTCTTCTCCCAATATGATAGAATTTTCTAATATCCTCTG;IPDRatio=1.50
gi|68566501|gb|CP000077.1| Sulfolobus acidocaldarius DSM 639, complete genome	kinModCall	modified_base	13869	13869	26	-	.	coverage=207;context=GAGACATCACAGAGGATATTAGAAAATTCTATCATATTGGG;IPDRatio=1.44
gi|68566501|gb|CP000077.1| Sulfolobus acidocaldarius DSM 639, complete genome	kinModCall	modified_base	13876	13876	21	-	.	coverage=199;context=TACCAGAGAGACATCACAGAGGATATTAGAAAATTCTATCA;IPDRatio=1.38
gi|68566501|gb|CP000077.1| Sulfolobus acidocaldarius DSM 639, complete genome	kinModCall	.	13898	13898	11	+	.	context=CTGTGATGTCTCTCTGGTAAGGGAGAATTTCCTAATATCTC;motif=GGNNBVNY;coverage=214;IPDRatio=1.206;id=GGNNBVNY
gi|68566501|gb|CP000077.1| Sulfolobus acidocaldarius DSM 639, complete genome	kinModCall	modified_base	13901	13901	25	+	.	coverage=216;context=TGATGTCTCTCTGGTAAGGGAGAATTTCCTAATATCTCCCC;IPDRatio=1.38
gi|68566501|gb|CP000077.1| Sulfolobus acidocaldarius DSM 639, complete genome	kinModCall	modified_base	13923	13923	24	+	.	coverage=206;context=AATTTCCTAATATCTCCCCCTGGTTCTCCCCCTACATCTAT;IPDRatio=1.43
gi|68566501|gb|CP000077.1| Sulfolobus acidocaldarius DSM 639, complete genome	kinModCall	modified_base	13929	13929	25	-	.	coverage=204;context=CCCTTTATAGATGTAGGGGGAGAACCAGGGGGAGATATTAG;IPDRatio=1.43
gi|68566501|gb|CP000077.1| Sulfolobus acidocaldarius DSM 639, complete genome	kinModCall	modified_base	13932	13932	23	-	.	context=ATACCCTTTATAGATGTAGGGGGAGAACCAGGGGGAGATAT;motif=GGNNBVNY;coverage=182;IPDRatio=1.44;id=GGNNBVNY
gi|68566501|gb|CP000077.1| Sulfolobus acidocaldarius DSM 639, complete genome	kinModCall	modified_base	13933	13933	24	-	.	coverage=192;context=AATACCCTTTATAGATGTAGGGGGAGAACCAGGGGGAGATA;IPDRatio=1.45
gi|68566501|gb|CP000077.1| Sulfolobus acidocaldarius DSM 639, complete genome	kinModCall	modified_base	13949	13949	25	-	.	coverage=206;context=CTAGGGTAAAACCAAAAATACCCTTTATAGATGTAGGGGGA;IPDRatio=1.41
gi|68566501|gb|CP000077.1| Sulfolobus acidocaldarius DSM 639, complete genome	kinModCall	modified_base	13952	13952	22	+	.	coverage=209;context=CCCTACATCTATAAAGGGTATTTTTGGTTTTACCCTAGAAC;IPDRatio=1.38
gi|68566501|gb|CP000077.1| Sulfolobus acidocaldarius DSM 639, complete genome	kinModCall	modified_base	13955	13955	23	+	.	coverage=206;context=TACATCTATAAAGGGTATTTTTGGTTTTACCCTAGAACCTG;IPDRatio=1.45
gi|68566501|gb|CP000077.1| Sulfolobus acidocaldarius DSM 639, complete genome	kinModCall	modified_base	13956	13956	30	+	.	coverage=172;context=ACATCTATAAAGGGTATTTTTGGTTTTACCCTAGAACCTGC;IPDRatio=1.56
gi|68566501|gb|CP000077.1| Sulfolobus acidocaldarius DSM 639, complete genome	kinModCall	modified_base	13965	13965	22	+	.	coverage=214;context=AAGGGTATTTTTGGTTTTACCCTAGAACCTGCGTTAACCAC;IPDRatio=1.45
gi|68566501|gb|CP000077.1| Sulfolobus acidocaldarius DSM 639, complete genome	kinModCall	modified_base	13966	13966	24	+	.	coverage=177;context=AGGGTATTTTTGGTTTTACCCTAGAACCTGCGTTAACCACT;IPDRatio=1.43
gi|68566501|gb|CP000077.1| Sulfolobus acidocaldarius DSM 639, complete genome	kinModCall	modified_base	13977	13977	28	+	.	coverage=202;context=GGTTTTACCCTAGAACCTGCGTTAACCACTAACTTTGTAGC;IPDRatio=1.48
gi|68566501|gb|CP000077.1| Sulfolobus acidocaldarius DSM 639, complete genome	kinModCall	modified_base	13990	13990	26	-	.	coverage=189;context=GAAACTTGTAAATGCTACAAAGTTAGTGGTTAACGCAGGTT;IPDRatio=1.45
gi|68566501|gb|CP000077.1| Sulfolobus acidocaldarius DSM 639, complete genome	kinModCall	modified_base	14016	14016	21	+	.	coverage=210;context=GCATTTACAAGTTTCAGTGAGGCTCTACTGATTATTGCTGG;IPDRatio=1.39
gi|68566501|gb|CP000077.1| Sulfolobus acidocaldarius DSM 639, complete genome	kinModCall	modified_base	14037	14037	25	+	.	coverage=207;context=GCTCTACTGATTATTGCTGGTGTTGGTATTCCAGTTGGTGT;IPDRatio=1.43
gi|68566501|gb|CP000077.1| Sulfolobus acidocaldarius DSM 639, complete genome	kinModCall	modified_base	14041	14041	32	+	.	coverage=210;context=TACTGATTATTGCTGGTGTTGGTATTCCAGTTGGTGTTACA;IPDRatio=1.58
gi|68566501|gb|CP000077.1| Sulfolobus acidocaldarius DSM 639, complete genome	kinModCall	modified_base	14048	14048	32	-	.	context=CTGTTCCTGTAACACCAACTGGAATACCAACACCAGCAATA;motif=GGNNBVNY;coverage=198;IPDRatio=1.60;id=GGNNBVNY
gi|68566501|gb|CP000077.1| Sulfolobus acidocaldarius DSM 639, complete genome	kinModCall	modified_base	14082	14082	21	-	.	coverage=192;context=TTCTTGATTAAAGAAAAGTGTATCTCTATAAATTCTGTTCC;IPDRatio=1.44
gi|68566501|gb|CP000077.1| Sulfolobus acidocaldarius DSM 639, complete genome	kinModCall	modified_base	14083	14083	33	-	.	coverage=194;context=ATTCTTGATTAAAGAAAAGTGTATCTCTATAAATTCTGTTC;IPDRatio=1.69
gi|68566501|gb|CP000077.1| Sulfolobus acidocaldarius DSM 639, complete genome	kinModCall	modified_base	14084	14084	28	-	.	coverage=188;context=AATTCTTGATTAAAGAAAAGTGTATCTCTATAAATTCTGTT;IPDRatio=1.59
gi|68566501|gb|CP000077.1| Sulfolobus acidocaldarius DSM 639, complete genome	kinModCall	modified_base	14106	14106	23	-	.	coverage=202;context=TTTACTCCTGCAGCAGATGCAGAATTCTTGATTAAAGAAAA;IPDRatio=1.44
gi|68566501|gb|CP000077.1| Sulfolobus acidocaldarius DSM 639, complete genome	kinModCall	modified_base	14119	14119	21	+	.	coverage=208;context=AGAATTCTGCATCTGCTGCAGGAGTAAAGTGCGTTAATTCA;IPDRatio=1.37
gi|68566501|gb|CP000077.1| Sulfolobus acidocaldarius DSM 639, complete genome	kinModCall	modified_base	14120	14120	22	+	.	coverage=187;context=GAATTCTGCATCTGCTGCAGGAGTAAAGTGCGTTAATTCAG;IPDRatio=1.43
gi|68566501|gb|CP000077.1| Sulfolobus acidocaldarius DSM 639, complete genome	kinModCall	modified_base	14127	14127	26	+	.	coverage=205;context=GCATCTGCTGCAGGAGTAAAGTGCGTTAATTCAGGTGTAGC;IPDRatio=1.51
gi|68566501|gb|CP000077.1| Sulfolobus acidocaldarius DSM 639, complete genome	kinModCall	modified_base	14129	14129	21	+	.	coverage=201;context=ATCTGCTGCAGGAGTAAAGTGCGTTAATTCAGGTGTAGCCC;IPDRatio=1.41
gi|68566501|gb|CP000077.1| Sulfolobus acidocaldarius DSM 639, complete genome	kinModCall	modified_base	14130	14130	23	+	.	coverage=209;context=TCTGCTGCAGGAGTAAAGTGCGTTAATTCAGGTGTAGCCCC;IPDRatio=1.42
gi|68566501|gb|CP000077.1| Sulfolobus acidocaldarius DSM 639, complete genome	kinModCall	modified_base	14139	14139	49	+	.	coverage=211;context=GGAGTAAAGTGCGTTAATTCAGGTGTAGCCCCAGCAACAGT;IPDRatio=1.73
gi|68566501|gb|CP000077.1| Sulfolobus acidocaldarius DSM 639, complete genome	kinModCall	modified_base	14140	14140	37	+	.	context=GAGTAAAGTGCGTTAATTCAGGTGTAGCCCCAGCAACAGTA;motif=GGNNBVNY;coverage=213;IPDRatio=1.64;id=GGNNBVNY
gi|68566501|gb|CP000077.1| Sulfolobus acidocaldarius DSM 639, complete genome	kinModCall	modified_base	14147	14147	33	-	.	coverage=132;context=CAGGAATTACTGTTGCTGGGGCTACACCTGAATTAACGCAC;IPDRatio=1.69
gi|68566501|gb|CP000077.1| Sulfolobus acidocaldarius DSM 639, complete genome	kinModCall	modified_base	14148	14148	23	-	.	coverage=176;context=CCAGGAATTACTGTTGCTGGGGCTACACCTGAATTAACGCA;IPDRatio=1.42
gi|68566501|gb|CP000077.1| Sulfolobus acidocaldarius DSM 639, complete genome	kinModCall	m4C	14149	14149	61	+	.	context=GCGTTAATTCAGGTGTAGCCCCAGCAACAGTAATTCCTGGA;fracLow=0.317;coverage=201;IPDRatio=2.24;fracUp=0.545;frac=0.435;identificationQv=45
gi|68566501|gb|CP000077.1| Sulfolobus acidocaldarius DSM 639, complete genome	kinModCall	modified_base	14150	14150	26	-	.	coverage=201;context=TTCCAGGAATTACTGTTGCTGGGGCTACACCTGAATTAACG;IPDRatio=1.47
gi|68566501|gb|CP000077.1| Sulfolobus acidocaldarius DSM 639, complete genome	kinModCall	modified_base	14157	14157	28	-	.	coverage=198;context=AGTCTTATTCCAGGAATTACTGTTGCTGGGGCTACACCTGA;IPDRatio=1.46
gi|68566501|gb|CP000077.1| Sulfolobus acidocaldarius DSM 639, complete genome	kinModCall	modified_base	14190	14190	26	+	.	coverage=196;context=ATAAGACTAACGTCAGTTGTTGCTATAACTAGAATAAACGC;IPDRatio=1.42
gi|68566501|gb|CP000077.1| Sulfolobus acidocaldarius DSM 639, complete genome	kinModCall	modified_base	14199	14199	32	-	.	coverage=191;context=GGTAATTTTGCGTTTATTCTAGTTATAGCAACAACTGACGT;IPDRatio=1.58
gi|68566501|gb|CP000077.1| Sulfolobus acidocaldarius DSM 639, complete genome	kinModCall	modified_base	14208	14208	26	-	.	coverage=200;context=AGCCTTAATGGTAATTTTGCGTTTATTCTAGTTATAGCAAC;IPDRatio=1.42
gi|68566501|gb|CP000077.1| Sulfolobus acidocaldarius DSM 639, complete genome	kinModCall	modified_base	14219	14219	21	-	.	coverage=198;context=ACGGAAAAATAAGCCTTAATGGTAATTTTGCGTTTATTCTA;IPDRatio=1.37
gi|68566501|gb|CP000077.1| Sulfolobus acidocaldarius DSM 639, complete genome	kinModCall	modified_base	14225	14225	26	+	.	context=AAACGCAAAATTACCATTAAGGCTTATTTTTCCGTTAATCT;motif=GGNNBVNY;coverage=210;IPDRatio=1.46;id=GGNNBVNY
gi|68566501|gb|CP000077.1| Sulfolobus acidocaldarius DSM 639, complete genome	kinModCall	modified_base	14314	14314	26	+	.	coverage=181;context=CTTAAGGCATGGAAAAATTTTGGGAATATTATAAAGTTATT;IPDRatio=1.46
gi|68566501|gb|CP000077.1| Sulfolobus acidocaldarius DSM 639, complete genome	kinModCall	modified_base	14316	14316	45	+	.	context=TAAGGCATGGAAAAATTTTGGGAATATTATAAAGTTATTGA;motif=GGNNBVNY;coverage=188;IPDRatio=1.74;id=GGNNBVNY
gi|68566501|gb|CP000077.1| Sulfolobus acidocaldarius DSM 639, complete genome	kinModCall	modified_base	14341	14341	33	+	.	context=ATTATAAAGTTATTGAAAAAGGTACACTAATTAGTTTTGAA;motif=GGNNBVNY;coverage=200;IPDRatio=1.59;id=GGNNBVNY
gi|68566501|gb|CP000077.1| Sulfolobus acidocaldarius DSM 639, complete genome	kinModCall	modified_base	14342	14342	38	+	.	coverage=164;context=TTATAAAGTTATTGAAAAAGGTACACTAATTAGTTTTGAAG;IPDRatio=1.76
gi|68566501|gb|CP000077.1| Sulfolobus acidocaldarius DSM 639, complete genome	kinModCall	modified_base	14366	14366	22	+	.	coverage=205;context=ACTAATTAGTTTTGAAGAGTTTAAGAATAATAGAGAGATAA;IPDRatio=1.41
gi|68566501|gb|CP000077.1| Sulfolobus acidocaldarius DSM 639, complete genome	kinModCall	.	14389	14389	14	-	.	context=TATAGCTTCTCTGATACTGAGGTTTATCTCTCTATTATTCT;motif=GGNNBVNY;coverage=196;IPDRatio=1.279;id=GGNNBVNY
gi|68566501|gb|CP000077.1| Sulfolobus acidocaldarius DSM 639, complete genome	kinModCall	modified_base	14466	14466	21	+	.	coverage=179;context=AAAATAACTTCAAGTAAGGGGGAAAATTTGATTTGGGATTT;IPDRatio=1.40
gi|68566501|gb|CP000077.1| Sulfolobus acidocaldarius DSM 639, complete genome	kinModCall	modified_base	14482	14482	21	+	.	coverage=139;context=AGGGGGAAAATTTGATTTGGGATTTAGCCAGAAAAAAGGTG;IPDRatio=1.50
gi|68566501|gb|CP000077.1| Sulfolobus acidocaldarius DSM 639, complete genome	kinModCall	modified_base	14507	14507	22	+	.	coverage=195;context=AGCCAGAAAAAAGGTGATAAGACCATCTAATATAGAGGAGT;IPDRatio=1.38
gi|68566501|gb|CP000077.1| Sulfolobus acidocaldarius DSM 639, complete genome	kinModCall	.	14607	14607	5	+	.	context=CCTATGCTAGTTAGAATAATGGAGGATTTAGAAGACTTATA;motif=GGNNBVNY;coverage=198;IPDRatio=1.074;id=GGNNBVNY
gi|68566501|gb|CP000077.1| Sulfolobus acidocaldarius DSM 639, complete genome	kinModCall	modified_base	14757	14757	23	-	.	coverage=194;context=ATACTCCATATAATTATGTCCCAGTATTATTGCATTCTTTT;IPDRatio=1.50
gi|68566501|gb|CP000077.1| Sulfolobus acidocaldarius DSM 639, complete genome	kinModCall	modified_base	14781	14781	26	+	.	coverage=185;context=ATAATTATATGGAGTATGGTGTTCAACTAGTTTCTGATTTT;IPDRatio=1.45
gi|68566501|gb|CP000077.1| Sulfolobus acidocaldarius DSM 639, complete genome	kinModCall	modified_base	14819	14819	24	+	.	coverage=198;context=TTTACAGGAGATTCTTTTGATCTAGCATTAAAGGCAATGAA;IPDRatio=1.40
gi|68566501|gb|CP000077.1| Sulfolobus acidocaldarius DSM 639, complete genome	kinModCall	modified_base	14821	14821	21	+	.	coverage=194;context=TACAGGAGATTCTTTTGATCTAGCATTAAAGGCAATGAATA;IPDRatio=1.40
gi|68566501|gb|CP000077.1| Sulfolobus acidocaldarius DSM 639, complete genome	kinModCall	modified_base	14822	14822	38	+	.	coverage=195;context=ACAGGAGATTCTTTTGATCTAGCATTAAAGGCAATGAATAC;IPDRatio=1.60
gi|68566501|gb|CP000077.1| Sulfolobus acidocaldarius DSM 639, complete genome	kinModCall	modified_base	14826	14826	21	+	.	coverage=195;context=GAGATTCTTTTGATCTAGCATTAAAGGCAATGAATACTAAC;IPDRatio=1.33
gi|68566501|gb|CP000077.1| Sulfolobus acidocaldarius DSM 639, complete genome	kinModCall	modified_base	14830	14830	27	+	.	coverage=183;context=TTCTTTTGATCTAGCATTAAAGGCAATGAATACTAACGCGG;IPDRatio=1.45
gi|68566501|gb|CP000077.1| Sulfolobus acidocaldarius DSM 639, complete genome	kinModCall	m4C	14847	14847	31	-	.	context=AGCGAATACTATTATATCCGCGTTAGTATTCATTGCCTTTA;fracLow=0.607;coverage=192;IPDRatio=1.75;fracUp=1.000;frac=0.807;identificationQv=4
gi|68566501|gb|CP000077.1| Sulfolobus acidocaldarius DSM 639, complete genome	kinModCall	modified_base	14882	14882	26	+	.	context=TTCGCTGGTGTTTACTTTATGGTAGAGCAGGCTGCTGCATT;motif=GGNNBVNY;coverage=193;IPDRatio=1.54;id=GGNNBVNY
gi|68566501|gb|CP000077.1| Sulfolobus acidocaldarius DSM 639, complete genome	kinModCall	modified_base	14893	14893	39	+	.	coverage=192;context=TTACTTTATGGTAGAGCAGGCTGCTGCATTAAATCCAGATA;IPDRatio=1.61
gi|68566501|gb|CP000077.1| Sulfolobus acidocaldarius DSM 639, complete genome	kinModCall	modified_base	14942	14942	29	+	.	coverage=180;context=CTATCACCAGAGCCTAATGCCGGTTGTTCTCTATCAGACTC;IPDRatio=1.55
gi|68566501|gb|CP000077.1| Sulfolobus acidocaldarius DSM 639, complete genome	kinModCall	modified_base	14943	14943	27	+	.	coverage=194;context=TATCACCAGAGCCTAATGCCGGTTGTTCTCTATCAGACTCA;IPDRatio=1.48
gi|68566501|gb|CP000077.1| Sulfolobus acidocaldarius DSM 639, complete genome	kinModCall	modified_base	14960	14960	25	-	.	coverage=192;context=AATACGTCTACTGGTAATGAGTCTGATAGAGAACAACCGGC;IPDRatio=1.43
gi|68566501|gb|CP000077.1| Sulfolobus acidocaldarius DSM 639, complete genome	kinModCall	modified_base	15218	15218	36	-	.	coverage=194;context=AATTGTTTGGTATAATTTGCATGTACTATACATTTTCCATC;IPDRatio=1.79
gi|68566501|gb|CP000077.1| Sulfolobus acidocaldarius DSM 639, complete genome	kinModCall	modified_base	15230	15230	24	-	.	context=GCCAACTCTACTAATTGTTTGGTATAATTTGCATGTACTAT;motif=GGNNBVNY,GGKRTANND;coverage=193;IPDRatio=1.51;id=GGNNBVNY,GGKRTANND
gi|68566501|gb|CP000077.1| Sulfolobus acidocaldarius DSM 639, complete genome	kinModCall	.	15281	15281	14	+	.	context=TATCCGAACGCTATTCTTATGGCGCATCCGGAAAGCCCTCT;motif=GGNNBVNY;coverage=183;IPDRatio=1.293;id=GGNNBVNY
gi|68566501|gb|CP000077.1| Sulfolobus acidocaldarius DSM 639, complete genome	kinModCall	.	15289	15289	14	-	.	context=GTACTTCTAGAGGGCTTTCCGGATGCGCCATAAGAATAGCG;motif=GGNNBVNY;coverage=193;IPDRatio=1.318;id=GGNNBVNY
gi|68566501|gb|CP000077.1| Sulfolobus acidocaldarius DSM 639, complete genome	kinModCall	modified_base	15331	15331	32	+	.	coverage=129;context=GGAAGCAGCAGATTATGTGGGATCTACTAATCAGATGGTCA;IPDRatio=1.77
gi|68566501|gb|CP000077.1| Sulfolobus acidocaldarius DSM 639, complete genome	kinModCall	m6A	15332	15332	47	+	.	context=GAAGCAGCAGATTATGTGGGATCTACTAATCAGATGGTCAA;fracLow=0.302;motif=GGATCY;coverage=176;IPDRatio=1.89;id=GGATCY;fracUp=0.584;frac=0.450;identificationQv=8
gi|68566501|gb|CP000077.1| Sulfolobus acidocaldarius DSM 639, complete genome	kinModCall	m6A	15333	15333	81	-	.	context=TTTGACCATCTGATTAGTAGATCCCACATAATCTGCTGCTT;fracLow=0.260;motif=AGATCC;coverage=179;IPDRatio=2.18;id=AGATCC;fracUp=0.490;frac=0.368;identificationQv=14
gi|68566501|gb|CP000077.1| Sulfolobus acidocaldarius DSM 639, complete genome	kinModCall	modified_base	15359	15359	21	+	.	coverage=178;context=AATCAGATGGTCAAATTTGCGAAGGATAGCCCACAGAGAGA;IPDRatio=1.39
gi|68566501|gb|CP000077.1| Sulfolobus acidocaldarius DSM 639, complete genome	kinModCall	.	15370	15370	8	-	.	context=CGACTATAAATTCTCTCTGTGGGCTATCCTTCGCAAATTTG;motif=GGNNBVNY;coverage=174;IPDRatio=1.124;id=GGNNBVNY
gi|68566501|gb|CP000077.1| Sulfolobus acidocaldarius DSM 639, complete genome	kinModCall	.	15402	15402	0	+	.	context=TTATAGTCGCCACAGAATTAGGAATGATAAACGCATTAAAG;motif=GGNNBVNY;coverage=175;IPDRatio=0.846;id=GGNNBVNY
gi|68566501|gb|CP000077.1| Sulfolobus acidocaldarius DSM 639, complete genome	kinModCall	.	15452	15452	19	-	.	context=CAAGCTTCTGTTGTAACTAAGGGGTAAAATTCCTTTTCTGG;motif=GGKRTANND;coverage=176;IPDRatio=1.406;id=GGKRTANND
gi|68566501|gb|CP000077.1| Sulfolobus acidocaldarius DSM 639, complete genome	kinModCall	.	15562	15562	3	-	.	context=CTTTTTCTCCTACATCTTTAGGAACCTTTACCTCATAAACT;motif=GGNNBVNY;coverage=176;IPDRatio=1.009;id=GGNNBVNY
gi|68566501|gb|CP000077.1| Sulfolobus acidocaldarius DSM 639, complete genome	kinModCall	.	15587	15587	5	+	.	context=GATGTAGGAGAAAAAGCTAAGGAGGCTTTCCTAAGGACTAT;motif=GGNNBVNY;coverage=172;IPDRatio=1.082;id=GGNNBVNY
gi|68566501|gb|CP000077.1| Sulfolobus acidocaldarius DSM 639, complete genome	kinModCall	.	15610	15610	18	+	.	context=GGCTTTCCTAAGGACTATGAGGCTTGTTGGAGAATCTTCTT;motif=GGNNBVNY;coverage=179;IPDRatio=1.392;id=GGNNBVNY
gi|68566501|gb|CP000077.1| Sulfolobus acidocaldarius DSM 639, complete genome	kinModCall	modified_base	15696	15696	32	-	.	context=TTGTTTCTGCCCGAGGAGAAGGGATAAGAATATCTACTCAT;motif=GGKRTANND;coverage=175;IPDRatio=1.65;id=GGKRTANND
gi|68566501|gb|CP000077.1| Sulfolobus acidocaldarius DSM 639, complete genome	kinModCall	modified_base	15708	15708	22	+	.	coverage=181;context=TCTTATCCCTTCTCCTCGGGCAGAAACAACTATATGCTTCT;IPDRatio=1.40
gi|68566501|gb|CP000077.1| Sulfolobus acidocaldarius DSM 639, complete genome	kinModCall	modified_base	15783	15783	40	-	.	context=CACCTAAGAAAAGAAAGGCAGGTATATCCATAATAAGGGTA;motif=GGNNBVNY;coverage=171;IPDRatio=1.82;id=GGNNBVNY
gi|68566501|gb|CP000077.1| Sulfolobus acidocaldarius DSM 639, complete genome	kinModCall	.	15800	15800	5	+	.	context=TACCTGCCTTTCTTTTCTTAGGTGTAATCACGTCTAGTCTG;motif=GGNNBVNY;coverage=175;IPDRatio=1.073;id=GGNNBVNY
gi|68566501|gb|CP000077.1| Sulfolobus acidocaldarius DSM 639, complete genome	kinModCall	.	15874	15874	6	+	.	context=AAATTTTGAACTGAAGAATAGGTTTCTTCTTCATGCTTTCT;motif=GGNNBVNY;coverage=183;IPDRatio=1.114;id=GGNNBVNY
gi|68566501|gb|CP000077.1| Sulfolobus acidocaldarius DSM 639, complete genome	kinModCall	modified_base	15920	15920	25	-	.	coverage=121;context=CGATATAGCAGCTAATCTGGGATTAGCCAAGTCTTGTGAAA;IPDRatio=1.50
gi|68566501|gb|CP000077.1| Sulfolobus acidocaldarius DSM 639, complete genome	kinModCall	.	15921	15921	11	-	.	context=TCGATATAGCAGCTAATCTGGGATTAGCCAAGTCTTGTGAA;motif=GGNNBVNY;coverage=171;IPDRatio=1.22;id=GGNNBVNY
gi|68566501|gb|CP000077.1| Sulfolobus acidocaldarius DSM 639, complete genome	kinModCall	.	15948	15948	3	-	.	context=GTCCAAGAAGGTTCGAAATTGGGACAATCGATATAGCAGCT;motif=GGNNBVNY;coverage=179;IPDRatio=0.988;id=GGNNBVNY
gi|68566501|gb|CP000077.1| Sulfolobus acidocaldarius DSM 639, complete genome	kinModCall	.	15971	15971	8	+	.	context=TTTCGAACCTTCTTGGACCTGGTTCAATTTCAAATTTTTCC;motif=GGNNBVNY;coverage=187;IPDRatio=1.164;id=GGNNBVNY
gi|68566501|gb|CP000077.1| Sulfolobus acidocaldarius DSM 639, complete genome	kinModCall	modified_base	16025	16025	23	-	.	context=GGACCCACCATTCTATGGATGGAAGAGTACTAAGAATTATT;motif=GGNNBVNY;coverage=177;IPDRatio=1.42;id=GGNNBVNY
gi|68566501|gb|CP000077.1| Sulfolobus acidocaldarius DSM 639, complete genome	kinModCall	.	16037	16037	13	+	.	context=TACTCTTCCATCCATAGAATGGTGGGTCCGAAATTAATCCT;motif=GGNNBVNY;coverage=179;IPDRatio=1.252;id=GGNNBVNY
gi|68566501|gb|CP000077.1| Sulfolobus acidocaldarius DSM 639, complete genome	kinModCall	modified_base	16038	16038	32	+	.	coverage=163;context=ACTCTTCCATCCATAGAATGGTGGGTCCGAAATTAATCCTT;IPDRatio=1.66
gi|68566501|gb|CP000077.1| Sulfolobus acidocaldarius DSM 639, complete genome	kinModCall	.	16045	16045	6	-	.	context=GTAAGAAAAGGATTAATTTCGGACCCACCATTCTATGGATG;motif=GGNNBVNY;coverage=180;IPDRatio=1.085;id=GGNNBVNY
gi|68566501|gb|CP000077.1| Sulfolobus acidocaldarius DSM 639, complete genome	kinModCall	.	16056	16056	14	-	.	context=GATTTATATACGTAAGAAAAGGATTAATTTCGGACCCACCA;motif=GGNNBVNY;coverage=181;IPDRatio=1.233;id=GGNNBVNY
gi|68566501|gb|CP000077.1| Sulfolobus acidocaldarius DSM 639, complete genome	kinModCall	.	16088	16088	10	+	.	context=ATATAAATCCAGAGCCCTGTGGACTCATTAACCACTTATAC;motif=GGNNBVNY;coverage=183;IPDRatio=1.187;id=GGNNBVNY
gi|68566501|gb|CP000077.1| Sulfolobus acidocaldarius DSM 639, complete genome	kinModCall	.	16109	16109	6	-	.	context=AGATTTCGCAGTAGCTGGAGGGTATAAGTGGTTAATGAGTC;motif=GGKRTANND;coverage=170;IPDRatio=1.114;id=GGKRTANND
gi|68566501|gb|CP000077.1| Sulfolobus acidocaldarius DSM 639, complete genome	kinModCall	modified_base	16131	16131	42	+	.	coverage=189;context=TCCAGCTACTGCGAAATCTACACCAAGGTCTTTTACATCAA;IPDRatio=1.67
gi|68566501|gb|CP000077.1| Sulfolobus acidocaldarius DSM 639, complete genome	kinModCall	.	16134	16134	1	-	.	context=AGGTTGATGTAAAAGACCTTGGTGTAGATTTCGCAGTAGCT;motif=GGKRTANND;coverage=183;IPDRatio=0.869;id=GGKRTANND
gi|68566501|gb|CP000077.1| Sulfolobus acidocaldarius DSM 639, complete genome	kinModCall	modified_base	16163	16163	25	+	.	coverage=187;context=TTACATCAACCTTTATAGCTCCTGCACTCTGAATTATGTCT;IPDRatio=1.48
gi|68566501|gb|CP000077.1| Sulfolobus acidocaldarius DSM 639, complete genome	kinModCall	.	16200	16200	12	-	.	context=TTAAAGAGGTTAAAAGTGTTGGAGGATTTACCCTTTTAGAC;motif=GGNNBVNY;coverage=178;IPDRatio=1.235;id=GGNNBVNY
gi|68566501|gb|CP000077.1| Sulfolobus acidocaldarius DSM 639, complete genome	kinModCall	.	16312	16312	12	+	.	context=GTGTCTATTGCGGAAAGCAGATCCTCTTCTATTGTATCTGG;motif=AGATCC;coverage=189;IPDRatio=1.229;id=AGATCC
gi|68566501|gb|CP000077.1| Sulfolobus acidocaldarius DSM 639, complete genome	kinModCall	.	16313	16313	8	-	.	context=ACCAGATACAATAGAAGAGGATCTGCTTTCCGCAATAGACA;motif=GGATCY;coverage=200;IPDRatio=1.163;id=GGATCY
gi|68566501|gb|CP000077.1| Sulfolobus acidocaldarius DSM 639, complete genome	kinModCall	modified_base	16352	16352	28	-	.	coverage=196;context=TGAAAAGAAAGGAGTTAAAATTAAACTAGTAAAAACAAAAC;IPDRatio=1.49
gi|68566501|gb|CP000077.1| Sulfolobus acidocaldarius DSM 639, complete genome	kinModCall	modified_base	16424	16424	25	-	.	coverage=188;context=CATAAAGGAAGGAGAAAATATAGTAACTGATAATTTAGAAT;IPDRatio=1.44
gi|68566501|gb|CP000077.1| Sulfolobus acidocaldarius DSM 639, complete genome	kinModCall	.	16472	16472	5	-	.	context=AATACCAAACACCAGCTTTGGGGTTAATGTTATCTCATTTG;motif=GGNNBVNY;coverage=178;IPDRatio=1.064;id=GGNNBVNY
gi|68566501|gb|CP000077.1| Sulfolobus acidocaldarius DSM 639, complete genome	kinModCall	modified_base	16479	16479	23	+	.	coverage=190;context=GATAACATTAACCCCAAAGCTGGTGTTTGGTATTAACGATA;IPDRatio=1.42
gi|68566501|gb|CP000077.1| Sulfolobus acidocaldarius DSM 639, complete genome	kinModCall	modified_base	16485	16485	26	+	.	coverage=180;context=ATTAACCCCAAAGCTGGTGTTTGGTATTAACGATATCTCAT;IPDRatio=1.55
gi|68566501|gb|CP000077.1| Sulfolobus acidocaldarius DSM 639, complete genome	kinModCall	.	16530	16530	17	-	.	context=ACCATATAAGAAAAAACATTGGTTCCTTAATAAATGCAGAA;motif=GGNNBVNY;coverage=186;IPDRatio=1.314;id=GGNNBVNY
gi|68566501|gb|CP000077.1| Sulfolobus acidocaldarius DSM 639, complete genome	kinModCall	modified_base	16548	16548	36	+	.	context=ACCAATGTTTTTTCTTATATGGTATAATTCATCTGATTCTT;motif=GGNNBVNY,GGKRTANND;coverage=182;IPDRatio=1.75;id=GGNNBVNY,GGKRTANND
gi|68566501|gb|CP000077.1| Sulfolobus acidocaldarius DSM 639, complete genome	kinModCall	.	16585	16585	8	+	.	context=TCTTCATCGTTATCTGCTAAGGAACCATAACGCATTACATC;motif=GGNNBVNY;coverage=183;IPDRatio=1.133;id=GGNNBVNY
gi|68566501|gb|CP000077.1| Sulfolobus acidocaldarius DSM 639, complete genome	kinModCall	.	16590	16590	5	-	.	context=TAATCGATGTAATGCGTTATGGTTCCTTAGCAGATAACGAT;motif=GGNNBVNY;coverage=186;IPDRatio=1.051;id=GGNNBVNY
gi|68566501|gb|CP000077.1| Sulfolobus acidocaldarius DSM 639, complete genome	kinModCall	modified_base	16643	16643	67	+	.	context=CTTCAAAGTAAACAGGTAGTGGGGTAGGAGATATAGCGGCA;motif=GGKRTANND;coverage=170;IPDRatio=2.66;id=GGKRTANND
gi|68566501|gb|CP000077.1| Sulfolobus acidocaldarius DSM 639, complete genome	kinModCall	modified_base	16644	16644	22	-	.	coverage=189;context=ATGCCGCTATATCTCCTACCCCACTACCTGTTTACTTTGAA;IPDRatio=1.45
gi|68566501|gb|CP000077.1| Sulfolobus acidocaldarius DSM 639, complete genome	kinModCall	modified_base	16645	16645	27	+	.	coverage=171;context=TCAAAGTAAACAGGTAGTGGGGTAGGAGATATAGCGGCATG;IPDRatio=1.54
gi|68566501|gb|CP000077.1| Sulfolobus acidocaldarius DSM 639, complete genome	kinModCall	.	16660	16660	10	+	.	context=AGTGGGGTAGGAGATATAGCGGCATGGTTAAGGTATGTCAT;motif=GGNNBVNY;coverage=185;IPDRatio=1.205;id=GGNNBVNY
gi|68566501|gb|CP000077.1| Sulfolobus acidocaldarius DSM 639, complete genome	kinModCall	modified_base	16671	16671	38	+	.	context=AGATATAGCGGCATGGTTAAGGTATGTCATTCTTTTTGTTA;motif=GGNNBVNY;coverage=183;IPDRatio=1.77;id=GGNNBVNY
gi|68566501|gb|CP000077.1| Sulfolobus acidocaldarius DSM 639, complete genome	kinModCall	modified_base	16799	16799	24	+	.	coverage=186;context=TGTTTTCCTATTAATAAATCTCTCAGAGCACGTCTAACTAC;IPDRatio=1.39
gi|68566501|gb|CP000077.1| Sulfolobus acidocaldarius DSM 639, complete genome	kinModCall	modified_base	16809	16809	22	-	.	coverage=175;context=GAGTGGTAAAGTAGTTAGACGTGCTCTGAGAGATTTATTAA;IPDRatio=1.45
gi|68566501|gb|CP000077.1| Sulfolobus acidocaldarius DSM 639, complete genome	kinModCall	.	16830	16830	7	-	.	context=GAAAAGACTTCCAAAGTCTAGGAGTGGTAAAGTAGTTAGAC;motif=GGNNBVNY;coverage=195;IPDRatio=1.117;id=GGNNBVNY
gi|68566501|gb|CP000077.1| Sulfolobus acidocaldarius DSM 639, complete genome	kinModCall	.	16885	16885	3	-	.	context=GTAAGGTAAGGGATTCATTAGGTCCCATATACATTATAGAC;motif=GGNNBVNY;coverage=189;IPDRatio=1.016;id=GGNNBVNY
gi|68566501|gb|CP000077.1| Sulfolobus acidocaldarius DSM 639, complete genome	kinModCall	.	16895	16895	0	-	.	context=GAGATTACACGTAAGGTAAGGGATTCATTAGGTCCCATATA;motif=GGNNBVNY;coverage=172;IPDRatio=0.807;id=GGNNBVNY
gi|68566501|gb|CP000077.1| Sulfolobus acidocaldarius DSM 639, complete genome	kinModCall	.	16981	16981	13	-	.	context=TTAAAGACGTTGCAGTAGTCGGAGTACCTGATGAAGTTAAA;motif=GGNNBVNY;coverage=191;IPDRatio=1.314;id=GGNNBVNY
gi|68566501|gb|CP000077.1| Sulfolobus acidocaldarius DSM 639, complete genome	kinModCall	modified_base	17056	17056	21	-	.	coverage=189;context=ATGATATGATAAAAGTAGCAGGTCATAGAATAACAAGTGGA;IPDRatio=1.44
gi|68566501|gb|CP000077.1| Sulfolobus acidocaldarius DSM 639, complete genome	kinModCall	modified_base	17077	17077	27	-	.	coverage=171;context=TGAAGATAGTGGGTAGAGCGGATGATATGATAAAAGTAGCA;IPDRatio=1.68
gi|68566501|gb|CP000077.1| Sulfolobus acidocaldarius DSM 639, complete genome	kinModCall	modified_base	17080	17080	25	+	.	coverage=178;context=TACTTTTATCATATCATCCGCTCTACCCACTATCTTCACAT;IPDRatio=1.47
gi|68566501|gb|CP000077.1| Sulfolobus acidocaldarius DSM 639, complete genome	kinModCall	.	17086	17086	11	-	.	context=GAAATTATGTGAAGATAGTGGGTAGAGCGGATGATATGATA;motif=GGNNBVNY;coverage=184;IPDRatio=1.232;id=GGNNBVNY
gi|68566501|gb|CP000077.1| Sulfolobus acidocaldarius DSM 639, complete genome	kinModCall	modified_base	17089	17089	28	-	.	coverage=177;context=AAGGAAATTATGTGAAGATAGTGGGTAGAGCGGATGATATG;IPDRatio=1.53
gi|68566501|gb|CP000077.1| Sulfolobus acidocaldarius DSM 639, complete genome	kinModCall	modified_base	17131	17131	33	+	.	coverage=175;context=AAGTATTGCAACATCTCCTGTGTCATGATATCCAAATTTCT;IPDRatio=1.57
gi|68566501|gb|CP000077.1| Sulfolobus acidocaldarius DSM 639, complete genome	kinModCall	modified_base	17179	17179	26	-	.	coverage=188;context=AATTCACAGGAATTTTAAATGATGAAGAGAGATTTTTGTCA;IPDRatio=1.47
gi|68566501|gb|CP000077.1| Sulfolobus acidocaldarius DSM 639, complete genome	kinModCall	modified_base	17181	17181	21	-	.	coverage=177;context=TCAATTCACAGGAATTTTAAATGATGAAGAGAGATTTTTGT;IPDRatio=1.41
gi|68566501|gb|CP000077.1| Sulfolobus acidocaldarius DSM 639, complete genome	kinModCall	modified_base	17193	17193	22	-	.	coverage=192;context=GCCTTTTCCTACTCAATTCACAGGAATTTTAAATGATGAAG;IPDRatio=1.38
gi|68566501|gb|CP000077.1| Sulfolobus acidocaldarius DSM 639, complete genome	kinModCall	modified_base	17200	17200	23	-	.	coverage=194;context=GTAAAACGCCTTTTCCTACTCAATTCACAGGAATTTTAAAT;IPDRatio=1.45
gi|68566501|gb|CP000077.1| Sulfolobus acidocaldarius DSM 639, complete genome	kinModCall	modified_base	17201	17201	22	-	.	coverage=193;context=TGTAAAACGCCTTTTCCTACTCAATTCACAGGAATTTTAAA;IPDRatio=1.41
gi|68566501|gb|CP000077.1| Sulfolobus acidocaldarius DSM 639, complete genome	kinModCall	m4C	17213	17213	40	+	.	context=GTGAATTGAGTAGGAAAAGGCGTTTTACATACTAAGTAACC;fracLow=0.227;coverage=177;IPDRatio=1.72;fracUp=0.527;frac=0.369;identificationQv=11
gi|68566501|gb|CP000077.1| Sulfolobus acidocaldarius DSM 639, complete genome	kinModCall	modified_base	17250	17250	39	-	.	coverage=193;context=TTTAGACGAAGATGGAAGATCCGTAAGAGGAAATCCAGGTT;IPDRatio=1.65
gi|68566501|gb|CP000077.1| Sulfolobus acidocaldarius DSM 639, complete genome	kinModCall	modified_base	17251	17251	48	+	.	context=ACCTGGATTTCCTCTTACGGATCTTCCATCTTCGTCTAAAG;motif=GGATCY;coverage=180;IPDRatio=1.74;id=GGATCY
gi|68566501|gb|CP000077.1| Sulfolobus acidocaldarius DSM 639, complete genome	kinModCall	modified_base	17252	17252	66	-	.	context=ACTTTAGACGAAGATGGAAGATCCGTAAGAGGAAATCCAGG;motif=AGATCC;coverage=186;IPDRatio=2.00;id=AGATCC
gi|68566501|gb|CP000077.1| Sulfolobus acidocaldarius DSM 639, complete genome	kinModCall	.	17257	17257	3	-	.	context=TAGATACTTTAGACGAAGATGGAAGATCCGTAAGAGGAAAT;motif=GGNNBVNY;coverage=191;IPDRatio=0.992;id=GGNNBVNY
gi|68566501|gb|CP000077.1| Sulfolobus acidocaldarius DSM 639, complete genome	kinModCall	modified_base	17267	17267	22	-	.	coverage=187;context=GGAGCTGTAGTAGATACTTTAGACGAAGATGGAAGATCCGT;IPDRatio=1.43
gi|68566501|gb|CP000077.1| Sulfolobus acidocaldarius DSM 639, complete genome	kinModCall	modified_base	17283	17283	21	-	.	coverage=184;context=CGGTGTTCCGTTCCCTGGAGCTGTAGTAGATACTTTAGACG;IPDRatio=1.46
gi|68566501|gb|CP000077.1| Sulfolobus acidocaldarius DSM 639, complete genome	kinModCall	modified_base	17295	17295	25	+	.	context=CTACTACAGCTCCAGGGAACGGAACACCGGCATAACCTGGT;motif=GGNNBVNY;coverage=181;IPDRatio=1.45;id=GGNNBVNY
gi|68566501|gb|CP000077.1| Sulfolobus acidocaldarius DSM 639, complete genome	kinModCall	.	17303	17303	14	+	.	context=GCTCCAGGGAACGGAACACCGGCATAACCTGGTTTTGCTTC;motif=GGNNBVNY;coverage=180;IPDRatio=1.258;id=GGNNBVNY
gi|68566501|gb|CP000077.1| Sulfolobus acidocaldarius DSM 639, complete genome	kinModCall	m4C	17303	17303	68	-	.	context=GAAGCAAAACCAGGTTATGCCGGTGTTCCGTTCCCTGGAGC;fracLow=0.815;coverage=166;IPDRatio=2.16;fracUp=1.000;frac=1.000;identificationQv=45
gi|68566501|gb|CP000077.1| Sulfolobus acidocaldarius DSM 639, complete genome	kinModCall	.	17350	17350	2	-	.	context=CGGAGTTAGGATATATAATAGGAACACCGTATAGCCTAGAC;motif=GGNNBVNY;coverage=185;IPDRatio=0.973;id=GGNNBVNY
gi|68566501|gb|CP000077.1| Sulfolobus acidocaldarius DSM 639, complete genome	kinModCall	modified_base	17367	17367	24	-	.	coverage=183;context=TGATGTTTATGGACAAACGGAGTTAGGATATATAATAGGAA;IPDRatio=1.43
gi|68566501|gb|CP000077.1| Sulfolobus acidocaldarius DSM 639, complete genome	kinModCall	.	17468	17468	9	-	.	context=TATGAAATAAGAATACCTAGGGTCGAGTATATAGCTACTGC;motif=GGNNBVNY;coverage=179;IPDRatio=1.182;id=GGNNBVNY
gi|68566501|gb|CP000077.1| Sulfolobus acidocaldarius DSM 639, complete genome	kinModCall	modified_base	17469	17469	25	-	.	coverage=183;context=ATATGAAATAAGAATACCTAGGGTCGAGTATATAGCTACTG;IPDRatio=1.46
gi|68566501|gb|CP000077.1| Sulfolobus acidocaldarius DSM 639, complete genome	kinModCall	modified_base	17472	17472	23	+	.	coverage=178;context=TAGCTATATACTCGACCCTAGGTATTCTTATTTCATATCTT;IPDRatio=1.47
gi|68566501|gb|CP000077.1| Sulfolobus acidocaldarius DSM 639, complete genome	kinModCall	modified_base	17484	17484	23	+	.	coverage=159;context=CGACCCTAGGTATTCTTATTTCATATCTTCTTAACATTCTC;IPDRatio=1.45
gi|68566501|gb|CP000077.1| Sulfolobus acidocaldarius DSM 639, complete genome	kinModCall	.	17535	17535	9	+	.	context=GCGAAGTGAAGAAAACTTTTGGTCTAATTTCATCTATTATT;motif=GGNNBVNY;coverage=171;IPDRatio=1.175;id=GGNNBVNY
gi|68566501|gb|CP000077.1| Sulfolobus acidocaldarius DSM 639, complete genome	kinModCall	.	17574	17574	2	+	.	context=TTTTAACTAGTCTATCTGTGGGATTATCTGGTGCTCCCTCC;motif=GGNNBVNY;coverage=172;IPDRatio=0.936;id=GGNNBVNY
gi|68566501|gb|CP000077.1| Sulfolobus acidocaldarius DSM 639, complete genome	kinModCall	.	17590	17590	20	-	.	context=CTACATTCGGATTTATGGAGGGAGCACCAGATAATCCCACA;motif=GGNNBVNY;coverage=177;IPDRatio=1.41;id=GGNNBVNY
gi|68566501|gb|CP000077.1| Sulfolobus acidocaldarius DSM 639, complete genome	kinModCall	.	17591	17591	10	-	.	context=TCTACATTCGGATTTATGGAGGGAGCACCAGATAATCCCAC;motif=GGNNBVNY;coverage=184;IPDRatio=1.194;id=GGNNBVNY
gi|68566501|gb|CP000077.1| Sulfolobus acidocaldarius DSM 639, complete genome	kinModCall	.	17629	17629	5	-	.	context=CCTTTTCAAGGGTTATGTATGGTACATTACTTCATGGTTCT;motif=GGNNBVNY;coverage=185;IPDRatio=1.081;id=GGNNBVNY
gi|68566501|gb|CP000077.1| Sulfolobus acidocaldarius DSM 639, complete genome	kinModCall	modified_base	17659	17659	45	-	.	context=TATTTACTACTGCAGATGTTGGCTGGATAACCTTTTCAAGG;motif=GGNNBVNY;coverage=192;IPDRatio=1.90;id=GGNNBVNY
gi|68566501|gb|CP000077.1| Sulfolobus acidocaldarius DSM 639, complete genome	kinModCall	modified_base	17689	17689	21	+	.	coverage=182;context=AGTAGTAAATACAGTATCTGTTGGTTTCAATCCAAATAGTA;IPDRatio=1.39
gi|68566501|gb|CP000077.1| Sulfolobus acidocaldarius DSM 639, complete genome	kinModCall	modified_base	17703	17703	22	-	.	coverage=188;context=CACAGTTTTTGACATACTATTTGGATTGAAACCAACAGATA;IPDRatio=1.36
gi|68566501|gb|CP000077.1| Sulfolobus acidocaldarius DSM 639, complete genome	kinModCall	modified_base	17721	17721	27	+	.	coverage=182;context=CAAATAGTATGTCAAAAACTGTGTAATCTCCAACCATCCAT;IPDRatio=1.50
gi|68566501|gb|CP000077.1| Sulfolobus acidocaldarius DSM 639, complete genome	kinModCall	modified_base	17723	17723	23	-	.	coverage=192;context=TCATGGATGGTTGGAGATTACACAGTTTTTGACATACTATT;IPDRatio=1.42
gi|68566501|gb|CP000077.1| Sulfolobus acidocaldarius DSM 639, complete genome	kinModCall	modified_base	17729	17729	24	-	.	coverage=192;context=CATGGCTCATGGATGGTTGGAGATTACACAGTTTTTGACAT;IPDRatio=1.45
gi|68566501|gb|CP000077.1| Sulfolobus acidocaldarius DSM 639, complete genome	kinModCall	modified_base	17738	17738	22	-	.	coverage=166;context=ATCCTACCCCATGGCTCATGGATGGTTGGAGATTACACAGT;IPDRatio=1.58
gi|68566501|gb|CP000077.1| Sulfolobus acidocaldarius DSM 639, complete genome	kinModCall	modified_base	17739	17739	22	-	.	context=GATCCTACCCCATGGCTCATGGATGGTTGGAGATTACACAG;motif=GGNNBVNY;coverage=187;IPDRatio=1.43;id=GGNNBVNY
gi|68566501|gb|CP000077.1| Sulfolobus acidocaldarius DSM 639, complete genome	kinModCall	.	17749	17749	20	+	.	context=TCCAACCATCCATGAGCCATGGGGTAGGATCACTCCCTTAG;motif=GGKRTANND;coverage=174;IPDRatio=1.485;id=GGKRTANND
gi|68566501|gb|CP000077.1| Sulfolobus acidocaldarius DSM 639, complete genome	kinModCall	.	17751	17751	20	+	.	context=CAACCATCCATGAGCCATGGGGTAGGATCACTCCCTTAGGC;motif=GGNNBVNY;coverage=159;IPDRatio=1.46;id=GGNNBVNY
gi|68566501|gb|CP000077.1| Sulfolobus acidocaldarius DSM 639, complete genome	kinModCall	.	17755	17755	4	+	.	context=CATCCATGAGCCATGGGGTAGGATCACTCCCTTAGGCTTTC;motif=GGNNBVNY;coverage=180;IPDRatio=1.037;id=GGNNBVNY
gi|68566501|gb|CP000077.1| Sulfolobus acidocaldarius DSM 639, complete genome	kinModCall	.	17764	17764	16	-	.	context=GTACTACAGGAAAGCCTAAGGGAGTGATCCTACCCCATGGC;motif=GGNNBVNY;coverage=170;IPDRatio=1.321;id=GGNNBVNY
gi|68566501|gb|CP000077.1| Sulfolobus acidocaldarius DSM 639, complete genome	kinModCall	modified_base	17790	17790	21	-	.	coverage=181;context=ACCTCTTAAGGTAATGTACACTTCAGGTACTACAGGAAAGC;IPDRatio=1.37
gi|68566501|gb|CP000077.1| Sulfolobus acidocaldarius DSM 639, complete genome	kinModCall	modified_base	17803	17803	27	-	.	coverage=194;context=TTGAATCCAGTGAACCTCTTAAGGTAATGTACACTTCAGGT;IPDRatio=1.58
gi|68566501|gb|CP000077.1| Sulfolobus acidocaldarius DSM 639, complete genome	kinModCall	.	17808	17808	14	+	.	context=AAGTGTACATTACCTTAAGAGGTTCACTGGATTCAATCTCC;motif=GGNNBVNY;coverage=178;IPDRatio=1.3;id=GGNNBVNY
gi|68566501|gb|CP000077.1| Sulfolobus acidocaldarius DSM 639, complete genome	kinModCall	modified_base	17824	17824	28	+	.	coverage=181;context=AAGAGGTTCACTGGATTCAATCTCCTCTACTTTTACATCTT;IPDRatio=1.51
gi|68566501|gb|CP000077.1| Sulfolobus acidocaldarius DSM 639, complete genome	kinModCall	modified_base	17831	17831	27	-	.	coverage=190;context=ATGTCTGAAGATGTAAAAGTAGAGGAGATTGAATCCAGTGA;IPDRatio=1.44
gi|68566501|gb|CP000077.1| Sulfolobus acidocaldarius DSM 639, complete genome	kinModCall	modified_base	17890	17890	31	+	.	coverage=175;context=TTCCTCATTATCGTCTTTTTGCCTAAACATGATATTGCCTT;IPDRatio=1.54
gi|68566501|gb|CP000077.1| Sulfolobus acidocaldarius DSM 639, complete genome	kinModCall	modified_base	17922	17922	25	+	.	context=TATTGCCTTTATGGTGCAAAGGTATCTTATTTCCTCTTCTC;motif=GGNNBVNY;coverage=166;IPDRatio=1.51;id=GGNNBVNY
gi|68566501|gb|CP000077.1| Sulfolobus acidocaldarius DSM 639, complete genome	kinModCall	modified_base	17984	17984	41	+	.	coverage=175;context=ATAATGTCTGGATTGAAATCTTGCAATCTACTATTTACAGC;IPDRatio=1.65
gi|68566501|gb|CP000077.1| Sulfolobus acidocaldarius DSM 639, complete genome	kinModCall	modified_base	17984	17984	22	-	.	coverage=166;context=GCTGTAAATAGTAGATTGCAAGATTTCAATCCAGACATTAT;IPDRatio=1.39
gi|68566501|gb|CP000077.1| Sulfolobus acidocaldarius DSM 639, complete genome	kinModCall	.	18046	18046	17	-	.	context=TTTTTGCATCTGCTAGAATAGGGGCAATTTACTCACTAATA;motif=GGNNBVNY;coverage=188;IPDRatio=1.336;id=GGNNBVNY
gi|68566501|gb|CP000077.1| Sulfolobus acidocaldarius DSM 639, complete genome	kinModCall	modified_base	18069	18069	26	+	.	coverage=162;context=TTCTAGCAGATGCAAAAATCGTGGAGAGTGTTTGAATTGAG;IPDRatio=1.48
gi|68566501|gb|CP000077.1| Sulfolobus acidocaldarius DSM 639, complete genome	kinModCall	modified_base	18070	18070	21	+	.	coverage=167;context=TCTAGCAGATGCAAAAATCGTGGAGAGTGTTTGAATTGAGT;IPDRatio=1.45
gi|68566501|gb|CP000077.1| Sulfolobus acidocaldarius DSM 639, complete genome	kinModCall	modified_base	18078	18078	22	+	.	coverage=164;context=ATGCAAAAATCGTGGAGAGTGTTTGAATTGAGTTAGGGGAA;IPDRatio=1.51
gi|68566501|gb|CP000077.1| Sulfolobus acidocaldarius DSM 639, complete genome	kinModCall	modified_base	18089	18089	29	+	.	coverage=148;context=GTGGAGAGTGTTTGAATTGAGTTAGGGGAATATATGGTTAT;IPDRatio=1.63
gi|68566501|gb|CP000077.1| Sulfolobus acidocaldarius DSM 639, complete genome	kinModCall	modified_base	18095	18095	23	+	.	coverage=163;context=AGTGTTTGAATTGAGTTAGGGGAATATATGGTTATTCTTTT;IPDRatio=1.47
gi|68566501|gb|CP000077.1| Sulfolobus acidocaldarius DSM 639, complete genome	kinModCall	modified_base	18139	18139	37	+	.	context=TTTACGTAAACCTAATTTAAGGAGTATTGATGATATGGATT;motif=GGNNBVNY;coverage=173;IPDRatio=1.82;id=GGNNBVNY
gi|68566501|gb|CP000077.1| Sulfolobus acidocaldarius DSM 639, complete genome	kinModCall	modified_base	18150	18150	24	+	.	coverage=155;context=CTAATTTAAGGAGTATTGATGATATGGATTGGACAACTCTT;IPDRatio=1.49
gi|68566501|gb|CP000077.1| Sulfolobus acidocaldarius DSM 639, complete genome	kinModCall	modified_base	18167	18167	39	-	.	coverage=185;context=AGATTTGAAGAATTAAAAAGAGTTGTCCAATCCATATCATC;IPDRatio=1.66
gi|68566501|gb|CP000077.1| Sulfolobus acidocaldarius DSM 639, complete genome	kinModCall	.	18203	18203	15	+	.	context=AATCTTACGTAAATAGGCTTGGAATCCTCAGGGAAAAATAC;motif=GGNNBVNY;coverage=165;IPDRatio=1.289;id=GGNNBVNY
gi|68566501|gb|CP000077.1| Sulfolobus acidocaldarius DSM 639, complete genome	kinModCall	.	18235	18235	6	-	.	context=ACACAGTGGATAGGCATACAGGGACAGCTCTAGTATTTTTC;motif=GGNNBVNY;coverage=189;IPDRatio=1.077;id=GGNNBVNY
gi|68566501|gb|CP000077.1| Sulfolobus acidocaldarius DSM 639, complete genome	kinModCall	modified_base	18243	18243	24	-	.	coverage=191;context=CTCTTATAACACAGTGGATAGGCATACAGGGACAGCTCTAG;IPDRatio=1.43
gi|68566501|gb|CP000077.1| Sulfolobus acidocaldarius DSM 639, complete genome	kinModCall	.	18297	18297	16	-	.	context=ACAACAGAAGGACAAATATAGGTATAGCTGGTTCGTAAATG;motif=GGKRTANND;coverage=182;IPDRatio=1.326;id=GGKRTANND
gi|68566501|gb|CP000077.1| Sulfolobus acidocaldarius DSM 639, complete genome	kinModCall	.	18297	18297	16	-	.	context=ACAACAGAAGGACAAATATAGGTATAGCTGGTTCGTAAATG;motif=GGNNBVNY;coverage=182;IPDRatio=1.326;id=GGNNBVNY
gi|68566501|gb|CP000077.1| Sulfolobus acidocaldarius DSM 639, complete genome	kinModCall	modified_base	18327	18327	25	+	.	coverage=144;context=CCTTCTGTTGTAGAACCTTTTCCCAAGGTGTAAACCATGTT;IPDRatio=1.46
gi|68566501|gb|CP000077.1| Sulfolobus acidocaldarius DSM 639, complete genome	kinModCall	.	18369	18369	4	-	.	context=AGAGAAGCCAGAAGTGTATTGGAAGAGTTTTTCAGATAAAC;motif=GGNNBVNY;coverage=179;IPDRatio=1.049;id=GGNNBVNY
gi|68566501|gb|CP000077.1| Sulfolobus acidocaldarius DSM 639, complete genome	kinModCall	.	18381	18381	14	+	.	context=AACTCTTCCAATACACTTCTGGCTTCTCTAGGGCTAGTTGG;motif=GGNNBVNY;coverage=159;IPDRatio=1.273;id=GGNNBVNY
gi|68566501|gb|CP000077.1| Sulfolobus acidocaldarius DSM 639, complete genome	kinModCall	.	18391	18391	11	+	.	context=ATACACTTCTGGCTTCTCTAGGGCTAGTTGGTAGAGTGTAA;motif=GGNNBVNY;coverage=156;IPDRatio=1.207;id=GGNNBVNY
gi|68566501|gb|CP000077.1| Sulfolobus acidocaldarius DSM 639, complete genome	kinModCall	modified_base	18398	18398	22	+	.	coverage=156;context=TCTGGCTTCTCTAGGGCTAGTTGGTAGAGTGTAAAATAATC;IPDRatio=1.52
gi|68566501|gb|CP000077.1| Sulfolobus acidocaldarius DSM 639, complete genome	kinModCall	modified_base	18400	18400	65	+	.	context=TGGCTTCTCTAGGGCTAGTTGGTAGAGTGTAAAATAATCCA;motif=GGNNBVNY;coverage=156;IPDRatio=2.31;id=GGNNBVNY
gi|68566501|gb|CP000077.1| Sulfolobus acidocaldarius DSM 639, complete genome	kinModCall	modified_base	18401	18401	31	+	.	coverage=120;context=GGCTTCTCTAGGGCTAGTTGGTAGAGTGTAAAATAATCCAT;IPDRatio=1.73
gi|68566501|gb|CP000077.1| Sulfolobus acidocaldarius DSM 639, complete genome	kinModCall	.	18419	18419	16	-	.	context=TCAATGACTAACTAATAAATGGATTATTTTACACTCTACCA;motif=GGNNBVNY;coverage=176;IPDRatio=1.307;id=GGNNBVNY
gi|68566501|gb|CP000077.1| Sulfolobus acidocaldarius DSM 639, complete genome	kinModCall	modified_base	18422	18422	32	+	.	coverage=156;context=TAGAGTGTAAAATAATCCATTTATTAGTTAGTCATTGACTA;IPDRatio=1.62
gi|68566501|gb|CP000077.1| Sulfolobus acidocaldarius DSM 639, complete genome	kinModCall	modified_base	18434	18434	28	-	.	coverage=174;context=AGTAATAAAGGTTAGTCAATGACTAACTAATAAATGGATTA;IPDRatio=1.48
gi|68566501|gb|CP000077.1| Sulfolobus acidocaldarius DSM 639, complete genome	kinModCall	modified_base	18455	18455	35	+	.	coverage=161;context=ATTGACTAACCTTTATTACTTTATGACCACATATTTCACAT;IPDRatio=1.60
gi|68566501|gb|CP000077.1| Sulfolobus acidocaldarius DSM 639, complete genome	kinModCall	modified_base	18510	18510	30	-	.	coverage=180;context=ATTATATATATAAATGTGAAGGATGTGGAAAAACTTACATG;IPDRatio=1.52
gi|68566501|gb|CP000077.1| Sulfolobus acidocaldarius DSM 639, complete genome	kinModCall	modified_base	18517	18517	23	+	.	coverage=152;context=GTTTTTCCACATCCTTCACATTTATATATATAATTTTTTTT;IPDRatio=1.51
gi|68566501|gb|CP000077.1| Sulfolobus acidocaldarius DSM 639, complete genome	kinModCall	modified_base	18539	18539	24	-	.	coverage=168;context=GTTAAATATAAAAATAAGCAAGAAAAAAAATTATATATATA;IPDRatio=1.42
gi|68566501|gb|CP000077.1| Sulfolobus acidocaldarius DSM 639, complete genome	kinModCall	modified_base	18559	18559	25	-	.	coverage=183;context=ATTAAATATTATTCTGTGAAGTTAAATATAAAAATAAGCAA;IPDRatio=1.43
gi|68566501|gb|CP000077.1| Sulfolobus acidocaldarius DSM 639, complete genome	kinModCall	modified_base	18586	18586	22	+	.	coverage=159;context=GAATAATATTTAATATTCATGTGTAAGAGTAGATTTTGTAA;IPDRatio=1.43
gi|68566501|gb|CP000077.1| Sulfolobus acidocaldarius DSM 639, complete genome	kinModCall	modified_base	18600	18600	21	+	.	coverage=163;context=ATTCATGTGTAAGAGTAGATTTTGTAATGATAAGTCATCTG;IPDRatio=1.49
gi|68566501|gb|CP000077.1| Sulfolobus acidocaldarius DSM 639, complete genome	kinModCall	modified_base	18635	18635	21	+	.	coverage=168;context=CATCTGTAACTACTAAACTTGGTTTTAAATCTAAAGCTAAA;IPDRatio=1.53
gi|68566501|gb|CP000077.1| Sulfolobus acidocaldarius DSM 639, complete genome	kinModCall	modified_base	18655	18655	25	-	.	coverage=182;context=ACTGACATATCTGTAGCAGCTTTAGCTTTAGATTTAAAACC;IPDRatio=1.46
gi|68566501|gb|CP000077.1| Sulfolobus acidocaldarius DSM 639, complete genome	kinModCall	modified_base	18708	18708	27	+	.	coverage=165;context=TATATCATTAATTTTATTCAGGGTTTTAGTCACAGTTAAAA;IPDRatio=1.53
gi|68566501|gb|CP000077.1| Sulfolobus acidocaldarius DSM 639, complete genome	kinModCall	modified_base	18731	18731	24	+	.	coverage=153;context=TTTTAGTCACAGTTAAAAGAGATTGTCTTGTAGGTTCAAAT;IPDRatio=1.51
gi|68566501|gb|CP000077.1| Sulfolobus acidocaldarius DSM 639, complete genome	kinModCall	modified_base	18745	18745	28	-	.	coverage=184;context=AATAAGGTTATTATATTTGAACCTACAAGACAATCTCTTTT;IPDRatio=1.48
gi|68566501|gb|CP000077.1| Sulfolobus acidocaldarius DSM 639, complete genome	kinModCall	modified_base	18796	18796	33	-	.	coverage=193;context=GAAGTTAAGGATTTCAAATCAGCTAGTCTCTTAGAACTTGC;IPDRatio=1.58
gi|68566501|gb|CP000077.1| Sulfolobus acidocaldarius DSM 639, complete genome	kinModCall	modified_base	18808	18808	26	-	.	coverage=192;context=GAAGTTATAAGAGAAGTTAAGGATTTCAAATCAGCTAGTCT;IPDRatio=1.45
gi|68566501|gb|CP000077.1| Sulfolobus acidocaldarius DSM 639, complete genome	kinModCall	modified_base	18868	18868	34	-	.	coverage=182;context=GATACAGCAGGCTTTTTAGCCGGTTTAGAGAATCTTTATGA;IPDRatio=1.62
gi|68566501|gb|CP000077.1| Sulfolobus acidocaldarius DSM 639, complete genome	kinModCall	modified_base	18870	18870	35	-	.	coverage=196;context=TCGATACAGCAGGCTTTTTAGCCGGTTTAGAGAATCTTTAT;IPDRatio=1.63
gi|68566501|gb|CP000077.1| Sulfolobus acidocaldarius DSM 639, complete genome	kinModCall	modified_base	18904	18904	27	-	.	coverage=183;context=CGGTGAATCTTGGAAATGTCCGTTAATATTGTGTTCGATAC;IPDRatio=1.50
gi|68566501|gb|CP000077.1| Sulfolobus acidocaldarius DSM 639, complete genome	kinModCall	modified_base	18986	18986	40	-	.	coverage=212;context=GGATATCTTAAAACTAATGAGGATGATGCAATAACTATCAA;IPDRatio=1.59
gi|68566501|gb|CP000077.1| Sulfolobus acidocaldarius DSM 639, complete genome	kinModCall	modified_base	18988	18988	26	+	.	coverage=181;context=GATAGTTATTGCATCATCCTCATTAGTTTTAAGATATCCTA;IPDRatio=1.46
gi|68566501|gb|CP000077.1| Sulfolobus acidocaldarius DSM 639, complete genome	kinModCall	.	19044	19044	16	+	.	context=CTACTATTCTGACACTTTGTGGTCTCCCTTTATCCTCTAAT;motif=GGNNBVNY;coverage=182;IPDRatio=1.311;id=GGNNBVNY
gi|68566501|gb|CP000077.1| Sulfolobus acidocaldarius DSM 639, complete genome	kinModCall	.	19051	19051	14	-	.	context=CAATAAAATTAGAGGATAAAGGGAGACCACAAAGTGTCAGA;motif=GGNNBVNY;coverage=211;IPDRatio=1.279;id=GGNNBVNY
gi|68566501|gb|CP000077.1| Sulfolobus acidocaldarius DSM 639, complete genome	kinModCall	modified_base	19098	19098	22	+	.	coverage=182;context=CTTCGTTGTCAGGTAAAATTAGTGCTCTAATGTCAGGTGTT;IPDRatio=1.36
gi|68566501|gb|CP000077.1| Sulfolobus acidocaldarius DSM 639, complete genome	kinModCall	modified_base	19148	19148	21	-	.	coverage=209;context=GTTGTGCATAGAAAAGTGAACGCTATCAATGTTTCATTTTT;IPDRatio=1.38
gi|68566501|gb|CP000077.1| Sulfolobus acidocaldarius DSM 639, complete genome	kinModCall	.	19173	19173	7	-	.	context=ATGGGGTTATGCAGCAAATAGGATTGTTGTGCATAGAAAAG;motif=GGNNBVNY;coverage=203;IPDRatio=1.104;id=GGNNBVNY
gi|68566501|gb|CP000077.1| Sulfolobus acidocaldarius DSM 639, complete genome	kinModCall	modified_base	19189	19189	27	-	.	coverage=178;context=CCCAGGGAAGTTGGGCATGGGGTTATGCAGCAAATAGGATT;IPDRatio=1.56
gi|68566501|gb|CP000077.1| Sulfolobus acidocaldarius DSM 639, complete genome	kinModCall	modified_base	19190	19190	35	-	.	coverage=187;context=ACCCAGGGAAGTTGGGCATGGGGTTATGCAGCAAATAGGAT;IPDRatio=1.60
gi|68566501|gb|CP000077.1| Sulfolobus acidocaldarius DSM 639, complete genome	kinModCall	modified_base	19191	19191	21	-	.	coverage=196;context=CACCCAGGGAAGTTGGGCATGGGGTTATGCAGCAAATAGGA;IPDRatio=1.39
gi|68566501|gb|CP000077.1| Sulfolobus acidocaldarius DSM 639, complete genome	kinModCall	modified_base	19204	19204	23	+	.	coverage=181;context=ATAACCCCATGCCCAACTTCCCTGGGTGGTGGAAACTAGTA;IPDRatio=1.42
gi|68566501|gb|CP000077.1| Sulfolobus acidocaldarius DSM 639, complete genome	kinModCall	modified_base	19228	19228	46	-	.	context=AAATTATTTTTGAAGGCGACGGAATACTAGTTTCCACCACC;motif=GGNNBVNY;coverage=196;IPDRatio=1.93;id=GGNNBVNY
gi|68566501|gb|CP000077.1| Sulfolobus acidocaldarius DSM 639, complete genome	kinModCall	.	19287	19287	3	+	.	context=TACTTCCATATATAGTCTCAGGAAGATCAAATAATATTGCA;motif=GGNNBVNY;coverage=178;IPDRatio=0.985;id=GGNNBVNY
gi|68566501|gb|CP000077.1| Sulfolobus acidocaldarius DSM 639, complete genome	kinModCall	modified_base	19398	19398	22	-	.	coverage=177;context=GCAATCAAAAGAGATGTTATTGAAGCTAAAAAACAGAGACT;IPDRatio=1.37
gi|68566501|gb|CP000077.1| Sulfolobus acidocaldarius DSM 639, complete genome	kinModCall	modified_base	19420	19420	23	-	.	coverage=194;context=CCCTATTTGATGTGGAACCAGGGCAATCAAAAGAGATGTTA;IPDRatio=1.46
gi|68566501|gb|CP000077.1| Sulfolobus acidocaldarius DSM 639, complete genome	kinModCall	.	19422	19422	8	+	.	context=ACATCTCTTTTGATTGCCCTGGTTCCACATCAAATAGGGCA;motif=GGNNBVNY;coverage=185;IPDRatio=1.148;id=GGNNBVNY
gi|68566501|gb|CP000077.1| Sulfolobus acidocaldarius DSM 639, complete genome	kinModCall	.	19439	19439	4	+	.	context=CCTGGTTCCACATCAAATAGGGCAGATCTTCTTCCGCTTTT;motif=GGNNBVNY;coverage=184;IPDRatio=1.025;id=GGNNBVNY
gi|68566501|gb|CP000077.1| Sulfolobus acidocaldarius DSM 639, complete genome	kinModCall	modified_base	19444	19444	21	+	.	coverage=183;context=TTCCACATCAAATAGGGCAGATCTTCTTCCGCTTTTTATAC;IPDRatio=1.42
gi|68566501|gb|CP000077.1| Sulfolobus acidocaldarius DSM 639, complete genome	kinModCall	modified_base	19458	19458	26	+	.	context=GGGCAGATCTTCTTCCGCTTTTTATACCAATTATGGGTTTT;motif=TTTTATACND;coverage=183;IPDRatio=1.54;id=TTTTATACND
gi|68566501|gb|CP000077.1| Sulfolobus acidocaldarius DSM 639, complete genome	kinModCall	.	19465	19465	14	-	.	context=AATTAGGAAAACCCATAATTGGTATAAAAAGCGGAAGAAGA;motif=GGKRTANND;coverage=195;IPDRatio=1.299;id=GGKRTANND
gi|68566501|gb|CP000077.1| Sulfolobus acidocaldarius DSM 639, complete genome	kinModCall	.	19507	19507	5	-	.	context=TAGTAGTTGTTGGAGGAGATGGAACATTATTGAGATATGTA;motif=GGNNBVNY;coverage=196;IPDRatio=1.068;id=GGNNBVNY
gi|68566501|gb|CP000077.1| Sulfolobus acidocaldarius DSM 639, complete genome	kinModCall	.	19529	19529	4	+	.	context=TCTCCTCCAACAACTACTATGGCATCTTCTGTCTCGTCCTC;motif=GGNNBVNY;coverage=189;IPDRatio=1.03;id=GGNNBVNY
gi|68566501|gb|CP000077.1| Sulfolobus acidocaldarius DSM 639, complete genome	kinModCall	modified_base	19543	19543	22	+	.	coverage=188;context=TACTATGGCATCTTCTGTCTCGTCCTCTACAATTTTAAATC;IPDRatio=1.43
gi|68566501|gb|CP000077.1| Sulfolobus acidocaldarius DSM 639, complete genome	kinModCall	modified_base	19592	19592	28	+	.	coverage=184;context=ATAGCTATCTTTTTTATGTTGCTTGCTATCTCTTTTGCATC;IPDRatio=1.50
gi|68566501|gb|CP000077.1| Sulfolobus acidocaldarius DSM 639, complete genome	kinModCall	m4C	19727	19727	22	+	.	context=CGTTAACTAGTTCTATTTCTCCGTAATGATTAATTAACCTT;fracLow=0.312;coverage=180;IPDRatio=1.47;fracUp=0.691;frac=0.508;identificationQv=6
gi|68566501|gb|CP000077.1| Sulfolobus acidocaldarius DSM 639, complete genome	kinModCall	modified_base	19761	19761	24	-	.	coverage=188;context=AATACAAGGGAACAAAACAGCGTATCTATAAAATAAGGTTA;IPDRatio=1.55
gi|68566501|gb|CP000077.1| Sulfolobus acidocaldarius DSM 639, complete genome	kinModCall	modified_base	19762	19762	108	-	.	coverage=188;context=AAATACAAGGGAACAAAACAGCGTATCTATAAAATAAGGTT;IPDRatio=3.20
gi|68566501|gb|CP000077.1| Sulfolobus acidocaldarius DSM 639, complete genome	kinModCall	modified_base	19793	19793	38	-	.	coverage=188;context=AACAATATTAACTACAGGTTGGTTAACACTAAAATACAAGG;IPDRatio=1.69
gi|68566501|gb|CP000077.1| Sulfolobus acidocaldarius DSM 639, complete genome	kinModCall	.	19797	19797	10	-	.	context=AGACAACAATATTAACTACAGGTTGGTTAACACTAAAATAC;motif=GGNNBVNY;coverage=187;IPDRatio=1.167;id=GGNNBVNY
gi|68566501|gb|CP000077.1| Sulfolobus acidocaldarius DSM 639, complete genome	kinModCall	modified_base	19815	19815	21	-	.	coverage=188;context=AAATTCAAGTAACAGGAAAGACAACAATATTAACTACAGGT;IPDRatio=1.33
gi|68566501|gb|CP000077.1| Sulfolobus acidocaldarius DSM 639, complete genome	kinModCall	modified_base	19849	19849	24	+	.	coverage=162;context=TGAATTTTTACACTTTGTTTTGGTTTCAGTTTTATCTCTAA;IPDRatio=1.47
gi|68566501|gb|CP000077.1| Sulfolobus acidocaldarius DSM 639, complete genome	kinModCall	.	19877	19877	4	+	.	context=GTTTTATCTCTAATTTTTGAGGATTCTCTCCTGCGTACTCT;motif=GGNNBVNY;coverage=178;IPDRatio=1.037;id=GGNNBVNY
gi|68566501|gb|CP000077.1| Sulfolobus acidocaldarius DSM 639, complete genome	kinModCall	modified_base	19903	19903	23	-	.	coverage=179;context=TCTAGGAAAATAACCAAAGCTGCAATAGAGTACGCAGGAGA;IPDRatio=1.44
gi|68566501|gb|CP000077.1| Sulfolobus acidocaldarius DSM 639, complete genome	kinModCall	modified_base	19909	19909	21	+	.	coverage=176;context=GCGTACTCTATTGCAGCTTTGGTTATTTTCCTAGAATATAC;IPDRatio=1.42
gi|68566501|gb|CP000077.1| Sulfolobus acidocaldarius DSM 639, complete genome	kinModCall	modified_base	19935	19935	21	-	.	coverage=186;context=TAATGATACTTGTACAGATGTGGTTCGTATATTCTAGGAAA;IPDRatio=1.41
gi|68566501|gb|CP000077.1| Sulfolobus acidocaldarius DSM 639, complete genome	kinModCall	.	19959	19959	17	-	.	context=TACTGCCAATATATATTATTGGATTAATGATACTTGTACAG;motif=GGNNBVNY;coverage=190;IPDRatio=1.375;id=GGNNBVNY
gi|68566501|gb|CP000077.1| Sulfolobus acidocaldarius DSM 639, complete genome	kinModCall	modified_base	19979	19979	21	-	.	coverage=194;context=TGAAAACTTCATCCTATTGCTACTGCCAATATATATTATTG;IPDRatio=1.36
gi|68566501|gb|CP000077.1| Sulfolobus acidocaldarius DSM 639, complete genome	kinModCall	modified_base	19999	19999	28	+	.	coverage=182;context=AGCAATAGGATGAAGTTTTCAGTGAGCAAATGTATTTCCCA;IPDRatio=1.49
gi|68566501|gb|CP000077.1| Sulfolobus acidocaldarius DSM 639, complete genome	kinModCall	modified_base	20007	20007	24	-	.	coverage=195;context=AACTTGATTGGGAAATACATTTGCTCACTGAAAACTTCATC;IPDRatio=1.41
gi|68566501|gb|CP000077.1| Sulfolobus acidocaldarius DSM 639, complete genome	kinModCall	modified_base	20061	20061	38	+	.	coverage=176;context=TTAAAGTTTAAATAGTATAAGCCACAATCAAAATCCGGGGA;IPDRatio=1.56
gi|68566501|gb|CP000077.1| Sulfolobus acidocaldarius DSM 639, complete genome	kinModCall	modified_base	20063	20063	22	-	.	coverage=189;context=AGTCCCCGGATTTTGATTGTGGCTTATACTATTTAAACTTT;IPDRatio=1.38
gi|68566501|gb|CP000077.1| Sulfolobus acidocaldarius DSM 639, complete genome	kinModCall	modified_base	20076	20076	24	+	.	coverage=150;context=TATAAGCCACAATCAAAATCCGGGGACTACTTTGACGGAAT;IPDRatio=1.48
gi|68566501|gb|CP000077.1| Sulfolobus acidocaldarius DSM 639, complete genome	kinModCall	.	20079	20079	9	+	.	context=AAGCCACAATCAAAATCCGGGGACTACTTTGACGGAATATG;motif=GGNNBVNY;coverage=159;IPDRatio=1.178;id=GGNNBVNY
gi|68566501|gb|CP000077.1| Sulfolobus acidocaldarius DSM 639, complete genome	kinModCall	.	20124	20124	2	-	.	context=ATGTAGCGTAAAGTCCTATAGGACCACCGCCTATAATAACC;motif=GGNNBVNY;coverage=192;IPDRatio=0.951;id=GGNNBVNY
gi|68566501|gb|CP000077.1| Sulfolobus acidocaldarius DSM 639, complete genome	kinModCall	.	20160	20160	2	+	.	context=TACATTTTATGCAGGTTTAAGGGATATGAGAGCTTTGGTAA;motif=GGKRTANND;coverage=181;IPDRatio=0.954;id=GGKRTANND
gi|68566501|gb|CP000077.1| Sulfolobus acidocaldarius DSM 639, complete genome	kinModCall	modified_base	20174	20174	22	+	.	coverage=186;context=GTTTAAGGGATATGAGAGCTTTGGTAATTGATGCTCAAGAC;IPDRatio=1.49
gi|68566501|gb|CP000077.1| Sulfolobus acidocaldarius DSM 639, complete genome	kinModCall	modified_base	20234	20234	21	+	.	coverage=158;context=TTACCTTGTATCCAGAAAAGGTAGTTTATGATGTAGGTGGT;IPDRatio=1.39
gi|68566501|gb|CP000077.1| Sulfolobus acidocaldarius DSM 639, complete genome	kinModCall	modified_base	20235	20235	21	+	.	coverage=185;context=TACCTTGTATCCAGAAAAGGTAGTTTATGATGTAGGTGGTT;IPDRatio=1.42
gi|68566501|gb|CP000077.1| Sulfolobus acidocaldarius DSM 639, complete genome	kinModCall	modified_base	20244	20244	21	-	.	coverage=193;context=TTCCGGGATAACCACCTACATCATAAACTACCTTTTCTGGA;IPDRatio=1.40
gi|68566501|gb|CP000077.1| Sulfolobus acidocaldarius DSM 639, complete genome	kinModCall	modified_base	20249	20249	22	+	.	coverage=181;context=AAAAGGTAGTTTATGATGTAGGTGGTTATCCCGGAATTTTA;IPDRatio=1.40
gi|68566501|gb|CP000077.1| Sulfolobus acidocaldarius DSM 639, complete genome	kinModCall	.	20260	20260	10	-	.	context=AAATCATAAGCTAAAATTCCGGGATAACCACCTACATCATA;motif=GGNNBVNY;coverage=192;IPDRatio=1.225;id=GGNNBVNY
gi|68566501|gb|CP000077.1| Sulfolobus acidocaldarius DSM 639, complete genome	kinModCall	m4C	20261	20261	30	-	.	context=TAAATCATAAGCTAAAATTCCGGGATAACCACCTACATCAT;fracLow=0.236;coverage=189;IPDRatio=1.60;fracUp=0.539;frac=0.396;identificationQv=5
gi|68566501|gb|CP000077.1| Sulfolobus acidocaldarius DSM 639, complete genome	kinModCall	.	20340	20340	17	+	.	context=AGATATTAGAATAAATGAATGGGCTGATATGATTGAAAGAA;motif=GGNNBVNY;coverage=188;IPDRatio=1.37;id=GGNNBVNY
gi|68566501|gb|CP000077.1| Sulfolobus acidocaldarius DSM 639, complete genome	kinModCall	modified_base	20343	20343	36	-	.	coverage=194;context=GAGTTCTTTCAATCATATCAGCCCATTCATTTATTCTAATA;IPDRatio=1.58
gi|68566501|gb|CP000077.1| Sulfolobus acidocaldarius DSM 639, complete genome	kinModCall	m4C	20390	20390	40	-	.	context=CTTAAAGGCTCCTCCTTTATCGGTTTTTATAATCCACATAT;fracLow=0.437;coverage=194;IPDRatio=1.64;fracUp=0.839;frac=0.639;identificationQv=6
gi|68566501|gb|CP000077.1| Sulfolobus acidocaldarius DSM 639, complete genome	kinModCall	.	20396	20396	5	+	.	context=GGATTATAAAAACCGATAAAGGAGGAGCCTTTAAGACCAAG;motif=GGNNBVNY;coverage=180;IPDRatio=1.061;id=GGNNBVNY
gi|68566501|gb|CP000077.1| Sulfolobus acidocaldarius DSM 639, complete genome	kinModCall	.	20399	20399	9	+	.	context=TTATAAAAACCGATAAAGGAGGAGCCTTTAAGACCAAGACA;motif=GGNNBVNY;coverage=181;IPDRatio=1.169;id=GGNNBVNY
gi|68566501|gb|CP000077.1| Sulfolobus acidocaldarius DSM 639, complete genome	kinModCall	.	20404	20404	6	-	.	context=AGAATTGTCTTGGTCTTAAAGGCTCCTCCTTTATCGGTTTT;motif=GGNNBVNY;coverage=189;IPDRatio=1.092;id=GGNNBVNY
gi|68566501|gb|CP000077.1| Sulfolobus acidocaldarius DSM 639, complete genome	kinModCall	modified_base	20512	20512	45	-	.	context=AAATCCCTCTTTCTTCTCACGGTGTAGTATACTCCTTTATT;motif=GGNNBVNY,GGKRTANND;coverage=191;IPDRatio=1.95;id=GGNNBVNY,GGKRTANND
gi|68566501|gb|CP000077.1| Sulfolobus acidocaldarius DSM 639, complete genome	kinModCall	modified_base	20554	20554	24	-	.	coverage=194;context=GCAGAATCTCCTCCTCCTACTATTAGTATTCTTTTTCCCTC;IPDRatio=1.44
gi|68566501|gb|CP000077.1| Sulfolobus acidocaldarius DSM 639, complete genome	kinModCall	modified_base	20558	20558	27	+	.	coverage=182;context=GAAAAAGAATACTAATAGTAGGAGGAGGAGATTCTGCAGTA;IPDRatio=1.48
gi|68566501|gb|CP000077.1| Sulfolobus acidocaldarius DSM 639, complete genome	kinModCall	modified_base	20583	20583	27	+	.	coverage=185;context=AGGAGATTCTGCAGTAGATTGGGCTTTAACATTATCACCAG;IPDRatio=1.52
gi|68566501|gb|CP000077.1| Sulfolobus acidocaldarius DSM 639, complete genome	kinModCall	modified_base	20614	20614	23	+	.	coverage=183;context=TTATCACCAGTGGCAAAATCAGTTACTCTAATACACAGGAG;IPDRatio=1.39
gi|68566501|gb|CP000077.1| Sulfolobus acidocaldarius DSM 639, complete genome	kinModCall	modified_base	20646	20646	22	+	.	coverage=177;context=ACACAGGAGAGATCAATTTAGGGCACATGAAAGAAGTGTAA;IPDRatio=1.39
gi|68566501|gb|CP000077.1| Sulfolobus acidocaldarius DSM 639, complete genome	kinModCall	.	20678	20678	1	-	.	context=AGTATAAACTGTAGCTACTTGGAACATCTGTTTTACACTTC;motif=GGNNBVNY;coverage=191;IPDRatio=0.909;id=GGNNBVNY
gi|68566501|gb|CP000077.1| Sulfolobus acidocaldarius DSM 639, complete genome	kinModCall	modified_base	20776	20776	51	+	.	coverage=184;context=TTTGATAATAGGACAAAGGAGGAGAAAACGCTAGATGTTGA;IPDRatio=1.85
gi|68566501|gb|CP000077.1| Sulfolobus acidocaldarius DSM 639, complete genome	kinModCall	modified_base	20799	20799	40	+	.	coverage=180;context=GAAAACGCTAGATGTTGACGCTGTAATAATAAGTATTGGAC;IPDRatio=2.04
gi|68566501|gb|CP000077.1| Sulfolobus acidocaldarius DSM 639, complete genome	kinModCall	.	20824	20824	11	+	.	context=ATAATAAGTATTGGACATAAGGGAGATCTAGGAAATATGGT;motif=GGNNBVNY;coverage=175;IPDRatio=1.22;id=GGNNBVNY
gi|68566501|gb|CP000077.1| Sulfolobus acidocaldarius DSM 639, complete genome	kinModCall	modified_base	20842	20842	32	+	.	coverage=180;context=AAGGGAGATCTAGGAAATATGGTCAAATGGGGTCTAAACAT;IPDRatio=1.56
gi|68566501|gb|CP000077.1| Sulfolobus acidocaldarius DSM 639, complete genome	kinModCall	modified_base	20843	20843	24	+	.	coverage=151;context=AGGGAGATCTAGGAAATATGGTCAAATGGGGTCTAAACATG;IPDRatio=1.44
gi|68566501|gb|CP000077.1| Sulfolobus acidocaldarius DSM 639, complete genome	kinModCall	modified_base	20850	20850	33	+	.	coverage=174;context=TCTAGGAAATATGGTCAAATGGGGTCTAAACATGAAAGGAA;IPDRatio=1.71
gi|68566501|gb|CP000077.1| Sulfolobus acidocaldarius DSM 639, complete genome	kinModCall	modified_base	20851	20851	27	+	.	coverage=176;context=CTAGGAAATATGGTCAAATGGGGTCTAAACATGAAAGGAAG;IPDRatio=1.64
gi|68566501|gb|CP000077.1| Sulfolobus acidocaldarius DSM 639, complete genome	kinModCall	modified_base	20852	20852	24	+	.	coverage=169;context=TAGGAAATATGGTCAAATGGGGTCTAAACATGAAAGGAAGG;IPDRatio=1.55
gi|68566501|gb|CP000077.1| Sulfolobus acidocaldarius DSM 639, complete genome	kinModCall	modified_base	20871	20871	28	+	.	context=GGGTCTAAACATGAAAGGAAGGAGCATTACGGTAAATGGTA;motif=GGNNBVNY;coverage=178;IPDRatio=1.54;id=GGNNBVNY
gi|68566501|gb|CP000077.1| Sulfolobus acidocaldarius DSM 639, complete genome	kinModCall	modified_base	20914	20914	27	+	.	coverage=180;context=ATGGAAACAAACTTAGCTGGTGTTTACGCTGCTGGTGATAT;IPDRatio=1.63
gi|68566501|gb|CP000077.1| Sulfolobus acidocaldarius DSM 639, complete genome	kinModCall	modified_base	20927	20927	27	+	.	coverage=181;context=TAGCTGGTGTTTACGCTGCTGGTGATATCGTAGAGCAAGAG;IPDRatio=1.51
gi|68566501|gb|CP000077.1| Sulfolobus acidocaldarius DSM 639, complete genome	kinModCall	modified_base	20937	20937	29	+	.	coverage=179;context=TTACGCTGCTGGTGATATCGTAGAGCAAGAGGGTACACCAA;IPDRatio=1.65
gi|68566501|gb|CP000077.1| Sulfolobus acidocaldarius DSM 639, complete genome	kinModCall	modified_base	20948	20948	39	+	.	context=GTGATATCGTAGAGCAAGAGGGTACACCAAAACTTGCCTTA;motif=GGNNBVNY;coverage=174;IPDRatio=1.73;id=GGNNBVNY
gi|68566501|gb|CP000077.1| Sulfolobus acidocaldarius DSM 639, complete genome	kinModCall	.	20955	20955	17	-	.	context=TAGCTATTAAGGCAAGTTTTGGTGTACCCTCTTGCTCTACG;motif=GGNNBVNY;coverage=190;IPDRatio=1.377;id=GGNNBVNY
gi|68566501|gb|CP000077.1| Sulfolobus acidocaldarius DSM 639, complete genome	kinModCall	modified_base	21148	21148	26	-	.	coverage=176;context=ATAATACACTTTAAAAAATGGATTTACATGTATCTGCTTTA;IPDRatio=1.47
gi|68566501|gb|CP000077.1| Sulfolobus acidocaldarius DSM 639, complete genome	kinModCall	modified_base	21200	21200	26	+	.	context=TGCGTATATACCTGTTTATGAGGAAATTTCAGGGTATGATA;motif=AGNAAATTTY;coverage=178;IPDRatio=1.45;id=AGNAAATTTY
gi|68566501|gb|CP000077.1| Sulfolobus acidocaldarius DSM 639, complete genome	kinModCall	.	21212	21212	12	+	.	context=TGTTTATGAGGAAATTTCAGGGTATGATATTATCGAATGTA;motif=GGNNBVNY;coverage=172;IPDRatio=1.263;id=GGNNBVNY
gi|68566501|gb|CP000077.1| Sulfolobus acidocaldarius DSM 639, complete genome	kinModCall	.	21239	21239	6	-	.	context=TTAGTTTTGGAGTCTTACGAGGCGGATTACATTCGATAATA;motif=GGNNBVNY;coverage=190;IPDRatio=1.091;id=GGNNBVNY
gi|68566501|gb|CP000077.1| Sulfolobus acidocaldarius DSM 639, complete genome	kinModCall	modified_base	21250	21250	35	-	.	coverage=164;context=TATAATCTCATTTAGTTTTGGAGTCTTACGAGGCGGATTAC;IPDRatio=1.64
gi|68566501|gb|CP000077.1| Sulfolobus acidocaldarius DSM 639, complete genome	kinModCall	modified_base	21251	21251	32	-	.	context=TTATAATCTCATTTAGTTTTGGAGTCTTACGAGGCGGATTA;motif=GGNNBVNY;coverage=187;IPDRatio=1.64;id=GGNNBVNY
gi|68566501|gb|CP000077.1| Sulfolobus acidocaldarius DSM 639, complete genome	kinModCall	.	21319	21319	10	-	.	context=CTTGTCTATATTTATCTTGGGGGTTACTAATGCTATGTCTC;motif=GGNNBVNY;coverage=165;IPDRatio=1.204;id=GGNNBVNY
gi|68566501|gb|CP000077.1| Sulfolobus acidocaldarius DSM 639, complete genome	kinModCall	.	21374	21374	7	-	.	context=TGAAAACAGATTTAATCCTTGGGTTAGTTTCCATTATTGTT;motif=GGNNBVNY;coverage=183;IPDRatio=1.133;id=GGNNBVNY
gi|68566501|gb|CP000077.1| Sulfolobus acidocaldarius DSM 639, complete genome	kinModCall	modified_base	21443	21443	32	+	.	coverage=177;context=AGTAAATCAGATAGAATTTGCAGGGGGAGAAAATAAAACTC;IPDRatio=1.56
gi|68566501|gb|CP000077.1| Sulfolobus acidocaldarius DSM 639, complete genome	kinModCall	modified_base	21557	21557	22	+	.	coverage=178;context=AAACGAAAGGCAGAAGATCGTTAACGAGATAGAATGTGGTA;IPDRatio=1.41
gi|68566501|gb|CP000077.1| Sulfolobus acidocaldarius DSM 639, complete genome	kinModCall	modified_base	21568	21568	29	+	.	coverage=178;context=AGAAGATCGTTAACGAGATAGAATGTGGTAAAATAGTTGAC;IPDRatio=1.50
gi|68566501|gb|CP000077.1| Sulfolobus acidocaldarius DSM 639, complete genome	kinModCall	modified_base	21626	21626	21	-	.	coverage=178;context=CTATATACCCACATTTTCTTGCCAAATGGATTGCAATAGCG;IPDRatio=1.41
gi|68566501|gb|CP000077.1| Sulfolobus acidocaldarius DSM 639, complete genome	kinModCall	modified_base	21637	21637	21	+	.	coverage=172;context=TCCATTTGGCAAGAAAATGTGGGTATATAGTTGCTGGAGAT;IPDRatio=1.68
gi|68566501|gb|CP000077.1| Sulfolobus acidocaldarius DSM 639, complete genome	kinModCall	modified_base	21638	21638	31	+	.	context=CCATTTGGCAAGAAAATGTGGGTATATAGTTGCTGGAGATC;motif=GGKRTANND;coverage=172;IPDRatio=1.70;id=GGKRTANND
gi|68566501|gb|CP000077.1| Sulfolobus acidocaldarius DSM 639, complete genome	kinModCall	modified_base	21657	21657	21	-	.	coverage=180;context=AATAGACCTTCTAAGTTTAGATCTCCAGCAACTATATACCC;IPDRatio=1.35
gi|68566501|gb|CP000077.1| Sulfolobus acidocaldarius DSM 639, complete genome	kinModCall	modified_base	21669	21669	21	+	.	coverage=172;context=GCTGGAGATCTAAACTTAGAAGGTCTATTACTTTTGAAAGA;IPDRatio=1.38
gi|68566501|gb|CP000077.1| Sulfolobus acidocaldarius DSM 639, complete genome	kinModCall	.	21670	21670	19	+	.	context=CTGGAGATCTAAACTTAGAAGGTCTATTACTTTTGAAAGAA;motif=GGNNBVNY;coverage=179;IPDRatio=1.406;id=GGNNBVNY
gi|68566501|gb|CP000077.1| Sulfolobus acidocaldarius DSM 639, complete genome	kinModCall	.	21797	21797	6	-	.	context=TAAATTGACTAACTATAGTCGGATTATCAGCAATTCCTAAA;motif=GGNNBVNY;coverage=180;IPDRatio=1.096;id=GGNNBVNY
gi|68566501|gb|CP000077.1| Sulfolobus acidocaldarius DSM 639, complete genome	kinModCall	modified_base	21847	21847	29	-	.	coverage=185;context=AGCTAGTATGTAAAAAAATGCCTCTTTGCATACCCTACATA;IPDRatio=1.53
gi|68566501|gb|CP000077.1| Sulfolobus acidocaldarius DSM 639, complete genome	kinModCall	.	21898	21898	4	+	.	context=AGGAGGCTAGTAATCTTATAGGATTAGCTAACTGGGTTAAG;motif=GGNNBVNY;coverage=175;IPDRatio=1.027;id=GGNNBVNY
gi|68566501|gb|CP000077.1| Sulfolobus acidocaldarius DSM 639, complete genome	kinModCall	modified_base	21936	21936	21	+	.	coverage=180;context=AAGGTTAATGACTACTCTAAGGATCTCTTCATCTTTAAGGG;IPDRatio=1.38
gi|68566501|gb|CP000077.1| Sulfolobus acidocaldarius DSM 639, complete genome	kinModCall	m6A	21938	21938	144	+	.	context=GGTTAATGACTACTCTAAGGATCTCTTCATCTTTAAGGGGA;fracLow=0.460;motif=GGATCY;coverage=179;IPDRatio=3.15;id=GGATCY;fracUp=0.701;frac=0.592;identificationQv=65
gi|68566501|gb|CP000077.1| Sulfolobus acidocaldarius DSM 639, complete genome	kinModCall	m6A	21939	21939	73	-	.	context=CTCCCCTTAAAGATGAAGAGATCCTTAGAGTAGTCATTAAC;fracLow=0.168;motif=AGATCC;coverage=189;IPDRatio=2.03;id=AGATCC;fracUp=0.368;frac=0.276;identificationQv=9
gi|68566501|gb|CP000077.1| Sulfolobus acidocaldarius DSM 639, complete genome	kinModCall	modified_base	21955	21955	22	+	.	context=AGGATCTCTTCATCTTTAAGGGGAGAATCAGATGTCAGTAA;motif=GGNNBVNY;coverage=176;IPDRatio=1.45;id=GGNNBVNY
gi|68566501|gb|CP000077.1| Sulfolobus acidocaldarius DSM 639, complete genome	kinModCall	modified_base	21985	21985	29	-	.	coverage=190;context=AGAACAGACCAGAGCAATATGGTAGCTATATTACTGACATC;IPDRatio=1.56
gi|68566501|gb|CP000077.1| Sulfolobus acidocaldarius DSM 639, complete genome	kinModCall	modified_base	21994	21994	29	-	.	coverage=191;context=AGGAAGCTGAGAACAGACCAGAGCAATATGGTAGCTATATT;IPDRatio=1.65
gi|68566501|gb|CP000077.1| Sulfolobus acidocaldarius DSM 639, complete genome	kinModCall	.	21996	21996	12	+	.	context=TATAGCTACCATATTGCTCTGGTCTGTTCTCAGCTTCCTGA;motif=GGNNBVNY;coverage=189;IPDRatio=1.25;id=GGNNBVNY
gi|68566501|gb|CP000077.1| Sulfolobus acidocaldarius DSM 639, complete genome	kinModCall	.	22112	22112	6	+	.	context=TTCTGAAGATCATTCTATTTGGGTCAGTCAATTTTAATTTA;motif=GGNNBVNY;coverage=187;IPDRatio=1.093;id=GGNNBVNY
gi|68566501|gb|CP000077.1| Sulfolobus acidocaldarius DSM 639, complete genome	kinModCall	.	22140	22140	2	-	.	context=CAGATATTATACGTGGAAGGGGATCGTCTAAATTAAAATTG;motif=GGNNBVNY;coverage=174;IPDRatio=0.944;id=GGNNBVNY
gi|68566501|gb|CP000077.1| Sulfolobus acidocaldarius DSM 639, complete genome	kinModCall	.	22141	22141	2	-	.	context=ACAGATATTATACGTGGAAGGGGATCGTCTAAATTAAAATT;motif=GGNNBVNY;coverage=182;IPDRatio=0.958;id=GGNNBVNY
gi|68566501|gb|CP000077.1| Sulfolobus acidocaldarius DSM 639, complete genome	kinModCall	modified_base	22143	22143	33	+	.	coverage=183;context=TTTTAATTTAGACGATCCCCTTCCACGTATAATATCTGTAA;IPDRatio=1.54
gi|68566501|gb|CP000077.1| Sulfolobus acidocaldarius DSM 639, complete genome	kinModCall	modified_base	22240	22240	21	-	.	coverage=197;context=CTTTCAGATAAAGGTGCAAAGGATATTTCAGAGGAAACTAA;IPDRatio=1.39
gi|68566501|gb|CP000077.1| Sulfolobus acidocaldarius DSM 639, complete genome	kinModCall	modified_base	22266	22266	21	-	.	context=CTAGAGGAGACTGCATCATTGGGATACTTTCAGATAAAGGT;motif=GGNNBVNY,GGKRTANND;coverage=191;IPDRatio=1.45;id=GGNNBVNY,GGKRTANND
gi|68566501|gb|CP000077.1| Sulfolobus acidocaldarius DSM 639, complete genome	kinModCall	modified_base	22321	22321	24	+	.	coverage=186;context=TCTTTTGTGATCTCAAGTGTAGTTCTGTGTTTCGCTCTAAC;IPDRatio=1.45
gi|68566501|gb|CP000077.1| Sulfolobus acidocaldarius DSM 639, complete genome	kinModCall	modified_base	22416	22416	43	-	.	coverage=146;context=AAAATTAATAGAAGTTAGGGGCTACACATTTATTCTAGCTA;IPDRatio=1.77
gi|68566501|gb|CP000077.1| Sulfolobus acidocaldarius DSM 639, complete genome	kinModCall	modified_base	22418	22418	22	-	.	coverage=181;context=GCAAAATTAATAGAAGTTAGGGGCTACACATTTATTCTAGC;IPDRatio=1.38
gi|68566501|gb|CP000077.1| Sulfolobus acidocaldarius DSM 639, complete genome	kinModCall	modified_base	22419	22419	25	-	.	coverage=183;context=TGCAAAATTAATAGAAGTTAGGGGCTACACATTTATTCTAG;IPDRatio=1.46
gi|68566501|gb|CP000077.1| Sulfolobus acidocaldarius DSM 639, complete genome	kinModCall	modified_base	22470	22470	40	-	.	coverage=196;context=TGATGTTGAAGATAGAAAGTCGTTCGCTAAAGAAGTTGCTG;IPDRatio=1.69
gi|68566501|gb|CP000077.1| Sulfolobus acidocaldarius DSM 639, complete genome	kinModCall	modified_base	22555	22555	25	-	.	context=GCAAGAAAGGACTCAATGAAGGGATGGTAAACGAAATAAAG;motif=GGNNBVNY;coverage=197;IPDRatio=1.47;id=GGNNBVNY
gi|68566501|gb|CP000077.1| Sulfolobus acidocaldarius DSM 639, complete genome	kinModCall	modified_base	22590	22590	26	+	.	coverage=183;context=TCTTGCCTATTCTTATGTCTGGGTGGGATGCCTTTACCCTC;IPDRatio=1.58
gi|68566501|gb|CP000077.1| Sulfolobus acidocaldarius DSM 639, complete genome	kinModCall	.	22591	22591	3	+	.	context=CTTGCCTATTCTTATGTCTGGGTGGGATGCCTTTACCCTCT;motif=GGNNBVNY;coverage=175;IPDRatio=1.007;id=GGNNBVNY
gi|68566501|gb|CP000077.1| Sulfolobus acidocaldarius DSM 639, complete genome	kinModCall	.	22594	22594	11	+	.	context=GCCTATTCTTATGTCTGGGTGGGATGCCTTTACCCTCTTTA;motif=GGNNBVNY;coverage=185;IPDRatio=1.194;id=GGNNBVNY
gi|68566501|gb|CP000077.1| Sulfolobus acidocaldarius DSM 639, complete genome	kinModCall	.	22595	22595	1	+	.	context=CCTATTCTTATGTCTGGGTGGGATGCCTTTACCCTCTTTAC;motif=GGNNBVNY;coverage=177;IPDRatio=0.911;id=GGNNBVNY
gi|68566501|gb|CP000077.1| Sulfolobus acidocaldarius DSM 639, complete genome	kinModCall	.	22601	22601	8	-	.	context=GAGATAGTAAAGAGGGTAAAGGCATCCCACCCAGACATAAG;motif=GGNNBVNY;coverage=192;IPDRatio=1.151;id=GGNNBVNY
gi|68566501|gb|CP000077.1| Sulfolobus acidocaldarius DSM 639, complete genome	kinModCall	modified_base	22644	22644	28	-	.	coverage=191;context=ACATGTTTATTATGTGGATGGGTCAGAAGATATGAGCTTAA;IPDRatio=1.49
gi|68566501|gb|CP000077.1| Sulfolobus acidocaldarius DSM 639, complete genome	kinModCall	modified_base	22645	22645	23	-	.	coverage=195;context=AACATGTTTATTATGTGGATGGGTCAGAAGATATGAGCTTA;IPDRatio=1.43
gi|68566501|gb|CP000077.1| Sulfolobus acidocaldarius DSM 639, complete genome	kinModCall	modified_base	22649	22649	22	-	.	context=TAAGAACATGTTTATTATGTGGATGGGTCAGAAGATATGAG;motif=GGNNBVNY;coverage=194;IPDRatio=1.39;id=GGNNBVNY
gi|68566501|gb|CP000077.1| Sulfolobus acidocaldarius DSM 639, complete genome	kinModCall	modified_base	22708	22708	21	-	.	coverage=158;context=TTACGTACCACTGGTCATAGGATTGACAGAGAGAAGGAGAA;IPDRatio=1.41
gi|68566501|gb|CP000077.1| Sulfolobus acidocaldarius DSM 639, complete genome	kinModCall	.	22709	22709	11	-	.	context=GTTACGTACCACTGGTCATAGGATTGACAGAGAGAAGGAGA;motif=GGNNBVNY;coverage=193;IPDRatio=1.221;id=GGNNBVNY
gi|68566501|gb|CP000077.1| Sulfolobus acidocaldarius DSM 639, complete genome	kinModCall	modified_base	22800	22800	35	-	.	coverage=194;context=GCCAGAGAATATACAAAATTGGCTATTACGTATTCACGTAA;IPDRatio=1.57
gi|68566501|gb|CP000077.1| Sulfolobus acidocaldarius DSM 639, complete genome	kinModCall	modified_base	22867	22867	22	-	.	coverage=195;context=CAAGAGGAGGTCATTAGAACTCATTGAGATGGCAATTGATA;IPDRatio=1.37
gi|68566501|gb|CP000077.1| Sulfolobus acidocaldarius DSM 639, complete genome	kinModCall	modified_base	22880	22880	21	-	.	coverage=196;context=ATGTAAAACCCTACAAGAGGAGGTCATTAGAACTCATTGAG;IPDRatio=1.40
gi|68566501|gb|CP000077.1| Sulfolobus acidocaldarius DSM 639, complete genome	kinModCall	modified_base	22883	22883	28	+	.	coverage=189;context=AATGAGTTCTAATGACCTCCTCTTGTAGGGTTTTACATTTT;IPDRatio=1.49
gi|68566501|gb|CP000077.1| Sulfolobus acidocaldarius DSM 639, complete genome	kinModCall	modified_base	22986	22986	21	+	.	coverage=191;context=TAGAACTTGTTCCCCGAGAGATCGTATCCCACCCTGCTGTT;IPDRatio=1.35
gi|68566501|gb|CP000077.1| Sulfolobus acidocaldarius DSM 639, complete genome	kinModCall	modified_base	22987	22987	30	+	.	coverage=189;context=AGAACTTGTTCCCCGAGAGATCGTATCCCACCCTGCTGTTG;IPDRatio=1.51
gi|68566501|gb|CP000077.1| Sulfolobus acidocaldarius DSM 639, complete genome	kinModCall	modified_base	22989	22989	31	-	.	coverage=191;context=TACAACAGCAGGGTGGGATACGATCTCTCGGGGAACAAGTT;IPDRatio=1.50
gi|68566501|gb|CP000077.1| Sulfolobus acidocaldarius DSM 639, complete genome	kinModCall	.	22995	22995	6	-	.	context=ATTTTTTACAACAGCAGGGTGGGATACGATCTCTCGGGGAA;motif=GGKRTANND;coverage=193;IPDRatio=1.1;id=GGKRTANND
gi|68566501|gb|CP000077.1| Sulfolobus acidocaldarius DSM 639, complete genome	kinModCall	modified_base	22998	22998	34	-	.	context=AGCATTTTTTACAACAGCAGGGTGGGATACGATCTCTCGGG;motif=GGNNBVNY;coverage=177;IPDRatio=1.68;id=GGNNBVNY
gi|68566501|gb|CP000077.1| Sulfolobus acidocaldarius DSM 639, complete genome	kinModCall	modified_base	22999	22999	27	+	.	coverage=172;context=CCGAGAGATCGTATCCCACCCTGCTGTTGTAAAAAATGCTG;IPDRatio=1.46
gi|68566501|gb|CP000077.1| Sulfolobus acidocaldarius DSM 639, complete genome	kinModCall	modified_base	23007	23007	28	-	.	coverage=195;context=CCTTCTTACAGCATTTTTTACAACAGCAGGGTGGGATACGA;IPDRatio=1.45
gi|68566501|gb|CP000077.1| Sulfolobus acidocaldarius DSM 639, complete genome	kinModCall	modified_base	23011	23011	33	-	.	coverage=192;context=TACCCCTTCTTACAGCATTTTTTACAACAGCAGGGTGGGAT;IPDRatio=1.59
gi|68566501|gb|CP000077.1| Sulfolobus acidocaldarius DSM 639, complete genome	kinModCall	modified_base	23014	23014	21	-	.	coverage=194;context=TTTTACCCCTTCTTACAGCATTTTTTACAACAGCAGGGTGG;IPDRatio=1.35
gi|68566501|gb|CP000077.1| Sulfolobus acidocaldarius DSM 639, complete genome	kinModCall	m4C	23017	23017	66	+	.	context=CCCTGCTGTTGTAAAAAATGCTGTAAGAAGGGGTAAAAAGG;fracLow=0.447;coverage=197;IPDRatio=1.89;fracUp=0.826;frac=0.639;identificationQv=43
gi|68566501|gb|CP000077.1| Sulfolobus acidocaldarius DSM 639, complete genome	kinModCall	modified_base	23023	23023	25	-	.	coverage=198;context=TTTCTGCCTTTTTACCCCTTCTTACAGCATTTTTTACAACA;IPDRatio=1.53
gi|68566501|gb|CP000077.1| Sulfolobus acidocaldarius DSM 639, complete genome	kinModCall	modified_base	23024	23024	23	-	.	coverage=188;context=TTTTCTGCCTTTTTACCCCTTCTTACAGCATTTTTTACAAC;IPDRatio=1.38
gi|68566501|gb|CP000077.1| Sulfolobus acidocaldarius DSM 639, complete genome	kinModCall	modified_base	23026	23026	23	+	.	context=TGTAAAAAATGCTGTAAGAAGGGGTAAAAAGGCAGAAAATA;motif=GGKRTANND;coverage=192;IPDRatio=1.46;id=GGKRTANND
gi|68566501|gb|CP000077.1| Sulfolobus acidocaldarius DSM 639, complete genome	kinModCall	modified_base	23036	23036	24	+	.	coverage=196;context=GCTGTAAGAAGGGGTAAAAAGGCAGAAAATACCTTACTTGA;IPDRatio=1.37
gi|68566501|gb|CP000077.1| Sulfolobus acidocaldarius DSM 639, complete genome	kinModCall	modified_base	23037	23037	30	+	.	coverage=144;context=CTGTAAGAAGGGGTAAAAAGGCAGAAAATACCTTACTTGAT;IPDRatio=1.58
gi|68566501|gb|CP000077.1| Sulfolobus acidocaldarius DSM 639, complete genome	kinModCall	modified_base	23048	23048	30	-	.	coverage=197;context=TGCAATGAAATATCAAGTAAGGTATTTTCTGCCTTTTTACC;IPDRatio=1.46
gi|68566501|gb|CP000077.1| Sulfolobus acidocaldarius DSM 639, complete genome	kinModCall	modified_base	23054	23054	48	-	.	coverage=200;context=TTATAATGCAATGAAATATCAAGTAAGGTATTTTCTGCCTT;IPDRatio=1.74
gi|68566501|gb|CP000077.1| Sulfolobus acidocaldarius DSM 639, complete genome	kinModCall	modified_base	23058	23058	23	+	.	coverage=193;context=CAGAAAATACCTTACTTGATATTTCATTGCATTATAAAGCT;IPDRatio=1.40
gi|68566501|gb|CP000077.1| Sulfolobus acidocaldarius DSM 639, complete genome	kinModCall	modified_base	23075	23075	25	-	.	coverage=199;context=TTCTCTAAGTTTTTCATAGCTTTATAATGCAATGAAATATC;IPDRatio=1.54
gi|68566501|gb|CP000077.1| Sulfolobus acidocaldarius DSM 639, complete genome	kinModCall	modified_base	23097	23097	42	-	.	coverage=196;context=TGGTCTTCCCCTCTTATTCGCATTCTCTAAGTTTTTCATAG;IPDRatio=1.65
gi|68566501|gb|CP000077.1| Sulfolobus acidocaldarius DSM 639, complete genome	kinModCall	modified_base	23108	23108	21	+	.	coverage=189;context=TTAGAGAATGCGAATAAGAGGGGAAGACCAGATATAGTTCA;IPDRatio=1.38
gi|68566501|gb|CP000077.1| Sulfolobus acidocaldarius DSM 639, complete genome	kinModCall	modified_base	23109	23109	38	+	.	context=TAGAGAATGCGAATAAGAGGGGAAGACCAGATATAGTTCAT;motif=GGNNBVNY;coverage=181;IPDRatio=1.64;id=GGNNBVNY
gi|68566501|gb|CP000077.1| Sulfolobus acidocaldarius DSM 639, complete genome	kinModCall	modified_base	23116	23116	27	-	.	coverage=196;context=ATGCGAAATGAACTATATCTGGTCTTCCCCTCTTATTCGCA;IPDRatio=1.54
gi|68566501|gb|CP000077.1| Sulfolobus acidocaldarius DSM 639, complete genome	kinModCall	modified_base	23117	23117	30	-	.	coverage=195;context=AATGCGAAATGAACTATATCTGGTCTTCCCCTCTTATTCGC;IPDRatio=1.52
gi|68566501|gb|CP000077.1| Sulfolobus acidocaldarius DSM 639, complete genome	kinModCall	modified_base	23153	23153	43	-	.	coverage=192;context=CCTCTGATCTCCTCTTCAAGGGTTAAAAATAACAACAATGC;IPDRatio=1.68
gi|68566501|gb|CP000077.1| Sulfolobus acidocaldarius DSM 639, complete genome	kinModCall	modified_base	23154	23154	35	-	.	coverage=195;context=TCCTCTGATCTCCTCTTCAAGGGTTAAAAATAACAACAATG;IPDRatio=1.65
gi|68566501|gb|CP000077.1| Sulfolobus acidocaldarius DSM 639, complete genome	kinModCall	modified_base	23172	23172	25	+	.	coverage=190;context=CCCTTGAAGAGGAGATCAGAGGAGATCTATTTATACATACA;IPDRatio=1.44
gi|68566501|gb|CP000077.1| Sulfolobus acidocaldarius DSM 639, complete genome	kinModCall	modified_base	23181	23181	31	+	.	coverage=189;context=AGGAGATCAGAGGAGATCTATTTATACATACAATTGACGGT;IPDRatio=1.63
gi|68566501|gb|CP000077.1| Sulfolobus acidocaldarius DSM 639, complete genome	kinModCall	modified_base	23223	23223	21	-	.	coverage=199;context=GTTTTTAGGTGGTCTCATTTGCCTATCAACGAATATTATTT;IPDRatio=1.51
gi|68566501|gb|CP000077.1| Sulfolobus acidocaldarius DSM 639, complete genome	kinModCall	modified_base	23230	23230	26	+	.	coverage=189;context=ATTCGTTGATAGGCAAATGAGACCACCTAAAAACTACAACA;IPDRatio=1.41
gi|68566501|gb|CP000077.1| Sulfolobus acidocaldarius DSM 639, complete genome	kinModCall	.	23233	23233	3	-	.	context=ACCTGTTGTAGTTTTTAGGTGGTCTCATTTGCCTATCAACG;motif=GGNNBVNY;coverage=195;IPDRatio=1.017;id=GGNNBVNY
gi|68566501|gb|CP000077.1| Sulfolobus acidocaldarius DSM 639, complete genome	kinModCall	modified_base	23256	23256	31	+	.	coverage=187;context=CTAAAAACTACAACAGGTTTGTAGGATTAATGGAACAGTTA;IPDRatio=1.53
gi|68566501|gb|CP000077.1| Sulfolobus acidocaldarius DSM 639, complete genome	kinModCall	.	23259	23259	9	+	.	context=AAAACTACAACAGGTTTGTAGGATTAATGGAACAGTTATTA;motif=GGNNBVNY;coverage=187;IPDRatio=1.167;id=GGNNBVNY
gi|68566501|gb|CP000077.1| Sulfolobus acidocaldarius DSM 639, complete genome	kinModCall	.	23267	23267	9	+	.	context=AACAGGTTTGTAGGATTAATGGAACAGTTATTATTAGAGGG;motif=GGNNBVNY;coverage=186;IPDRatio=1.167;id=GGNNBVNY
gi|68566501|gb|CP000077.1| Sulfolobus acidocaldarius DSM 639, complete genome	kinModCall	.	23299	23299	5	-	.	context=TTAGAGTCCTATCACCCTTTGGAGGAATTTTGCCCTCTAAT;motif=GGNNBVNY;coverage=198;IPDRatio=1.063;id=GGNNBVNY
gi|68566501|gb|CP000077.1| Sulfolobus acidocaldarius DSM 639, complete genome	kinModCall	.	23347	23347	2	+	.	context=TACTAACCTTAAATTAAAGGATCTCTCTAGAAAATACTCCT;motif=GGATCY;coverage=195;IPDRatio=0.942;id=GGATCY
gi|68566501|gb|CP000077.1| Sulfolobus acidocaldarius DSM 639, complete genome	kinModCall	.	23348	23348	3	-	.	context=GAGGAGTATTTTCTAGAGAGATCCTTTAATTTAAGGTTAGT;motif=AGATCC;coverage=196;IPDRatio=0.986;id=AGATCC
gi|68566501|gb|CP000077.1| Sulfolobus acidocaldarius DSM 639, complete genome	kinModCall	.	23366	23366	7	-	.	context=TCACTTAACACTATTAGAGAGGAGTATTTTCTAGAGAGATC;motif=GGNNBVNY;coverage=194;IPDRatio=1.139;id=GGNNBVNY
gi|68566501|gb|CP000077.1| Sulfolobus acidocaldarius DSM 639, complete genome	kinModCall	modified_base	23392	23392	31	+	.	coverage=166;context=AATAGTGTTAAGTGAAAGTGGAAGAAAAGTAAATCCTGCTG;IPDRatio=1.57
gi|68566501|gb|CP000077.1| Sulfolobus acidocaldarius DSM 639, complete genome	kinModCall	.	23454	23454	5	+	.	context=AAAATGTGCTATTTGGGGTAGGCGCATTTGCTCATGGGGAT;motif=GGNNBVNY;coverage=192;IPDRatio=1.06;id=GGNNBVNY
gi|68566501|gb|CP000077.1| Sulfolobus acidocaldarius DSM 639, complete genome	kinModCall	modified_base	23456	23456	30	-	.	coverage=195;context=AAATCCCCATGAGCAAATGCGCCTACCCCAAATAGCACATT;IPDRatio=1.53
gi|68566501|gb|CP000077.1| Sulfolobus acidocaldarius DSM 639, complete genome	kinModCall	modified_base	23498	23498	21	-	.	coverage=160;context=ATTGAAAGAAAATCGCTAGCCGATTCCTTAACTTCAGATGA;IPDRatio=1.42
gi|68566501|gb|CP000077.1| Sulfolobus acidocaldarius DSM 639, complete genome	kinModCall	modified_base	23512	23512	23	+	.	coverage=187;context=GGAATCGGCTAGCGATTTTCTTTCAATAAGTAAAAATGTTT;IPDRatio=1.42
gi|68566501|gb|CP000077.1| Sulfolobus acidocaldarius DSM 639, complete genome	kinModCall	.	23577	23577	1	+	.	context=GAGTCTCAATAGCCTGTTCAGGGTTCCTTAGCTGATAGTAA;motif=GGNNBVNY;coverage=191;IPDRatio=0.899;id=GGNNBVNY
gi|68566501|gb|CP000077.1| Sulfolobus acidocaldarius DSM 639, complete genome	kinModCall	.	23578	23578	5	+	.	context=AGTCTCAATAGCCTGTTCAGGGTTCCTTAGCTGATAGTAAT;motif=GGNNBVNY;coverage=179;IPDRatio=1.054;id=GGNNBVNY
gi|68566501|gb|CP000077.1| Sulfolobus acidocaldarius DSM 639, complete genome	kinModCall	.	23583	23583	4	-	.	context=ATAGCATTACTATCAGCTAAGGAACCCTGAACAGGCTATTG;motif=GGNNBVNY;coverage=192;IPDRatio=1.047;id=GGNNBVNY
gi|68566501|gb|CP000077.1| Sulfolobus acidocaldarius DSM 639, complete genome	kinModCall	modified_base	23621	23621	26	-	.	context=AAGTCTCAGCTACACCTGGAGGAATAATAGTCTATAAGATA;motif=GGNNBVNY;coverage=193;IPDRatio=1.53;id=GGNNBVNY
gi|68566501|gb|CP000077.1| Sulfolobus acidocaldarius DSM 639, complete genome	kinModCall	.	23624	23624	18	-	.	context=ATCAAGTCTCAGCTACACCTGGAGGAATAATAGTCTATAAG;motif=GGNNBVNY;coverage=190;IPDRatio=1.356;id=GGNNBVNY
gi|68566501|gb|CP000077.1| Sulfolobus acidocaldarius DSM 639, complete genome	kinModCall	.	23626	23626	5	+	.	context=TATAGACTATTATTCCTCCAGGTGTAGCTGAGACTTGATTT;motif=GGKRTANND;coverage=195;IPDRatio=1.066;id=GGKRTANND
gi|68566501|gb|CP000077.1| Sulfolobus acidocaldarius DSM 639, complete genome	kinModCall	.	23626	23626	5	+	.	context=TATAGACTATTATTCCTCCAGGTGTAGCTGAGACTTGATTT;motif=GGNNBVNY;coverage=195;IPDRatio=1.066;id=GGNNBVNY
gi|68566501|gb|CP000077.1| Sulfolobus acidocaldarius DSM 639, complete genome	kinModCall	modified_base	23712	23712	21	-	.	coverage=156;context=ATTACAGGCTCTGGATTTGGGTTAGAGTCAACAACCTGTGC;IPDRatio=1.57
gi|68566501|gb|CP000077.1| Sulfolobus acidocaldarius DSM 639, complete genome	kinModCall	modified_base	23713	23713	22	-	.	coverage=182;context=AATTACAGGCTCTGGATTTGGGTTAGAGTCAACAACCTGTG;IPDRatio=1.48
gi|68566501|gb|CP000077.1| Sulfolobus acidocaldarius DSM 639, complete genome	kinModCall	modified_base	23714	23714	23	-	.	coverage=190;context=GAATTACAGGCTCTGGATTTGGGTTAGAGTCAACAACCTGT;IPDRatio=1.46
gi|68566501|gb|CP000077.1| Sulfolobus acidocaldarius DSM 639, complete genome	kinModCall	modified_base	23747	23747	44	-	.	context=TTCTCAAACAGGACGAGGACGGAATAGTAATAAGAATTACA;motif=GGNNBVNY;coverage=180;IPDRatio=1.91;id=GGNNBVNY
gi|68566501|gb|CP000077.1| Sulfolobus acidocaldarius DSM 639, complete genome	kinModCall	modified_base	23944	23944	22	-	.	context=GCTTATACCAGTGACCACGTGGTATCTTGAAAATCTAATAA;motif=GGNNBVNY;coverage=179;IPDRatio=1.45;id=GGNNBVNY
gi|68566501|gb|CP000077.1| Sulfolobus acidocaldarius DSM 639, complete genome	kinModCall	m4C	23963	23963	35	-	.	context=AAATAGTTAAAGACTTAGAGCTTATACCAGTGACCACGTGG;fracLow=0.111;coverage=176;IPDRatio=2.34;fracUp=0.267;frac=0.188;identificationQv=6
gi|68566501|gb|CP000077.1| Sulfolobus acidocaldarius DSM 639, complete genome	kinModCall	modified_base	24136	24136	29	-	.	coverage=180;context=ATTGGGAAGAATAAATATAGCGGCAGATGAAAAGCTAGTGA;IPDRatio=1.53
gi|68566501|gb|CP000077.1| Sulfolobus acidocaldarius DSM 639, complete genome	kinModCall	modified_base	24150	24150	24	+	.	coverage=167;context=TCTGCCGCTATATTTATTCTTCCCAATCACTCCCACACTAT;IPDRatio=1.43
gi|68566501|gb|CP000077.1| Sulfolobus acidocaldarius DSM 639, complete genome	kinModCall	.	24152	24152	8	-	.	context=TTATAGTGTGGGAGTGATTGGGAAGAATAAATATAGCGGCA;motif=GGNNBVNY;coverage=164;IPDRatio=1.173;id=GGNNBVNY
gi|68566501|gb|CP000077.1| Sulfolobus acidocaldarius DSM 639, complete genome	kinModCall	modified_base	24156	24156	21	-	.	coverage=185;context=TATTTTATAGTGTGGGAGTGATTGGGAAGAATAAATATAGC;IPDRatio=1.36
gi|68566501|gb|CP000077.1| Sulfolobus acidocaldarius DSM 639, complete genome	kinModCall	modified_base	24160	24160	30	+	.	coverage=174;context=TATTTATTCTTCCCAATCACTCCCACACTATAAAATAAGAA;IPDRatio=1.56
gi|68566501|gb|CP000077.1| Sulfolobus acidocaldarius DSM 639, complete genome	kinModCall	modified_base	24161	24161	21	+	.	coverage=179;context=ATTTATTCTTCCCAATCACTCCCACACTATAAAATAAGAAA;IPDRatio=1.39
gi|68566501|gb|CP000077.1| Sulfolobus acidocaldarius DSM 639, complete genome	kinModCall	.	24162	24162	8	-	.	context=GTTTCTTATTTTATAGTGTGGGAGTGATTGGGAAGAATAAA;motif=GGNNBVNY;coverage=166;IPDRatio=1.141;id=GGNNBVNY
gi|68566501|gb|CP000077.1| Sulfolobus acidocaldarius DSM 639, complete genome	kinModCall	modified_base	24167	24167	36	-	.	coverage=176;context=TTCAAGTTTCTTATTTTATAGTGTGGGAGTGATTGGGAAGA;IPDRatio=1.83
gi|68566501|gb|CP000077.1| Sulfolobus acidocaldarius DSM 639, complete genome	kinModCall	modified_base	24200	24200	26	-	.	coverage=164;context=CACGTTCGTTGGTAAAGAAAAGCTATTTATTTTTTCAAGTT;IPDRatio=1.47
gi|68566501|gb|CP000077.1| Sulfolobus acidocaldarius DSM 639, complete genome	kinModCall	modified_base	24208	24208	26	-	.	coverage=176;context=CTAGATAACACGTTCGTTGGTAAAGAAAAGCTATTTATTTT;IPDRatio=1.45
gi|68566501|gb|CP000077.1| Sulfolobus acidocaldarius DSM 639, complete genome	kinModCall	modified_base	24210	24210	23	-	.	coverage=182;context=TCCTAGATAACACGTTCGTTGGTAAAGAAAAGCTATTTATT;IPDRatio=1.43
gi|68566501|gb|CP000077.1| Sulfolobus acidocaldarius DSM 639, complete genome	kinModCall	modified_base	24213	24213	31	-	.	coverage=170;context=TACTCCTAGATAACACGTTCGTTGGTAAAGAAAAGCTATTT;IPDRatio=1.54
gi|68566501|gb|CP000077.1| Sulfolobus acidocaldarius DSM 639, complete genome	kinModCall	modified_base	24214	24214	26	-	.	coverage=183;context=TTACTCCTAGATAACACGTTCGTTGGTAAAGAAAAGCTATT;IPDRatio=1.45
gi|68566501|gb|CP000077.1| Sulfolobus acidocaldarius DSM 639, complete genome	kinModCall	.	24294	24294	17	-	.	context=TTTATTCAAATATGATAATTGGTATCTTGGAGGTTTTATAA;motif=GGNNBVNY;coverage=176;IPDRatio=1.332;id=GGNNBVNY
gi|68566501|gb|CP000077.1| Sulfolobus acidocaldarius DSM 639, complete genome	kinModCall	modified_base	24305	24305	28	+	.	coverage=171;context=CCAAGATACCAATTATCATATTTGAATAAAGCTTTAATCAG;IPDRatio=1.51
gi|68566501|gb|CP000077.1| Sulfolobus acidocaldarius DSM 639, complete genome	kinModCall	modified_base	24362	24362	24	-	.	coverage=185;context=TAGAAATAAAATATTATGAGCAATGACAAAGAATATTCAAT;IPDRatio=1.46
gi|68566501|gb|CP000077.1| Sulfolobus acidocaldarius DSM 639, complete genome	kinModCall	modified_base	24386	24386	34	+	.	coverage=163;context=ATAATATTTTATTTCTATCGGTAAAATTTAAAATTTCCTAC;IPDRatio=1.57
gi|68566501|gb|CP000077.1| Sulfolobus acidocaldarius DSM 639, complete genome	kinModCall	modified_base	24387	24387	21	+	.	coverage=176;context=TAATATTTTATTTCTATCGGTAAAATTTAAAATTTCCTACA;IPDRatio=1.38
gi|68566501|gb|CP000077.1| Sulfolobus acidocaldarius DSM 639, complete genome	kinModCall	modified_base	24404	24404	42	-	.	context=CAAAAATTTATAATGACTGTAGGAAATTTTAAATTTTACCG;motif=AGNAAATTTY;coverage=183;IPDRatio=1.68;id=AGNAAATTTY
gi|68566501|gb|CP000077.1| Sulfolobus acidocaldarius DSM 639, complete genome	kinModCall	m4C	24406	24406	68	+	.	context=GTAAAATTTAAAATTTCCTACAGTCATTATAAATTTTTGGT;fracLow=0.408;coverage=183;IPDRatio=2.06;fracUp=0.785;frac=0.583;identificationQv=22
gi|68566501|gb|CP000077.1| Sulfolobus acidocaldarius DSM 639, complete genome	kinModCall	modified_base	24424	24424	26	+	.	coverage=189;context=TACAGTCATTATAAATTTTTGGTTTAAGTACAGGTCCTAAA;IPDRatio=1.48
gi|68566501|gb|CP000077.1| Sulfolobus acidocaldarius DSM 639, complete genome	kinModCall	modified_base	24443	24443	64	-	.	coverage=199;context=TACTTTTACATTAATTTCGTTTAGGACCTGTACTTAAACCA;IPDRatio=1.86
gi|68566501|gb|CP000077.1| Sulfolobus acidocaldarius DSM 639, complete genome	kinModCall	m4C	24510	24510	30	+	.	context=TATTATAACGAAATCTCATTCAGTAATTTTGACAATTAAGT;fracLow=0.609;coverage=199;IPDRatio=1.54;fracUp=1.000;frac=0.929;identificationQv=11
gi|68566501|gb|CP000077.1| Sulfolobus acidocaldarius DSM 639, complete genome	kinModCall	modified_base	24513	24513	32	-	.	coverage=202;context=ATAACTTAATTGTCAAAATTACTGAATGAGATTTCGTTATA;IPDRatio=1.62
gi|68566501|gb|CP000077.1| Sulfolobus acidocaldarius DSM 639, complete genome	kinModCall	modified_base	24530	24530	27	-	.	coverage=193;context=TGATCATAGGGGACCTAATAACTTAATTGTCAAAATTACTG;IPDRatio=1.49
gi|68566501|gb|CP000077.1| Sulfolobus acidocaldarius DSM 639, complete genome	kinModCall	.	24536	24536	1	+	.	context=TTTTGACAATTAAGTTATTAGGTCCCCTATGATCAGGAGCT;motif=GGNNBVNY;coverage=193;IPDRatio=0.884;id=GGNNBVNY
gi|68566501|gb|CP000077.1| Sulfolobus acidocaldarius DSM 639, complete genome	kinModCall	modified_base	24539	24539	26	-	.	coverage=144;context=TTTAGCTCCTGATCATAGGGGACCTAATAACTTAATTGTCA;IPDRatio=1.60
gi|68566501|gb|CP000077.1| Sulfolobus acidocaldarius DSM 639, complete genome	kinModCall	modified_base	24550	24550	22	-	.	coverage=191;context=CAGATGGATAATTTAGCTCCTGATCATAGGGGACCTAATAA;IPDRatio=1.38
gi|68566501|gb|CP000077.1| Sulfolobus acidocaldarius DSM 639, complete genome	kinModCall	modified_base	24556	24556	22	-	.	coverage=195;context=AAAATACAGATGGATAATTTAGCTCCTGATCATAGGGGACC;IPDRatio=1.38
gi|68566501|gb|CP000077.1| Sulfolobus acidocaldarius DSM 639, complete genome	kinModCall	.	24592	24592	8	-	.	context=CATGAAATTTTCAAAAATTTGGGATACGAAATAGTTAAAAT;motif=GGKRTANND;coverage=192;IPDRatio=1.161;id=GGKRTANND
gi|68566501|gb|CP000077.1| Sulfolobus acidocaldarius DSM 639, complete genome	kinModCall	modified_base	24612	24612	21	+	.	coverage=191;context=CAAATTTTTGAAAATTTCATGGCTACCATCATCCTTAAGGT;IPDRatio=1.39
gi|68566501|gb|CP000077.1| Sulfolobus acidocaldarius DSM 639, complete genome	kinModCall	modified_base	24618	24618	22	-	.	coverage=187;context=TTAAAGACCTTAAGGATGATGGTAGCCATGAAATTTTCAAA;IPDRatio=1.36
gi|68566501|gb|CP000077.1| Sulfolobus acidocaldarius DSM 639, complete genome	kinModCall	modified_base	24657	24657	21	-	.	coverage=194;context=TTTTATCATTCCTAGAGGTTAATGATAAGAGATTATTGGTT;IPDRatio=1.37
gi|68566501|gb|CP000077.1| Sulfolobus acidocaldarius DSM 639, complete genome	kinModCall	modified_base	24664	24664	28	+	.	coverage=186;context=AATCTCTTATCATTAACCTCTAGGAATGATAAAAGACCTTT;IPDRatio=1.49
gi|68566501|gb|CP000077.1| Sulfolobus acidocaldarius DSM 639, complete genome	kinModCall	.	24666	24666	1	+	.	context=TCTCTTATCATTAACCTCTAGGAATGATAAAAGACCTTTAT;motif=GGNNBVNY;coverage=189;IPDRatio=0.925;id=GGNNBVNY
gi|68566501|gb|CP000077.1| Sulfolobus acidocaldarius DSM 639, complete genome	kinModCall	modified_base	24680	24680	23	-	.	coverage=148;context=TGTTCAAGATATAAATAAAGGTCTTTTATCATTCCTAGAGG;IPDRatio=1.43
gi|68566501|gb|CP000077.1| Sulfolobus acidocaldarius DSM 639, complete genome	kinModCall	modified_base	24699	24699	26	-	.	coverage=183;context=TAAAAATCATTGATGTGAGTGTTCAAGATATAAATAAAGGT;IPDRatio=1.47
gi|68566501|gb|CP000077.1| Sulfolobus acidocaldarius DSM 639, complete genome	kinModCall	modified_base	24731	24731	30	-	.	context=AAGTCTGAGAGAATTCCTCAGGAAGGTCAACTTAAAAATCA;motif=GGNNBVNY;coverage=193;IPDRatio=1.60;id=GGNNBVNY
gi|68566501|gb|CP000077.1| Sulfolobus acidocaldarius DSM 639, complete genome	kinModCall	modified_base	24750	24750	29	-	.	coverage=185;context=ACATCTTAAAGGGAAAAACAAGTCTGAGAGAATTCCTCAGG;IPDRatio=1.49
gi|68566501|gb|CP000077.1| Sulfolobus acidocaldarius DSM 639, complete genome	kinModCall	modified_base	24828	24828	23	+	.	coverage=176;context=CTTTTCTGATATATTTAGATTTGTAAGGACATAATCTTGAG;IPDRatio=1.42
gi|68566501|gb|CP000077.1| Sulfolobus acidocaldarius DSM 639, complete genome	kinModCall	modified_base	24888	24888	32	-	.	coverage=195;context=AGGTATTTTCGGACTTTAGCGGGGATGAAAAGCCCTTATCT;IPDRatio=1.63
gi|68566501|gb|CP000077.1| Sulfolobus acidocaldarius DSM 639, complete genome	kinModCall	m6A	24940	24940	33	+	.	context=GGAAAATTAAGTGAAAAAAGAGTTAAGAACCCATCTGCATT;fracLow=0.141;coverage=198;IPDRatio=1.57;fracUp=0.308;frac=0.222;identificationQv=4
gi|68566501|gb|CP000077.1| Sulfolobus acidocaldarius DSM 639, complete genome	kinModCall	modified_base	24946	24946	22	-	.	coverage=208;context=TCAACTAATGCAGATGGGTTCTTAACTCTTTTTTCACTTAA;IPDRatio=1.36
gi|68566501|gb|CP000077.1| Sulfolobus acidocaldarius DSM 639, complete genome	kinModCall	modified_base	24947	24947	37	-	.	coverage=188;context=CTCAACTAATGCAGATGGGTTCTTAACTCTTTTTTCACTTA;IPDRatio=1.63
gi|68566501|gb|CP000077.1| Sulfolobus acidocaldarius DSM 639, complete genome	kinModCall	modified_base	24948	24948	23	-	.	coverage=207;context=CCTCAACTAATGCAGATGGGTTCTTAACTCTTTTTTCACTT;IPDRatio=1.41
gi|68566501|gb|CP000077.1| Sulfolobus acidocaldarius DSM 639, complete genome	kinModCall	.	24951	24951	5	-	.	context=CTTCCTCAACTAATGCAGATGGGTTCTTAACTCTTTTTTCA;motif=GGNNBVNY;coverage=200;IPDRatio=1.058;id=GGNNBVNY
gi|68566501|gb|CP000077.1| Sulfolobus acidocaldarius DSM 639, complete genome	kinModCall	modified_base	24967	24967	36	-	.	coverage=203;context=CTACTAGCGCAAATCTCTTCCTCAACTAATGCAGATGGGTT;IPDRatio=1.56
gi|68566501|gb|CP000077.1| Sulfolobus acidocaldarius DSM 639, complete genome	kinModCall	modified_base	24983	24983	23	+	.	coverage=195;context=TTGAGGAAGAGATTTGCGCTAGTAGCATCTGATCCCCTAAG;IPDRatio=1.47
gi|68566501|gb|CP000077.1| Sulfolobus acidocaldarius DSM 639, complete genome	kinModCall	modified_base	24988	24988	26	-	.	coverage=199;context=ACAATCTTAGGGGATCAGATGCTACTAGCGCAAATCTCTTC;IPDRatio=1.46
gi|68566501|gb|CP000077.1| Sulfolobus acidocaldarius DSM 639, complete genome	kinModCall	modified_base	24999	24999	21	-	.	coverage=202;context=TGGACGATGTAACAATCTTAGGGGATCAGATGCTACTAGCG;IPDRatio=1.38
gi|68566501|gb|CP000077.1| Sulfolobus acidocaldarius DSM 639, complete genome	kinModCall	modified_base	25017	25017	21	-	.	coverage=175;context=CTCCAGCCCTGTTAAATTTGGACGATGTAACAATCTTAGGG;IPDRatio=1.39
gi|68566501|gb|CP000077.1| Sulfolobus acidocaldarius DSM 639, complete genome	kinModCall	modified_base	25018	25018	26	-	.	coverage=210;context=CCTCCAGCCCTGTTAAATTTGGACGATGTAACAATCTTAGG;IPDRatio=1.48
gi|68566501|gb|CP000077.1| Sulfolobus acidocaldarius DSM 639, complete genome	kinModCall	modified_base	25030	25030	36	+	.	coverage=189;context=ACATCGTCCAAATTTAACAGGGCTGGAGGATAGTTTACTAA;IPDRatio=1.60
gi|68566501|gb|CP000077.1| Sulfolobus acidocaldarius DSM 639, complete genome	kinModCall	modified_base	25051	25051	27	+	.	coverage=186;context=GCTGGAGGATAGTTTACTAATATTATTTCTTTAGAAAATTT;IPDRatio=1.47
gi|68566501|gb|CP000077.1| Sulfolobus acidocaldarius DSM 639, complete genome	kinModCall	.	25063	25063	7	+	.	context=TTTACTAATATTATTTCTTTAGAAAATTTTTCAAGAGCATT;motif=AGNAAATTTY;coverage=196;IPDRatio=1.116;id=AGNAAATTTY
gi|68566501|gb|CP000077.1| Sulfolobus acidocaldarius DSM 639, complete genome	kinModCall	modified_base	25071	25071	30	+	.	coverage=191;context=TATTATTTCTTTAGAAAATTTTTCAAGAGCATTTCTGAGGA;IPDRatio=1.53
gi|68566501|gb|CP000077.1| Sulfolobus acidocaldarius DSM 639, complete genome	kinModCall	modified_base	25151	25151	58	+	.	coverage=196;context=TGATGGTCAGCTTATTTTTAGCGTACATAATATATTTATGT;IPDRatio=2.01
gi|68566501|gb|CP000077.1| Sulfolobus acidocaldarius DSM 639, complete genome	kinModCall	modified_base	25188	25188	33	-	.	coverage=146;context=TATTAGTTCATAACATGAGGGCTGAACTCCTCTGGTTACAT;IPDRatio=1.82
gi|68566501|gb|CP000077.1| Sulfolobus acidocaldarius DSM 639, complete genome	kinModCall	modified_base	25189	25189	63	-	.	context=ATATTAGTTCATAACATGAGGGCTGAACTCCTCTGGTTACA;motif=GGNNBVNY;coverage=193;IPDRatio=2.39;id=GGNNBVNY
gi|68566501|gb|CP000077.1| Sulfolobus acidocaldarius DSM 639, complete genome	kinModCall	modified_base	25190	25190	24	-	.	coverage=207;context=AATATTAGTTCATAACATGAGGGCTGAACTCCTCTGGTTAC;IPDRatio=1.51
gi|68566501|gb|CP000077.1| Sulfolobus acidocaldarius DSM 639, complete genome	kinModCall	modified_base	25242	25242	25	+	.	context=AACTTTACCCTCCTCATTAAGGATGATCGATGGATTCAAAA;motif=GGNNBVNY;coverage=196;IPDRatio=1.53;id=GGNNBVNY
gi|68566501|gb|CP000077.1| Sulfolobus acidocaldarius DSM 639, complete genome	kinModCall	modified_base	25281	25281	26	-	.	coverage=170;context=TAGTTAATAACGACAAGGAGGAATTATGTAAAATCTTTATT;IPDRatio=1.43
gi|68566501|gb|CP000077.1| Sulfolobus acidocaldarius DSM 639, complete genome	kinModCall	.	25285	25285	10	-	.	context=AACTTAGTTAATAACGACAAGGAGGAATTATGTAAAATCTT;motif=GGNNBVNY;coverage=201;IPDRatio=1.186;id=GGNNBVNY
gi|68566501|gb|CP000077.1| Sulfolobus acidocaldarius DSM 639, complete genome	kinModCall	modified_base	25303	25303	25	-	.	coverage=203;context=AAAAACAATCTCAAAAAAAACTTAGTTAATAACGACAAGGA;IPDRatio=1.38
gi|68566501|gb|CP000077.1| Sulfolobus acidocaldarius DSM 639, complete genome	kinModCall	modified_base	25331	25331	25	-	.	coverage=206;context=AAGTGTAGACGTTGAAAATTCGTCATGTAAAAACAATCTCA;IPDRatio=1.46
gi|68566501|gb|CP000077.1| Sulfolobus acidocaldarius DSM 639, complete genome	kinModCall	modified_base	25418	25418	24	-	.	coverage=181;context=AAGTGTCTTAAAGGAAAATGGAGATGTAATAGATCTGTGTA;IPDRatio=1.46
gi|68566501|gb|CP000077.1| Sulfolobus acidocaldarius DSM 639, complete genome	kinModCall	modified_base	25419	25419	41	-	.	coverage=208;context=TAAGTGTCTTAAAGGAAAATGGAGATGTAATAGATCTGTGT;IPDRatio=1.63
gi|68566501|gb|CP000077.1| Sulfolobus acidocaldarius DSM 639, complete genome	kinModCall	modified_base	25503	25503	26	-	.	coverage=207;context=AGTTTATTTCAATTAACCCTTTCGATTTTGGATTTAATAAT;IPDRatio=1.38
gi|68566501|gb|CP000077.1| Sulfolobus acidocaldarius DSM 639, complete genome	kinModCall	.	25505	25505	14	+	.	context=TATTAAATCCAAAATCGAAAGGGTTAATTGAAATAAACTCC;motif=GGNNBVNY;coverage=195;IPDRatio=1.256;id=GGNNBVNY
gi|68566501|gb|CP000077.1| Sulfolobus acidocaldarius DSM 639, complete genome	kinModCall	modified_base	25582	25582	24	-	.	coverage=211;context=CAAAACAAACATTTTTTATACATCAGTTTTTACACATCAAT;IPDRatio=1.40
gi|68566501|gb|CP000077.1| Sulfolobus acidocaldarius DSM 639, complete genome	kinModCall	.	25588	25588	7	-	.	context=CATGACCAAAACAAACATTTTTTATACATCAGTTTTTACAC;motif=TTTTATACND;coverage=204;IPDRatio=1.12;id=TTTTATACND
gi|68566501|gb|CP000077.1| Sulfolobus acidocaldarius DSM 639, complete genome	kinModCall	modified_base	25607	25607	32	+	.	coverage=210;context=AAAAATGTTTGTTTTGGTCATGGAAATTTTTTCAAATCAAA;IPDRatio=1.52
gi|68566501|gb|CP000077.1| Sulfolobus acidocaldarius DSM 639, complete genome	kinModCall	modified_base	25658	25658	27	-	.	context=CTATTCTATAACACATGAAAGGGGCATTTTACCTAAAGTGT;motif=GGNNBVNY;coverage=207;IPDRatio=1.48;id=GGNNBVNY
gi|68566501|gb|CP000077.1| Sulfolobus acidocaldarius DSM 639, complete genome	kinModCall	modified_base	25685	25685	21	+	.	coverage=208;context=GTGTTATAGAATAGAATTTCTCTAAACCTCTTTTAACCTCT;IPDRatio=1.34
gi|68566501|gb|CP000077.1| Sulfolobus acidocaldarius DSM 639, complete genome	kinModCall	modified_base	25695	25695	25	-	.	coverage=182;context=TGCCACTTCCAGAGGTTAAAAGAGGTTTAGAGAAATTCTAT;IPDRatio=1.43
gi|68566501|gb|CP000077.1| Sulfolobus acidocaldarius DSM 639, complete genome	kinModCall	.	25712	25712	4	+	.	context=CTCTTTTAACCTCTGGAAGTGGCACATTATACTCCTGTATG;motif=GGNNBVNY;coverage=205;IPDRatio=1.039;id=GGNNBVNY
gi|68566501|gb|CP000077.1| Sulfolobus acidocaldarius DSM 639, complete genome	kinModCall	modified_base	25736	25736	28	+	.	coverage=201;context=CATTATACTCCTGTATGTCAGCCCATATGGTTTTTCTTATA;IPDRatio=1.49
gi|68566501|gb|CP000077.1| Sulfolobus acidocaldarius DSM 639, complete genome	kinModCall	modified_base	25739	25739	21	-	.	context=GATTATAAGAAAAACCATATGGGCTGACATACAGGAGTATA;motif=GGNNBVNY;coverage=212;IPDRatio=1.40;id=GGNNBVNY
gi|68566501|gb|CP000077.1| Sulfolobus acidocaldarius DSM 639, complete genome	kinModCall	modified_base	25865	25865	21	-	.	coverage=203;context=ATTAGCTATGAAGTTTAAGGAGGCTTATGTGAAAAGTAAGC;IPDRatio=1.36
gi|68566501|gb|CP000077.1| Sulfolobus acidocaldarius DSM 639, complete genome	kinModCall	.	25867	25867	1	-	.	context=GAATTAGCTATGAAGTTTAAGGAGGCTTATGTGAAAAGTAA;motif=GGNNBVNY;coverage=206;IPDRatio=0.91;id=GGNNBVNY
gi|68566501|gb|CP000077.1| Sulfolobus acidocaldarius DSM 639, complete genome	kinModCall	modified_base	25890	25890	32	-	.	coverage=209;context=TAATCAGTAAGGACATTGGCAGAGAATTAGCTATGAAGTTT;IPDRatio=1.52
gi|68566501|gb|CP000077.1| Sulfolobus acidocaldarius DSM 639, complete genome	kinModCall	modified_base	25920	25920	29	-	.	context=GAGATACACCAATGCCTATGGGATTAGTTGTAATCAGTAAG;motif=GGNNBVNY;coverage=188;IPDRatio=1.57;id=GGNNBVNY
gi|68566501|gb|CP000077.1| Sulfolobus acidocaldarius DSM 639, complete genome	kinModCall	modified_base	25931	25931	27	+	.	context=CAACTAATCCCATAGGCATTGGTGTATCTCCTGCTAACTGT;motif=GGNNBVNY,GGKRTANND;coverage=212;IPDRatio=1.48;id=GGNNBVNY,GGKRTANND
gi|68566501|gb|CP000077.1| Sulfolobus acidocaldarius DSM 639, complete genome	kinModCall	.	25960	25960	20	+	.	context=CCTGCTAACTGTTTCCATAGATCCCACATACTTATTATTCT;motif=AGATCC;coverage=213;IPDRatio=1.378;id=AGATCC
gi|68566501|gb|CP000077.1| Sulfolobus acidocaldarius DSM 639, complete genome	kinModCall	modified_base	25961	25961	31	-	.	context=CAGAATAATAAGTATGTGGGATCTATGGAAACAGTTAGCAG;motif=GGATCY;coverage=211;IPDRatio=1.55;id=GGATCY
gi|68566501|gb|CP000077.1| Sulfolobus acidocaldarius DSM 639, complete genome	kinModCall	modified_base	26012	26012	25	-	.	coverage=202;context=TCATGAGTTGAAGATGATGTATGCATTAGAAAAACTAGGCG;IPDRatio=1.42
gi|68566501|gb|CP000077.1| Sulfolobus acidocaldarius DSM 639, complete genome	kinModCall	modified_base	26109	26109	24	+	.	coverage=198;context=CTTTATTATAACCAGTTTCCTGTACTTACCAATAAGGAGTT;IPDRatio=1.49
gi|68566501|gb|CP000077.1| Sulfolobus acidocaldarius DSM 639, complete genome	kinModCall	modified_base	26129	26129	25	+	.	coverage=200;context=TGTACTTACCAATAAGGAGTTTATAAAGAGTAAAAGCAGTT;IPDRatio=1.43
gi|68566501|gb|CP000077.1| Sulfolobus acidocaldarius DSM 639, complete genome	kinModCall	modified_base	26166	26166	25	-	.	coverage=192;context=TAAAAAACTCCAGGTTAATAGTGCATGGTCATAATACAACT;IPDRatio=1.44
gi|68566501|gb|CP000077.1| Sulfolobus acidocaldarius DSM 639, complete genome	kinModCall	.	26204	26204	8	+	.	context=TTATTTCATCTACCTTTATGGGATTGATGGATATCACAGGC;motif=GGNNBVNY;coverage=180;IPDRatio=1.152;id=GGNNBVNY
gi|68566501|gb|CP000077.1| Sulfolobus acidocaldarius DSM 639, complete genome	kinModCall	modified_base	26221	26221	27	+	.	coverage=201;context=ATGGGATTGATGGATATCACAGGCATACCAGTTATCCCGTC;IPDRatio=1.43
gi|68566501|gb|CP000077.1| Sulfolobus acidocaldarius DSM 639, complete genome	kinModCall	modified_base	26222	26222	57	+	.	context=TGGGATTGATGGATATCACAGGCATACCAGTTATCCCGTCT;motif=GGNNBVNY;coverage=204;IPDRatio=2.00;id=GGNNBVNY
gi|68566501|gb|CP000077.1| Sulfolobus acidocaldarius DSM 639, complete genome	kinModCall	modified_base	26229	26229	24	-	.	context=CTGCAATAGACGGGATAACTGGTATGCCTGTGATATCCATC;motif=GGNNBVNY;coverage=194;IPDRatio=1.48;id=GGNNBVNY
gi|68566501|gb|CP000077.1| Sulfolobus acidocaldarius DSM 639, complete genome	kinModCall	modified_base	26230	26230	22	+	.	coverage=202;context=ATGGATATCACAGGCATACCAGTTATCCCGTCTATTGCAGA;IPDRatio=1.39
gi|68566501|gb|CP000077.1| Sulfolobus acidocaldarius DSM 639, complete genome	kinModCall	modified_base	26238	26238	29	-	.	context=CTGTTGCTTCTGCAATAGACGGGATAACTGGTATGCCTGTG;motif=GGNNBVNY,GGKRTANND;coverage=204;IPDRatio=1.58;id=GGNNBVNY,GGKRTANND
gi|68566501|gb|CP000077.1| Sulfolobus acidocaldarius DSM 639, complete genome	kinModCall	modified_base	26312	26312	22	+	.	coverage=208;context=ATGGATACATCGCAGCAGAAGGTACTGCGACATCTACATCC;IPDRatio=1.40
gi|68566501|gb|CP000077.1| Sulfolobus acidocaldarius DSM 639, complete genome	kinModCall	modified_base	26359	26359	28	-	.	coverage=182;context=GAAATAATCTCTACAGTTCAAGATACTAATGAAAAAGTACT;IPDRatio=1.55
gi|68566501|gb|CP000077.1| Sulfolobus acidocaldarius DSM 639, complete genome	kinModCall	modified_base	26360	26360	21	-	.	coverage=203;context=CGAAATAATCTCTACAGTTCAAGATACTAATGAAAAAGTAC;IPDRatio=1.42
gi|68566501|gb|CP000077.1| Sulfolobus acidocaldarius DSM 639, complete genome	kinModCall	.	26415	26415	13	-	.	context=CATTCATACCACTTATAGAGGGAATGGTAAAGCCAGAGGGA;motif=GGNNBVNY;coverage=185;IPDRatio=1.277;id=GGNNBVNY
gi|68566501|gb|CP000077.1| Sulfolobus acidocaldarius DSM 639, complete genome	kinModCall	.	26462	26462	11	+	.	context=GATCACCTGAGTCCGCTAATGGACCAATTTTTATTGTTGTC;motif=GGNNBVNY;coverage=208;IPDRatio=1.207;id=GGNNBVNY
gi|68566501|gb|CP000077.1| Sulfolobus acidocaldarius DSM 639, complete genome	kinModCall	modified_base	26466	26466	22	-	.	context=TTATGACAACAATAAAAATTGGTCCATTAGCGGACTCAGGT;motif=GGNNBVNY;coverage=198;IPDRatio=1.46;id=GGNNBVNY
gi|68566501|gb|CP000077.1| Sulfolobus acidocaldarius DSM 639, complete genome	kinModCall	modified_base	26527	26527	25	+	.	coverage=190;context=TAAAAAATGCTTGTTTCAATTGGTTCCAAGAATAAGGTAAA;IPDRatio=1.45
gi|68566501|gb|CP000077.1| Sulfolobus acidocaldarius DSM 639, complete genome	kinModCall	modified_base	26536	26536	25	+	.	coverage=203;context=CTTGTTTCAATTGGTTCCAAGAATAAGGTAAAAATAGAGGC;IPDRatio=1.43
gi|68566501|gb|CP000077.1| Sulfolobus acidocaldarius DSM 639, complete genome	kinModCall	modified_base	26687	26687	22	-	.	coverage=204;context=ATCAGAATCAGTTTCTTTTAAGGACTTAAACGCTCTATTTC;IPDRatio=1.34
gi|68566501|gb|CP000077.1| Sulfolobus acidocaldarius DSM 639, complete genome	kinModCall	modified_base	26711	26711	72	+	.	context=AAGAAACTGATTCTGATATAGGTATAGGAATAGAAGGGGGA;motif=GGKRTANND;coverage=206;IPDRatio=2.23;id=GGKRTANND
gi|68566501|gb|CP000077.1| Sulfolobus acidocaldarius DSM 639, complete genome	kinModCall	.	26726	26726	19	+	.	context=ATATAGGTATAGGAATAGAAGGGGGAGTATTTAGCTACGAG;motif=GGNNBVNY;coverage=202;IPDRatio=1.397;id=GGNNBVNY
gi|68566501|gb|CP000077.1| Sulfolobus acidocaldarius DSM 639, complete genome	kinModCall	modified_base	26729	26729	46	+	.	context=TAGGTATAGGAATAGAAGGGGGAGTATTTAGCTACGAGAAT;motif=GGNNBVNY;coverage=168;IPDRatio=1.91;id=GGNNBVNY
gi|68566501|gb|CP000077.1| Sulfolobus acidocaldarius DSM 639, complete genome	kinModCall	modified_base	26739	26739	40	+	.	coverage=201;context=AATAGAAGGGGGAGTATTTAGCTACGAGAATAGGTTAATGG;IPDRatio=1.62
gi|68566501|gb|CP000077.1| Sulfolobus acidocaldarius DSM 639, complete genome	kinModCall	modified_base	26758	26758	28	+	.	coverage=209;context=AGCTACGAGAATAGGTTAATGGCGTTTGCAGTGGTCTATGC;IPDRatio=1.57
gi|68566501|gb|CP000077.1| Sulfolobus acidocaldarius DSM 639, complete genome	kinModCall	m4C	26760	26760	25	+	.	context=CTACGAGAATAGGTTAATGGCGTTTGCAGTGGTCTATGCTG;fracLow=0.169;coverage=208;IPDRatio=1.44;fracUp=0.484;frac=0.336;identificationQv=4
gi|68566501|gb|CP000077.1| Sulfolobus acidocaldarius DSM 639, complete genome	kinModCall	modified_base	26768	26768	21	+	.	coverage=189;context=ATAGGTTAATGGCGTTTGCAGTGGTCTATGCTGTAGACAGA;IPDRatio=1.52
gi|68566501|gb|CP000077.1| Sulfolobus acidocaldarius DSM 639, complete genome	kinModCall	modified_base	26791	26791	23	+	.	coverage=210;context=GTCTATGCTGTAGACAGAAATGGTCTCGAGAATTTTTCGTT;IPDRatio=1.43
gi|68566501|gb|CP000077.1| Sulfolobus acidocaldarius DSM 639, complete genome	kinModCall	modified_base	26792	26792	26	+	.	coverage=208;context=TCTATGCTGTAGACAGAAATGGTCTCGAGAATTTTTCGTTT;IPDRatio=1.55
gi|68566501|gb|CP000077.1| Sulfolobus acidocaldarius DSM 639, complete genome	kinModCall	m4C	26798	26798	34	-	.	context=AGTAGAAAACGAAAAATTCTCGAGACCATTTCTGTCTACAG;fracLow=0.799;coverage=206;IPDRatio=1.59;fracUp=1.000;frac=1.000;identificationQv=12
gi|68566501|gb|CP000077.1| Sulfolobus acidocaldarius DSM 639, complete genome	kinModCall	modified_base	26834	26834	26	-	.	context=TATAAGGGATGTTATACTTGTTGGTAATGTAAAGGAAGTAG;motif=TTGGTAVYR;coverage=200;IPDRatio=1.65;id=TTGGTAVYR
gi|68566501|gb|CP000077.1| Sulfolobus acidocaldarius DSM 639, complete genome	kinModCall	modified_base	26844	26844	25	-	.	coverage=186;context=TCCCTTGAAATATAAGGGATGTTATACTTGTTGGTAATGTA;IPDRatio=1.60
gi|68566501|gb|CP000077.1| Sulfolobus acidocaldarius DSM 639, complete genome	kinModCall	.	26849	26849	7	-	.	context=CTCCTTCCCTTGAAATATAAGGGATGTTATACTTGTTGGTA;motif=GGNNBVNY;coverage=204;IPDRatio=1.112;id=GGNNBVNY
gi|68566501|gb|CP000077.1| Sulfolobus acidocaldarius DSM 639, complete genome	kinModCall	modified_base	26906	26906	24	+	.	coverage=185;context=ATATAGTTTTCTCTGCCAAGGGGAGTAAGGAGAATGAAGGT;IPDRatio=1.48
gi|68566501|gb|CP000077.1| Sulfolobus acidocaldarius DSM 639, complete genome	kinModCall	modified_base	26907	26907	74	+	.	coverage=186;context=TATAGTTTTCTCTGCCAAGGGGAGTAAGGAGAATGAAGGTG;IPDRatio=2.31
gi|68566501|gb|CP000077.1| Sulfolobus acidocaldarius DSM 639, complete genome	kinModCall	.	27016	27016	7	+	.	context=TATCCTTTCTATAATAACGTGGATTAGTAAATTTTTGTTCC;motif=GGNNBVNY;coverage=204;IPDRatio=1.126;id=GGNNBVNY
gi|68566501|gb|CP000077.1| Sulfolobus acidocaldarius DSM 639, complete genome	kinModCall	.	27021	27021	4	+	.	context=TTTCTATAATAACGTGGATTAGTAAATTTTTGTTCCTTTAT;motif=AGNAAATTTY;coverage=208;IPDRatio=1.027;id=AGNAAATTTY
gi|68566501|gb|CP000077.1| Sulfolobus acidocaldarius DSM 639, complete genome	kinModCall	.	27083	27083	6	+	.	context=TTATTTCTAATAACTCGAGCGGTCTCCTACTATTTGGTCTC;motif=GGNNBVNY;coverage=203;IPDRatio=1.09;id=GGNNBVNY
gi|68566501|gb|CP000077.1| Sulfolobus acidocaldarius DSM 639, complete genome	kinModCall	.	27098	27098	4	+	.	context=CGAGCGGTCTCCTACTATTTGGTCTCTCCACAGTAGCTAAG;motif=GGNNBVNY;coverage=204;IPDRatio=1.04;id=GGNNBVNY
gi|68566501|gb|CP000077.1| Sulfolobus acidocaldarius DSM 639, complete genome	kinModCall	modified_base	27108	27108	21	+	.	coverage=208;context=CCTACTATTTGGTCTCTCCACAGTAGCTAAGTAGACACCGT;IPDRatio=1.40
gi|68566501|gb|CP000077.1| Sulfolobus acidocaldarius DSM 639, complete genome	kinModCall	modified_base	27124	27124	36	-	.	coverage=195;context=AATGTACATGAGGAACACGGTGTCTACTTAGCTACTGTGGA;IPDRatio=1.86
gi|68566501|gb|CP000077.1| Sulfolobus acidocaldarius DSM 639, complete genome	kinModCall	m4C	27127	27127	21	-	.	context=GAAAATGTACATGAGGAACACGGTGTCTACTTAGCTACTGT;fracLow=0.686;coverage=199;IPDRatio=1.69;fracUp=1.000;frac=0.940;identificationQv=4
gi|68566501|gb|CP000077.1| Sulfolobus acidocaldarius DSM 639, complete genome	kinModCall	modified_base	27158	27158	35	-	.	coverage=197;context=ATTATTTTCGCCATACGGAGAGCCTACTAAAGAAAATGTAC;IPDRatio=1.81
gi|68566501|gb|CP000077.1| Sulfolobus acidocaldarius DSM 639, complete genome	kinModCall	modified_base	27169	27169	23	+	.	coverage=205;context=TTAGTAGGCTCTCCGTATGGCGAAAATAATATGAAATCGTC;IPDRatio=1.40
gi|68566501|gb|CP000077.1| Sulfolobus acidocaldarius DSM 639, complete genome	kinModCall	modified_base	27197	27197	23	-	.	coverage=184;context=ATTTATTGGTGAACTTTTGAGTAAGGTAGACGATTTCATAT;IPDRatio=1.37
gi|68566501|gb|CP000077.1| Sulfolobus acidocaldarius DSM 639, complete genome	kinModCall	.	27305	27305	12	+	.	context=CGGTAATGTCAGCTATAACCGGCTTCTCTTGAATTTTAGAT;motif=GGNNBVNY;coverage=204;IPDRatio=1.232;id=GGNNBVNY
gi|68566501|gb|CP000077.1| Sulfolobus acidocaldarius DSM 639, complete genome	kinModCall	modified_base	27322	27322	24	+	.	coverage=206;context=ACCGGCTTCTCTTGAATTTTAGATAATATACTTTTCTTAAC;IPDRatio=1.43
gi|68566501|gb|CP000077.1| Sulfolobus acidocaldarius DSM 639, complete genome	kinModCall	.	27390	27390	5	-	.	context=ACCCTACCTACGGGGAGATAGGGATAGATTATAGAGCTGAA;motif=GGKRTANND;coverage=193;IPDRatio=1.081;id=GGKRTANND
gi|68566501|gb|CP000077.1| Sulfolobus acidocaldarius DSM 639, complete genome	kinModCall	modified_base	27399	27399	21	-	.	coverage=196;context=CTATTACTAACCCTACCTACGGGGAGATAGGGATAGATTAT;IPDRatio=1.43
gi|68566501|gb|CP000077.1| Sulfolobus acidocaldarius DSM 639, complete genome	kinModCall	modified_base	27403	27403	35	+	.	context=TCTATCCCTATCTCCCCGTAGGTAGGGTTAGTAATAGGTAT;motif=GGNNBVNY;coverage=198;IPDRatio=1.59;id=GGNNBVNY
gi|68566501|gb|CP000077.1| Sulfolobus acidocaldarius DSM 639, complete genome	kinModCall	.	27407	27407	18	+	.	context=TCCCTATCTCCCCGTAGGTAGGGTTAGTAATAGGTATATTA;motif=GGNNBVNY;coverage=200;IPDRatio=1.377;id=GGNNBVNY
gi|68566501|gb|CP000077.1| Sulfolobus acidocaldarius DSM 639, complete genome	kinModCall	modified_base	27410	27410	22	+	.	coverage=199;context=CTATCTCCCCGTAGGTAGGGTTAGTAATAGGTATATTAACT;IPDRatio=1.47
gi|68566501|gb|CP000077.1| Sulfolobus acidocaldarius DSM 639, complete genome	kinModCall	.	27419	27419	18	+	.	context=CGTAGGTAGGGTTAGTAATAGGTATATTAACTAGAGTCGCA;motif=GGKRTANND;coverage=200;IPDRatio=1.382;id=GGKRTANND
gi|68566501|gb|CP000077.1| Sulfolobus acidocaldarius DSM 639, complete genome	kinModCall	.	27419	27419	18	+	.	context=CGTAGGTAGGGTTAGTAATAGGTATATTAACTAGAGTCGCA;motif=GGNNBVNY;coverage=200;IPDRatio=1.382;id=GGNNBVNY
gi|68566501|gb|CP000077.1| Sulfolobus acidocaldarius DSM 639, complete genome	kinModCall	.	27441	27441	12	-	.	context=TAAAATTAGTGGAGATGACTGGTGCGACTCTAGTTAATATA;motif=GGNNBVNY;coverage=191;IPDRatio=1.226;id=GGNNBVNY
gi|68566501|gb|CP000077.1| Sulfolobus acidocaldarius DSM 639, complete genome	kinModCall	modified_base	27486	27486	21	+	.	coverage=193;context=ACCAACACTACTCAAAAAGGTGTTTACACTGTGATCGATCT;IPDRatio=1.47
gi|68566501|gb|CP000077.1| Sulfolobus acidocaldarius DSM 639, complete genome	kinModCall	modified_base	27539	27539	38	+	.	coverage=193;context=TACTTAGCCATGCTTGAGCAGGATGTTTATTAAGTGTCCTA;IPDRatio=1.65
gi|68566501|gb|CP000077.1| Sulfolobus acidocaldarius DSM 639, complete genome	kinModCall	modified_base	27572	27572	25	-	.	coverage=158;context=CTTTAATGACATTAACAGAGGAGTGGTTGTTAATAGGACAC;IPDRatio=1.45
gi|68566501|gb|CP000077.1| Sulfolobus acidocaldarius DSM 639, complete genome	kinModCall	.	27573	27573	7	-	.	context=TCTTTAATGACATTAACAGAGGAGTGGTTGTTAATAGGACA;motif=GGNNBVNY;coverage=193;IPDRatio=1.125;id=GGNNBVNY
gi|68566501|gb|CP000077.1| Sulfolobus acidocaldarius DSM 639, complete genome	kinModCall	modified_base	27631	27631	22	+	.	context=GGTTGACACTTCATAAAACTGGAGTAGCTTAAACTGTCAAT;motif=GGNNBVNY;coverage=189;IPDRatio=1.43;id=GGNNBVNY
gi|68566501|gb|CP000077.1| Sulfolobus acidocaldarius DSM 639, complete genome	kinModCall	modified_base	27632	27632	36	+	.	coverage=162;context=GTTGACACTTCATAAAACTGGAGTAGCTTAAACTGTCAATC;IPDRatio=1.74
gi|68566501|gb|CP000077.1| Sulfolobus acidocaldarius DSM 639, complete genome	kinModCall	.	27653	27653	17	-	.	context=ATTGAAACCTCTGCTAATTGGGATTGACAGTTTAAGCTACT;motif=GGNNBVNY;coverage=170;IPDRatio=1.37;id=GGNNBVNY
gi|68566501|gb|CP000077.1| Sulfolobus acidocaldarius DSM 639, complete genome	kinModCall	m4C	27728	27728	54	-	.	context=AGTTGACACAATAGTGGGTGCAGTTCCTAGAGATACTATCG;fracLow=0.482;coverage=195;IPDRatio=1.79;fracUp=0.846;frac=0.659;identificationQv=20
gi|68566501|gb|CP000077.1| Sulfolobus acidocaldarius DSM 639, complete genome	kinModCall	modified_base	27730	27730	21	-	.	coverage=189;context=GTAGTTGACACAATAGTGGGTGCAGTTCCTAGAGATACTAT;IPDRatio=1.39
gi|68566501|gb|CP000077.1| Sulfolobus acidocaldarius DSM 639, complete genome	kinModCall	.	27732	27732	12	-	.	context=AGGTAGTTGACACAATAGTGGGTGCAGTTCCTAGAGATACT;motif=GGNNBVNY;coverage=182;IPDRatio=1.243;id=GGNNBVNY
gi|68566501|gb|CP000077.1| Sulfolobus acidocaldarius DSM 639, complete genome	kinModCall	modified_base	27733	27733	22	+	.	coverage=167;context=GTATCTCTAGGAACTGCACCCACTATTGTGTCAACTACCTT;IPDRatio=1.42
gi|68566501|gb|CP000077.1| Sulfolobus acidocaldarius DSM 639, complete genome	kinModCall	modified_base	27772	27772	32	-	.	coverage=193;context=ATAATGAGCTTACCCACAGTGCTCATATTTAAAAATGGTAA;IPDRatio=1.55
gi|68566501|gb|CP000077.1| Sulfolobus acidocaldarius DSM 639, complete genome	kinModCall	modified_base	27774	27774	23	+	.	coverage=188;context=ACCATTTTTAAATATGAGCACTGTGGGTAAGCTCATTATAC;IPDRatio=1.43
gi|68566501|gb|CP000077.1| Sulfolobus acidocaldarius DSM 639, complete genome	kinModCall	modified_base	27775	27775	25	+	.	coverage=185;context=CCATTTTTAAATATGAGCACTGTGGGTAAGCTCATTATACC;IPDRatio=1.45
gi|68566501|gb|CP000077.1| Sulfolobus acidocaldarius DSM 639, complete genome	kinModCall	modified_base	27786	27786	22	+	.	coverage=194;context=TATGAGCACTGTGGGTAAGCTCATTATACCAAATTGGTTGG;IPDRatio=1.38
gi|68566501|gb|CP000077.1| Sulfolobus acidocaldarius DSM 639, complete genome	kinModCall	modified_base	27795	27795	41	-	.	context=GTGATATAGCCAACCAATTTGGTATAATGAGCTTACCCACA;motif=GGNNBVNY,GGKRTANND;coverage=189;IPDRatio=1.78;id=GGNNBVNY,GGKRTANND
gi|68566501|gb|CP000077.1| Sulfolobus acidocaldarius DSM 639, complete genome	kinModCall	.	27801	27801	11	+	.	context=TAAGCTCATTATACCAAATTGGTTGGCTATATCACTATTTT;motif=GGNNBVNY;coverage=192;IPDRatio=1.208;id=GGNNBVNY
gi|68566501|gb|CP000077.1| Sulfolobus acidocaldarius DSM 639, complete genome	kinModCall	modified_base	27805	27805	21	+	.	coverage=189;context=CTCATTATACCAAATTGGTTGGCTATATCACTATTTTCATC;IPDRatio=1.35
gi|68566501|gb|CP000077.1| Sulfolobus acidocaldarius DSM 639, complete genome	kinModCall	modified_base	27834	27834	21	-	.	coverage=187;context=CTCAAATAGGCTTTGGAAAAGTAAATGCTGATGAAAATAGT;IPDRatio=1.34
gi|68566501|gb|CP000077.1| Sulfolobus acidocaldarius DSM 639, complete genome	kinModCall	modified_base	27856	27856	25	-	.	coverage=196;context=GAGGAATTGGCGTCTGAGTATACTCAAATAGGCTTTGGAAA;IPDRatio=1.45
gi|68566501|gb|CP000077.1| Sulfolobus acidocaldarius DSM 639, complete genome	kinModCall	modified_base	27864	27864	54	-	.	coverage=195;context=CAATAATTGAGGAATTGGCGTCTGAGTATACTCAAATAGGC;IPDRatio=2.08
gi|68566501|gb|CP000077.1| Sulfolobus acidocaldarius DSM 639, complete genome	kinModCall	modified_base	27875	27875	39	-	.	coverage=197;context=TGTCCTCTCCCCAATAATTGAGGAATTGGCGTCTGAGTATA;IPDRatio=1.59
gi|68566501|gb|CP000077.1| Sulfolobus acidocaldarius DSM 639, complete genome	kinModCall	modified_base	27882	27882	24	-	.	coverage=195;context=CATGCTTTGTCCTCTCCCCAATAATTGAGGAATTGGCGTCT;IPDRatio=1.40
gi|68566501|gb|CP000077.1| Sulfolobus acidocaldarius DSM 639, complete genome	kinModCall	modified_base	27883	27883	33	-	.	coverage=200;context=CCATGCTTTGTCCTCTCCCCAATAATTGAGGAATTGGCGTC;IPDRatio=1.49
gi|68566501|gb|CP000077.1| Sulfolobus acidocaldarius DSM 639, complete genome	kinModCall	modified_base	27885	27885	39	+	.	coverage=185;context=CGCCAATTCCTCAATTATTGGGGAGAGGACAAAGCATGGAG;IPDRatio=1.70
gi|68566501|gb|CP000077.1| Sulfolobus acidocaldarius DSM 639, complete genome	kinModCall	modified_base	27890	27890	21	-	.	coverage=197;context=GTGTGCTCCATGCTTTGTCCTCTCCCCAATAATTGAGGAAT;IPDRatio=1.40
gi|68566501|gb|CP000077.1| Sulfolobus acidocaldarius DSM 639, complete genome	kinModCall	modified_base	27900	27900	23	-	.	coverage=194;context=GGGCTGAATGGTGTGCTCCATGCTTTGTCCTCTCCCCAATA;IPDRatio=1.39
gi|68566501|gb|CP000077.1| Sulfolobus acidocaldarius DSM 639, complete genome	kinModCall	.	27911	27911	8	-	.	context=GGTGGATTTTTGGGCTGAATGGTGTGCTCCATGCTTTGTCC;motif=GGNNBVNY;coverage=197;IPDRatio=1.147;id=GGNNBVNY
gi|68566501|gb|CP000077.1| Sulfolobus acidocaldarius DSM 639, complete genome	kinModCall	modified_base	27915	27915	24	-	.	coverage=194;context=CTGTGGTGGATTTTTGGGCTGAATGGTGTGCTCCATGCTTT;IPDRatio=1.43
gi|68566501|gb|CP000077.1| Sulfolobus acidocaldarius DSM 639, complete genome	kinModCall	modified_base	27919	27919	47	-	.	context=ATAGCTGTGGTGGATTTTTGGGCTGAATGGTGTGCTCCATG;motif=GGNNBVNY;coverage=183;IPDRatio=1.85;id=GGNNBVNY
gi|68566501|gb|CP000077.1| Sulfolobus acidocaldarius DSM 639, complete genome	kinModCall	modified_base	27920	27920	23	-	.	coverage=194;context=AATAGCTGTGGTGGATTTTTGGGCTGAATGGTGTGCTCCAT;IPDRatio=1.41
gi|68566501|gb|CP000077.1| Sulfolobus acidocaldarius DSM 639, complete genome	kinModCall	modified_base	27929	27929	23	-	.	coverage=186;context=ATCTCATAAAATAGCTGTGGTGGATTTTTGGGCTGAATGGT;IPDRatio=1.47
gi|68566501|gb|CP000077.1| Sulfolobus acidocaldarius DSM 639, complete genome	kinModCall	.	27931	27931	1	-	.	context=GAATCTCATAAAATAGCTGTGGTGGATTTTTGGGCTGAATG;motif=GGNNBVNY;coverage=194;IPDRatio=0.907;id=GGNNBVNY
gi|68566501|gb|CP000077.1| Sulfolobus acidocaldarius DSM 639, complete genome	kinModCall	modified_base	27934	27934	23	+	.	coverage=194;context=TCAGCCCAAAAATCCACCACAGCTATTTTATGAGATTCTAC;IPDRatio=1.41
gi|68566501|gb|CP000077.1| Sulfolobus acidocaldarius DSM 639, complete genome	kinModCall	modified_base	27935	27935	27	+	.	coverage=190;context=CAGCCCAAAAATCCACCACAGCTATTTTATGAGATTCTACA;IPDRatio=1.47
gi|68566501|gb|CP000077.1| Sulfolobus acidocaldarius DSM 639, complete genome	kinModCall	modified_base	27935	27935	23	-	.	coverage=192;context=TGTAGAATCTCATAAAATAGCTGTGGTGGATTTTTGGGCTG;IPDRatio=1.41
gi|68566501|gb|CP000077.1| Sulfolobus acidocaldarius DSM 639, complete genome	kinModCall	modified_base	27956	27956	28	-	.	coverage=190;context=TTCAAGTAATTTTAATTCGTTTGTAGAATCTCATAAAATAG;IPDRatio=1.50
gi|68566501|gb|CP000077.1| Sulfolobus acidocaldarius DSM 639, complete genome	kinModCall	.	27992	27992	2	+	.	context=TTGAATTTAGTTCAATTACAGGACTGCTCTTGGTCTCAGGC;motif=GGNNBVNY;coverage=194;IPDRatio=0.96;id=GGNNBVNY
gi|68566501|gb|CP000077.1| Sulfolobus acidocaldarius DSM 639, complete genome	kinModCall	modified_base	28001	28001	22	+	.	coverage=200;context=GTTCAATTACAGGACTGCTCTTGGTCTCAGGCATAATTAGT;IPDRatio=1.50
gi|68566501|gb|CP000077.1| Sulfolobus acidocaldarius DSM 639, complete genome	kinModCall	modified_base	28002	28002	27	+	.	coverage=179;context=TTCAATTACAGGACTGCTCTTGGTCTCAGGCATAATTAGTT;IPDRatio=1.57
gi|68566501|gb|CP000077.1| Sulfolobus acidocaldarius DSM 639, complete genome	kinModCall	modified_base	28009	28009	35	-	.	coverage=194;context=ACCTATTAACTAATTATGCCTGAGACCAAGAGCAGTCCTGT;IPDRatio=1.58
gi|68566501|gb|CP000077.1| Sulfolobus acidocaldarius DSM 639, complete genome	kinModCall	.	28010	28010	11	+	.	context=CAGGACTGCTCTTGGTCTCAGGCATAATTAGTTAATAGGTT;motif=GGNNBVNY;coverage=193;IPDRatio=1.239;id=GGNNBVNY
gi|68566501|gb|CP000077.1| Sulfolobus acidocaldarius DSM 639, complete genome	kinModCall	modified_base	28052	28052	24	+	.	coverage=193;context=TACTAGGAATTATATTTTTCCCATAAACATAAAATAATAGC;IPDRatio=1.46
gi|68566501|gb|CP000077.1| Sulfolobus acidocaldarius DSM 639, complete genome	kinModCall	modified_base	28071	28071	27	+	.	coverage=195;context=CCCATAAACATAAAATAATAGCGTATAAATAACTTTCTTGG;IPDRatio=1.49
gi|68566501|gb|CP000077.1| Sulfolobus acidocaldarius DSM 639, complete genome	kinModCall	modified_base	28085	28085	23	+	.	coverage=193;context=ATAATAGCGTATAAATAACTTTCTTGGCAAATCATGAACAT;IPDRatio=1.37
gi|68566501|gb|CP000077.1| Sulfolobus acidocaldarius DSM 639, complete genome	kinModCall	modified_base	28125	28125	21	+	.	coverage=186;context=TCTCAATTGTAGTTTCAACAAGGGATCCTGTCGGAGAAACT;IPDRatio=1.37
gi|68566501|gb|CP000077.1| Sulfolobus acidocaldarius DSM 639, complete genome	kinModCall	.	28126	28126	10	+	.	context=CTCAATTGTAGTTTCAACAAGGGATCCTGTCGGAGAAACTA;motif=GGNNBVNY;coverage=189;IPDRatio=1.186;id=GGNNBVNY
gi|68566501|gb|CP000077.1| Sulfolobus acidocaldarius DSM 639, complete genome	kinModCall	modified_base	28129	28129	75	+	.	context=AATTGTAGTTTCAACAAGGGATCCTGTCGGAGAAACTATTA;motif=GGATCY;coverage=191;IPDRatio=2.08;id=GGATCY
gi|68566501|gb|CP000077.1| Sulfolobus acidocaldarius DSM 639, complete genome	kinModCall	modified_base	28129	28129	23	-	.	coverage=191;context=TAATAGTTTCTCCGACAGGATCCCTTGTTGAAACTACAATT;IPDRatio=1.44
gi|68566501|gb|CP000077.1| Sulfolobus acidocaldarius DSM 639, complete genome	kinModCall	m6A	28130	28130	131	-	.	context=TTAATAGTTTCTCCGACAGGATCCCTTGTTGAAACTACAAT;fracLow=0.422;motif=GGATCY;coverage=194;IPDRatio=2.71;id=GGATCY;fracUp=0.644;frac=0.534;identificationQv=89
gi|68566501|gb|CP000077.1| Sulfolobus acidocaldarius DSM 639, complete genome	kinModCall	.	28132	28132	1	-	.	context=TTTTAATAGTTTCTCCGACAGGATCCCTTGTTGAAACTACA;motif=GGNNBVNY;coverage=178;IPDRatio=0.894;id=GGNNBVNY
gi|68566501|gb|CP000077.1| Sulfolobus acidocaldarius DSM 639, complete genome	kinModCall	modified_base	28155	28155	23	+	.	coverage=195;context=TCGGAGAAACTATTAAAAAATTAGGGTATAAATTTGAGGAA;IPDRatio=1.45
gi|68566501|gb|CP000077.1| Sulfolobus acidocaldarius DSM 639, complete genome	kinModCall	.	28159	28159	11	+	.	context=AGAAACTATTAAAAAATTAGGGTATAAATTTGAGGAAATTG;motif=GGKRTANND;coverage=194;IPDRatio=1.235;id=GGKRTANND
gi|68566501|gb|CP000077.1| Sulfolobus acidocaldarius DSM 639, complete genome	kinModCall	modified_base	28179	28179	31	+	.	coverage=194;context=GGTATAAATTTGAGGAAATTGACGAAGATGAGGTTGATTTC;IPDRatio=1.52
gi|68566501|gb|CP000077.1| Sulfolobus acidocaldarius DSM 639, complete genome	kinModCall	modified_base	28190	28190	23	+	.	context=GAGGAAATTGACGAAGATGAGGTTGATTTCAGATTTGAGAG;motif=GGNNBVNY;coverage=200;IPDRatio=1.42;id=GGNNBVNY
gi|68566501|gb|CP000077.1| Sulfolobus acidocaldarius DSM 639, complete genome	kinModCall	modified_base	28208	28208	21	-	.	coverage=193;context=ATGACTATAGCATCACCTCTCTCAAATCTGAAATCAACCTC;IPDRatio=1.36
gi|68566501|gb|CP000077.1| Sulfolobus acidocaldarius DSM 639, complete genome	kinModCall	modified_base	28212	28212	31	+	.	coverage=191;context=TTGATTTCAGATTTGAGAGAGGTGATGCTATAGTCATTTTT;IPDRatio=1.71
gi|68566501|gb|CP000077.1| Sulfolobus acidocaldarius DSM 639, complete genome	kinModCall	modified_base	28214	28214	24	+	.	coverage=199;context=GATTTCAGATTTGAGAGAGGTGATGCTATAGTCATTTTTTC;IPDRatio=1.42
gi|68566501|gb|CP000077.1| Sulfolobus acidocaldarius DSM 639, complete genome	kinModCall	modified_base	28261	28261	49	-	.	context=GATAATGAACCGTAAGTGCTGGGGTCTTAGACGAACTCTGA;motif=GGNNBVNY;coverage=186;IPDRatio=1.90;id=GGNNBVNY
gi|68566501|gb|CP000077.1| Sulfolobus acidocaldarius DSM 639, complete genome	kinModCall	modified_base	28262	28262	33	-	.	coverage=177;context=GGATAATGAACCGTAAGTGCTGGGGTCTTAGACGAACTCTG;IPDRatio=1.60
gi|68566501|gb|CP000077.1| Sulfolobus acidocaldarius DSM 639, complete genome	kinModCall	modified_base	28263	28263	24	-	.	coverage=187;context=TGGATAATGAACCGTAAGTGCTGGGGTCTTAGACGAACTCT;IPDRatio=1.48
gi|68566501|gb|CP000077.1| Sulfolobus acidocaldarius DSM 639, complete genome	kinModCall	modified_base	28271	28271	47	+	.	context=TCTAAGACCCCAGCACTTACGGTTCATTATCCAGGAAATCC;motif=GGNNBVNY;coverage=194;IPDRatio=1.92;id=GGNNBVNY
gi|68566501|gb|CP000077.1| Sulfolobus acidocaldarius DSM 639, complete genome	kinModCall	modified_base	28319	28319	24	-	.	coverage=181;context=AATGCAACCCCTAATTTTTCCGGTTCTCCGCCTAACACCTG;IPDRatio=1.45
gi|68566501|gb|CP000077.1| Sulfolobus acidocaldarius DSM 639, complete genome	kinModCall	m6A	28328	28328	133	+	.	context=GGCGGAGAACCGGAAAAATTAGGGGTTGCATTTCCTAGGTT;fracLow=0.412;coverage=206;IPDRatio=2.74;fracUp=0.624;frac=0.515;identificationQv=91
gi|68566501|gb|CP000077.1| Sulfolobus acidocaldarius DSM 639, complete genome	kinModCall	.	28331	28331	7	+	.	context=GGAGAACCGGAAAAATTAGGGGTTGCATTTCCTAGGTTATT;motif=GGNNBVNY;coverage=187;IPDRatio=1.126;id=GGNNBVNY
gi|68566501|gb|CP000077.1| Sulfolobus acidocaldarius DSM 639, complete genome	kinModCall	.	28366	28366	17	+	.	context=GTTATTGACAGCAATCTTTAGGGAGATTAATAAACTTGATA;motif=GGNNBVNY;coverage=205;IPDRatio=1.323;id=GGNNBVNY
gi|68566501|gb|CP000077.1| Sulfolobus acidocaldarius DSM 639, complete genome	kinModCall	.	28390	28390	16	-	.	context=CCTCTAAAGTTTTCTGTACTGGTATATCAAGTTTATTAATC;motif=GGKRTANND;coverage=203;IPDRatio=1.342;id=GGKRTANND
gi|68566501|gb|CP000077.1| Sulfolobus acidocaldarius DSM 639, complete genome	kinModCall	.	28390	28390	16	-	.	context=CCTCTAAAGTTTTCTGTACTGGTATATCAAGTTTATTAATC;motif=GGNNBVNY;coverage=203;IPDRatio=1.342;id=GGNNBVNY
gi|68566501|gb|CP000077.1| Sulfolobus acidocaldarius DSM 639, complete genome	kinModCall	.	28465	28465	12	+	.	context=TATAGTATTTGTTGAAGTTGGGAGTGATCCTACCTATTGGG;motif=GGNNBVNY;coverage=197;IPDRatio=1.229;id=GGNNBVNY
gi|68566501|gb|CP000077.1| Sulfolobus acidocaldarius DSM 639, complete genome	kinModCall	.	28474	28474	9	-	.	context=TCTCGTTACCCCAATAGGTAGGATCACTCCCAACTTCAACA;motif=GGNNBVNY;coverage=196;IPDRatio=1.161;id=GGNNBVNY
gi|68566501|gb|CP000077.1| Sulfolobus acidocaldarius DSM 639, complete genome	kinModCall	.	28478	28478	7	-	.	context=ATCTTCTCGTTACCCCAATAGGTAGGATCACTCCCAACTTC;motif=GGNNBVNY;coverage=201;IPDRatio=1.135;id=GGNNBVNY
gi|68566501|gb|CP000077.1| Sulfolobus acidocaldarius DSM 639, complete genome	kinModCall	modified_base	28483	28483	61	+	.	context=TGGGAGTGATCCTACCTATTGGGGTAACGAGAAGATAGTAA;motif=GGNNBVNY,GGKRTANND;coverage=198;IPDRatio=2.77;id=GGNNBVNY,GGKRTANND
gi|68566501|gb|CP000077.1| Sulfolobus acidocaldarius DSM 639, complete genome	kinModCall	modified_base	28485	28485	31	+	.	coverage=181;context=GGAGTGATCCTACCTATTGGGGTAACGAGAAGATAGTAAAG;IPDRatio=2.16
gi|68566501|gb|CP000077.1| Sulfolobus acidocaldarius DSM 639, complete genome	kinModCall	.	28523	28523	2	-	.	context=ACCTTATCTATAGCTGATAAGGTAGATTCCACTAAACTCTT;motif=GGNNBVNY;coverage=204;IPDRatio=0.947;id=GGNNBVNY
gi|68566501|gb|CP000077.1| Sulfolobus acidocaldarius DSM 639, complete genome	kinModCall	.	28541	28541	5	+	.	context=ACCTTATCAGCTATAGATAAGGTATCGTCATTGTATTGCGA;motif=GGNNBVNY;coverage=206;IPDRatio=1.078;id=GGNNBVNY
gi|68566501|gb|CP000077.1| Sulfolobus acidocaldarius DSM 639, complete genome	kinModCall	modified_base	28581	28581	22	+	.	coverage=206;context=AAGAGATTATAGTAGGCTTTGGTGGTCCTCATTACGCTCCA;IPDRatio=1.36
gi|68566501|gb|CP000077.1| Sulfolobus acidocaldarius DSM 639, complete genome	kinModCall	modified_base	28584	28584	22	+	.	coverage=204;context=AGATTATAGTAGGCTTTGGTGGTCCTCATTACGCTCCATAT;IPDRatio=1.41
gi|68566501|gb|CP000077.1| Sulfolobus acidocaldarius DSM 639, complete genome	kinModCall	.	28588	28588	4	-	.	context=AGAAATATGGAGCGTAATGAGGACCACCAAAGCCTACTATA;motif=GGNNBVNY;coverage=202;IPDRatio=1.024;id=GGNNBVNY
gi|68566501|gb|CP000077.1| Sulfolobus acidocaldarius DSM 639, complete genome	kinModCall	modified_base	28679	28679	21	-	.	context=TCCACAGTCTGGATTATCGTGGTATCTTTAATTGAAGCCAA;motif=GGNNBVNY;coverage=204;IPDRatio=1.45;id=GGNNBVNY
gi|68566501|gb|CP000077.1| Sulfolobus acidocaldarius DSM 639, complete genome	kinModCall	.	28689	28689	3	-	.	context=CATACACTTCTCCACAGTCTGGATTATCGTGGTATCTTTAA;motif=GGNNBVNY;coverage=206;IPDRatio=0.986;id=GGNNBVNY
gi|68566501|gb|CP000077.1| Sulfolobus acidocaldarius DSM 639, complete genome	kinModCall	.	28744	28744	19	-	.	context=CTTTGTCTCTCACACTTAAAGGTACACTATCAAATACCACA;motif=GGNNBVNY;coverage=202;IPDRatio=1.396;id=GGNNBVNY
gi|68566501|gb|CP000077.1| Sulfolobus acidocaldarius DSM 639, complete genome	kinModCall	modified_base	28750	28750	21	+	.	coverage=207;context=ATTTGATAGTGTACCTTTAAGTGTGAGAGACAAAGTTATGC;IPDRatio=1.47
gi|68566501|gb|CP000077.1| Sulfolobus acidocaldarius DSM 639, complete genome	kinModCall	m4C	28835	28835	26	+	.	context=CTCATTAGTTAATGTTAAGGCACCAATAGAAACTAACCTAC;fracLow=0.270;coverage=204;IPDRatio=1.46;fracUp=0.570;frac=0.418;identificationQv=24
gi|68566501|gb|CP000077.1| Sulfolobus acidocaldarius DSM 639, complete genome	kinModCall	.	28838	28838	16	-	.	context=ATTGTAGGTTAGTTTCTATTGGTGCCTTAACATTAACTAAT;motif=GGNNBVNY;coverage=204;IPDRatio=1.3;id=GGNNBVNY
gi|68566501|gb|CP000077.1| Sulfolobus acidocaldarius DSM 639, complete genome	kinModCall	modified_base	28852	28852	34	-	.	coverage=201;context=TCAAAATGTAAAAGATTGTAGGTTAGTTTCTATTGGTGCCT;IPDRatio=1.53
gi|68566501|gb|CP000077.1| Sulfolobus acidocaldarius DSM 639, complete genome	kinModCall	modified_base	28904	28904	21	+	.	coverage=205;context=TAAAATTGTCATACTGGCATTTGGCAATATTACACCTAGTC;IPDRatio=1.44
gi|68566501|gb|CP000077.1| Sulfolobus acidocaldarius DSM 639, complete genome	kinModCall	modified_base	28905	28905	27	+	.	coverage=178;context=AAAATTGTCATACTGGCATTTGGCAATATTACACCTAGTCC;IPDRatio=1.51
gi|68566501|gb|CP000077.1| Sulfolobus acidocaldarius DSM 639, complete genome	kinModCall	.	28919	28919	9	-	.	context=TTGATGAATTTTCAGGACTAGGTGTAATATTGCCAAATGCC;motif=GGKRTANND;coverage=204;IPDRatio=1.196;id=GGKRTANND
gi|68566501|gb|CP000077.1| Sulfolobus acidocaldarius DSM 639, complete genome	kinModCall	.	28919	28919	9	-	.	context=TTGATGAATTTTCAGGACTAGGTGTAATATTGCCAAATGCC;motif=GGNNBVNY;coverage=204;IPDRatio=1.196;id=GGNNBVNY
gi|68566501|gb|CP000077.1| Sulfolobus acidocaldarius DSM 639, complete genome	kinModCall	m4C	28934	28934	47	+	.	context=TACACCTAGTCCTGAAAATTCATCAAGATCTAGAATGTAAG;fracLow=0.376;coverage=207;IPDRatio=1.74;fracUp=0.692;frac=0.529;identificationQv=13
gi|68566501|gb|CP000077.1| Sulfolobus acidocaldarius DSM 639, complete genome	kinModCall	modified_base	28966	28966	28	+	.	coverage=202;context=GAATGTAAGTGATTAGAGATTTTATAGGATCATGATGTGAT;IPDRatio=1.54
gi|68566501|gb|CP000077.1| Sulfolobus acidocaldarius DSM 639, complete genome	kinModCall	modified_base	29058	29058	21	-	.	context=CCTAAAGATTTAGAATCATGGGATGAATTAACTAAAAGGAT;motif=GGNNBVNY;coverage=190;IPDRatio=1.45;id=GGNNBVNY
gi|68566501|gb|CP000077.1| Sulfolobus acidocaldarius DSM 639, complete genome	kinModCall	modified_base	29067	29067	23	-	.	coverage=195;context=TCTAACACACCTAAAGATTTAGAATCATGGGATGAATTAAC;IPDRatio=1.37
gi|68566501|gb|CP000077.1| Sulfolobus acidocaldarius DSM 639, complete genome	kinModCall	.	29077	29077	6	+	.	context=CCCATGATTCTAAATCTTTAGGTGTGTTAGATCTATTTTCG;motif=GGNNBVNY;coverage=202;IPDRatio=1.088;id=GGNNBVNY
gi|68566501|gb|CP000077.1| Sulfolobus acidocaldarius DSM 639, complete genome	kinModCall	modified_base	29099	29099	36	-	.	coverage=191;context=TTGAGTTAATGAAAAAAATTGCCGAAAATAGATCTAACACA;IPDRatio=1.61
gi|68566501|gb|CP000077.1| Sulfolobus acidocaldarius DSM 639, complete genome	kinModCall	modified_base	29116	29116	27	-	.	coverage=194;context=CAAGAAGGTAAATATGATTGAGTTAATGAAAAAAATTGCCG;IPDRatio=1.50
gi|68566501|gb|CP000077.1| Sulfolobus acidocaldarius DSM 639, complete genome	kinModCall	modified_base	29117	29117	23	-	.	coverage=187;context=ACAAGAAGGTAAATATGATTGAGTTAATGAAAAAAATTGCC;IPDRatio=1.49
gi|68566501|gb|CP000077.1| Sulfolobus acidocaldarius DSM 639, complete genome	kinModCall	modified_base	29220	29220	25	-	.	coverage=203;context=ATTCTTAGAGCTTATCAGACGGCTTCTATCCTCTCAGAAGG;IPDRatio=1.48
gi|68566501|gb|CP000077.1| Sulfolobus acidocaldarius DSM 639, complete genome	kinModCall	modified_base	29335	29335	31	+	.	coverage=204;context=TTTGTCCTTCATCTGTTAATGGGTAAGAGTTTATATCATCA;IPDRatio=1.62
gi|68566501|gb|CP000077.1| Sulfolobus acidocaldarius DSM 639, complete genome	kinModCall	modified_base	29378	29378	25	+	.	coverage=206;context=TAGTATTTGTTGTGTATTTGCGTTCGACTGTGCATGCCTTA;IPDRatio=1.42
gi|68566501|gb|CP000077.1| Sulfolobus acidocaldarius DSM 639, complete genome	kinModCall	modified_base	29387	29387	27	-	.	coverage=204;context=TAGTCTTTATAAGGCATGCACAGTCGAACGCAAATACACAA;IPDRatio=1.46
gi|68566501|gb|CP000077.1| Sulfolobus acidocaldarius DSM 639, complete genome	kinModCall	modified_base	29391	29391	23	+	.	coverage=207;context=GTATTTGCGTTCGACTGTGCATGCCTTATAAAGACTATAAC;IPDRatio=1.41
gi|68566501|gb|CP000077.1| Sulfolobus acidocaldarius DSM 639, complete genome	kinModCall	modified_base	29434	29434	49	+	.	coverage=202;context=TCATAGTTAAGACTATATGTGGTTACTTTTAAAATAAATTT;IPDRatio=1.74
gi|68566501|gb|CP000077.1| Sulfolobus acidocaldarius DSM 639, complete genome	kinModCall	modified_base	29459	29459	24	-	.	coverage=202;context=CATTCTAAGAGCGGTTTATCGAGAAAAATTTATTTTAAAAG;IPDRatio=1.42
gi|68566501|gb|CP000077.1| Sulfolobus acidocaldarius DSM 639, complete genome	kinModCall	.	29467	29467	11	-	.	context=AATAATTACATTCTAAGAGCGGTTTATCGAGAAAAATTTAT;motif=GGNNBVNY;coverage=199;IPDRatio=1.243;id=GGNNBVNY
gi|68566501|gb|CP000077.1| Sulfolobus acidocaldarius DSM 639, complete genome	kinModCall	modified_base	29573	29573	28	-	.	coverage=195;context=TGGAAAATAAAAACTTTTCCTTTATGTTTATACAATCCATT;IPDRatio=1.48
gi|68566501|gb|CP000077.1| Sulfolobus acidocaldarius DSM 639, complete genome	kinModCall	modified_base	29574	29574	22	+	.	coverage=195;context=ATGGATTGTATAAACATAAAGGAAAAGTTTTTATTTTCCAT;IPDRatio=1.36
gi|68566501|gb|CP000077.1| Sulfolobus acidocaldarius DSM 639, complete genome	kinModCall	modified_base	29687	29687	21	+	.	coverage=194;context=AGATGACTCTGTAAGATTTGCAGCAGAGGAAATGAAAAAAC;IPDRatio=1.41
gi|68566501|gb|CP000077.1| Sulfolobus acidocaldarius DSM 639, complete genome	kinModCall	.	29716	29716	12	+	.	context=AAATGAAAAAACATAACATAGGCTCATTAATAGTAATAGAT;motif=GGNNBVNY;coverage=190;IPDRatio=1.274;id=GGNNBVNY
gi|68566501|gb|CP000077.1| Sulfolobus acidocaldarius DSM 639, complete genome	kinModCall	modified_base	29741	29741	41	+	.	context=ATTAATAGTAATAGATAATAGGGGTAAGGTCTCAGGTATAA;motif=GGKRTANND;coverage=184;IPDRatio=1.94;id=GGKRTANND
gi|68566501|gb|CP000077.1| Sulfolobus acidocaldarius DSM 639, complete genome	kinModCall	modified_base	29743	29743	21	+	.	coverage=167;context=TAATAGTAATAGATAATAGGGGTAAGGTCTCAGGTATAATA;IPDRatio=1.50
gi|68566501|gb|CP000077.1| Sulfolobus acidocaldarius DSM 639, complete genome	kinModCall	modified_base	29755	29755	24	+	.	context=ATAATAGGGGTAAGGTCTCAGGTATAATAACCGAGAGAGAT;motif=GGNNBVNY,GGKRTANND;coverage=180;IPDRatio=1.52;id=GGNNBVNY,GGKRTANND
gi|68566501|gb|CP000077.1| Sulfolobus acidocaldarius DSM 639, complete genome	kinModCall	.	29845	29845	15	+	.	context=ATATGACAAGAAATGTAATAGGGGTCACAGAGAATTTTGAT;motif=GGNNBVNY;coverage=174;IPDRatio=1.346;id=GGNNBVNY
gi|68566501|gb|CP000077.1| Sulfolobus acidocaldarius DSM 639, complete genome	kinModCall	.	29877	29877	13	-	.	context=TGATCTAACATTACTTGTAAGGCTTGATTAGGATCAAAATT;motif=GGNNBVNY;coverage=184;IPDRatio=1.245;id=GGNNBVNY
gi|68566501|gb|CP000077.1| Sulfolobus acidocaldarius DSM 639, complete genome	kinModCall	modified_base	29893	29893	23	-	.	coverage=183;context=CAAATGCCTAAACCCGTGATCTAACATTACTTGTAAGGCTT;IPDRatio=1.38
gi|68566501|gb|CP000077.1| Sulfolobus acidocaldarius DSM 639, complete genome	kinModCall	modified_base	29923	29923	22	-	.	coverage=174;context=TTTAACTCTACCATCTTTTCCTATTATAGGCAAATGCCTAA;IPDRatio=1.40
gi|68566501|gb|CP000077.1| Sulfolobus acidocaldarius DSM 639, complete genome	kinModCall	.	29932	29932	8	+	.	context=TGCCTATAATAGGAAAAGATGGTAGAGTTAAAGGGATTCTA;motif=GGNNBVNY;coverage=179;IPDRatio=1.151;id=GGNNBVNY
gi|68566501|gb|CP000077.1| Sulfolobus acidocaldarius DSM 639, complete genome	kinModCall	modified_base	29963	29963	28	+	.	context=AGGGATTCTAAGTATAAGGGATCTAGCAAGAACATTAATTG;motif=GGATCY;coverage=185;IPDRatio=1.56;id=GGATCY
gi|68566501|gb|CP000077.1| Sulfolobus acidocaldarius DSM 639, complete genome	kinModCall	modified_base	29964	29964	37	-	.	context=TCAATTAATGTTCTTGCTAGATCCCTTATACTTAGAATCCC;motif=AGATCC;coverage=185;IPDRatio=1.59;id=AGATCC
gi|68566501|gb|CP000077.1| Sulfolobus acidocaldarius DSM 639, complete genome	kinModCall	.	29987	29987	11	-	.	context=TACCATAAGTCAGATAGTGCGGGTCAATTAATGTTCTTGCT;motif=GGNNBVNY;coverage=187;IPDRatio=1.244;id=GGNNBVNY
gi|68566501|gb|CP000077.1| Sulfolobus acidocaldarius DSM 639, complete genome	kinModCall	modified_base	30003	30003	25	+	.	coverage=185;context=GACCCGCACTATCTGACTTATGGTAAGGAGCCTGAGGAGGT;IPDRatio=1.52
gi|68566501|gb|CP000077.1| Sulfolobus acidocaldarius DSM 639, complete genome	kinModCall	.	30014	30014	3	-	.	context=CTGTACCTCTAACCTCCTCAGGCTCCTTACCATAAGTCAGA;motif=GGNNBVNY;coverage=184;IPDRatio=0.986;id=GGNNBVNY
gi|68566501|gb|CP000077.1| Sulfolobus acidocaldarius DSM 639, complete genome	kinModCall	modified_base	30278	30278	23	+	.	coverage=174;context=TAAGTGCTTCTATAGTTCTTTTTAAACCAACAAAATCGGGA;IPDRatio=1.46
gi|68566501|gb|CP000077.1| Sulfolobus acidocaldarius DSM 639, complete genome	kinModCall	m4C	30294	30294	38	+	.	context=TCTTTTTAAACCAACAAAATCGGGATTAGCTGTTGCATTAT;fracLow=0.419;coverage=181;IPDRatio=1.65;fracUp=0.829;frac=0.639;identificationQv=31
gi|68566501|gb|CP000077.1| Sulfolobus acidocaldarius DSM 639, complete genome	kinModCall	modified_base	30296	30296	28	+	.	context=TTTTTAAACCAACAAAATCGGGATTAGCTGTTGCATTATGG;motif=GGNNBVNY;coverage=164;IPDRatio=1.57;id=GGNNBVNY
gi|68566501|gb|CP000077.1| Sulfolobus acidocaldarius DSM 639, complete genome	kinModCall	modified_base	30329	30329	23	+	.	coverage=148;context=CATTATGGTTAAAGCAAAAGGCTGAAGAGTTAGGAATGATA;IPDRatio=1.48
gi|68566501|gb|CP000077.1| Sulfolobus acidocaldarius DSM 639, complete genome	kinModCall	modified_base	30336	30336	24	+	.	coverage=179;context=GTTAAAGCAAAAGGCTGAAGAGTTAGGAATGATAGCATCAG;IPDRatio=1.44
gi|68566501|gb|CP000077.1| Sulfolobus acidocaldarius DSM 639, complete genome	kinModCall	.	30341	30341	6	+	.	context=AGCAAAAGGCTGAAGAGTTAGGAATGATAGCATCAGTTGGT;motif=GGNNBVNY;coverage=177;IPDRatio=1.101;id=GGNNBVNY
gi|68566501|gb|CP000077.1| Sulfolobus acidocaldarius DSM 639, complete genome	kinModCall	modified_base	30343	30343	21	-	.	coverage=170;context=CAACCAACTGATGCTATCATTCCTAACTCTTCAGCCTTTTG;IPDRatio=1.41
gi|68566501|gb|CP000077.1| Sulfolobus acidocaldarius DSM 639, complete genome	kinModCall	.	30359	30359	7	+	.	context=TAGGAATGATAGCATCAGTTGGTTGGTTCACGGAGATCTCT;motif=GGNNBVNY;coverage=177;IPDRatio=1.138;id=GGNNBVNY
gi|68566501|gb|CP000077.1| Sulfolobus acidocaldarius DSM 639, complete genome	kinModCall	.	30387	30387	13	-	.	context=CCGCTTCTTCAACGTCTGGCGGTACATCAGAGATCTCCGTG;motif=GGNNBVNY;coverage=178;IPDRatio=1.329;id=GGNNBVNY
gi|68566501|gb|CP000077.1| Sulfolobus acidocaldarius DSM 639, complete genome	kinModCall	m4C	30453	30453	43	+	.	context=TATGAGAGAACTGGAAGTTCCCTGGTCTCCAAAAGTCGTTC;fracLow=0.390;coverage=175;IPDRatio=1.69;fracUp=0.805;frac=0.604;identificationQv=16
gi|68566501|gb|CP000077.1| Sulfolobus acidocaldarius DSM 639, complete genome	kinModCall	.	30530	30530	6	-	.	context=GAGTACTAAAGTACCTGAATGGAATAGTGGACTATGTAATA;motif=GGNNBVNY;coverage=172;IPDRatio=1.09;id=GGNNBVNY
gi|68566501|gb|CP000077.1| Sulfolobus acidocaldarius DSM 639, complete genome	kinModCall	modified_base	30566	30566	30	+	.	context=TACTCTTGAGAACCTCTTCTGGTCGAATGTCATAAATGACT;motif=GGNNBVNY;coverage=168;IPDRatio=1.67;id=GGNNBVNY
gi|68566501|gb|CP000077.1| Sulfolobus acidocaldarius DSM 639, complete genome	kinModCall	.	30621	30621	15	-	.	context=CTTATTCTAGTAGGGCTGAAGGAATACTTCAAAGCGCCATT;motif=GGNNBVNY;coverage=172;IPDRatio=1.314;id=GGNNBVNY
gi|68566501|gb|CP000077.1| Sulfolobus acidocaldarius DSM 639, complete genome	kinModCall	m4C	30627	30627	29	+	.	context=GCTTTGAAGTATTCCTTCAGCCCTACTAGAATAAGTATTAA;fracLow=0.512;coverage=173;IPDRatio=1.69;fracUp=0.940;frac=0.737;identificationQv=5
gi|68566501|gb|CP000077.1| Sulfolobus acidocaldarius DSM 639, complete genome	kinModCall	.	30701	30701	20	-	.	context=GATTAGTAATAAAGAAAGATGGAGTAACCATGGAGTTAAGA;motif=GGNNBVNY;coverage=171;IPDRatio=1.5;id=GGNNBVNY
gi|68566501|gb|CP000077.1| Sulfolobus acidocaldarius DSM 639, complete genome	kinModCall	modified_base	30771	30771	21	+	.	coverage=165;context=TTGAACTCTAATTCTTTCAATATACTATTCGATAATGTCTC;IPDRatio=1.41
gi|68566501|gb|CP000077.1| Sulfolobus acidocaldarius DSM 639, complete genome	kinModCall	.	30801	30801	6	-	.	context=AGAAGATTAACTGTAGTTAAGGAAGAATTTGAGACATTATC;motif=GGNNBVNY;coverage=172;IPDRatio=1.116;id=GGNNBVNY
gi|68566501|gb|CP000077.1| Sulfolobus acidocaldarius DSM 639, complete genome	kinModCall	.	30910	30910	2	+	.	context=TCTCCTCTGCAACCTTCTTAGGAATACCTAACTGCTGTAAT;motif=GGNNBVNY;coverage=161;IPDRatio=0.935;id=GGNNBVNY
gi|68566501|gb|CP000077.1| Sulfolobus acidocaldarius DSM 639, complete genome	kinModCall	m6A	31087	31087	44	-	.	context=GCTGGAAAATCTGAATATTGAGGCAAGTGTAATAAACAGAA;fracLow=0.280;coverage=157;IPDRatio=1.80;fracUp=0.555;frac=0.418;identificationQv=10
gi|68566501|gb|CP000077.1| Sulfolobus acidocaldarius DSM 639, complete genome	kinModCall	modified_base	31171	31171	22	-	.	coverage=156;context=GAAAAAAATGAGAAGAAGCGAGTTATTACAGAAAGTAAAAG;IPDRatio=1.43
gi|68566501|gb|CP000077.1| Sulfolobus acidocaldarius DSM 639, complete genome	kinModCall	modified_base	31173	31173	21	-	.	coverage=153;context=AAGAAAAAAATGAGAAGAAGCGAGTTATTACAGAAAGTAAA;IPDRatio=1.50
gi|68566501|gb|CP000077.1| Sulfolobus acidocaldarius DSM 639, complete genome	kinModCall	modified_base	31192	31192	21	-	.	coverage=143;context=CATCATAAACAACATCAACAAGAAAAAAATGAGAAGAAGCG;IPDRatio=1.44
gi|68566501|gb|CP000077.1| Sulfolobus acidocaldarius DSM 639, complete genome	kinModCall	m4C	31200	31200	33	-	.	context=AAGAATGACATCATAAACAACATCAACAAGAAAAAAATGAG;fracLow=0.530;coverage=155;IPDRatio=1.69;fracUp=1.000;frac=0.787;identificationQv=7
gi|68566501|gb|CP000077.1| Sulfolobus acidocaldarius DSM 639, complete genome	kinModCall	m4C	31225	31225	38	+	.	context=TTATGATGTCATTCTTTGTACGGTCTAATTCATTAATATCC;fracLow=0.295;coverage=153;IPDRatio=1.67;fracUp=0.758;frac=0.498;identificationQv=9
gi|68566501|gb|CP000077.1| Sulfolobus acidocaldarius DSM 639, complete genome	kinModCall	.	31226	31226	21	+	.	context=TATGATGTCATTCTTTGTACGGTCTAATTCATTAATATCCT;motif=GGNNBVNY;coverage=150;IPDRatio=1.546;id=GGNNBVNY
gi|68566501|gb|CP000077.1| Sulfolobus acidocaldarius DSM 639, complete genome	kinModCall	.	31370	31370	18	-	.	context=ACTCAATAGAGATTGAACAAGGTGTATTAACTAGAATATTA;motif=GGKRTANND;coverage=152;IPDRatio=1.467;id=GGKRTANND
gi|68566501|gb|CP000077.1| Sulfolobus acidocaldarius DSM 639, complete genome	kinModCall	.	31370	31370	18	-	.	context=ACTCAATAGAGATTGAACAAGGTGTATTAACTAGAATATTA;motif=GGNNBVNY;coverage=152;IPDRatio=1.467;id=GGNNBVNY
gi|68566501|gb|CP000077.1| Sulfolobus acidocaldarius DSM 639, complete genome	kinModCall	modified_base	31397	31397	23	-	.	coverage=154;context=AGTTAGACTCACTAATTAACAGACAGAACTCAATAGAGATT;IPDRatio=1.42
gi|68566501|gb|CP000077.1| Sulfolobus acidocaldarius DSM 639, complete genome	kinModCall	modified_base	31408	31408	29	-	.	coverage=158;context=GATAGATAGAGAGTTAGACTCACTAATTAACAGACAGAACT;IPDRatio=1.57
gi|68566501|gb|CP000077.1| Sulfolobus acidocaldarius DSM 639, complete genome	kinModCall	.	31499	31499	7	+	.	context=CTTAAGTTCCTCTAACTCTTGGGTTAGTTTTTGTATTTTAG;motif=GGNNBVNY;coverage=154;IPDRatio=1.152;id=GGNNBVNY
gi|68566501|gb|CP000077.1| Sulfolobus acidocaldarius DSM 639, complete genome	kinModCall	modified_base	31551	31551	31	-	.	coverage=158;context=GAAATAAGGGAACGTATACAGGCTAAAATTAAAGAATTGAA;IPDRatio=1.58
gi|68566501|gb|CP000077.1| Sulfolobus acidocaldarius DSM 639, complete genome	kinModCall	modified_base	31559	31559	28	-	.	coverage=153;context=GAATAGTTGAAATAAGGGAACGTATACAGGCTAAAATTAAA;IPDRatio=1.77
gi|68566501|gb|CP000077.1| Sulfolobus acidocaldarius DSM 639, complete genome	kinModCall	modified_base	31579	31579	32	-	.	coverage=145;context=AAAGATAACAAGACAGAATAGAATAGTTGAAATAAGGGAAC;IPDRatio=1.56
gi|68566501|gb|CP000077.1| Sulfolobus acidocaldarius DSM 639, complete genome	kinModCall	.	31602	31602	1	+	.	context=TTCTGTCTTGTTATCTTTATGGTCTGTTCCGTCTGTACCGT;motif=GGNNBVNY;coverage=147;IPDRatio=0.859;id=GGNNBVNY
gi|68566501|gb|CP000077.1| Sulfolobus acidocaldarius DSM 639, complete genome	kinModCall	modified_base	31671	31671	23	-	.	coverage=152;context=AAAATTGCTAATGAATTAGAGAACATAAATCTGGAAATTGA;IPDRatio=1.37
gi|68566501|gb|CP000077.1| Sulfolobus acidocaldarius DSM 639, complete genome	kinModCall	modified_base	31684	31684	24	-	.	coverage=156;context=TGACGATATAAAGAAAATTGCTAATGAATTAGAGAACATAA;IPDRatio=1.42
gi|68566501|gb|CP000077.1| Sulfolobus acidocaldarius DSM 639, complete genome	kinModCall	modified_base	31686	31686	22	-	.	coverage=139;context=TATGACGATATAAAGAAAATTGCTAATGAATTAGAGAACAT;IPDRatio=1.46
gi|68566501|gb|CP000077.1| Sulfolobus acidocaldarius DSM 639, complete genome	kinModCall	modified_base	31701	31701	21	-	.	coverage=155;context=AATCTTTTGAGAACTTATGACGATATAAAGAAAATTGCTAA;IPDRatio=1.41
gi|68566501|gb|CP000077.1| Sulfolobus acidocaldarius DSM 639, complete genome	kinModCall	modified_base	31724	31724	21	+	.	coverage=139;context=ATAAGTTCTCAAAAGATTGTTGTAGTTGCTCTTTACCTCTT;IPDRatio=1.49
gi|68566501|gb|CP000077.1| Sulfolobus acidocaldarius DSM 639, complete genome	kinModCall	modified_base	31741	31741	26	-	.	coverage=152;context=TCTGATCATGAAATTGGAAGAGGTAAAGAGCAACTACAACA;IPDRatio=1.58
gi|68566501|gb|CP000077.1| Sulfolobus acidocaldarius DSM 639, complete genome	kinModCall	modified_base	31798	31798	23	+	.	coverage=140;context=TTAACTCATCAATTCTTGATGTCGAAGATATAAACCACTCT;IPDRatio=1.46
gi|68566501|gb|CP000077.1| Sulfolobus acidocaldarius DSM 639, complete genome	kinModCall	modified_base	31813	31813	35	-	.	coverage=146;context=AGGAGACGAAAATATAGAGTGGTTTATATCTTCGACATCAA;IPDRatio=1.67
gi|68566501|gb|CP000077.1| Sulfolobus acidocaldarius DSM 639, complete genome	kinModCall	modified_base	31814	31814	29	-	.	coverage=146;context=CAGGAGACGAAAATATAGAGTGGTTTATATCTTCGACATCA;IPDRatio=1.53
gi|68566501|gb|CP000077.1| Sulfolobus acidocaldarius DSM 639, complete genome	kinModCall	modified_base	31863	31863	37	+	.	coverage=142;context=CTGGCTATCAATGGGTTTTCAGGTGAGAAGTATGATAGTAA;IPDRatio=1.70
gi|68566501|gb|CP000077.1| Sulfolobus acidocaldarius DSM 639, complete genome	kinModCall	modified_base	31884	31884	23	-	.	coverage=152;context=GCCGATGACAAGAACGCAACATTACTATCATACTTCTCACC;IPDRatio=1.38
gi|68566501|gb|CP000077.1| Sulfolobus acidocaldarius DSM 639, complete genome	kinModCall	modified_base	31894	31894	21	-	.	coverage=152;context=GAATTTAATAGCCGATGACAAGAACGCAACATTACTATCAT;IPDRatio=1.39
gi|68566501|gb|CP000077.1| Sulfolobus acidocaldarius DSM 639, complete genome	kinModCall	modified_base	31899	31899	25	-	.	coverage=150;context=GAAAAGAATTTAATAGCCGATGACAAGAACGCAACATTACT;IPDRatio=1.49
gi|68566501|gb|CP000077.1| Sulfolobus acidocaldarius DSM 639, complete genome	kinModCall	modified_base	31905	31905	25	-	.	coverage=157;context=TTAGAAGAAAAGAATTTAATAGCCGATGACAAGAACGCAAC;IPDRatio=1.45
gi|68566501|gb|CP000077.1| Sulfolobus acidocaldarius DSM 639, complete genome	kinModCall	modified_base	31915	31915	31	-	.	coverage=135;context=AAATAGAATTTTAGAAGAAAAGAATTTAATAGCCGATGACA;IPDRatio=1.50
gi|68566501|gb|CP000077.1| Sulfolobus acidocaldarius DSM 639, complete genome	kinModCall	modified_base	31959	31959	23	-	.	coverage=159;context=GAAATGGACGGCAAGAAATATTTTAGAAGGCTAAAGAGAAT;IPDRatio=1.41
gi|68566501|gb|CP000077.1| Sulfolobus acidocaldarius DSM 639, complete genome	kinModCall	modified_base	31974	31974	28	-	.	coverage=154;context=GGTTTTGTAGAGATTGAAATGGACGGCAAGAAATATTTTAG;IPDRatio=1.53
gi|68566501|gb|CP000077.1| Sulfolobus acidocaldarius DSM 639, complete genome	kinModCall	modified_base	31980	31980	22	-	.	coverage=147;context=GATGAAGGTTTTGTAGAGATTGAAATGGACGGCAAGAAATA;IPDRatio=1.44
gi|68566501|gb|CP000077.1| Sulfolobus acidocaldarius DSM 639, complete genome	kinModCall	modified_base	31981	31981	31	-	.	coverage=161;context=TGATGAAGGTTTTGTAGAGATTGAAATGGACGGCAAGAAAT;IPDRatio=1.56
gi|68566501|gb|CP000077.1| Sulfolobus acidocaldarius DSM 639, complete genome	kinModCall	modified_base	31982	31982	21	+	.	coverage=149;context=TTTCTTGCCGTCCATTTCAATCTCTACAAAACCTTCATCAC;IPDRatio=1.40
gi|68566501|gb|CP000077.1| Sulfolobus acidocaldarius DSM 639, complete genome	kinModCall	modified_base	31983	31983	23	-	.	coverage=151;context=AGTGATGAAGGTTTTGTAGAGATTGAAATGGACGGCAAGAA;IPDRatio=1.41
gi|68566501|gb|CP000077.1| Sulfolobus acidocaldarius DSM 639, complete genome	kinModCall	modified_base	31994	31994	24	+	.	coverage=148;context=CATTTCAATCTCTACAAAACCTTCATCACTAAATACATTCA;IPDRatio=1.47
gi|68566501|gb|CP000077.1| Sulfolobus acidocaldarius DSM 639, complete genome	kinModCall	modified_base	32001	32001	24	-	.	coverage=155;context=GATCTTTTGAATGTATTTAGTGATGAAGGTTTTGTAGAGAT;IPDRatio=1.49
gi|68566501|gb|CP000077.1| Sulfolobus acidocaldarius DSM 639, complete genome	kinModCall	modified_base	32019	32019	27	+	.	context=TCACTAAATACATTCAAAAGATCCTCAGCTGTAATTTCGTT;motif=AGATCC;coverage=150;IPDRatio=1.55;id=AGATCC
gi|68566501|gb|CP000077.1| Sulfolobus acidocaldarius DSM 639, complete genome	kinModCall	modified_base	32019	32019	27	-	.	coverage=163;context=AACGAAATTACAGCTGAGGATCTTTTGAATGTATTTAGTGA;IPDRatio=1.58
gi|68566501|gb|CP000077.1| Sulfolobus acidocaldarius DSM 639, complete genome	kinModCall	modified_base	32020	32020	71	-	.	context=CAACGAAATTACAGCTGAGGATCTTTTGAATGTATTTAGTG;motif=GGATCY;coverage=159;IPDRatio=2.12;id=GGATCY
gi|68566501|gb|CP000077.1| Sulfolobus acidocaldarius DSM 639, complete genome	kinModCall	modified_base	32021	32021	31	-	.	coverage=135;context=CCAACGAAATTACAGCTGAGGATCTTTTGAATGTATTTAGT;IPDRatio=1.61
gi|68566501|gb|CP000077.1| Sulfolobus acidocaldarius DSM 639, complete genome	kinModCall	modified_base	32027	32027	65	-	.	coverage=161;context=TATTGACCAACGAAATTACAGCTGAGGATCTTTTGAATGTA;IPDRatio=2.19
gi|68566501|gb|CP000077.1| Sulfolobus acidocaldarius DSM 639, complete genome	kinModCall	modified_base	32056	32056	25	+	.	coverage=155;context=CGTTGGTCAATAAGGATACTAGGGCTTTCGACAGTGAGGTT;IPDRatio=1.50
gi|68566501|gb|CP000077.1| Sulfolobus acidocaldarius DSM 639, complete genome	kinModCall	m4C	32059	32059	27	-	.	context=TAAAACCTCACTGTCGAAAGCCCTAGTATCCTTATTGACCA;fracLow=0.379;coverage=167;IPDRatio=1.61;fracUp=0.762;frac=0.581;identificationQv=5
gi|68566501|gb|CP000077.1| Sulfolobus acidocaldarius DSM 639, complete genome	kinModCall	modified_base	32092	32092	25	+	.	coverage=154;context=AGGTTTTACCGTAAGCGTTAGGCGCTCTGTATATAGTAATG;IPDRatio=1.45
gi|68566501|gb|CP000077.1| Sulfolobus acidocaldarius DSM 639, complete genome	kinModCall	modified_base	32094	32094	24	+	.	coverage=158;context=GTTTTACCGTAAGCGTTAGGCGCTCTGTATATAGTAATGCC;IPDRatio=1.50
gi|68566501|gb|CP000077.1| Sulfolobus acidocaldarius DSM 639, complete genome	kinModCall	modified_base	32114	32114	24	-	.	coverage=161;context=TAGTATTATCGCTAGAGAAAGGCATTACTATATACAGAGCG;IPDRatio=1.46
gi|68566501|gb|CP000077.1| Sulfolobus acidocaldarius DSM 639, complete genome	kinModCall	modified_base	32115	32115	21	+	.	coverage=153;context=GCTCTGTATATAGTAATGCCTTTCTCTAGCGATAATACTAG;IPDRatio=1.34
gi|68566501|gb|CP000077.1| Sulfolobus acidocaldarius DSM 639, complete genome	kinModCall	modified_base	32129	32129	28	-	.	coverage=162;context=GTATAAATAGAGAGCTAGTATTATCGCTAGAGAAAGGCATT;IPDRatio=1.48
gi|68566501|gb|CP000077.1| Sulfolobus acidocaldarius DSM 639, complete genome	kinModCall	modified_base	32133	32133	23	+	.	coverage=150;context=CCTTTCTCTAGCGATAATACTAGCTCTCTATTTATACCACC;IPDRatio=1.55
gi|68566501|gb|CP000077.1| Sulfolobus acidocaldarius DSM 639, complete genome	kinModCall	modified_base	32143	32143	37	+	.	coverage=154;context=GCGATAATACTAGCTCTCTATTTATACCACCAATATTTAAT;IPDRatio=1.83
gi|68566501|gb|CP000077.1| Sulfolobus acidocaldarius DSM 639, complete genome	kinModCall	modified_base	32150	32150	38	-	.	context=TTAGAATATTAAATATTGGTGGTATAAATAGAGAGCTAGTA;motif=GGKRTANND;coverage=162;IPDRatio=1.84;id=GGKRTANND
gi|68566501|gb|CP000077.1| Sulfolobus acidocaldarius DSM 639, complete genome	kinModCall	modified_base	32301	32301	21	+	.	coverage=173;context=CATTTGTATCAGAAAGTGTATACTCACTCCATGTCAAAAGT;IPDRatio=1.43
gi|68566501|gb|CP000077.1| Sulfolobus acidocaldarius DSM 639, complete genome	kinModCall	modified_base	32327	32327	30	+	.	coverage=168;context=CTCCATGTCAAAAGTTAGGGAGTTATGAATGATATTCACTT;IPDRatio=1.59
gi|68566501|gb|CP000077.1| Sulfolobus acidocaldarius DSM 639, complete genome	kinModCall	modified_base	32329	32329	21	+	.	coverage=172;context=CCATGTCAAAAGTTAGGGAGTTATGAATGATATTCACTTCA;IPDRatio=1.47
gi|68566501|gb|CP000077.1| Sulfolobus acidocaldarius DSM 639, complete genome	kinModCall	modified_base	32336	32336	29	+	.	coverage=168;context=AAAAGTTAGGGAGTTATGAATGATATTCACTTCAAATAAAA;IPDRatio=1.50
gi|68566501|gb|CP000077.1| Sulfolobus acidocaldarius DSM 639, complete genome	kinModCall	modified_base	32340	32340	23	-	.	coverage=177;context=AAAATTTTATTTGAAGTGAATATCATTCATAACTCCCTAAC;IPDRatio=1.37
gi|68566501|gb|CP000077.1| Sulfolobus acidocaldarius DSM 639, complete genome	kinModCall	.	32436	32436	11	-	.	context=GATGCTAACATAAGTGCTATGGTATCATCACTTGCTGTATC;motif=GGNNBVNY;coverage=182;IPDRatio=1.238;id=GGNNBVNY
gi|68566501|gb|CP000077.1| Sulfolobus acidocaldarius DSM 639, complete genome	kinModCall	modified_base	32450	32450	35	+	.	coverage=162;context=TGATACCATAGCACTTATGTTAGCATCAGATTTTTTTGAAG;IPDRatio=1.61
gi|68566501|gb|CP000077.1| Sulfolobus acidocaldarius DSM 639, complete genome	kinModCall	modified_base	32463	32463	27	+	.	coverage=169;context=CTTATGTTAGCATCAGATTTTTTTGAAGTAAAAGGAGTCAC;IPDRatio=1.49
gi|68566501|gb|CP000077.1| Sulfolobus acidocaldarius DSM 639, complete genome	kinModCall	modified_base	32476	32476	41	+	.	context=CAGATTTTTTTGAAGTAAAAGGAGTCACAATAGTAGCAGGT;motif=GGNNBVNY;coverage=169;IPDRatio=1.93;id=GGNNBVNY
gi|68566501|gb|CP000077.1| Sulfolobus acidocaldarius DSM 639, complete genome	kinModCall	modified_base	32478	32478	22	+	.	coverage=166;context=GATTTTTTTGAAGTAAAAGGAGTCACAATAGTAGCAGGTAA;IPDRatio=1.43
gi|68566501|gb|CP000077.1| Sulfolobus acidocaldarius DSM 639, complete genome	kinModCall	modified_base	32508	32508	22	+	.	coverage=134;context=GTAGCAGGTAACGTGAAATTTGAGAATGAAATTAGAAATGC;IPDRatio=1.46
gi|68566501|gb|CP000077.1| Sulfolobus acidocaldarius DSM 639, complete genome	kinModCall	modified_base	32510	32510	21	+	.	coverage=171;context=AGCAGGTAACGTGAAATTTGAGAATGAAATTAGAAATGCCC;IPDRatio=1.36
gi|68566501|gb|CP000077.1| Sulfolobus acidocaldarius DSM 639, complete genome	kinModCall	modified_base	32514	32514	24	+	.	coverage=166;context=GGTAACGTGAAATTTGAGAATGAAATTAGAAATGCCCTATT;IPDRatio=1.41
gi|68566501|gb|CP000077.1| Sulfolobus acidocaldarius DSM 639, complete genome	kinModCall	modified_base	32526	32526	22	+	.	coverage=160;context=TTTGAGAATGAAATTAGAAATGCCCTATTTACCTTAGAGTA;IPDRatio=1.38
gi|68566501|gb|CP000077.1| Sulfolobus acidocaldarius DSM 639, complete genome	kinModCall	modified_base	32529	32529	28	-	.	coverage=177;context=GAATACTCTAAGGTAAATAGGGCATTTCTAATTTCATTCTC;IPDRatio=1.60
gi|68566501|gb|CP000077.1| Sulfolobus acidocaldarius DSM 639, complete genome	kinModCall	.	32551	32551	14	+	.	context=TATTTACCTTAGAGTATTCTGGACTATCCGATATACCCGTA;motif=GGNNBVNY;coverage=166;IPDRatio=1.322;id=GGNNBVNY
gi|68566501|gb|CP000077.1| Sulfolobus acidocaldarius DSM 639, complete genome	kinModCall	.	32567	32567	19	-	.	context=TGTTGCTTCCTACAAATACGGGTATATCGGATAGTCCAGAA;motif=GGKRTANND;coverage=176;IPDRatio=1.42;id=GGKRTANND
gi|68566501|gb|CP000077.1| Sulfolobus acidocaldarius DSM 639, complete genome	kinModCall	.	32567	32567	19	-	.	context=TGTTGCTTCCTACAAATACGGGTATATCGGATAGTCCAGAA;motif=GGNNBVNY;coverage=176;IPDRatio=1.42;id=GGNNBVNY
gi|68566501|gb|CP000077.1| Sulfolobus acidocaldarius DSM 639, complete genome	kinModCall	modified_base	32568	32568	25	-	.	coverage=181;context=CTGTTGCTTCCTACAAATACGGGTATATCGGATAGTCCAGA;IPDRatio=1.48
gi|68566501|gb|CP000077.1| Sulfolobus acidocaldarius DSM 639, complete genome	kinModCall	.	32591	32591	3	-	.	context=TCCGCCACTTACCCAAAATTGGTCTGTTGCTTCCTACAAAT;motif=GGNNBVNY;coverage=178;IPDRatio=1.008;id=GGNNBVNY
gi|68566501|gb|CP000077.1| Sulfolobus acidocaldarius DSM 639, complete genome	kinModCall	modified_base	32599	32599	26	+	.	coverage=153;context=GAAGCAACAGACCAATTTTGGGTAAGTGGCGGACGGTGGAG;IPDRatio=1.47
gi|68566501|gb|CP000077.1| Sulfolobus acidocaldarius DSM 639, complete genome	kinModCall	modified_base	32609	32609	48	+	.	coverage=162;context=ACCAATTTTGGGTAAGTGGCGGACGGTGGAGGAAGTTCATG;IPDRatio=2.06
gi|68566501|gb|CP000077.1| Sulfolobus acidocaldarius DSM 639, complete genome	kinModCall	modified_base	32610	32610	36	+	.	coverage=137;context=CCAATTTTGGGTAAGTGGCGGACGGTGGAGGAAGTTCATGG;IPDRatio=1.68
gi|68566501|gb|CP000077.1| Sulfolobus acidocaldarius DSM 639, complete genome	kinModCall	modified_base	32643	32643	29	+	.	context=GTTCATGGTAAGAATGGAATGGGTGACTGGAAGATTTCTGA;motif=GGNNBVNY;coverage=168;IPDRatio=1.53;id=GGNNBVNY
gi|68566501|gb|CP000077.1| Sulfolobus acidocaldarius DSM 639, complete genome	kinModCall	modified_base	32651	32651	29	+	.	context=TAAGAATGGAATGGGTGACTGGAAGATTTCTGAGCCCACTA;motif=GGNNBVNY;coverage=167;IPDRatio=1.53;id=GGNNBVNY
gi|68566501|gb|CP000077.1| Sulfolobus acidocaldarius DSM 639, complete genome	kinModCall	modified_base	32652	32652	27	+	.	coverage=147;context=AAGAATGGAATGGGTGACTGGAAGATTTCTGAGCCCACTAA;IPDRatio=1.52
gi|68566501|gb|CP000077.1| Sulfolobus acidocaldarius DSM 639, complete genome	kinModCall	modified_base	32662	32662	27	+	.	coverage=162;context=TGGGTGACTGGAAGATTTCTGAGCCCACTAAAAAACCAGAG;IPDRatio=1.51
gi|68566501|gb|CP000077.1| Sulfolobus acidocaldarius DSM 639, complete genome	kinModCall	modified_base	32664	32664	49	+	.	coverage=163;context=GGTGACTGGAAGATTTCTGAGCCCACTAAAAAACCAGAGAG;IPDRatio=1.97
gi|68566501|gb|CP000077.1| Sulfolobus acidocaldarius DSM 639, complete genome	kinModCall	modified_base	32668	32668	21	-	.	coverage=169;context=CTCACTCTCTGGTTTTTTAGTGGGCTCAGAAATCTTCCAGT;IPDRatio=1.40
gi|68566501|gb|CP000077.1| Sulfolobus acidocaldarius DSM 639, complete genome	kinModCall	modified_base	32669	32669	27	-	.	coverage=180;context=GCTCACTCTCTGGTTTTTTAGTGGGCTCAGAAATCTTCCAG;IPDRatio=1.60
gi|68566501|gb|CP000077.1| Sulfolobus acidocaldarius DSM 639, complete genome	kinModCall	modified_base	32670	32670	23	+	.	coverage=176;context=TGGAAGATTTCTGAGCCCACTAAAAAACCAGAGAGTGAGCA;IPDRatio=1.46
gi|68566501|gb|CP000077.1| Sulfolobus acidocaldarius DSM 639, complete genome	kinModCall	modified_base	32670	32670	33	-	.	coverage=191;context=TGCTCACTCTCTGGTTTTTTAGTGGGCTCAGAAATCTTCCA;IPDRatio=1.60
gi|68566501|gb|CP000077.1| Sulfolobus acidocaldarius DSM 639, complete genome	kinModCall	modified_base	32683	32683	28	+	.	coverage=176;context=AGCCCACTAAAAAACCAGAGAGTGAGCATGCTATAGATGCC;IPDRatio=1.60
gi|68566501|gb|CP000077.1| Sulfolobus acidocaldarius DSM 639, complete genome	kinModCall	.	32751	32751	6	+	.	context=GGAGAGCTTGAAATCCTTGCGGTTTCACCTTTAACAAATCT;motif=GGNNBVNY;coverage=184;IPDRatio=1.11;id=GGNNBVNY
gi|68566501|gb|CP000077.1| Sulfolobus acidocaldarius DSM 639, complete genome	kinModCall	modified_base	32777	32777	35	+	.	coverage=184;context=ACCTTTAACAAATCTGGCTCTTGCATATCTAAAAGACCATG;IPDRatio=1.58
gi|68566501|gb|CP000077.1| Sulfolobus acidocaldarius DSM 639, complete genome	kinModCall	modified_base	32816	32816	24	+	.	context=TGATTTGGTGAAAAGAATTAGGAAGGTTTGGATAATGGGTG;motif=GGNNBVNY;coverage=186;IPDRatio=1.45;id=GGNNBVNY
gi|68566501|gb|CP000077.1| Sulfolobus acidocaldarius DSM 639, complete genome	kinModCall	modified_base	32818	32818	22	-	.	coverage=187;context=CCCACCCATTATCCAAACCTTCCTAATTCTTTTCACCAAAT;IPDRatio=1.42
gi|68566501|gb|CP000077.1| Sulfolobus acidocaldarius DSM 639, complete genome	kinModCall	modified_base	32832	32832	42	+	.	coverage=179;context=ATTAGGAAGGTTTGGATAATGGGTGGGGCATTTTCCAAGGG;IPDRatio=1.68
gi|68566501|gb|CP000077.1| Sulfolobus acidocaldarius DSM 639, complete genome	kinModCall	.	32833	32833	5	+	.	context=TTAGGAAGGTTTGGATAATGGGTGGGGCATTTTCCAAGGGC;motif=GGNNBVNY;coverage=177;IPDRatio=1.072;id=GGNNBVNY
gi|68566501|gb|CP000077.1| Sulfolobus acidocaldarius DSM 639, complete genome	kinModCall	modified_base	32836	32836	30	+	.	context=GGAAGGTTTGGATAATGGGTGGGGCATTTTCCAAGGGCAAT;motif=GGNNBVNY;coverage=179;IPDRatio=1.56;id=GGNNBVNY
gi|68566501|gb|CP000077.1| Sulfolobus acidocaldarius DSM 639, complete genome	kinModCall	modified_base	32838	32838	43	+	.	coverage=171;context=AAGGTTTGGATAATGGGTGGGGCATTTTCCAAGGGCAATAC;IPDRatio=1.96
gi|68566501|gb|CP000077.1| Sulfolobus acidocaldarius DSM 639, complete genome	kinModCall	m4C	32839	32839	68	-	.	context=AGTATTGCCCTTGGAAAATGCCCCACCCATTATCCAAACCT;fracLow=0.500;coverage=195;IPDRatio=2.00;fracUp=0.791;frac=0.654;identificationQv=42
gi|68566501|gb|CP000077.1| Sulfolobus acidocaldarius DSM 639, complete genome	kinModCall	modified_base	32851	32851	31	+	.	coverage=182;context=TGGGTGGGGCATTTTCCAAGGGCAATACTACTCCCCTAGCA;IPDRatio=1.64
gi|68566501|gb|CP000077.1| Sulfolobus acidocaldarius DSM 639, complete genome	kinModCall	modified_base	32864	32864	38	-	.	context=AGAAGTTAAACTCTGCTAGGGGAGTAGTATTGCCCTTGGAA;motif=GGNNBVNY;coverage=175;IPDRatio=1.85;id=GGNNBVNY
gi|68566501|gb|CP000077.1| Sulfolobus acidocaldarius DSM 639, complete genome	kinModCall	modified_base	32865	32865	25	-	.	coverage=188;context=CAGAAGTTAAACTCTGCTAGGGGAGTAGTATTGCCCTTGGA;IPDRatio=1.52
gi|68566501|gb|CP000077.1| Sulfolobus acidocaldarius DSM 639, complete genome	kinModCall	modified_base	32867	32867	26	-	.	coverage=202;context=CCCAGAAGTTAAACTCTGCTAGGGGAGTAGTATTGCCCTTG;IPDRatio=1.55
gi|68566501|gb|CP000077.1| Sulfolobus acidocaldarius DSM 639, complete genome	kinModCall	modified_base	32870	32870	25	+	.	coverage=195;context=GGGCAATACTACTCCCCTAGCAGAGTTTAACTTCTGGGTTG;IPDRatio=1.44
gi|68566501|gb|CP000077.1| Sulfolobus acidocaldarius DSM 639, complete genome	kinModCall	modified_base	32881	32881	47	+	.	coverage=197;context=CTCCCCTAGCAGAGTTTAACTTCTGGGTTGATCCTGAGGCT;IPDRatio=1.78
gi|68566501|gb|CP000077.1| Sulfolobus acidocaldarius DSM 639, complete genome	kinModCall	.	32885	32885	10	+	.	context=CCTAGCAGAGTTTAACTTCTGGGTTGATCCTGAGGCTGCAA;motif=GGNNBVNY;coverage=194;IPDRatio=1.167;id=GGNNBVNY
gi|68566501|gb|CP000077.1| Sulfolobus acidocaldarius DSM 639, complete genome	kinModCall	.	32886	32886	0	+	.	context=CTAGCAGAGTTTAACTTCTGGGTTGATCCTGAGGCTGCAAA;motif=GGNNBVNY;coverage=178;IPDRatio=0.79;id=GGNNBVNY
gi|68566501|gb|CP000077.1| Sulfolobus acidocaldarius DSM 639, complete genome	kinModCall	modified_base	32891	32891	26	+	.	coverage=191;context=AGAGTTTAACTTCTGGGTTGATCCTGAGGCTGCAAATATCG;IPDRatio=1.42
gi|68566501|gb|CP000077.1| Sulfolobus acidocaldarius DSM 639, complete genome	kinModCall	.	32894	32894	4	-	.	context=CTACGATATTTGCAGCCTCAGGATCAACCCAGAAGTTAAAC;motif=GGNNBVNY;coverage=196;IPDRatio=1.02;id=GGNNBVNY
gi|68566501|gb|CP000077.1| Sulfolobus acidocaldarius DSM 639, complete genome	kinModCall	modified_base	32895	32895	27	+	.	coverage=195;context=TTTAACTTCTGGGTTGATCCTGAGGCTGCAAATATCGTAGT;IPDRatio=1.47
gi|68566501|gb|CP000077.1| Sulfolobus acidocaldarius DSM 639, complete genome	kinModCall	.	32924	32924	15	+	.	context=AAATATCGTAGTTTCAGCTGGGTTTGATATAACAGTGGTAC;motif=GGNNBVNY;coverage=185;IPDRatio=1.281;id=GGNNBVNY
gi|68566501|gb|CP000077.1| Sulfolobus acidocaldarius DSM 639, complete genome	kinModCall	modified_base	32939	32939	29	-	.	coverage=202;context=CTGTTACTTCCCAGGGTACCACTGTTATATCAAACCCAGCT;IPDRatio=1.47
gi|68566501|gb|CP000077.1| Sulfolobus acidocaldarius DSM 639, complete genome	kinModCall	.	32940	32940	2	+	.	context=GCTGGGTTTGATATAACAGTGGTACCCTGGGAAGTAACAGA;motif=GGNNBVNY;coverage=185;IPDRatio=0.935;id=GGNNBVNY
gi|68566501|gb|CP000077.1| Sulfolobus acidocaldarius DSM 639, complete genome	kinModCall	modified_base	32941	32941	22	-	.	coverage=204;context=CTCTGTTACTTCCCAGGGTACCACTGTTATATCAAACCCAG;IPDRatio=1.42
gi|68566501|gb|CP000077.1| Sulfolobus acidocaldarius DSM 639, complete genome	kinModCall	.	32945	32945	4	-	.	context=ACTCCTCTGTTACTTCCCAGGGTACCACTGTTATATCAAAC;motif=GGNNBVNY;coverage=186;IPDRatio=1.045;id=GGNNBVNY
gi|68566501|gb|CP000077.1| Sulfolobus acidocaldarius DSM 639, complete genome	kinModCall	modified_base	32952	32952	21	+	.	coverage=188;context=ATAACAGTGGTACCCTGGGAAGTAACAGAGGAGTCTGCAAC;IPDRatio=1.41
gi|68566501|gb|CP000077.1| Sulfolobus acidocaldarius DSM 639, complete genome	kinModCall	modified_base	32960	32960	22	-	.	coverage=193;context=CATAAATTGTTGCAGACTCCTCTGTTACTTCCCAGGGTACC;IPDRatio=1.38
gi|68566501|gb|CP000077.1| Sulfolobus acidocaldarius DSM 639, complete genome	kinModCall	modified_base	32963	32963	27	+	.	coverage=187;context=ACCCTGGGAAGTAACAGAGGAGTCTGCAACAATTTATGACA;IPDRatio=1.48
gi|68566501|gb|CP000077.1| Sulfolobus acidocaldarius DSM 639, complete genome	kinModCall	modified_base	32970	32970	22	-	.	coverage=179;context=CATTCATTGTCATAAATTGTTGCAGACTCCTCTGTTACTTC;IPDRatio=1.44
gi|68566501|gb|CP000077.1| Sulfolobus acidocaldarius DSM 639, complete genome	kinModCall	modified_base	32975	32975	25	+	.	coverage=194;context=AACAGAGGAGTCTGCAACAATTTATGACAATGAATGGGAAA;IPDRatio=1.48
gi|68566501|gb|CP000077.1| Sulfolobus acidocaldarius DSM 639, complete genome	kinModCall	modified_base	32976	32976	24	+	.	coverage=188;context=ACAGAGGAGTCTGCAACAATTTATGACAATGAATGGGAAAA;IPDRatio=1.48
gi|68566501|gb|CP000077.1| Sulfolobus acidocaldarius DSM 639, complete genome	kinModCall	modified_base	33000	33000	21	+	.	coverage=171;context=GACAATGAATGGGAAAAAATTGAAAAATTGGGAAATAGAAG;IPDRatio=1.42
gi|68566501|gb|CP000077.1| Sulfolobus acidocaldarius DSM 639, complete genome	kinModCall	modified_base	33009	33009	27	+	.	coverage=186;context=TGGGAAAAAATTGAAAAATTGGGAAATAGAAGGTCGGAGTT;IPDRatio=1.47
gi|68566501|gb|CP000077.1| Sulfolobus acidocaldarius DSM 639, complete genome	kinModCall	modified_base	33019	33019	43	+	.	coverage=170;context=TTGAAAAATTGGGAAATAGAAGGTCGGAGTTTTTTATAAAT;IPDRatio=1.73
gi|68566501|gb|CP000077.1| Sulfolobus acidocaldarius DSM 639, complete genome	kinModCall	modified_base	33025	33025	24	+	.	coverage=165;context=AATTGGGAAATAGAAGGTCGGAGTTTTTTATAAATGTAAAC;IPDRatio=1.47
gi|68566501|gb|CP000077.1| Sulfolobus acidocaldarius DSM 639, complete genome	kinModCall	modified_base	33048	33048	23	-	.	coverage=193;context=TTGGAATATTCCCGCAAAACCCTGTTTACATTTATAAAAAA;IPDRatio=1.40
gi|68566501|gb|CP000077.1| Sulfolobus acidocaldarius DSM 639, complete genome	kinModCall	modified_base	33049	33049	25	-	.	coverage=198;context=TTTGGAATATTCCCGCAAAACCCTGTTTACATTTATAAAAA;IPDRatio=1.42
gi|68566501|gb|CP000077.1| Sulfolobus acidocaldarius DSM 639, complete genome	kinModCall	modified_base	33055	33055	34	+	.	coverage=187;context=TAAATGTAAACAGGGTTTTGCGGGAATATTCCAAATCTGTG;IPDRatio=1.99
gi|68566501|gb|CP000077.1| Sulfolobus acidocaldarius DSM 639, complete genome	kinModCall	modified_base	33056	33056	42	+	.	coverage=181;context=AAATGTAAACAGGGTTTTGCGGGAATATTCCAAATCTGTGG;IPDRatio=1.98
gi|68566501|gb|CP000077.1| Sulfolobus acidocaldarius DSM 639, complete genome	kinModCall	.	33057	33057	9	+	.	context=AATGTAAACAGGGTTTTGCGGGAATATTCCAAATCTGTGGG;motif=GGNNBVNY;coverage=180;IPDRatio=1.169;id=GGNNBVNY
gi|68566501|gb|CP000077.1| Sulfolobus acidocaldarius DSM 639, complete genome	kinModCall	.	33066	33066	10	-	.	context=CCTTTAGATCCCACAGATTTGGAATATTCCCGCAAAACCCT;motif=GGNNBVNY;coverage=199;IPDRatio=1.202;id=GGNNBVNY
gi|68566501|gb|CP000077.1| Sulfolobus acidocaldarius DSM 639, complete genome	kinModCall	modified_base	33074	33074	21	+	.	coverage=182;context=GCGGGAATATTCCAAATCTGTGGGATCTAAAGGGAGTGTTC;IPDRatio=1.39
gi|68566501|gb|CP000077.1| Sulfolobus acidocaldarius DSM 639, complete genome	kinModCall	m6A	33078	33078	80	+	.	context=GAATATTCCAAATCTGTGGGATCTAAAGGGAGTGTTCATCC;fracLow=0.270;motif=GGATCY;coverage=190;IPDRatio=2.16;id=GGATCY;fracUp=0.530;frac=0.400;identificationQv=26
gi|68566501|gb|CP000077.1| Sulfolobus acidocaldarius DSM 639, complete genome	kinModCall	m6A	33079	33079	93	-	.	context=TGGATGAACACTCCCTTTAGATCCCACAGATTTGGAATATT;fracLow=0.255;motif=AGATCC;coverage=194;IPDRatio=2.38;id=AGATCC;fracUp=0.478;frac=0.376;identificationQv=51
gi|68566501|gb|CP000077.1| Sulfolobus acidocaldarius DSM 639, complete genome	kinModCall	m6A	33081	33081	28	-	.	context=TCTGGATGAACACTCCCTTTAGATCCCACAGATTTGGAATA;fracLow=0.190;coverage=196;IPDRatio=1.50;fracUp=0.401;frac=0.291;identificationQv=26
gi|68566501|gb|CP000077.1| Sulfolobus acidocaldarius DSM 639, complete genome	kinModCall	modified_base	33085	33085	23	+	.	coverage=186;context=CCAAATCTGTGGGATCTAAAGGGAGTGTTCATCCAGACTCT;IPDRatio=1.48
gi|68566501|gb|CP000077.1| Sulfolobus acidocaldarius DSM 639, complete genome	kinModCall	modified_base	33086	33086	23	+	.	context=CAAATCTGTGGGATCTAAAGGGAGTGTTCATCCAGACTCTT;motif=GGNNBVNY;coverage=176;IPDRatio=1.47;id=GGNNBVNY
gi|68566501|gb|CP000077.1| Sulfolobus acidocaldarius DSM 639, complete genome	kinModCall	modified_base	33087	33087	26	+	.	coverage=128;context=AAATCTGTGGGATCTAAAGGGAGTGTTCATCCAGACTCTTT;IPDRatio=1.53
gi|68566501|gb|CP000077.1| Sulfolobus acidocaldarius DSM 639, complete genome	kinModCall	.	33098	33098	19	-	.	context=TTGAGACGGTTAAAGAGTCTGGATGAACACTCCCTTTAGAT;motif=GGNNBVNY;coverage=191;IPDRatio=1.393;id=GGNNBVNY
gi|68566501|gb|CP000077.1| Sulfolobus acidocaldarius DSM 639, complete genome	kinModCall	m6A	33192	33192	29	+	.	context=GAGACATGTTCCGATTCAAGAGGGGCTATGCTAGTTGATTG;fracLow=0.091;coverage=196;IPDRatio=1.47;fracUp=0.312;frac=0.200;identificationQv=6
gi|68566501|gb|CP000077.1| Sulfolobus acidocaldarius DSM 639, complete genome	kinModCall	modified_base	33212	33212	31	+	.	context=AGGGGCTATGCTAGTTGATTGGTATAACCAGTTTAAGGATA;motif=GGNNBVNY;coverage=193;IPDRatio=1.65;id=GGNNBVNY
gi|68566501|gb|CP000077.1| Sulfolobus acidocaldarius DSM 639, complete genome	kinModCall	modified_base	33292	33292	24	+	.	coverage=192;context=AGTTTAAGCAATACCTTTTTGATTATCTTTCCCGAGCTTAG;IPDRatio=1.41
gi|68566501|gb|CP000077.1| Sulfolobus acidocaldarius DSM 639, complete genome	kinModCall	modified_base	33323	33323	21	+	.	coverage=192;context=CCGAGCTTAGAACAATTCGCTACAGTGACTATGTTTAGGCT;IPDRatio=1.43
gi|68566501|gb|CP000077.1| Sulfolobus acidocaldarius DSM 639, complete genome	kinModCall	m4C	33325	33325	70	+	.	context=GAGCTTAGAACAATTCGCTACAGTGACTATGTTTAGGCTTT;fracLow=0.425;coverage=199;IPDRatio=1.98;fracUp=0.715;frac=0.572;identificationQv=24
gi|68566501|gb|CP000077.1| Sulfolobus acidocaldarius DSM 639, complete genome	kinModCall	modified_base	33340	33340	21	-	.	coverage=191;context=AAGGAATTGATGTGAAAAGCCTAAACATAGTCACTGTAGCG;IPDRatio=1.39
gi|68566501|gb|CP000077.1| Sulfolobus acidocaldarius DSM 639, complete genome	kinModCall	m4C	33341	33341	28	-	.	context=AAAGGAATTGATGTGAAAAGCCTAAACATAGTCACTGTAGC;fracLow=0.293;coverage=200;IPDRatio=1.50;fracUp=0.580;frac=0.447;identificationQv=4
gi|68566501|gb|CP000077.1| Sulfolobus acidocaldarius DSM 639, complete genome	kinModCall	modified_base	33382	33382	22	-	.	coverage=162;context=TCGATATTAATCTTGACCAGGTATATAAACAATTAATTGAA;IPDRatio=1.57
gi|68566501|gb|CP000077.1| Sulfolobus acidocaldarius DSM 639, complete genome	kinModCall	modified_base	33383	33383	38	-	.	context=GTCGATATTAATCTTGACCAGGTATATAAACAATTAATTGA;motif=GGKRTANND;coverage=200;IPDRatio=1.72;id=GGKRTANND
gi|68566501|gb|CP000077.1| Sulfolobus acidocaldarius DSM 639, complete genome	kinModCall	modified_base	33385	33385	50	+	.	coverage=193;context=AATTAATTGTTTATATACCTGGTCAAGATTAATATCGACGT;IPDRatio=1.81
gi|68566501|gb|CP000077.1| Sulfolobus acidocaldarius DSM 639, complete genome	kinModCall	modified_base	33422	33422	70	+	.	context=ACGTCAATTATTGTATTTAGATCCTCACAATAAACATTTAC;motif=AGATCC;coverage=192;IPDRatio=2.06;id=AGATCC
gi|68566501|gb|CP000077.1| Sulfolobus acidocaldarius DSM 639, complete genome	kinModCall	m6A	33423	33423	127	-	.	context=CGTAAATGTTTATTGTGAGGATCTAAATACAATAATTGACG;fracLow=0.418;motif=GGATCY;coverage=200;IPDRatio=2.65;id=GGATCY;fracUp=0.637;frac=0.522;identificationQv=61
gi|68566501|gb|CP000077.1| Sulfolobus acidocaldarius DSM 639, complete genome	kinModCall	m6A	33447	33447	78	+	.	context=CACAATAAACATTTACGTGCAGGTCCCTCTTCATTTCGTAC;fracLow=0.477;coverage=199;IPDRatio=2.24;fracUp=0.729;frac=0.590;identificationQv=41
gi|68566501|gb|CP000077.1| Sulfolobus acidocaldarius DSM 639, complete genome	kinModCall	modified_base	33448	33448	23	+	.	context=ACAATAAACATTTACGTGCAGGTCCCTCTTCATTTCGTACC;motif=GGNNBVNY;coverage=190;IPDRatio=1.44;id=GGNNBVNY
gi|68566501|gb|CP000077.1| Sulfolobus acidocaldarius DSM 639, complete genome	kinModCall	modified_base	33479	33479	88	+	.	coverage=201;context=ATTTCGTACCAAGTAACTCCTCCTACCTCAAAGGAGTTCAA;IPDRatio=2.30
gi|68566501|gb|CP000077.1| Sulfolobus acidocaldarius DSM 639, complete genome	kinModCall	.	33481	33481	1	-	.	context=TATTGAACTCCTTTGAGGTAGGAGGAGTTACTTGGTACGAA;motif=GGNNBVNY;coverage=199;IPDRatio=0.886;id=GGNNBVNY
gi|68566501|gb|CP000077.1| Sulfolobus acidocaldarius DSM 639, complete genome	kinModCall	modified_base	33484	33484	25	-	.	coverage=158;context=GTCTATTGAACTCCTTTGAGGTAGGAGGAGTTACTTGGTAC;IPDRatio=1.44
gi|68566501|gb|CP000077.1| Sulfolobus acidocaldarius DSM 639, complete genome	kinModCall	modified_base	33490	33490	23	+	.	coverage=187;context=AGTAACTCCTCCTACCTCAAAGGAGTTCAATAGACCAGCCT;IPDRatio=1.47
gi|68566501|gb|CP000077.1| Sulfolobus acidocaldarius DSM 639, complete genome	kinModCall	modified_base	33491	33491	21	+	.	coverage=195;context=GTAACTCCTCCTACCTCAAAGGAGTTCAATAGACCAGCCTT;IPDRatio=1.39
gi|68566501|gb|CP000077.1| Sulfolobus acidocaldarius DSM 639, complete genome	kinModCall	.	33505	33505	11	-	.	context=TAAATGCCCTAGAAAAGGCTGGTCTATTGAACTCCTTTGAG;motif=GGNNBVNY;coverage=199;IPDRatio=1.217;id=GGNNBVNY
gi|68566501|gb|CP000077.1| Sulfolobus acidocaldarius DSM 639, complete genome	kinModCall	modified_base	33509	33509	29	-	.	context=ACGTTAAATGCCCTAGAAAAGGCTGGTCTATTGAACTCCTT;motif=GGNNBVNY;coverage=193;IPDRatio=1.59;id=GGNNBVNY
gi|68566501|gb|CP000077.1| Sulfolobus acidocaldarius DSM 639, complete genome	kinModCall	modified_base	33540	33540	28	+	.	coverage=193;context=CATTTAACGTATTGTAAACTGTCGATAAGCTTATTGTCGGT;IPDRatio=1.46
gi|68566501|gb|CP000077.1| Sulfolobus acidocaldarius DSM 639, complete genome	kinModCall	modified_base	33579	33579	33	+	.	coverage=191;context=GTTCTATTTTTTTCAATTCGTTGTAAATCTGCTCTCCATTG;IPDRatio=1.56
gi|68566501|gb|CP000077.1| Sulfolobus acidocaldarius DSM 639, complete genome	kinModCall	modified_base	33589	33589	38	+	.	coverage=188;context=TTTCAATTCGTTGTAAATCTGCTCTCCATTGAAATGTCCTC;IPDRatio=1.63
gi|68566501|gb|CP000077.1| Sulfolobus acidocaldarius DSM 639, complete genome	kinModCall	.	33616	33616	2	+	.	context=ATTGAAATGTCCTCCATTATGGACTAGTTTAAGTATTGATA;motif=GGNNBVNY;coverage=197;IPDRatio=0.957;id=GGNNBVNY
gi|68566501|gb|CP000077.1| Sulfolobus acidocaldarius DSM 639, complete genome	kinModCall	modified_base	33645	33645	22	+	.	context=TAAGTATTGATATTCTTTGTGGGGTCGCTTTCAATCCGTGT;motif=GGNNBVNY;coverage=201;IPDRatio=1.45;id=GGNNBVNY
gi|68566501|gb|CP000077.1| Sulfolobus acidocaldarius DSM 639, complete genome	kinModCall	.	33646	33646	6	+	.	context=AAGTATTGATATTCTTTGTGGGGTCGCTTTCAATCCGTGTG;motif=GGNNBVNY;coverage=193;IPDRatio=1.125;id=GGNNBVNY
gi|68566501|gb|CP000077.1| Sulfolobus acidocaldarius DSM 639, complete genome	kinModCall	.	33647	33647	4	+	.	context=AGTATTGATATTCTTTGTGGGGTCGCTTTCAATCCGTGTGT;motif=GGNNBVNY;coverage=183;IPDRatio=1.041;id=GGNNBVNY
gi|68566501|gb|CP000077.1| Sulfolobus acidocaldarius DSM 639, complete genome	kinModCall	modified_base	33648	33648	33	-	.	coverage=197;context=AACACACGGATTGAAAGCGACCCCACAAAGAATATCAATAC;IPDRatio=1.54
gi|68566501|gb|CP000077.1| Sulfolobus acidocaldarius DSM 639, complete genome	kinModCall	modified_base	33652	33652	21	+	.	coverage=200;context=TGATATTCTTTGTGGGGTCGCTTTCAATCCGTGTGTTCTCA;IPDRatio=1.36
gi|68566501|gb|CP000077.1| Sulfolobus acidocaldarius DSM 639, complete genome	kinModCall	modified_base	33724	33724	25	+	.	coverage=199;context=ATATAGGAACTCCGTAGAATTTAAAATTATTTTTTTCTCGG;IPDRatio=1.41
gi|68566501|gb|CP000077.1| Sulfolobus acidocaldarius DSM 639, complete genome	kinModCall	modified_base	33793	33793	26	+	.	coverage=199;context=AGTGATTTCAAATGTTTATTGGATAATATTTTATTTCAATA;IPDRatio=1.48
gi|68566501|gb|CP000077.1| Sulfolobus acidocaldarius DSM 639, complete genome	kinModCall	modified_base	33806	33806	23	+	.	coverage=194;context=GTTTATTGGATAATATTTTATTTCAATATAATACTCTATGT;IPDRatio=1.40
gi|68566501|gb|CP000077.1| Sulfolobus acidocaldarius DSM 639, complete genome	kinModCall	modified_base	33807	33807	31	+	.	coverage=195;context=TTTATTGGATAATATTTTATTTCAATATAATACTCTATGTA;IPDRatio=1.55
gi|68566501|gb|CP000077.1| Sulfolobus acidocaldarius DSM 639, complete genome	kinModCall	modified_base	33831	33831	44	-	.	coverage=196;context=TGAAACTGTGAATTCTTAGAGGTTTACATAGAGTATTATAT;IPDRatio=1.80
gi|68566501|gb|CP000077.1| Sulfolobus acidocaldarius DSM 639, complete genome	kinModCall	modified_base	33881	33881	24	-	.	coverage=187;context=CCTAGATTATATCAGTTGTTTTTATATATAAAAAATCATGA;IPDRatio=1.46
gi|68566501|gb|CP000077.1| Sulfolobus acidocaldarius DSM 639, complete genome	kinModCall	modified_base	33962	33962	22	+	.	coverage=187;context=AATATATTTAATTTAACTTTTTGTTTATTAAAAAATCTAAA;IPDRatio=1.41
gi|68566501|gb|CP000077.1| Sulfolobus acidocaldarius DSM 639, complete genome	kinModCall	modified_base	33964	33964	27	+	.	coverage=191;context=TATATTTAATTTAACTTTTTGTTTATTAAAAAATCTAAAAT;IPDRatio=1.44
gi|68566501|gb|CP000077.1| Sulfolobus acidocaldarius DSM 639, complete genome	kinModCall	modified_base	33996	33996	22	-	.	coverage=193;context=CCTTTGTTTTTTAGTATAGTGTATACTCATAGATTTTAGAT;IPDRatio=1.69
gi|68566501|gb|CP000077.1| Sulfolobus acidocaldarius DSM 639, complete genome	kinModCall	modified_base	34023	34023	26	+	.	coverage=190;context=CTAAAAAACAAAGGTTTTGAGACTATTAGACTTTGATATGA;IPDRatio=1.46
gi|68566501|gb|CP000077.1| Sulfolobus acidocaldarius DSM 639, complete genome	kinModCall	modified_base	34042	34042	23	+	.	coverage=197;context=AGACTATTAGACTTTGATATGAAAATCACATGAATATGGAT;IPDRatio=1.42
gi|68566501|gb|CP000077.1| Sulfolobus acidocaldarius DSM 639, complete genome	kinModCall	modified_base	34066	34066	36	+	.	coverage=178;context=ATCACATGAATATGGATTTAAGGTAAAAGCTATTTTTCAGG;IPDRatio=1.68
gi|68566501|gb|CP000077.1| Sulfolobus acidocaldarius DSM 639, complete genome	kinModCall	m4C	34075	34075	44	+	.	context=ATATGGATTTAAGGTAAAAGCTATTTTTCAGGGAAGGAATT;fracLow=0.281;coverage=183;IPDRatio=1.69;fracUp=0.582;frac=0.455;identificationQv=16
gi|68566501|gb|CP000077.1| Sulfolobus acidocaldarius DSM 639, complete genome	kinModCall	modified_base	34084	34084	33	+	.	coverage=186;context=TAAGGTAAAAGCTATTTTTCAGGGAAGGAATTATTTTCCTT;IPDRatio=1.58
gi|68566501|gb|CP000077.1| Sulfolobus acidocaldarius DSM 639, complete genome	kinModCall	modified_base	34085	34085	26	+	.	coverage=187;context=AAGGTAAAAGCTATTTTTCAGGGAAGGAATTATTTTCCTTA;IPDRatio=1.45
gi|68566501|gb|CP000077.1| Sulfolobus acidocaldarius DSM 639, complete genome	kinModCall	modified_base	34088	34088	32	+	.	coverage=187;context=GTAAAAGCTATTTTTCAGGGAAGGAATTATTTTCCTTAAAA;IPDRatio=1.55
gi|68566501|gb|CP000077.1| Sulfolobus acidocaldarius DSM 639, complete genome	kinModCall	m4C	34091	34091	30	-	.	context=AATTTTTAAGGAAAATAATTCCTTCCCTGAAAAATAGCTTT;fracLow=0.199;coverage=192;IPDRatio=1.50;fracUp=0.523;frac=0.350;identificationQv=4
gi|68566501|gb|CP000077.1| Sulfolobus acidocaldarius DSM 639, complete genome	kinModCall	modified_base	34095	34095	30	+	.	coverage=179;context=CTATTTTTCAGGGAAGGAATTATTTTCCTTAAAAATTACTA;IPDRatio=1.55
gi|68566501|gb|CP000077.1| Sulfolobus acidocaldarius DSM 639, complete genome	kinModCall	modified_base	34141	34141	26	-	.	coverage=180;context=TAATTTAGCACCATACCCTTTTTATTCTAGTTTTTGAATGA;IPDRatio=1.48
gi|68566501|gb|CP000077.1| Sulfolobus acidocaldarius DSM 639, complete genome	kinModCall	modified_base	34142	34142	27	-	.	coverage=178;context=TTAATTTAGCACCATACCCTTTTTATTCTAGTTTTTGAATG;IPDRatio=1.45
gi|68566501|gb|CP000077.1| Sulfolobus acidocaldarius DSM 639, complete genome	kinModCall	modified_base	34145	34145	39	+	.	context=TCAAAAACTAGAATAAAAAGGGTATGGTGCTAAATTAAGTA;motif=GGNNBVNY;coverage=174;IPDRatio=1.71;id=GGNNBVNY
gi|68566501|gb|CP000077.1| Sulfolobus acidocaldarius DSM 639, complete genome	kinModCall	modified_base	34146	34146	28	+	.	coverage=148;context=CAAAAACTAGAATAAAAAGGGTATGGTGCTAAATTAAGTAT;IPDRatio=1.78
gi|68566501|gb|CP000077.1| Sulfolobus acidocaldarius DSM 639, complete genome	kinModCall	modified_base	34147	34147	33	+	.	coverage=180;context=AAAAACTAGAATAAAAAGGGTATGGTGCTAAATTAAGTATA;IPDRatio=1.64
gi|68566501|gb|CP000077.1| Sulfolobus acidocaldarius DSM 639, complete genome	kinModCall	modified_base	34153	34153	24	+	.	coverage=177;context=TAGAATAAAAAGGGTATGGTGCTAAATTAAGTATATTTTAA;IPDRatio=1.46
gi|68566501|gb|CP000077.1| Sulfolobus acidocaldarius DSM 639, complete genome	kinModCall	modified_base	34173	34173	24	-	.	coverage=187;context=ATTTTATCAAAATACTACACTTAAAATATACTTAATTTAGC;IPDRatio=1.39
gi|68566501|gb|CP000077.1| Sulfolobus acidocaldarius DSM 639, complete genome	kinModCall	modified_base	34179	34179	22	+	.	coverage=173;context=TTAAGTATATTTTAAGTGTAGTATTTTGATAAAATATTTGT;IPDRatio=1.40
gi|68566501|gb|CP000077.1| Sulfolobus acidocaldarius DSM 639, complete genome	kinModCall	modified_base	34187	34187	26	+	.	coverage=180;context=ATTTTAAGTGTAGTATTTTGATAAAATATTTGTAATATTGG;IPDRatio=1.43
gi|68566501|gb|CP000077.1| Sulfolobus acidocaldarius DSM 639, complete genome	kinModCall	modified_base	34203	34203	31	-	.	coverage=181;context=GTCTCAGCCTTATATACCAATATTACAAATATTTTATCAAA;IPDRatio=1.52
gi|68566501|gb|CP000077.1| Sulfolobus acidocaldarius DSM 639, complete genome	kinModCall	modified_base	34205	34205	24	+	.	coverage=160;context=TGATAAAATATTTGTAATATTGGTATATAAGGCTGAGACGC;IPDRatio=1.44
gi|68566501|gb|CP000077.1| Sulfolobus acidocaldarius DSM 639, complete genome	kinModCall	modified_base	34206	34206	51	+	.	context=GATAAAATATTTGTAATATTGGTATATAAGGCTGAGACGCG;motif=GGKRTANND;coverage=179;IPDRatio=2.10;id=GGKRTANND
gi|68566501|gb|CP000077.1| Sulfolobus acidocaldarius DSM 639, complete genome	kinModCall	modified_base	34224	34224	23	-	.	coverage=183;context=CATCTAATATAATTATAACGCGTCTCAGCCTTATATACCAA;IPDRatio=1.43
gi|68566501|gb|CP000077.1| Sulfolobus acidocaldarius DSM 639, complete genome	kinModCall	.	34244	34244	11	+	.	context=GCGTTATAATTATATTAGATGGAGCGGTTCAGAGAACTTTT;motif=GGNNBVNY;coverage=185;IPDRatio=1.207;id=GGNNBVNY
gi|68566501|gb|CP000077.1| Sulfolobus acidocaldarius DSM 639, complete genome	kinModCall	m4C	34248	34248	34	+	.	context=TATAATTATATTAGATGGAGCGGTTCAGAGAACTTTTAATT;fracLow=0.266;coverage=184;IPDRatio=1.57;fracUp=0.603;frac=0.442;identificationQv=22
gi|68566501|gb|CP000077.1| Sulfolobus acidocaldarius DSM 639, complete genome	kinModCall	modified_base	34276	34276	27	+	.	coverage=187;context=AGAACTTTTAATTGATCTGTCTGTCTCACCTAAAATACAAA;IPDRatio=1.47
gi|68566501|gb|CP000077.1| Sulfolobus acidocaldarius DSM 639, complete genome	kinModCall	modified_base	34279	34279	44	+	.	coverage=184;context=ACTTTTAATTGATCTGTCTGTCTCACCTAAAATACAAAACT;IPDRatio=1.75
gi|68566501|gb|CP000077.1| Sulfolobus acidocaldarius DSM 639, complete genome	kinModCall	modified_base	34286	34286	21	-	.	coverage=186;context=TGCTCATAGTTTTGTATTTTAGGTGAGACAGACAGATCAAT;IPDRatio=1.39
gi|68566501|gb|CP000077.1| Sulfolobus acidocaldarius DSM 639, complete genome	kinModCall	modified_base	34299	34299	36	+	.	coverage=185;context=TCTCACCTAAAATACAAAACTATGAGCAAATAATTCAAGAA;IPDRatio=1.68
gi|68566501|gb|CP000077.1| Sulfolobus acidocaldarius DSM 639, complete genome	kinModCall	modified_base	34340	34340	30	+	.	coverage=185;context=GGAAACAGGAAAAAGTATTCTTGCGGTAACTTCTATGAAGG;IPDRatio=1.52
gi|68566501|gb|CP000077.1| Sulfolobus acidocaldarius DSM 639, complete genome	kinModCall	modified_base	34353	34353	33	+	.	coverage=180;context=AGTATTCTTGCGGTAACTTCTATGAAGGAAAATGCAGAAAA;IPDRatio=1.56
gi|68566501|gb|CP000077.1| Sulfolobus acidocaldarius DSM 639, complete genome	kinModCall	modified_base	34396	34396	30	-	.	coverage=171;context=TATTTGAAATCCATAATGCTGGTGCTTCTGAATTTACCAGA;IPDRatio=1.58
gi|68566501|gb|CP000077.1| Sulfolobus acidocaldarius DSM 639, complete genome	kinModCall	modified_base	34405	34405	24	+	.	coverage=177;context=TTCAGAAGCACCAGCATTATGGATTTCAAATAACGAGATGG;IPDRatio=1.43
gi|68566501|gb|CP000077.1| Sulfolobus acidocaldarius DSM 639, complete genome	kinModCall	.	34424	34424	8	+	.	context=TGGATTTCAAATAACGAGATGGACCCACATCCAATTTTATG;motif=GGNNBVNY;coverage=170;IPDRatio=1.13;id=GGNNBVNY
gi|68566501|gb|CP000077.1| Sulfolobus acidocaldarius DSM 639, complete genome	kinModCall	.	34428	34428	6	-	.	context=ATAACATAAAATTGGATGTGGGTCCATCTCGTTATTTGAAA;motif=GGNNBVNY;coverage=162;IPDRatio=1.118;id=GGNNBVNY
gi|68566501|gb|CP000077.1| Sulfolobus acidocaldarius DSM 639, complete genome	kinModCall	.	34429	34429	1	-	.	context=TATAACATAAAATTGGATGTGGGTCCATCTCGTTATTTGAA;motif=GGNNBVNY;coverage=171;IPDRatio=0.87;id=GGNNBVNY
gi|68566501|gb|CP000077.1| Sulfolobus acidocaldarius DSM 639, complete genome	kinModCall	modified_base	34434	34434	22	-	.	coverage=157;context=ACATATATAACATAAAATTGGATGTGGGTCCATCTCGTTAT;IPDRatio=1.40
gi|68566501|gb|CP000077.1| Sulfolobus acidocaldarius DSM 639, complete genome	kinModCall	modified_base	34435	34435	24	-	.	coverage=174;context=GACATATATAACATAAAATTGGATGTGGGTCCATCTCGTTA;IPDRatio=1.45
gi|68566501|gb|CP000077.1| Sulfolobus acidocaldarius DSM 639, complete genome	kinModCall	.	34490	34490	8	+	.	context=AGACAAGATGATAGTAGAAGGGTAGCCTTCGATCTGTTTGA;motif=GGNNBVNY;coverage=159;IPDRatio=1.16;id=GGNNBVNY
gi|68566501|gb|CP000077.1| Sulfolobus acidocaldarius DSM 639, complete genome	kinModCall	modified_base	34555	34555	23	+	.	coverage=182;context=AGGAGAACAAATAGAGAAGGAGTTAATAATTATGGATCAGA;IPDRatio=1.46
gi|68566501|gb|CP000077.1| Sulfolobus acidocaldarius DSM 639, complete genome	kinModCall	modified_base	34621	34621	21	+	.	coverage=179;context=TTACATCAGAAGACGAAGAGAGGAACTAATTCACTTACTTG;IPDRatio=1.45
gi|68566501|gb|CP000077.1| Sulfolobus acidocaldarius DSM 639, complete genome	kinModCall	modified_base	34683	34683	29	-	.	context=TTATTTTTTAAACAGTATTTGGATCAACAATTTACTTATAC;motif=GGNNBVNY;coverage=170;IPDRatio=1.67;id=GGNNBVNY
gi|68566501|gb|CP000077.1| Sulfolobus acidocaldarius DSM 639, complete genome	kinModCall	modified_base	34698	34698	22	-	.	coverage=173;context=GCAGAGGACCGACAATTATTTTTTAAACAGTATTTGGATCA;IPDRatio=1.43
gi|68566501|gb|CP000077.1| Sulfolobus acidocaldarius DSM 639, complete genome	kinModCall	.	34713	34713	4	-	.	context=GTCAGGTCGCTATGAGCAGAGGACCGACAATTATTTTTTAA;motif=GGNNBVNY;coverage=172;IPDRatio=1.036;id=GGNNBVNY
gi|68566501|gb|CP000077.1| Sulfolobus acidocaldarius DSM 639, complete genome	kinModCall	.	34738	34738	10	-	.	context=CAGGATCGCCTCTGCAAGTAGGACTGTCAGGTCGCTATGAG;motif=GGNNBVNY;coverage=173;IPDRatio=1.195;id=GGNNBVNY
gi|68566501|gb|CP000077.1| Sulfolobus acidocaldarius DSM 639, complete genome	kinModCall	.	34756	34756	19	-	.	context=TCACAAATAATTATTTGGCAGGATCGCCTCTGCAAGTAGGA;motif=GGNNBVNY;coverage=168;IPDRatio=1.348;id=GGNNBVNY
gi|68566501|gb|CP000077.1| Sulfolobus acidocaldarius DSM 639, complete genome	kinModCall	.	34760	34760	4	-	.	context=GTTTTCACAAATAATTATTTGGCAGGATCGCCTCTGCAAGT;motif=GGNNBVNY;coverage=167;IPDRatio=1.04;id=GGNNBVNY
gi|68566501|gb|CP000077.1| Sulfolobus acidocaldarius DSM 639, complete genome	kinModCall	m4C	34801	34801	133	-	.	context=GAAAAGACATAAGTTGGTGGCCTAGCCAATTTTATTAAGTA;fracLow=0.974;motif=GGCC;coverage=171;IPDRatio=2.75;id=GGCC;fracUp=1.000;frac=1.000;identificationQv=132
gi|68566501|gb|CP000077.1| Sulfolobus acidocaldarius DSM 639, complete genome	kinModCall	m4C	34802	34802	187	+	.	context=ACTTAATAAAATTGGCTAGGCCACCAACTTATGTCTTTTCT;fracLow=0.689;motif=GGCC;coverage=184;IPDRatio=4.27;id=GGCC;fracUp=1.000;frac=0.871;identificationQv=209
gi|68566501|gb|CP000077.1| Sulfolobus acidocaldarius DSM 639, complete genome	kinModCall	modified_base	34802	34802	32	-	.	coverage=125;context=AGAAAAGACATAAGTTGGTGGCCTAGCCAATTTTATTAAGT;IPDRatio=1.61
gi|68566501|gb|CP000077.1| Sulfolobus acidocaldarius DSM 639, complete genome	kinModCall	modified_base	34803	34803	22	-	.	context=AAGAAAAGACATAAGTTGGTGGCCTAGCCAATTTTATTAAG;motif=GGNNBVNY;coverage=174;IPDRatio=1.48;id=GGNNBVNY
gi|68566501|gb|CP000077.1| Sulfolobus acidocaldarius DSM 639, complete genome	kinModCall	m6A	34804	34804	24	+	.	context=TTAATAAAATTGGCTAGGCCACCAACTTATGTCTTTTCTTT;fracLow=0.175;coverage=184;IPDRatio=1.43;fracUp=0.407;frac=0.318;identificationQv=12
gi|68566501|gb|CP000077.1| Sulfolobus acidocaldarius DSM 639, complete genome	kinModCall	.	34806	34806	50	-	.	context=GAAAAGAAAAGACATAAGTTGGTGGCCTAGCCAATTTTATT;motif=GGNNBVNY;coverage=169;IPDRatio=1.884;id=GGNNBVNY
gi|68566501|gb|CP000077.1| Sulfolobus acidocaldarius DSM 639, complete genome	kinModCall	modified_base	34841	34841	23	-	.	coverage=173;context=GAGGATAGAGAGAGAATTTACAGCATTCTTGAGATGAAAAG;IPDRatio=1.42
gi|68566501|gb|CP000077.1| Sulfolobus acidocaldarius DSM 639, complete genome	kinModCall	modified_base	34864	34864	21	+	.	coverage=164;context=AATTCTCTCTCTATCCTCTTTACCAACCCTCACATCCTTAT;IPDRatio=1.40
gi|68566501|gb|CP000077.1| Sulfolobus acidocaldarius DSM 639, complete genome	kinModCall	.	34872	34872	12	-	.	context=AAAGGTTCATAAGGATGTGAGGGTTGGTAAAGAGGATAGAG;motif=GGNNBVNY;coverage=169;IPDRatio=1.237;id=GGNNBVNY
gi|68566501|gb|CP000077.1| Sulfolobus acidocaldarius DSM 639, complete genome	kinModCall	.	34913	34913	7	-	.	context=CTAAAACCCGTTTCTCTGAAGGGATATCCTTATCCGCTTAT;motif=GGNNBVNY;coverage=170;IPDRatio=1.154;id=GGNNBVNY
gi|68566501|gb|CP000077.1| Sulfolobus acidocaldarius DSM 639, complete genome	kinModCall	m4C	34960	34960	50	+	.	context=TAAATACTCAAATATTTTGTCGGCATTGAAGAAATCTAATC;fracLow=0.808;coverage=182;IPDRatio=1.91;fracUp=1.000;frac=1.000;identificationQv=20
gi|68566501|gb|CP000077.1| Sulfolobus acidocaldarius DSM 639, complete genome	kinModCall	modified_base	34979	34979	21	+	.	coverage=182;context=TCGGCATTGAAGAAATCTAATCTAAATAATCTTTCAGAAGG;IPDRatio=1.45
gi|68566501|gb|CP000077.1| Sulfolobus acidocaldarius DSM 639, complete genome	kinModCall	modified_base	35000	35000	26	+	.	coverage=182;context=CTAAATAATCTTTCAGAAGGTTCTAATCTTAAATTCGTAAA;IPDRatio=1.45
gi|68566501|gb|CP000077.1| Sulfolobus acidocaldarius DSM 639, complete genome	kinModCall	modified_base	35005	35005	23	-	.	coverage=167;context=ACTATTTTACGAATTTAAGATTAGAACCTTCTGAAAGATTA;IPDRatio=1.40
gi|68566501|gb|CP000077.1| Sulfolobus acidocaldarius DSM 639, complete genome	kinModCall	modified_base	35033	35033	28	+	.	coverage=185;context=TTCGTAAAATAGTAGTTTAAGCCTGATAACAATTTACTAGC;IPDRatio=1.48
gi|68566501|gb|CP000077.1| Sulfolobus acidocaldarius DSM 639, complete genome	kinModCall	modified_base	35052	35052	24	+	.	coverage=174;context=AGCCTGATAACAATTTACTAGCCTTCCTTGATAAAATGTAA;IPDRatio=1.47
gi|68566501|gb|CP000077.1| Sulfolobus acidocaldarius DSM 639, complete genome	kinModCall	modified_base	35057	35057	37	-	.	coverage=152;context=GAAAATTACATTTTATCAAGGAAGGCTAGTAAATTGTTATC;IPDRatio=1.78
gi|68566501|gb|CP000077.1| Sulfolobus acidocaldarius DSM 639, complete genome	kinModCall	modified_base	35058	35058	26	-	.	context=TGAAAATTACATTTTATCAAGGAAGGCTAGTAAATTGTTAT;motif=GGNNBVNY;coverage=173;IPDRatio=1.59;id=GGNNBVNY
gi|68566501|gb|CP000077.1| Sulfolobus acidocaldarius DSM 639, complete genome	kinModCall	modified_base	35080	35080	22	-	.	coverage=167;context=AGATTCTAGAAAAGAAAATAGATGAAAATTACATTTTATCA;IPDRatio=1.45
gi|68566501|gb|CP000077.1| Sulfolobus acidocaldarius DSM 639, complete genome	kinModCall	.	35156	35156	2	-	.	context=TCTAGTGATTTATTCAAACAGGCTTATTCCGATATAACTAT;motif=GGNNBVNY;coverage=171;IPDRatio=0.97;id=GGNNBVNY
gi|68566501|gb|CP000077.1| Sulfolobus acidocaldarius DSM 639, complete genome	kinModCall	modified_base	35172	35172	24	+	.	coverage=186;context=AAGCCTGTTTGAATAAATCACTAGACTTACTGTTCTTAGAG;IPDRatio=1.47
gi|68566501|gb|CP000077.1| Sulfolobus acidocaldarius DSM 639, complete genome	kinModCall	modified_base	35185	35185	34	+	.	coverage=175;context=TAAATCACTAGACTTACTGTTCTTAGAGATAAACAATAGTT;IPDRatio=1.62
gi|68566501|gb|CP000077.1| Sulfolobus acidocaldarius DSM 639, complete genome	kinModCall	modified_base	35189	35189	39	-	.	coverage=170;context=GATAAACTATTGTTTATCTCTAAGAACAGTAAGTCTAGTGA;IPDRatio=1.67
gi|68566501|gb|CP000077.1| Sulfolobus acidocaldarius DSM 639, complete genome	kinModCall	.	35260	35260	3	+	.	context=TAATTGATTTTCAGCAATAAGGAATCTTAACATGTTATCTT;motif=GGNNBVNY;coverage=183;IPDRatio=1.009;id=GGNNBVNY
gi|68566501|gb|CP000077.1| Sulfolobus acidocaldarius DSM 639, complete genome	kinModCall	modified_base	35264	35264	33	+	.	coverage=183;context=TGATTTTCAGCAATAAGGAATCTTAACATGTTATCTTCATC;IPDRatio=1.56
gi|68566501|gb|CP000077.1| Sulfolobus acidocaldarius DSM 639, complete genome	kinModCall	modified_base	35271	35271	25	-	.	coverage=164;context=AGAAAAAGATGAAGATAACATGTTAAGATTCCTTATTGCTG;IPDRatio=1.46
gi|68566501|gb|CP000077.1| Sulfolobus acidocaldarius DSM 639, complete genome	kinModCall	modified_base	35323	35323	21	+	.	coverage=183;context=TATCTTATCAATGCTAACTATATCATCTAATAAATCTACTT;IPDRatio=1.40
gi|68566501|gb|CP000077.1| Sulfolobus acidocaldarius DSM 639, complete genome	kinModCall	modified_base	35330	35330	26	-	.	coverage=166;context=GAATTGAAAGTAGATTTATTAGATGATATAGTTAGCATTGA;IPDRatio=1.53
gi|68566501|gb|CP000077.1| Sulfolobus acidocaldarius DSM 639, complete genome	kinModCall	modified_base	35470	35470	21	+	.	coverage=182;context=CATCAATAATTCTATTCTTTCCTTGGCGTAATTACCTGGAC;IPDRatio=1.38
gi|68566501|gb|CP000077.1| Sulfolobus acidocaldarius DSM 639, complete genome	kinModCall	.	35474	35474	15	+	.	context=AATAATTCTATTCTTTCCTTGGCGTAATTACCTGGACTAAA;motif=GGNNBVNY;coverage=183;IPDRatio=1.357;id=GGNNBVNY
gi|68566501|gb|CP000077.1| Sulfolobus acidocaldarius DSM 639, complete genome	kinModCall	modified_base	35516	35516	24	-	.	coverage=163;context=ATAAACGAAATAAATAGTGAGGGTAAGGTATTAGTTCATAT;IPDRatio=1.59
gi|68566501|gb|CP000077.1| Sulfolobus acidocaldarius DSM 639, complete genome	kinModCall	modified_base	35539	35539	21	+	.	coverage=176;context=ACTATTTATTTCGTTTATTCCTTCAAATACTATCGCTTTAG;IPDRatio=1.45
gi|68566501|gb|CP000077.1| Sulfolobus acidocaldarius DSM 639, complete genome	kinModCall	modified_base	35581	35581	21	-	.	context=GGGTTAAGGAAACGAGGCAAGGTGTCATATTTATAGTAAAT;motif=GGNNBVNY;coverage=164;IPDRatio=1.52;id=GGNNBVNY
gi|68566501|gb|CP000077.1| Sulfolobus acidocaldarius DSM 639, complete genome	kinModCall	m6A	35587	35587	43	-	.	context=GTATGTGGGTTAAGGAAACGAGGCAAGGTGTCATATTTATA;fracLow=0.416;coverage=171;IPDRatio=2.07;fracUp=0.697;frac=0.556;identificationQv=8
gi|68566501|gb|CP000077.1| Sulfolobus acidocaldarius DSM 639, complete genome	kinModCall	modified_base	35599	35599	22	-	.	coverage=136;context=CTATAGATGGAGGTATGTGGGTTAAGGAAACGAGGCAAGGT;IPDRatio=1.41
gi|68566501|gb|CP000077.1| Sulfolobus acidocaldarius DSM 639, complete genome	kinModCall	modified_base	35611	35611	21	-	.	coverage=169;context=AGAAGTTATTGGCTATAGATGGAGGTATGTGGGTTAAGGAA;IPDRatio=1.41
gi|68566501|gb|CP000077.1| Sulfolobus acidocaldarius DSM 639, complete genome	kinModCall	.	35667	35667	13	-	.	context=AAGTATTCTTAATGAACTGTGGATTAATTACTCTCCTGAAA;motif=GGNNBVNY;coverage=169;IPDRatio=1.274;id=GGNNBVNY
gi|68566501|gb|CP000077.1| Sulfolobus acidocaldarius DSM 639, complete genome	kinModCall	.	35723	35723	7	+	.	context=AATTCCTTGTGTATTGTATAGGAATCCCTCATTATTTTCTC;motif=GGNNBVNY;coverage=184;IPDRatio=1.118;id=GGNNBVNY
gi|68566501|gb|CP000077.1| Sulfolobus acidocaldarius DSM 639, complete genome	kinModCall	.	35729	35729	2	-	.	context=ATGAAGGAGAAAATAATGAGGGATTCCTATACAATACACAA;motif=GGNNBVNY;coverage=160;IPDRatio=0.958;id=GGNNBVNY
gi|68566501|gb|CP000077.1| Sulfolobus acidocaldarius DSM 639, complete genome	kinModCall	modified_base	35753	35753	26	+	.	coverage=174;context=ATTATTTTCTCCTTCATTTTGATTAGTTCTTCATATGCCTT;IPDRatio=1.46
gi|68566501|gb|CP000077.1| Sulfolobus acidocaldarius DSM 639, complete genome	kinModCall	.	35887	35887	11	+	.	context=GTGTGACTAAAATTATTTGAGGAACAATCTCTATGGCACTT;motif=GGNNBVNY;coverage=180;IPDRatio=1.234;id=GGNNBVNY
gi|68566501|gb|CP000077.1| Sulfolobus acidocaldarius DSM 639, complete genome	kinModCall	modified_base	35911	35911	26	-	.	coverage=167;context=AAAAGAACTAATAGATGTTATACGAAGTGCCATAGAGATTG;IPDRatio=1.50
gi|68566501|gb|CP000077.1| Sulfolobus acidocaldarius DSM 639, complete genome	kinModCall	modified_base	35918	35918	23	+	.	coverage=189;context=TATGGCACTTCGTATAACATCTATTAGTTCTTTTCTTCTAT;IPDRatio=1.43
gi|68566501|gb|CP000077.1| Sulfolobus acidocaldarius DSM 639, complete genome	kinModCall	modified_base	35940	35940	21	-	.	coverage=149;context=CCTACTGTAAATCTTGATGAGTATAGAAGAAAAGAACTAAT;IPDRatio=1.50
gi|68566501|gb|CP000077.1| Sulfolobus acidocaldarius DSM 639, complete genome	kinModCall	modified_base	35941	35941	21	-	.	coverage=160;context=ACCTACTGTAAATCTTGATGAGTATAGAAGAAAAGAACTAA;IPDRatio=1.56
gi|68566501|gb|CP000077.1| Sulfolobus acidocaldarius DSM 639, complete genome	kinModCall	modified_base	35942	35942	42	-	.	coverage=162;context=AACCTACTGTAAATCTTGATGAGTATAGAAGAAAAGAACTA;IPDRatio=1.70
gi|68566501|gb|CP000077.1| Sulfolobus acidocaldarius DSM 639, complete genome	kinModCall	.	35959	35959	19	+	.	context=ACTCATCAAGATTTACAGTAGGTTCATCAAGTATTAATGTG;motif=GGNNBVNY;coverage=189;IPDRatio=1.41;id=GGNNBVNY
gi|68566501|gb|CP000077.1| Sulfolobus acidocaldarius DSM 639, complete genome	kinModCall	modified_base	35983	35983	28	-	.	coverage=161;context=AAAAGCTCTTATGAATCAATTTTCCACATTAATACTTGATG;IPDRatio=1.47
gi|68566501|gb|CP000077.1| Sulfolobus acidocaldarius DSM 639, complete genome	kinModCall	modified_base	36015	36015	22	-	.	coverage=142;context=TCCATTGCGTTAGCATTGAGGTTAGCTATTGCAAAAGCTCT;IPDRatio=1.41
gi|68566501|gb|CP000077.1| Sulfolobus acidocaldarius DSM 639, complete genome	kinModCall	modified_base	36016	36016	30	-	.	coverage=158;context=TTCCATTGCGTTAGCATTGAGGTTAGCTATTGCAAAAGCTC;IPDRatio=1.57
gi|68566501|gb|CP000077.1| Sulfolobus acidocaldarius DSM 639, complete genome	kinModCall	modified_base	36026	36026	22	-	.	coverage=166;context=GTGAAAGAATTTCCATTGCGTTAGCATTGAGGTTAGCTATT;IPDRatio=1.43
gi|68566501|gb|CP000077.1| Sulfolobus acidocaldarius DSM 639, complete genome	kinModCall	modified_base	36041	36041	24	+	.	coverage=187;context=TGCTAACGCAATGGAAATTCTTTCACCACCACTTAATGCAT;IPDRatio=1.48
gi|68566501|gb|CP000077.1| Sulfolobus acidocaldarius DSM 639, complete genome	kinModCall	modified_base	36090	36090	21	+	.	coverage=186;context=ATTTTTTGACCAGACGCAGTATAAACATATAATTCAGATTT;IPDRatio=1.38
gi|68566501|gb|CP000077.1| Sulfolobus acidocaldarius DSM 639, complete genome	kinModCall	modified_base	36133	36133	24	+	.	coverage=182;context=CAACGAAATCAATCTCTACCGCTGAGAAAGATAAATCAAAT;IPDRatio=1.45
gi|68566501|gb|CP000077.1| Sulfolobus acidocaldarius DSM 639, complete genome	kinModCall	modified_base	36155	36155	21	+	.	coverage=164;context=TGAGAAAGATAAATCAAATTTGGCTATTACTTCGTTCACAT;IPDRatio=1.40
gi|68566501|gb|CP000077.1| Sulfolobus acidocaldarius DSM 639, complete genome	kinModCall	modified_base	36156	36156	36	+	.	coverage=181;context=GAGAAAGATAAATCAAATTTGGCTATTACTTCGTTCACATT;IPDRatio=1.59
gi|68566501|gb|CP000077.1| Sulfolobus acidocaldarius DSM 639, complete genome	kinModCall	modified_base	36241	36241	21	-	.	coverage=170;context=CAAGCTTCAAAAACTTAGGGAAGTGTTAGATAATAAGCACC;IPDRatio=1.50
gi|68566501|gb|CP000077.1| Sulfolobus acidocaldarius DSM 639, complete genome	kinModCall	.	36272	36272	1	+	.	context=TTGAAGCTTGCTTATCCCTAGGTTTAACTTACTTTCCTCAT;motif=GGNNBVNY;coverage=186;IPDRatio=0.883;id=GGNNBVNY
gi|68566501|gb|CP000077.1| Sulfolobus acidocaldarius DSM 639, complete genome	kinModCall	m4C	36287	36287	34	+	.	context=CCCTAGGTTTAACTTACTTTCCTCATTCATTTTATTTCTTA;fracLow=0.236;coverage=181;IPDRatio=1.60;fracUp=0.569;frac=0.407;identificationQv=14
gi|68566501|gb|CP000077.1| Sulfolobus acidocaldarius DSM 639, complete genome	kinModCall	m6A	36293	36293	26	-	.	context=AAGAATTAAGAAATAAAATGAATGAGGAAAGTAAGTTAAAC;fracLow=0.201;coverage=175;IPDRatio=1.54;fracUp=0.414;frac=0.296;identificationQv=9
gi|68566501|gb|CP000077.1| Sulfolobus acidocaldarius DSM 639, complete genome	kinModCall	modified_base	36364	36364	22	-	.	coverage=115;context=AGACAAAGGTAAAATAAAGGGAAGCTTAGAAGAAAAGATAA;IPDRatio=1.48
gi|68566501|gb|CP000077.1| Sulfolobus acidocaldarius DSM 639, complete genome	kinModCall	.	36365	36365	11	-	.	context=CAGACAAAGGTAAAATAAAGGGAAGCTTAGAAGAAAAGATA;motif=GGNNBVNY;coverage=157;IPDRatio=1.245;id=GGNNBVNY
gi|68566501|gb|CP000077.1| Sulfolobus acidocaldarius DSM 639, complete genome	kinModCall	modified_base	36383	36383	25	-	.	coverage=167;context=TTTTATCAGGTATTGAAGCAGACAAAGGTAAAATAAAGGGA;IPDRatio=1.50
gi|68566501|gb|CP000077.1| Sulfolobus acidocaldarius DSM 639, complete genome	kinModCall	m6A	36396	36396	49	-	.	context=AAACTTTCCAAGATTTTATCAGGTATTGAAGCAGACAAAGG;fracLow=0.261;coverage=175;IPDRatio=1.77;fracUp=0.543;frac=0.429;identificationQv=17
gi|68566501|gb|CP000077.1| Sulfolobus acidocaldarius DSM 639, complete genome	kinModCall	modified_base	36414	36414	27	-	.	coverage=165;context=TTAGAAGAGATTATAGACAAACTTTCCAAGATTTTATCAGG;IPDRatio=1.49
gi|68566501|gb|CP000077.1| Sulfolobus acidocaldarius DSM 639, complete genome	kinModCall	modified_base	36417	36417	44	+	.	coverage=182;context=GATAAAATCTTGGAAAGTTTGTCTATAATCTCTTCTAACTG;IPDRatio=1.67
gi|68566501|gb|CP000077.1| Sulfolobus acidocaldarius DSM 639, complete genome	kinModCall	modified_base	36429	36429	60	+	.	coverage=184;context=GAAAGTTTGTCTATAATCTCTTCTAACTGTTTATACCTTTT;IPDRatio=1.86
gi|68566501|gb|CP000077.1| Sulfolobus acidocaldarius DSM 639, complete genome	kinModCall	modified_base	36443	36443	23	-	.	coverage=170;context=TTGGATACAGTGAAAAAAGGTATAAACAGTTAGAAGAGATT;IPDRatio=1.44
gi|68566501|gb|CP000077.1| Sulfolobus acidocaldarius DSM 639, complete genome	kinModCall	modified_base	36444	36444	37	-	.	coverage=139;context=CTTGGATACAGTGAAAAAAGGTATAAACAGTTAGAAGAGAT;IPDRatio=1.63
gi|68566501|gb|CP000077.1| Sulfolobus acidocaldarius DSM 639, complete genome	kinModCall	m6A	36446	36446	63	-	.	context=AACTTGGATACAGTGAAAAAAGGTATAAACAGTTAGAAGAG;fracLow=0.377;coverage=151;IPDRatio=2.18;fracUp=0.644;frac=0.515;identificationQv=58
gi|68566501|gb|CP000077.1| Sulfolobus acidocaldarius DSM 639, complete genome	kinModCall	m4C	36487	36487	29	-	.	context=GTTAAAGGAAGAAGAAGATGCGTTACTTAACCGTATCAGCG;fracLow=0.439;coverage=176;IPDRatio=1.60;fracUp=0.816;frac=0.630;identificationQv=5
gi|68566501|gb|CP000077.1| Sulfolobus acidocaldarius DSM 639, complete genome	kinModCall	modified_base	36522	36522	22	-	.	context=ACAAGAATGAAAGGACTAAAGGAAGAGTATGAAAAGTTAAA;motif=GGNNBVNY;coverage=171;IPDRatio=1.51;id=GGNNBVNY
gi|68566501|gb|CP000077.1| Sulfolobus acidocaldarius DSM 639, complete genome	kinModCall	modified_base	36559	36559	24	-	.	coverage=174;context=ACTTAAAATAGAGTATGAGAGGTTAAAGGAAGAAATTACAA;IPDRatio=1.45
gi|68566501|gb|CP000077.1| Sulfolobus acidocaldarius DSM 639, complete genome	kinModCall	modified_base	36630	36630	28	-	.	coverage=178;context=CTGCCAGCTGATTTAAAATCCCTTGTCAGTCTGGAAGAGAG;IPDRatio=1.54
gi|68566501|gb|CP000077.1| Sulfolobus acidocaldarius DSM 639, complete genome	kinModCall	modified_base	36667	36667	38	+	.	coverage=190;context=GCAGAAATTGATATTTAGCCTTGTAATCATTATAACTCTTT;IPDRatio=1.67
gi|68566501|gb|CP000077.1| Sulfolobus acidocaldarius DSM 639, complete genome	kinModCall	.	36780	36780	18	-	.	context=GAGCTTATTGATTACCACGAGGAGTATCTTAAGAATTCTGA;motif=GGNNBVNY;coverage=181;IPDRatio=1.364;id=GGNNBVNY
gi|68566501|gb|CP000077.1| Sulfolobus acidocaldarius DSM 639, complete genome	kinModCall	modified_base	36781	36781	21	+	.	coverage=185;context=CAGAATTCTTAAGATACTCCTCGTGGTAATCAATAAGCTCT;IPDRatio=1.43
gi|68566501|gb|CP000077.1| Sulfolobus acidocaldarius DSM 639, complete genome	kinModCall	modified_base	36784	36784	25	+	.	coverage=188;context=AATTCTTAAGATACTCCTCGTGGTAATCAATAAGCTCTTTC;IPDRatio=1.60
gi|68566501|gb|CP000077.1| Sulfolobus acidocaldarius DSM 639, complete genome	kinModCall	modified_base	36831	36831	22	+	.	coverage=190;context=TCTGCTATATTCTCAAATTCTTGATGATATGATAAAAGTGA;IPDRatio=1.41
gi|68566501|gb|CP000077.1| Sulfolobus acidocaldarius DSM 639, complete genome	kinModCall	modified_base	36832	36832	32	+	.	coverage=170;context=CTGCTATATTCTCAAATTCTTGATGATATGATAAAAGTGAG;IPDRatio=1.59
gi|68566501|gb|CP000077.1| Sulfolobus acidocaldarius DSM 639, complete genome	kinModCall	modified_base	36864	36864	23	+	.	coverage=190;context=AAAAGTGAGAGGATTTCATTTTGTAACTTATTTTTCTCTTC;IPDRatio=1.43
gi|68566501|gb|CP000077.1| Sulfolobus acidocaldarius DSM 639, complete genome	kinModCall	modified_base	36888	36888	21	+	.	coverage=190;context=AACTTATTTTTCTCTTCCTCTAGTCGTTGTAACTCTTTGAG;IPDRatio=1.35
gi|68566501|gb|CP000077.1| Sulfolobus acidocaldarius DSM 639, complete genome	kinModCall	.	36926	36926	15	-	.	context=AGAAAAGGAGTAAAGAGAAAGGTATATATGAAGCTAAACTC;motif=GGKRTANND;coverage=177;IPDRatio=1.349;id=GGKRTANND
gi|68566501|gb|CP000077.1| Sulfolobus acidocaldarius DSM 639, complete genome	kinModCall	modified_base	36968	36968	22	+	.	coverage=186;context=CAACTCTAACTGTAATTTATTTCTAGTGGCTTCCAGCTCTT;IPDRatio=1.37
gi|68566501|gb|CP000077.1| Sulfolobus acidocaldarius DSM 639, complete genome	kinModCall	modified_base	37043	37043	25	+	.	coverage=179;context=AAGAGCAGTAATCTGTTTGTTTAGCTCAAGCAATTGTACTT;IPDRatio=1.46
gi|68566501|gb|CP000077.1| Sulfolobus acidocaldarius DSM 639, complete genome	kinModCall	modified_base	37076	37076	27	-	.	coverage=178;context=GTGAGCATAAAGCGAAAATCAGGGAGGAAATAAAAGTACAA;IPDRatio=1.48
gi|68566501|gb|CP000077.1| Sulfolobus acidocaldarius DSM 639, complete genome	kinModCall	.	37112	37112	4	-	.	context=ACGATAGATGCCCCATTTGTGGAAGACCTTTAGATAGTGAG;motif=GGNNBVNY;coverage=181;IPDRatio=1.033;id=GGNNBVNY
gi|68566501|gb|CP000077.1| Sulfolobus acidocaldarius DSM 639, complete genome	kinModCall	.	37119	37119	20	+	.	context=TCTAAAGGTCTTCCACAAATGGGGCATCTATCGTCTTCAAT;motif=GGNNBVNY;coverage=181;IPDRatio=1.459;id=GGNNBVNY
gi|68566501|gb|CP000077.1| Sulfolobus acidocaldarius DSM 639, complete genome	kinModCall	modified_base	37121	37121	50	+	.	coverage=166;context=TAAAGGTCTTCCACAAATGGGGCATCTATCGTCTTCAATTG;IPDRatio=2.18
gi|68566501|gb|CP000077.1| Sulfolobus acidocaldarius DSM 639, complete genome	kinModCall	modified_base	37122	37122	21	-	.	coverage=183;context=TCAATTGAAGACGATAGATGCCCCATTTGTGGAAGACCTTT;IPDRatio=1.41
gi|68566501|gb|CP000077.1| Sulfolobus acidocaldarius DSM 639, complete genome	kinModCall	modified_base	37164	37164	30	+	.	coverage=178;context=TTTAAATTATTGTAAATCTTGAGTGTCTGTTCCTTTCTTCC;IPDRatio=1.53
gi|68566501|gb|CP000077.1| Sulfolobus acidocaldarius DSM 639, complete genome	kinModCall	modified_base	37168	37168	27	+	.	coverage=180;context=AATTATTGTAAATCTTGAGTGTCTGTTCCTTTCTTCCATTT;IPDRatio=1.55
gi|68566501|gb|CP000077.1| Sulfolobus acidocaldarius DSM 639, complete genome	kinModCall	modified_base	37170	37170	32	-	.	coverage=174;context=CTAAATGGAAGAAAGGAACAGACACTCAAGATTTACAATAA;IPDRatio=1.57
gi|68566501|gb|CP000077.1| Sulfolobus acidocaldarius DSM 639, complete genome	kinModCall	modified_base	37183	37183	25	-	.	coverage=154;context=CAGAAGAGGAGACCTAAATGGAAGAAAGGAACAGACACTCA;IPDRatio=1.47
gi|68566501|gb|CP000077.1| Sulfolobus acidocaldarius DSM 639, complete genome	kinModCall	modified_base	37184	37184	24	-	.	coverage=183;context=ACAGAAGAGGAGACCTAAATGGAAGAAAGGAACAGACACTC;IPDRatio=1.43
gi|68566501|gb|CP000077.1| Sulfolobus acidocaldarius DSM 639, complete genome	kinModCall	modified_base	37187	37187	31	+	.	coverage=180;context=TGTCTGTTCCTTTCTTCCATTTAGGTCTCCTCTTCTGTCCA;IPDRatio=1.50
gi|68566501|gb|CP000077.1| Sulfolobus acidocaldarius DSM 639, complete genome	kinModCall	.	37190	37190	3	+	.	context=CTGTTCCTTTCTTCCATTTAGGTCTCCTCTTCTGTCCAAAA;motif=GGNNBVNY;coverage=183;IPDRatio=1.018;id=GGNNBVNY
gi|68566501|gb|CP000077.1| Sulfolobus acidocaldarius DSM 639, complete genome	kinModCall	modified_base	37389	37389	38	-	.	coverage=181;context=GAAAAGAGAAAGAAAGAGTTAGAAGAGAAAGAAAAACAATA;IPDRatio=1.69
gi|68566501|gb|CP000077.1| Sulfolobus acidocaldarius DSM 639, complete genome	kinModCall	modified_base	37437	37437	31	+	.	coverage=183;context=TCGTATTGTTTTTCTTTCTCTTCTAACTCTTTCTTTCTCTT;IPDRatio=1.51
gi|68566501|gb|CP000077.1| Sulfolobus acidocaldarius DSM 639, complete genome	kinModCall	modified_base	37455	37455	37	-	.	coverage=183;context=AGAAAGAAAGAGAAGTTGAAGAGAAAGAAAGAGTTAGAAGA;IPDRatio=1.73
gi|68566501|gb|CP000077.1| Sulfolobus acidocaldarius DSM 639, complete genome	kinModCall	modified_base	37460	37460	87	-	.	coverage=186;context=TAAAAAGAAAGAAAGAGAAGTTGAAGAGAAAGAAAGAGTTA;IPDRatio=3.42
gi|68566501|gb|CP000077.1| Sulfolobus acidocaldarius DSM 639, complete genome	kinModCall	modified_base	37461	37461	155	-	.	coverage=178;context=CTAAAAAGAAAGAAAGAGAAGTTGAAGAGAAAGAAAGAGTT;IPDRatio=9.36
gi|68566501|gb|CP000077.1| Sulfolobus acidocaldarius DSM 639, complete genome	kinModCall	modified_base	37462	37462	44	-	.	coverage=179;context=CCTAAAAAGAAAGAAAGAGAAGTTGAAGAGAAAGAAAGAGT;IPDRatio=2.20
gi|68566501|gb|CP000077.1| Sulfolobus acidocaldarius DSM 639, complete genome	kinModCall	modified_base	37464	37464	33	-	.	coverage=175;context=GACCTAAAAAGAAAGAAAGAGAAGTTGAAGAGAAAGAAAGA;IPDRatio=1.66
gi|68566501|gb|CP000077.1| Sulfolobus acidocaldarius DSM 639, complete genome	kinModCall	modified_base	37465	37465	25	+	.	coverage=182;context=CTTTCTTTCTCTTCAACTTCTCTTTCTTTCTTTTTAGGTCA;IPDRatio=1.49
gi|68566501|gb|CP000077.1| Sulfolobus acidocaldarius DSM 639, complete genome	kinModCall	modified_base	37483	37483	25	-	.	coverage=185;context=AATAAATGTGGTAGAAAATGACCTAAAAAGAAAGAAAGAGA;IPDRatio=1.47
gi|68566501|gb|CP000077.1| Sulfolobus acidocaldarius DSM 639, complete genome	kinModCall	modified_base	37487	37487	34	+	.	coverage=184;context=TTTCTTTCTTTTTAGGTCATTTTCTACCACATTTATTTGGG;IPDRatio=1.66
gi|68566501|gb|CP000077.1| Sulfolobus acidocaldarius DSM 639, complete genome	kinModCall	modified_base	37488	37488	25	+	.	coverage=186;context=TTCTTTCTTTTTAGGTCATTTTCTACCACATTTATTTGGGA;IPDRatio=1.49
gi|68566501|gb|CP000077.1| Sulfolobus acidocaldarius DSM 639, complete genome	kinModCall	modified_base	37495	37495	29	-	.	coverage=183;context=TTTAAAATCCCAAATAAATGTGGTAGAAAATGACCTAAAAA;IPDRatio=1.62
gi|68566501|gb|CP000077.1| Sulfolobus acidocaldarius DSM 639, complete genome	kinModCall	modified_base	37523	37523	21	+	.	coverage=187;context=TTGGGATTTTAAAGAATCTATCTGAACAAGAATACTCTTAA;IPDRatio=1.51
gi|68566501|gb|CP000077.1| Sulfolobus acidocaldarius DSM 639, complete genome	kinModCall	modified_base	37567	37567	23	-	.	coverage=185;context=AGAATTAGACGAGAACAGAGAGAAAATCAACACAATAAGTA;IPDRatio=1.46
gi|68566501|gb|CP000077.1| Sulfolobus acidocaldarius DSM 639, complete genome	kinModCall	modified_base	37593	37593	21	-	.	coverage=168;context=TATAATAAAATAGAGACAGAAGTTAAAGAATTAGACGAGAA;IPDRatio=1.54
gi|68566501|gb|CP000077.1| Sulfolobus acidocaldarius DSM 639, complete genome	kinModCall	m6A	37616	37616	46	-	.	context=ATTTTGAAGAAAAGGAAAAAAGATATAATAAAATAGAGACA;fracLow=0.144;coverage=164;IPDRatio=1.73;fracUp=0.385;frac=0.266;identificationQv=13
gi|68566501|gb|CP000077.1| Sulfolobus acidocaldarius DSM 639, complete genome	kinModCall	modified_base	37638	37638	29	-	.	coverage=179;context=GAGATCGCTTTAAGGCTAAAGGATTTTGAAGAAAAGGAAAA;IPDRatio=1.54
gi|68566501|gb|CP000077.1| Sulfolobus acidocaldarius DSM 639, complete genome	kinModCall	modified_base	37640	37640	21	-	.	coverage=177;context=AAGAGATCGCTTTAAGGCTAAAGGATTTTGAAGAAAAGGAA;IPDRatio=1.38
gi|68566501|gb|CP000077.1| Sulfolobus acidocaldarius DSM 639, complete genome	kinModCall	modified_base	37649	37649	29	-	.	coverage=179;context=AAAAAATTGAAGAGATCGCTTTAAGGCTAAAGGATTTTGAA;IPDRatio=1.48
gi|68566501|gb|CP000077.1| Sulfolobus acidocaldarius DSM 639, complete genome	kinModCall	m4C	37652	37652	60	+	.	context=AAAATCCTTTAGCCTTAAAGCGATCTCTTCAATTTTTTTAT;fracLow=0.379;coverage=186;IPDRatio=1.97;fracUp=0.709;frac=0.556;identificationQv=18
gi|68566501|gb|CP000077.1| Sulfolobus acidocaldarius DSM 639, complete genome	kinModCall	modified_base	37659	37659	27	-	.	coverage=166;context=GTTGTAAATAAAAAAATTGAAGAGATCGCTTTAAGGCTAAA;IPDRatio=1.53
gi|68566501|gb|CP000077.1| Sulfolobus acidocaldarius DSM 639, complete genome	kinModCall	modified_base	37678	37678	31	-	.	coverage=171;context=CTTATCAGGGGAATTAAGTGTTGTAAATAAAAAAATTGAAG;IPDRatio=1.61
gi|68566501|gb|CP000077.1| Sulfolobus acidocaldarius DSM 639, complete genome	kinModCall	modified_base	37699	37699	24	-	.	coverage=176;context=AATTAAGGTTCAATATGATATCTTATCAGGGGAATTAAGTG;IPDRatio=1.44
gi|68566501|gb|CP000077.1| Sulfolobus acidocaldarius DSM 639, complete genome	kinModCall	.	37713	37713	13	-	.	context=AATAGAATTAAAGAAATTAAGGTTCAATATGATATCTTATC;motif=GGNNBVNY;coverage=168;IPDRatio=1.286;id=GGNNBVNY
gi|68566501|gb|CP000077.1| Sulfolobus acidocaldarius DSM 639, complete genome	kinModCall	.	37764	37764	19	-	.	context=AGAGAAGCTAAAGAGAAAGAGGATGAACTAAATCAATATAA;motif=GGNNBVNY;coverage=172;IPDRatio=1.449;id=GGNNBVNY
gi|68566501|gb|CP000077.1| Sulfolobus acidocaldarius DSM 639, complete genome	kinModCall	modified_base	37784	37784	24	-	.	coverage=176;context=TAAAACTAGAAAACATAGAGAGAGAAGCTAAAGAGAAAGAG;IPDRatio=1.49
gi|68566501|gb|CP000077.1| Sulfolobus acidocaldarius DSM 639, complete genome	kinModCall	modified_base	37855	37855	26	-	.	coverage=169;context=TATAAAGGATATACTAAAGAGGGAAGAAGCTGAAATAGACA;IPDRatio=1.49
gi|68566501|gb|CP000077.1| Sulfolobus acidocaldarius DSM 639, complete genome	kinModCall	modified_base	37870	37870	27	+	.	coverage=182;context=CTTCCCTCTTTAGTATATCCTTTATACTTTGTAAGCTTCTT;IPDRatio=1.62
gi|68566501|gb|CP000077.1| Sulfolobus acidocaldarius DSM 639, complete genome	kinModCall	modified_base	37885	37885	37	-	.	coverage=167;context=ATTAACCGATAGAATAAGAAGCTTACAAAGTATAAAGGATA;IPDRatio=1.64
gi|68566501|gb|CP000077.1| Sulfolobus acidocaldarius DSM 639, complete genome	kinModCall	modified_base	37916	37916	21	-	.	coverage=172;context=GTAATGGACCTATACACTCCTTAATAAAAGTATTAACCGAT;IPDRatio=1.40
gi|68566501|gb|CP000077.1| Sulfolobus acidocaldarius DSM 639, complete genome	kinModCall	.	37927	37927	10	+	.	context=CTTTTATTAAGGAGTGTATAGGTCCATTACTTTCTCTGAGC;motif=GGNNBVNY;coverage=176;IPDRatio=1.234;id=GGNNBVNY
gi|68566501|gb|CP000077.1| Sulfolobus acidocaldarius DSM 639, complete genome	kinModCall	modified_base	37986	37986	24	-	.	coverage=167;context=GTATTTTCTGACTTTCCTGAGGTCATGAAAGAATTGCTAAA;IPDRatio=1.52
gi|68566501|gb|CP000077.1| Sulfolobus acidocaldarius DSM 639, complete genome	kinModCall	modified_base	37990	37990	21	-	.	coverage=159;context=AAGCGTATTTTCTGACTTTCCTGAGGTCATGAAAGAATTGC;IPDRatio=1.43
gi|68566501|gb|CP000077.1| Sulfolobus acidocaldarius DSM 639, complete genome	kinModCall	modified_base	37998	37998	23	-	.	coverage=167;context=AGTGTAGAAAGCGTATTTTCTGACTTTCCTGAGGTCATGAA;IPDRatio=1.47
gi|68566501|gb|CP000077.1| Sulfolobus acidocaldarius DSM 639, complete genome	kinModCall	modified_base	38002	38002	23	-	.	coverage=170;context=AGGTAGTGTAGAAAGCGTATTTTCTGACTTTCCTGAGGTCA;IPDRatio=1.44
gi|68566501|gb|CP000077.1| Sulfolobus acidocaldarius DSM 639, complete genome	kinModCall	modified_base	38023	38023	28	-	.	coverage=171;context=GTCTACAACAATTATAGGTCAAGGTAGTGTAGAAAGCGTAT;IPDRatio=1.61
gi|68566501|gb|CP000077.1| Sulfolobus acidocaldarius DSM 639, complete genome	kinModCall	modified_base	38028	38028	25	+	.	coverage=181;context=CTTTCTACACTACCTTGACCTATAATTGTTGTAGACATCAA;IPDRatio=1.44
gi|68566501|gb|CP000077.1| Sulfolobus acidocaldarius DSM 639, complete genome	kinModCall	modified_base	38063	38063	21	-	.	coverage=168;context=AGATAAAGGAGATCCTGGGCTTCGATCATAAAATTTTGATG;IPDRatio=1.39
gi|68566501|gb|CP000077.1| Sulfolobus acidocaldarius DSM 639, complete genome	kinModCall	modified_base	38064	38064	38	+	.	coverage=182;context=ATCAAAATTTTATGATCGAAGCCCAGGATCTCCTTTATCTT;IPDRatio=1.61
gi|68566501|gb|CP000077.1| Sulfolobus acidocaldarius DSM 639, complete genome	kinModCall	modified_base	38067	38067	27	+	.	coverage=160;context=AAAATTTTATGATCGAAGCCCAGGATCTCCTTTATCTTGTT;IPDRatio=1.52
gi|68566501|gb|CP000077.1| Sulfolobus acidocaldarius DSM 639, complete genome	kinModCall	modified_base	38068	38068	24	-	.	coverage=167;context=TAACAAGATAAAGGAGATCCTGGGCTTCGATCATAAAATTT;IPDRatio=1.45
gi|68566501|gb|CP000077.1| Sulfolobus acidocaldarius DSM 639, complete genome	kinModCall	modified_base	38071	38071	69	+	.	context=TTTTATGATCGAAGCCCAGGATCTCCTTTATCTTGTTATTA;motif=GGATCY;coverage=178;IPDRatio=2.02;id=GGATCY
gi|68566501|gb|CP000077.1| Sulfolobus acidocaldarius DSM 639, complete genome	kinModCall	modified_base	38071	38071	35	-	.	coverage=169;context=TAATAACAAGATAAAGGAGATCCTGGGCTTCGATCATAAAA;IPDRatio=1.63
gi|68566501|gb|CP000077.1| Sulfolobus acidocaldarius DSM 639, complete genome	kinModCall	modified_base	38072	38072	64	-	.	context=TTAATAACAAGATAAAGGAGATCCTGGGCTTCGATCATAAA;motif=AGATCC;coverage=167;IPDRatio=1.96;id=AGATCC
gi|68566501|gb|CP000077.1| Sulfolobus acidocaldarius DSM 639, complete genome	kinModCall	modified_base	38073	38073	22	-	.	coverage=164;context=GTTAATAACAAGATAAAGGAGATCCTGGGCTTCGATCATAA;IPDRatio=1.35
gi|68566501|gb|CP000077.1| Sulfolobus acidocaldarius DSM 639, complete genome	kinModCall	modified_base	38076	38076	41	-	.	coverage=167;context=ACTGTTAATAACAAGATAAAGGAGATCCTGGGCTTCGATCA;IPDRatio=1.70
gi|68566501|gb|CP000077.1| Sulfolobus acidocaldarius DSM 639, complete genome	kinModCall	modified_base	38105	38105	21	+	.	coverage=182;context=GTTATTAACAGTCGTAGATTGTCTAGCTAGTGTTATGATCT;IPDRatio=1.32
gi|68566501|gb|CP000077.1| Sulfolobus acidocaldarius DSM 639, complete genome	kinModCall	modified_base	38112	38112	36	-	.	coverage=171;context=GAAGGAAAGATCATAACACTAGCTAGACAATCTACGACTGT;IPDRatio=1.55
gi|68566501|gb|CP000077.1| Sulfolobus acidocaldarius DSM 639, complete genome	kinModCall	m4C	38196	38196	33	-	.	context=ATAAAATTCGAGATCAATGGCGACACATACCTTATAGATAG;fracLow=0.266;coverage=166;IPDRatio=1.54;fracUp=0.678;frac=0.459;identificationQv=5
gi|68566501|gb|CP000077.1| Sulfolobus acidocaldarius DSM 639, complete genome	kinModCall	m4C	38208	38208	61	-	.	context=GGACAAGTTTCAATAAAATTCGAGATCAATGGCGACACATA;fracLow=0.845;coverage=167;IPDRatio=2.10;fracUp=1.000;frac=1.000;identificationQv=32
gi|68566501|gb|CP000077.1| Sulfolobus acidocaldarius DSM 639, complete genome	kinModCall	modified_base	38253	38253	28	-	.	coverage=158;context=GACATAGGTAAAAATGAAGAGCTCATAAAGAAAGGAAAGAA;IPDRatio=1.51
gi|68566501|gb|CP000077.1| Sulfolobus acidocaldarius DSM 639, complete genome	kinModCall	.	38297	38297	1	-	.	context=TAATAGACGGGATACTATTTGGATTGTTCAAGAGAACCAAT;motif=GGNNBVNY;coverage=161;IPDRatio=0.92;id=GGNNBVNY
gi|68566501|gb|CP000077.1| Sulfolobus acidocaldarius DSM 639, complete genome	kinModCall	modified_base	38308	38308	21	-	.	coverage=150;context=AAAAAGTTCGATAATAGACGGGATACTATTTGGATTGTTCA;IPDRatio=1.67
gi|68566501|gb|CP000077.1| Sulfolobus acidocaldarius DSM 639, complete genome	kinModCall	modified_base	38309	38309	25	-	.	context=GAAAAAGTTCGATAATAGACGGGATACTATTTGGATTGTTC;motif=GGNNBVNY,GGKRTANND;coverage=163;IPDRatio=1.59;id=GGNNBVNY,GGKRTANND
gi|68566501|gb|CP000077.1| Sulfolobus acidocaldarius DSM 639, complete genome	kinModCall	modified_base	38330	38330	41	+	.	coverage=171;context=GTCTATTATCGAACTTTTTCCGGCACCATTGTTTCCAATTA;IPDRatio=2.20
gi|68566501|gb|CP000077.1| Sulfolobus acidocaldarius DSM 639, complete genome	kinModCall	.	38331	38331	14	+	.	context=TCTATTATCGAACTTTTTCCGGCACCATTGTTTCCAATTAT;motif=GGNNBVNY;coverage=177;IPDRatio=1.356;id=GGNNBVNY
gi|68566501|gb|CP000077.1| Sulfolobus acidocaldarius DSM 639, complete genome	kinModCall	modified_base	38366	38366	30	-	.	coverage=162;context=ATACTACAGTTAAGTTTGAGGGCAGTATAAATGTCATAATT;IPDRatio=1.73
gi|68566501|gb|CP000077.1| Sulfolobus acidocaldarius DSM 639, complete genome	kinModCall	modified_base	38367	38367	52	-	.	coverage=151;context=GATACTACAGTTAAGTTTGAGGGCAGTATAAATGTCATAAT;IPDRatio=2.08
gi|68566501|gb|CP000077.1| Sulfolobus acidocaldarius DSM 639, complete genome	kinModCall	modified_base	38370	38370	35	-	.	coverage=149;context=GAAGATACTACAGTTAAGTTTGAGGGCAGTATAAATGTCAT;IPDRatio=1.69
gi|68566501|gb|CP000077.1| Sulfolobus acidocaldarius DSM 639, complete genome	kinModCall	modified_base	38374	38374	23	+	.	coverage=177;context=CATTTATACTGCCCTCAAACTTAACTGTAGTATCTTCATGA;IPDRatio=1.40
gi|68566501|gb|CP000077.1| Sulfolobus acidocaldarius DSM 639, complete genome	kinModCall	modified_base	38474	38474	45	-	.	coverage=164;context=AACGAAGAGGACGAGAAAAAGGTAGAAGAACTTTTGAAAAA;IPDRatio=1.95
gi|68566501|gb|CP000077.1| Sulfolobus acidocaldarius DSM 639, complete genome	kinModCall	modified_base	38567	38567	50	+	.	coverage=177;context=AGGTAGTCAGCTATTATATCGTTCAGAGAAGAGTATGTTGT;IPDRatio=1.75
gi|68566501|gb|CP000077.1| Sulfolobus acidocaldarius DSM 639, complete genome	kinModCall	modified_base	38596	38596	43	+	.	coverage=186;context=AGAGTATGTTGTTTTAAGTTTTGTCTTAAGGTTTTCCTCCT;IPDRatio=1.72
gi|68566501|gb|CP000077.1| Sulfolobus acidocaldarius DSM 639, complete genome	kinModCall	modified_base	38624	38624	22	-	.	coverage=164;context=ATATATAAGAATAACATTGTGAGTATTAAGGAGGAAAACCT;IPDRatio=1.49
gi|68566501|gb|CP000077.1| Sulfolobus acidocaldarius DSM 639, complete genome	kinModCall	.	38657	38657	20	-	.	context=CAGGCTTTAAGGGATTATGTGGAACATTATAGAATATATAA;motif=GGNNBVNY;coverage=159;IPDRatio=1.422;id=GGNNBVNY
gi|68566501|gb|CP000077.1| Sulfolobus acidocaldarius DSM 639, complete genome	kinModCall	modified_base	38699	38699	25	-	.	coverage=157;context=GGAACTGTACCTATAAGAAAGGACGTTTTAATGACTAAGTT;IPDRatio=1.54
gi|68566501|gb|CP000077.1| Sulfolobus acidocaldarius DSM 639, complete genome	kinModCall	.	38709	38709	2	+	.	context=TTAAAACGTCCTTTCTTATAGGTACAGTTCCCTCTAGTTCT;motif=GGNNBVNY;coverage=177;IPDRatio=0.977;id=GGNNBVNY
gi|68566501|gb|CP000077.1| Sulfolobus acidocaldarius DSM 639, complete genome	kinModCall	modified_base	38742	38742	29	+	.	coverage=186;context=CTAGTTCTATATGTAGAATTGGTTTTTTGTCGTTTTTCACG;IPDRatio=1.47
gi|68566501|gb|CP000077.1| Sulfolobus acidocaldarius DSM 639, complete genome	kinModCall	modified_base	38743	38743	23	+	.	coverage=161;context=TAGTTCTATATGTAGAATTGGTTTTTTGTCGTTTTTCACGT;IPDRatio=1.39
gi|68566501|gb|CP000077.1| Sulfolobus acidocaldarius DSM 639, complete genome	kinModCall	modified_base	38768	38768	33	-	.	coverage=164;context=AGTGTCATACAAAAATTGAAGGAGAACGTGAAAAACGACAA;IPDRatio=1.70
gi|68566501|gb|CP000077.1| Sulfolobus acidocaldarius DSM 639, complete genome	kinModCall	modified_base	38800	38800	29	-	.	coverage=166;context=TTAACGTGGACAAAATTGAACAGTCTATAGAAAGTGTCATA;IPDRatio=1.51
gi|68566501|gb|CP000077.1| Sulfolobus acidocaldarius DSM 639, complete genome	kinModCall	modified_base	38824	38824	44	+	.	coverage=181;context=AATTTTGTCCACGTTAATGTCTAGAACTAACTGATCTCTTA;IPDRatio=1.68
gi|68566501|gb|CP000077.1| Sulfolobus acidocaldarius DSM 639, complete genome	kinModCall	modified_base	38839	38839	24	-	.	coverage=153;context=ACATTAACGTCAACATAAGAGATCAGTTAGTTCTAGACATT;IPDRatio=1.46
gi|68566501|gb|CP000077.1| Sulfolobus acidocaldarius DSM 639, complete genome	kinModCall	modified_base	38842	38842	26	-	.	coverage=150;context=ACTACATTAACGTCAACATAAGAGATCAGTTAGTTCTAGAC;IPDRatio=1.51
gi|68566501|gb|CP000077.1| Sulfolobus acidocaldarius DSM 639, complete genome	kinModCall	modified_base	38851	38851	21	-	.	coverage=150;context=CGAGTATTAACTACATTAACGTCAACATAAGAGATCAGTTA;IPDRatio=1.36
gi|68566501|gb|CP000077.1| Sulfolobus acidocaldarius DSM 639, complete genome	kinModCall	modified_base	38853	38853	32	+	.	coverage=181;context=ACTGATCTCTTATGTTGACGTTAATGTAGTTAATACTCGGT;IPDRatio=1.51
gi|68566501|gb|CP000077.1| Sulfolobus acidocaldarius DSM 639, complete genome	kinModCall	modified_base	38870	38870	35	-	.	coverage=160;context=GATATGTCAGGAGATTTACCGAGTATTAACTACATTAACGT;IPDRatio=1.75
gi|68566501|gb|CP000077.1| Sulfolobus acidocaldarius DSM 639, complete genome	kinModCall	modified_base	38873	38873	26	-	.	coverage=162;context=ATCGATATGTCAGGAGATTTACCGAGTATTAACTACATTAA;IPDRatio=1.48
gi|68566501|gb|CP000077.1| Sulfolobus acidocaldarius DSM 639, complete genome	kinModCall	modified_base	38903	38903	53	-	.	coverage=136;context=TATCAGAAGAGTAAAAAGGGGGCAACATTAATCGATATGTC;IPDRatio=4.14
gi|68566501|gb|CP000077.1| Sulfolobus acidocaldarius DSM 639, complete genome	kinModCall	modified_base	38904	38904	22	-	.	coverage=139;context=TTATCAGAAGAGTAAAAAGGGGGCAACATTAATCGATATGT;IPDRatio=2.03
gi|68566501|gb|CP000077.1| Sulfolobus acidocaldarius DSM 639, complete genome	kinModCall	modified_base	38905	38905	81	-	.	context=ATTATCAGAAGAGTAAAAAGGGGGCAACATTAATCGATATG;motif=GGNNBVNY;coverage=151;IPDRatio=4.77;id=GGNNBVNY
gi|68566501|gb|CP000077.1| Sulfolobus acidocaldarius DSM 639, complete genome	kinModCall	modified_base	38906	38906	28	-	.	coverage=153;context=GATTATCAGAAGAGTAAAAAGGGGGCAACATTAATCGATAT;IPDRatio=1.62
gi|68566501|gb|CP000077.1| Sulfolobus acidocaldarius DSM 639, complete genome	kinModCall	modified_base	38927	38927	29	-	.	context=ATGAGAGAAGAGGAAATCGAGGATTATCAGAAGAGTAAAAA;motif=GGNNBVNY;coverage=161;IPDRatio=1.55;id=GGNNBVNY
gi|68566501|gb|CP000077.1| Sulfolobus acidocaldarius DSM 639, complete genome	kinModCall	modified_base	38929	38929	23	-	.	coverage=157;context=TAATGAGAGAAGAGGAAATCGAGGATTATCAGAAGAGTAAA;IPDRatio=1.42
gi|68566501|gb|CP000077.1| Sulfolobus acidocaldarius DSM 639, complete genome	kinModCall	.	38962	38962	15	-	.	context=GAGCTCTTATTGAAATAGCTGGTTCACCTGATATAATGAGA;motif=GGNNBVNY;coverage=158;IPDRatio=1.305;id=GGNNBVNY
gi|68566501|gb|CP000077.1| Sulfolobus acidocaldarius DSM 639, complete genome	kinModCall	modified_base	38983	38983	22	-	.	coverage=158;context=GGAAAGACTATCTAGATGGAGGAGCTCTTATTGAAATAGCT;IPDRatio=1.39
gi|68566501|gb|CP000077.1| Sulfolobus acidocaldarius DSM 639, complete genome	kinModCall	.	38986	38986	3	-	.	context=GAAGGAAAGACTATCTAGATGGAGGAGCTCTTATTGAAATA;motif=GGNNBVNY;coverage=159;IPDRatio=0.985;id=GGNNBVNY
gi|68566501|gb|CP000077.1| Sulfolobus acidocaldarius DSM 639, complete genome	kinModCall	modified_base	39023	39023	22	-	.	coverage=155;context=GGATTTAGTTTGTATGCAGTTGGTCATCTTCATTCAAGAAG;IPDRatio=1.46
gi|68566501|gb|CP000077.1| Sulfolobus acidocaldarius DSM 639, complete genome	kinModCall	.	39077	39077	18	-	.	context=ACCTACTTACCATATCAAGGGGCATGGCAAATTGAGTTATC;motif=GGNNBVNY;coverage=139;IPDRatio=1.422;id=GGNNBVNY
gi|68566501|gb|CP000077.1| Sulfolobus acidocaldarius DSM 639, complete genome	kinModCall	.	39141	39141	4	+	.	context=GTATGCTTTTTCTCGTTTCCGGTTTAACTTTGCTTAGCTGT;motif=GGNNBVNY;coverage=182;IPDRatio=1.053;id=GGNNBVNY
gi|68566501|gb|CP000077.1| Sulfolobus acidocaldarius DSM 639, complete genome	kinModCall	modified_base	39141	39141	26	-	.	coverage=149;context=ACAGCTAAGCAAAGTTAAACCGGAAACGAGAAAAAGCATAC;IPDRatio=1.55
gi|68566501|gb|CP000077.1| Sulfolobus acidocaldarius DSM 639, complete genome	kinModCall	modified_base	39195	39195	34	+	.	coverage=182;context=TAACAGATACATTTGAAATGTGAGAAATTCCATATACTTCA;IPDRatio=1.61
gi|68566501|gb|CP000077.1| Sulfolobus acidocaldarius DSM 639, complete genome	kinModCall	modified_base	39233	39233	33	-	.	coverage=153;context=CTACAAAAAATAGATAACAGGGTTAAGTTAGAAAACGTTGA;IPDRatio=1.66
gi|68566501|gb|CP000077.1| Sulfolobus acidocaldarius DSM 639, complete genome	kinModCall	modified_base	39235	39235	27	+	.	coverage=182;context=AACGTTTTCTAACTTAACCCTGTTATCTATTTTTTGTAGGA;IPDRatio=1.50
gi|68566501|gb|CP000077.1| Sulfolobus acidocaldarius DSM 639, complete genome	kinModCall	modified_base	39242	39242	23	-	.	coverage=159;context=ATAAAAATCCTACAAAAAATAGATAACAGGGTTAAGTTAGA;IPDRatio=1.44
gi|68566501|gb|CP000077.1| Sulfolobus acidocaldarius DSM 639, complete genome	kinModCall	modified_base	39250	39250	30	+	.	coverage=182;context=AACCCTGTTATCTATTTTTTGTAGGATTTTTATCAGATTAA;IPDRatio=1.51
gi|68566501|gb|CP000077.1| Sulfolobus acidocaldarius DSM 639, complete genome	kinModCall	modified_base	39258	39258	22	+	.	coverage=177;context=TATCTATTTTTTGTAGGATTTTTATCAGATTAAATTCTTCT;IPDRatio=1.46
gi|68566501|gb|CP000077.1| Sulfolobus acidocaldarius DSM 639, complete genome	kinModCall	modified_base	39275	39275	27	+	.	coverage=181;context=ATTTTTATCAGATTAAATTCTTCTAGTATTCGTTGTGGGTA;IPDRatio=1.47
gi|68566501|gb|CP000077.1| Sulfolobus acidocaldarius DSM 639, complete genome	kinModCall	modified_base	39288	39288	25	+	.	coverage=170;context=TAAATTCTTCTAGTATTCGTTGTGGGTATATTTCTTCTTTT;IPDRatio=1.45
gi|68566501|gb|CP000077.1| Sulfolobus acidocaldarius DSM 639, complete genome	kinModCall	modified_base	39292	39292	28	+	.	context=TTCTTCTAGTATTCGTTGTGGGTATATTTCTTCTTTTCTTT;motif=GGNNBVNY,GGKRTANND;coverage=178;IPDRatio=1.62;id=GGNNBVNY,GGKRTANND
gi|68566501|gb|CP000077.1| Sulfolobus acidocaldarius DSM 639, complete genome	kinModCall	modified_base	39295	39295	22	-	.	coverage=159;context=CGAAAAGAAAAGAAGAAATATACCCACAACGAATACTAGAA;IPDRatio=1.44
gi|68566501|gb|CP000077.1| Sulfolobus acidocaldarius DSM 639, complete genome	kinModCall	.	39317	39317	5	+	.	context=ATTTCTTCTTTTCTTTTCGGGGAATCATGATCTCCTGCTAT;motif=GGNNBVNY;coverage=167;IPDRatio=1.069;id=GGNNBVNY
gi|68566501|gb|CP000077.1| Sulfolobus acidocaldarius DSM 639, complete genome	kinModCall	modified_base	39317	39317	21	-	.	coverage=162;context=ATAGCAGGAGATCATGATTCCCCGAAAAGAAAAGAAGAAAT;IPDRatio=1.44
gi|68566501|gb|CP000077.1| Sulfolobus acidocaldarius DSM 639, complete genome	kinModCall	modified_base	39340	39340	54	+	.	coverage=183;context=ATCATGATCTCCTGCTATACATATAAAAGGAATATTGTGGT;IPDRatio=1.73
gi|68566501|gb|CP000077.1| Sulfolobus acidocaldarius DSM 639, complete genome	kinModCall	.	39348	39348	18	+	.	context=CTCCTGCTATACATATAAAAGGAATATTGTGGTCTTTAAGC;motif=GGNNBVNY;coverage=180;IPDRatio=1.356;id=GGNNBVNY
gi|68566501|gb|CP000077.1| Sulfolobus acidocaldarius DSM 639, complete genome	kinModCall	modified_base	39382	39382	22	+	.	coverage=187;context=TTTAAGCCTCTTAAGTTCCTTTATTGCATGGAGTTTTGCTC;IPDRatio=1.42
gi|68566501|gb|CP000077.1| Sulfolobus acidocaldarius DSM 639, complete genome	kinModCall	modified_base	39392	39392	22	+	.	coverage=166;context=TTAAGTTCCTTTATTGCATGGAGTTTTGCTCTATTAGGCGG;IPDRatio=1.43
gi|68566501|gb|CP000077.1| Sulfolobus acidocaldarius DSM 639, complete genome	kinModCall	.	39408	39408	6	+	.	context=CATGGAGTTTTGCTCTATTAGGCGGGTTATTCACGTCAAAT;motif=GGNNBVNY;coverage=187;IPDRatio=1.1;id=GGNNBVNY
gi|68566501|gb|CP000077.1| Sulfolobus acidocaldarius DSM 639, complete genome	kinModCall	modified_base	39411	39411	22	+	.	context=GGAGTTTTGCTCTATTAGGCGGGTTATTCACGTCAAATAAA;motif=GGNNBVNY;coverage=186;IPDRatio=1.47;id=GGNNBVNY
gi|68566501|gb|CP000077.1| Sulfolobus acidocaldarius DSM 639, complete genome	kinModCall	modified_base	39450	39450	24	-	.	coverage=167;context=AATTAATGAACATGTTAAAGCAGTAATTCATACAGGAGATT;IPDRatio=1.64
gi|68566501|gb|CP000077.1| Sulfolobus acidocaldarius DSM 639, complete genome	kinModCall	modified_base	39476	39476	21	-	.	coverage=163;context=ACATTTACACAACTAATTGATATAGCAATTAATGAACATGT;IPDRatio=1.58
gi|68566501|gb|CP000077.1| Sulfolobus acidocaldarius DSM 639, complete genome	kinModCall	modified_base	39525	39525	21	+	.	coverage=175;context=CATCTTTTTCCCTAGATTCAAGGTTGTACTGTCTTTTACCT;IPDRatio=1.35
gi|68566501|gb|CP000077.1| Sulfolobus acidocaldarius DSM 639, complete genome	kinModCall	modified_base	39528	39528	31	+	.	coverage=188;context=CTTTTTCCCTAGATTCAAGGTTGTACTGTCTTTTACCTAGA;IPDRatio=1.74
gi|68566501|gb|CP000077.1| Sulfolobus acidocaldarius DSM 639, complete genome	kinModCall	modified_base	39587	39587	27	+	.	coverage=193;context=AGTAATTGCATAATATCTAACCCCAATCAGAAACATCTGAG;IPDRatio=1.51
gi|68566501|gb|CP000077.1| Sulfolobus acidocaldarius DSM 639, complete genome	kinModCall	modified_base	39594	39594	23	-	.	coverage=167;context=TTGTTCACTCAGATGTTTCTGATTGGGGTTAGATATTATGC;IPDRatio=1.42
gi|68566501|gb|CP000077.1| Sulfolobus acidocaldarius DSM 639, complete genome	kinModCall	modified_base	39637	39637	32	-	.	coverage=132;context=CCAAATCTAACAGAAGAATGGAAGAGAGCTAAGGAAGAAGA;IPDRatio=1.63
gi|68566501|gb|CP000077.1| Sulfolobus acidocaldarius DSM 639, complete genome	kinModCall	modified_base	39638	39638	25	-	.	coverage=167;context=TCCAAATCTAACAGAAGAATGGAAGAGAGCTAAGGAAGAAG;IPDRatio=1.51
gi|68566501|gb|CP000077.1| Sulfolobus acidocaldarius DSM 639, complete genome	kinModCall	.	39656	39656	7	+	.	context=TCCATTCTTCTGTTAGATTTGGATCACTTCCTGATAGTTTA;motif=GGNNBVNY;coverage=186;IPDRatio=1.119;id=GGNNBVNY
gi|68566501|gb|CP000077.1| Sulfolobus acidocaldarius DSM 639, complete genome	kinModCall	modified_base	39678	39678	24	-	.	coverage=169;context=TCAAAATAGACAAGTTCGAAGGTAAACTATCAGGAAGTGAT;IPDRatio=1.46
gi|68566501|gb|CP000077.1| Sulfolobus acidocaldarius DSM 639, complete genome	kinModCall	modified_base	39686	39686	25	-	.	coverage=158;context=AACAATAATCAAAATAGACAAGTTCGAAGGTAAACTATCAG;IPDRatio=1.47
gi|68566501|gb|CP000077.1| Sulfolobus acidocaldarius DSM 639, complete genome	kinModCall	modified_base	39717	39717	23	-	.	coverage=150;context=CAATAATCATAGGTAATGTGGTTAAACTGCCAACAATAATC;IPDRatio=1.45
gi|68566501|gb|CP000077.1| Sulfolobus acidocaldarius DSM 639, complete genome	kinModCall	modified_base	39718	39718	32	-	.	coverage=167;context=GCAATAATCATAGGTAATGTGGTTAAACTGCCAACAATAAT;IPDRatio=1.61
gi|68566501|gb|CP000077.1| Sulfolobus acidocaldarius DSM 639, complete genome	kinModCall	.	39765	39765	14	-	.	context=TAAGTGAGGATTTAGCTGATGGATTGTCCTCTCTGGACACA;motif=GGNNBVNY;coverage=169;IPDRatio=1.347;id=GGNNBVNY
gi|68566501|gb|CP000077.1| Sulfolobus acidocaldarius DSM 639, complete genome	kinModCall	.	39824	39824	11	+	.	context=GCACATATTTCTTATCACTTGGCTCAACTATCTTAAGGATT;motif=GGNNBVNY;coverage=187;IPDRatio=1.243;id=GGNNBVNY
gi|68566501|gb|CP000077.1| Sulfolobus acidocaldarius DSM 639, complete genome	kinModCall	.	39840	39840	7	+	.	context=ACTTGGCTCAACTATCTTAAGGATTATCTTATTTGTCATTT;motif=GGNNBVNY;coverage=188;IPDRatio=1.126;id=GGNNBVNY
gi|68566501|gb|CP000077.1| Sulfolobus acidocaldarius DSM 639, complete genome	kinModCall	modified_base	39894	39894	40	+	.	coverage=191;context=CTCGTCAAGACCTTTAGGTCTCTGACTAACGATTATTAGTC;IPDRatio=1.71
gi|68566501|gb|CP000077.1| Sulfolobus acidocaldarius DSM 639, complete genome	kinModCall	modified_base	39914	39914	29	+	.	coverage=195;context=TCTGACTAACGATTATTAGTCCTACACCAAACTTCCTTCCT;IPDRatio=1.53
gi|68566501|gb|CP000077.1| Sulfolobus acidocaldarius DSM 639, complete genome	kinModCall	.	39915	39915	7	-	.	context=AAGGAAGGAAGTTTGGTGTAGGACTAATAATCGTTAGTCAG;motif=GGNNBVNY;coverage=174;IPDRatio=1.134;id=GGNNBVNY
gi|68566501|gb|CP000077.1| Sulfolobus acidocaldarius DSM 639, complete genome	kinModCall	.	39921	39921	20	-	.	context=CGAGAGAAGGAAGGAAGTTTGGTGTAGGACTAATAATCGTT;motif=GGKRTANND;coverage=167;IPDRatio=1.434;id=GGKRTANND
gi|68566501|gb|CP000077.1| Sulfolobus acidocaldarius DSM 639, complete genome	kinModCall	modified_base	39941	39941	29	-	.	coverage=177;context=GAAATGGGCTGGCAGAATAGCGAGAGAAGGAAGGAAGTTTG;IPDRatio=1.54
gi|68566501|gb|CP000077.1| Sulfolobus acidocaldarius DSM 639, complete genome	kinModCall	.	39951	39951	9	-	.	context=CATTAACGAAGAAATGGGCTGGCAGAATAGCGAGAGAAGGA;motif=GGNNBVNY;coverage=174;IPDRatio=1.18;id=GGNNBVNY
gi|68566501|gb|CP000077.1| Sulfolobus acidocaldarius DSM 639, complete genome	kinModCall	.	39956	39956	20	-	.	context=AAATACATTAACGAAGAAATGGGCTGGCAGAATAGCGAGAG;motif=GGNNBVNY;coverage=173;IPDRatio=1.446;id=GGNNBVNY
gi|68566501|gb|CP000077.1| Sulfolobus acidocaldarius DSM 639, complete genome	kinModCall	modified_base	39985	39985	21	+	.	coverage=196;context=GTTAATGTATTTGTATCCTTAGACAATAGGACGTGAGCCTC;IPDRatio=1.37
gi|68566501|gb|CP000077.1| Sulfolobus acidocaldarius DSM 639, complete genome	kinModCall	.	40006	40006	2	-	.	context=CCAATACTAACCGTTGTAGAGGAGGCTCACGTCCTATTGTC;motif=GGNNBVNY;coverage=170;IPDRatio=0.959;id=GGNNBVNY
gi|68566501|gb|CP000077.1| Sulfolobus acidocaldarius DSM 639, complete genome	kinModCall	modified_base	40024	40024	22	+	.	coverage=162;context=TCCTCTACAACGGTTAGTATTGGGAATTTTAAACCAGAATC;IPDRatio=1.46
gi|68566501|gb|CP000077.1| Sulfolobus acidocaldarius DSM 639, complete genome	kinModCall	modified_base	40095	40095	26	+	.	context=TAGTATTCTTCTTAAATAATGGGCTACTATGGCGTCTATTG;motif=GGNNBVNY;coverage=195;IPDRatio=1.54;id=GGNNBVNY
gi|68566501|gb|CP000077.1| Sulfolobus acidocaldarius DSM 639, complete genome	kinModCall	modified_base	40096	40096	36	+	.	coverage=189;context=AGTATTCTTCTTAAATAATGGGCTACTATGGCGTCTATTGC;IPDRatio=1.80
gi|68566501|gb|CP000077.1| Sulfolobus acidocaldarius DSM 639, complete genome	kinModCall	modified_base	40145	40145	62	-	.	coverage=169;context=AAAACTAGGCAAGATAAACGTTGTAAATCTTAGCTCCTTGG;IPDRatio=2.02
gi|68566501|gb|CP000077.1| Sulfolobus acidocaldarius DSM 639, complete genome	kinModCall	modified_base	40156	40156	28	+	.	coverage=195;context=AGATTTACAACGTTTATCTTGCCTAGTTTTATTTTGTTTAT;IPDRatio=1.47
gi|68566501|gb|CP000077.1| Sulfolobus acidocaldarius DSM 639, complete genome	kinModCall	modified_base	40191	40191	30	+	.	coverage=192;context=GTTTATGACATCACCAAATGTTATGTCAATAATATCTGAAT;IPDRatio=1.70
gi|68566501|gb|CP000077.1| Sulfolobus acidocaldarius DSM 639, complete genome	kinModCall	modified_base	40218	40218	26	-	.	coverage=161;context=ATAAGGTTGAGGACTTTGCGGAGAGGTATTCAGATATTATT;IPDRatio=1.55
gi|68566501|gb|CP000077.1| Sulfolobus acidocaldarius DSM 639, complete genome	kinModCall	modified_base	40281	40281	25	-	.	coverage=171;context=AAGTGAAAATAGAGGAAGAAGGTAGAAATGAAAAAAGAAAG;IPDRatio=1.59
gi|68566501|gb|CP000077.1| Sulfolobus acidocaldarius DSM 639, complete genome	kinModCall	modified_base	40293	40293	26	+	.	coverage=198;context=ATTTCTACCTTCTTCCTCTATTTTCACTTTTAGTCTCTCGA;IPDRatio=1.44
gi|68566501|gb|CP000077.1| Sulfolobus acidocaldarius DSM 639, complete genome	kinModCall	modified_base	40395	40395	21	+	.	coverage=206;context=TTCTTTCAATTGATTGAAAGTCCTCCTTATTATTCTGTATT;IPDRatio=1.38
gi|68566501|gb|CP000077.1| Sulfolobus acidocaldarius DSM 639, complete genome	kinModCall	.	40400	40400	10	-	.	context=TATTCAATACAGAATAATAAGGAGGACTTTCAATCAATTGA;motif=GGNNBVNY;coverage=187;IPDRatio=1.192;id=GGNNBVNY
gi|68566501|gb|CP000077.1| Sulfolobus acidocaldarius DSM 639, complete genome	kinModCall	modified_base	40424	40424	24	+	.	coverage=202;context=TTATTCTGTATTGAATATTAGCGTTTTCCCTTATTTCAAGT;IPDRatio=1.45
gi|68566501|gb|CP000077.1| Sulfolobus acidocaldarius DSM 639, complete genome	kinModCall	modified_base	40447	40447	25	+	.	coverage=207;context=TTTTCCCTTATTTCAAGTAAGGTAGCGAATTCATTCACAGA;IPDRatio=1.52
gi|68566501|gb|CP000077.1| Sulfolobus acidocaldarius DSM 639, complete genome	kinModCall	modified_base	40453	40453	21	+	.	coverage=195;context=CTTATTTCAAGTAAGGTAGCGAATTCATTCACAGACAGGTA;IPDRatio=1.36
gi|68566501|gb|CP000077.1| Sulfolobus acidocaldarius DSM 639, complete genome	kinModCall	modified_base	40470	40470	23	+	.	context=AGCGAATTCATTCACAGACAGGTATAAGGGATTTAATTTTG;motif=GGKRTANND;coverage=205;IPDRatio=1.47;id=GGKRTANND
gi|68566501|gb|CP000077.1| Sulfolobus acidocaldarius DSM 639, complete genome	kinModCall	modified_base	40494	40494	26	+	.	coverage=208;context=TAAGGGATTTAATTTTGGCTCTATGATATTCAAATTGGGTA;IPDRatio=1.44
gi|68566501|gb|CP000077.1| Sulfolobus acidocaldarius DSM 639, complete genome	kinModCall	.	40534	40534	9	-	.	context=TTAATATTTGACTACCATGGGGAGTATTACGATAGTACACT;motif=GGNNBVNY;coverage=167;IPDRatio=1.198;id=GGNNBVNY
gi|68566501|gb|CP000077.1| Sulfolobus acidocaldarius DSM 639, complete genome	kinModCall	modified_base	40583	40583	21	-	.	coverage=190;context=TACAGTCGCCATACTATCCCAGAGGCTAGTCGAAATAGGAG;IPDRatio=1.37
gi|68566501|gb|CP000077.1| Sulfolobus acidocaldarius DSM 639, complete genome	kinModCall	modified_base	40584	40584	27	+	.	context=TCCTATTTCGACTAGCCTCTGGGATAGTATGGCGACTGTAT;motif=GGNNBVNY,GGKRTANND;coverage=198;IPDRatio=1.55;id=GGNNBVNY,GGKRTANND
gi|68566501|gb|CP000077.1| Sulfolobus acidocaldarius DSM 639, complete genome	kinModCall	modified_base	40615	40615	24	-	.	coverage=194;context=ATTTTGGCAGCAACAGGGTCAGGTAAATCAAATACAGTCGC;IPDRatio=1.44
gi|68566501|gb|CP000077.1| Sulfolobus acidocaldarius DSM 639, complete genome	kinModCall	m6A	40640	40640	30	+	.	context=CTGTTGCTGCCAAAATAGCAAGGTGTCTAGATAGAGGATTT;fracLow=0.248;coverage=188;IPDRatio=1.72;fracUp=0.494;frac=0.367;identificationQv=8
gi|68566501|gb|CP000077.1| Sulfolobus acidocaldarius DSM 639, complete genome	kinModCall	modified_base	40646	40646	28	-	.	coverage=179;context=AAGACTAAATCCTCTATCTAGACACCTTGCTATTTTGGCAG;IPDRatio=1.42
gi|68566501|gb|CP000077.1| Sulfolobus acidocaldarius DSM 639, complete genome	kinModCall	modified_base	40659	40659	22	+	.	coverage=201;context=AAGGTGTCTAGATAGAGGATTTAGTCTTATTTTGACCTCCA;IPDRatio=1.38
gi|68566501|gb|CP000077.1| Sulfolobus acidocaldarius DSM 639, complete genome	kinModCall	modified_base	40679	40679	24	-	.	coverage=187;context=AAAATTAATAGGGAGTAATGTGGAGGTCAAAATAAGACTAA;IPDRatio=1.53
gi|68566501|gb|CP000077.1| Sulfolobus acidocaldarius DSM 639, complete genome	kinModCall	modified_base	40688	40688	55	-	.	context=TAGAATAGGAAAATTAATAGGGAGTAATGTGGAGGTCAAAA;motif=GGNNBVNY;coverage=176;IPDRatio=2.30;id=GGNNBVNY
gi|68566501|gb|CP000077.1| Sulfolobus acidocaldarius DSM 639, complete genome	kinModCall	m4C	40701	40701	54	+	.	context=ATTACTCCCTATTAATTTTCCTATTCTAACATCCCCTGCAG;fracLow=0.916;coverage=196;IPDRatio=1.97;fracUp=1.000;frac=1.000;identificationQv=19
gi|68566501|gb|CP000077.1| Sulfolobus acidocaldarius DSM 639, complete genome	kinModCall	.	40715	40715	11	-	.	context=TTCAACTGTTTTTTCTGCAGGGGATGTTAGAATAGGAAAAT;motif=GGNNBVNY;coverage=186;IPDRatio=1.219;id=GGNNBVNY
gi|68566501|gb|CP000077.1| Sulfolobus acidocaldarius DSM 639, complete genome	kinModCall	modified_base	40729	40729	30	-	.	coverage=186;context=TCTGATGAGGAGCTTTCAACTGTTTTTTCTGCAGGGGATGT;IPDRatio=1.53
gi|68566501|gb|CP000077.1| Sulfolobus acidocaldarius DSM 639, complete genome	kinModCall	modified_base	40730	40730	24	+	.	coverage=198;context=CATCCCCTGCAGAAAAAACAGTTGAAAGCTCCTCATCAGAG;IPDRatio=1.42
gi|68566501|gb|CP000077.1| Sulfolobus acidocaldarius DSM 639, complete genome	kinModCall	modified_base	40736	40736	24	-	.	coverage=186;context=ACTAGCCTCTGATGAGGAGCTTTCAACTGTTTTTTCTGCAG;IPDRatio=1.45
gi|68566501|gb|CP000077.1| Sulfolobus acidocaldarius DSM 639, complete genome	kinModCall	modified_base	40738	40738	26	-	.	coverage=183;context=AGACTAGCCTCTGATGAGGAGCTTTCAACTGTTTTTTCTGC;IPDRatio=1.51
gi|68566501|gb|CP000077.1| Sulfolobus acidocaldarius DSM 639, complete genome	kinModCall	modified_base	40743	40743	25	-	.	coverage=183;context=CTGTTAGACTAGCCTCTGATGAGGAGCTTTCAACTGTTTTT;IPDRatio=1.63
gi|68566501|gb|CP000077.1| Sulfolobus acidocaldarius DSM 639, complete genome	kinModCall	modified_base	40752	40752	22	+	.	coverage=193;context=TGAAAGCTCCTCATCAGAGGCTAGTCTAACAGGTGTTCCAG;IPDRatio=1.40
gi|68566501|gb|CP000077.1| Sulfolobus acidocaldarius DSM 639, complete genome	kinModCall	modified_base	40762	40762	23	+	.	coverage=196;context=TCATCAGAGGCTAGTCTAACAGGTGTTCCAGCTACAGGAGG;IPDRatio=1.40
gi|68566501|gb|CP000077.1| Sulfolobus acidocaldarius DSM 639, complete genome	kinModCall	modified_base	40763	40763	33	+	.	coverage=200;context=CATCAGAGGCTAGTCTAACAGGTGTTCCAGCTACAGGAGGT;IPDRatio=1.56
gi|68566501|gb|CP000077.1| Sulfolobus acidocaldarius DSM 639, complete genome	kinModCall	modified_base	40764	40764	30	+	.	coverage=175;context=ATCAGAGGCTAGTCTAACAGGTGTTCCAGCTACAGGAGGTA;IPDRatio=1.58
gi|68566501|gb|CP000077.1| Sulfolobus acidocaldarius DSM 639, complete genome	kinModCall	.	40770	40770	13	-	.	context=CAGATTTACCTCCTGTAGCTGGAACACCTGTTAGACTAGCC;motif=GGNNBVNY;coverage=188;IPDRatio=1.231;id=GGNNBVNY
gi|68566501|gb|CP000077.1| Sulfolobus acidocaldarius DSM 639, complete genome	kinModCall	modified_base	40790	40790	22	+	.	coverage=193;context=CAGCTACAGGAGGTAAATCTGGTTGTGTGAATTTTCCGTCT;IPDRatio=1.40
gi|68566501|gb|CP000077.1| Sulfolobus acidocaldarius DSM 639, complete genome	kinModCall	modified_base	40793	40793	29	+	.	coverage=188;context=CTACAGGAGGTAAATCTGGTTGTGTGAATTTTCCGTCTAAT;IPDRatio=1.62
gi|68566501|gb|CP000077.1| Sulfolobus acidocaldarius DSM 639, complete genome	kinModCall	modified_base	40794	40794	22	+	.	coverage=201;context=TACAGGAGGTAAATCTGGTTGTGTGAATTTTCCGTCTAATT;IPDRatio=1.55
gi|68566501|gb|CP000077.1| Sulfolobus acidocaldarius DSM 639, complete genome	kinModCall	modified_base	40795	40795	25	+	.	coverage=198;context=ACAGGAGGTAAATCTGGTTGTGTGAATTTTCCGTCTAATTT;IPDRatio=1.44
gi|68566501|gb|CP000077.1| Sulfolobus acidocaldarius DSM 639, complete genome	kinModCall	modified_base	40805	40805	41	+	.	coverage=199;context=AATCTGGTTGTGTGAATTTTCCGTCTAATTTACAAAGTAGT;IPDRatio=1.75
gi|68566501|gb|CP000077.1| Sulfolobus acidocaldarius DSM 639, complete genome	kinModCall	modified_base	40807	40807	35	+	.	coverage=196;context=TCTGGTTGTGTGAATTTTCCGTCTAATTTACAAAGTAGTTT;IPDRatio=1.57
gi|68566501|gb|CP000077.1| Sulfolobus acidocaldarius DSM 639, complete genome	kinModCall	modified_base	40824	40824	22	+	.	coverage=197;context=TCCGTCTAATTTACAAAGTAGTTTGATTCTGGCTTTAATGA;IPDRatio=1.34
gi|68566501|gb|CP000077.1| Sulfolobus acidocaldarius DSM 639, complete genome	kinModCall	m4C	40836	40836	20	+	.	context=ACAAAGTAGTTTGATTCTGGCTTTAATGAAAAATGGGATCT;fracLow=0.067;coverage=202;IPDRatio=1.34;fracUp=0.433;frac=0.321;identificationQv=3
gi|68566501|gb|CP000077.1| Sulfolobus acidocaldarius DSM 639, complete genome	kinModCall	modified_base	40849	40849	29	+	.	coverage=190;context=ATTCTGGCTTTAATGAAAAATGGGATCTTATTTGCCTCCAG;IPDRatio=1.53
gi|68566501|gb|CP000077.1| Sulfolobus acidocaldarius DSM 639, complete genome	kinModCall	.	40850	40850	20	+	.	context=TTCTGGCTTTAATGAAAAATGGGATCTTATTTGCCTCCAGT;motif=GGNNBVNY;coverage=195;IPDRatio=1.384;id=GGNNBVNY
gi|68566501|gb|CP000077.1| Sulfolobus acidocaldarius DSM 639, complete genome	kinModCall	modified_base	40853	40853	43	+	.	context=TGGCTTTAATGAAAAATGGGATCTTATTTGCCTCCAGTTGT;motif=GGATCY;coverage=205;IPDRatio=1.68;id=GGATCY
gi|68566501|gb|CP000077.1| Sulfolobus acidocaldarius DSM 639, complete genome	kinModCall	modified_base	40854	40854	50	-	.	context=AACAACTGGAGGCAAATAAGATCCCATTTTTCATTAAAGCC;motif=AGATCC;coverage=196;IPDRatio=1.80;id=AGATCC
gi|68566501|gb|CP000077.1| Sulfolobus acidocaldarius DSM 639, complete genome	kinModCall	modified_base	40855	40855	21	-	.	coverage=180;context=AAACAACTGGAGGCAAATAAGATCCCATTTTTCATTAAAGC;IPDRatio=1.42
gi|68566501|gb|CP000077.1| Sulfolobus acidocaldarius DSM 639, complete genome	kinModCall	modified_base	40864	40864	21	+	.	coverage=188;context=AAAAATGGGATCTTATTTGCCTCCAGTTGTTTTATTCTTTG;IPDRatio=1.36
gi|68566501|gb|CP000077.1| Sulfolobus acidocaldarius DSM 639, complete genome	kinModCall	modified_base	40903	40903	22	-	.	coverage=197;context=CCTTTATTAGATGATAATTTGAATGATGTGAAATTTGTACA;IPDRatio=1.38
gi|68566501|gb|CP000077.1| Sulfolobus acidocaldarius DSM 639, complete genome	kinModCall	modified_base	40912	40912	27	-	.	coverage=197;context=ACAGGTAGTCCTTTATTAGATGATAATTTGAATGATGTGAA;IPDRatio=1.50
gi|68566501|gb|CP000077.1| Sulfolobus acidocaldarius DSM 639, complete genome	kinModCall	modified_base	40922	40922	55	+	.	context=TCAAATTATCATCTAATAAAGGACTACCTGTATAAACATTA;motif=GGNNBVNY;coverage=198;IPDRatio=2.02;id=GGNNBVNY
gi|68566501|gb|CP000077.1| Sulfolobus acidocaldarius DSM 639, complete genome	kinModCall	.	40953	40953	10	-	.	context=ATGATGGGGATAAAATTTTAGGACTCATTACTAATGTTTAT;motif=GGNNBVNY;coverage=187;IPDRatio=1.191;id=GGNNBVNY
gi|68566501|gb|CP000077.1| Sulfolobus acidocaldarius DSM 639, complete genome	kinModCall	modified_base	40960	40960	26	+	.	coverage=199;context=TTAGTAATGAGTCCTAAAATTTTATCCCCATCATATTCAAG;IPDRatio=1.48
gi|68566501|gb|CP000077.1| Sulfolobus acidocaldarius DSM 639, complete genome	kinModCall	modified_base	40967	40967	22	-	.	context=TGTGATTCTTGAATATGATGGGGATAAAATTTTAGGACTCA;motif=GGKRTANND;coverage=192;IPDRatio=1.39;id=GGKRTANND
gi|68566501|gb|CP000077.1| Sulfolobus acidocaldarius DSM 639, complete genome	kinModCall	modified_base	40970	40970	22	+	.	coverage=207;context=GTCCTAAAATTTTATCCCCATCATATTCAAGAATCACATAA;IPDRatio=1.35
gi|68566501|gb|CP000077.1| Sulfolobus acidocaldarius DSM 639, complete genome	kinModCall	.	41023	41023	9	+	.	context=ATTTTTTGCTCTAGTATGGCGGTAGCTTCATTTATAGTTGC;motif=GGNNBVNY;coverage=207;IPDRatio=1.171;id=GGNNBVNY
gi|68566501|gb|CP000077.1| Sulfolobus acidocaldarius DSM 639, complete genome	kinModCall	.	41049	41049	11	-	.	context=TGACCATAGGATACATCATAGGGTCAGCAACTATAAATGAA;motif=GGNNBVNY;coverage=189;IPDRatio=1.226;id=GGNNBVNY
gi|68566501|gb|CP000077.1| Sulfolobus acidocaldarius DSM 639, complete genome	kinModCall	modified_base	41087	41087	38	-	.	coverage=190;context=AAATCGTTATATACTTTTTAGGATAACATCTTAATAAATGA;IPDRatio=1.91
gi|68566501|gb|CP000077.1| Sulfolobus acidocaldarius DSM 639, complete genome	kinModCall	modified_base	41114	41114	52	+	.	coverage=210;context=GTATATAACGATTTATTATAGTGTGATAGTAATACCAGAAC;IPDRatio=1.97
gi|68566501|gb|CP000077.1| Sulfolobus acidocaldarius DSM 639, complete genome	kinModCall	modified_base	41220	41220	21	-	.	coverage=187;context=CAATGCTATGCGCATTTGCTGAAGAAGAAGCAAAAATTGCA;IPDRatio=1.38
gi|68566501|gb|CP000077.1| Sulfolobus acidocaldarius DSM 639, complete genome	kinModCall	.	41251	41251	16	+	.	context=CATAGCATTGCTTCTATGTCGGCATATCCTTCTGCTTTTGC;motif=GGNNBVNY;coverage=205;IPDRatio=1.281;id=GGNNBVNY
gi|68566501|gb|CP000077.1| Sulfolobus acidocaldarius DSM 639, complete genome	kinModCall	modified_base	41304	41304	29	+	.	coverage=188;context=TTTGTTGTATGTGGATATGTGCTCCTCTCCCTCTTTAGTAG;IPDRatio=1.49
gi|68566501|gb|CP000077.1| Sulfolobus acidocaldarius DSM 639, complete genome	kinModCall	modified_base	41314	41314	23	-	.	coverage=176;context=TCTGATTTCGCTACTAAAGAGGGAGAGGAGCACATATCCAC;IPDRatio=1.50
gi|68566501|gb|CP000077.1| Sulfolobus acidocaldarius DSM 639, complete genome	kinModCall	m6A	41342	41342	42	-	.	context=CACCGAATTAAAGGTAAAGAAGTTACTATCTGATTTCGCTA;fracLow=0.159;coverage=157;IPDRatio=1.71;fracUp=0.412;frac=0.301;identificationQv=7
gi|68566501|gb|CP000077.1| Sulfolobus acidocaldarius DSM 639, complete genome	kinModCall	modified_base	41358	41358	26	+	.	coverage=188;context=TAACTTCTTTACCTTTAATTCGGTGGCTACTTTTCCTACAG;IPDRatio=1.59
gi|68566501|gb|CP000077.1| Sulfolobus acidocaldarius DSM 639, complete genome	kinModCall	modified_base	41364	41364	27	-	.	coverage=166;context=CAGAAACTGTAGGAAAAGTAGCCACCGAATTAAAGGTAAAG;IPDRatio=1.54
gi|68566501|gb|CP000077.1| Sulfolobus acidocaldarius DSM 639, complete genome	kinModCall	modified_base	41376	41376	23	+	.	coverage=193;context=TTCGGTGGCTACTTTTCCTACAGTTTCTGCAATTTTTGCTT;IPDRatio=1.44
gi|68566501|gb|CP000077.1| Sulfolobus acidocaldarius DSM 639, complete genome	kinModCall	modified_base	41403	41403	33	-	.	coverage=184;context=CAATGCTATGCGCATTTGCTGAAGAAGAAGCAAAAATTGCA;IPDRatio=1.57
gi|68566501|gb|CP000077.1| Sulfolobus acidocaldarius DSM 639, complete genome	kinModCall	.	41434	41434	6	+	.	context=CATAGCATTGCTTCTATGTCGGCATATCCTTCTGCTTTTGC;motif=GGNNBVNY;coverage=203;IPDRatio=1.104;id=GGNNBVNY
gi|68566501|gb|CP000077.1| Sulfolobus acidocaldarius DSM 639, complete genome	kinModCall	modified_base	41497	41497	51	-	.	coverage=198;context=GAAGAATTCTCAATAAAAGAGGGAGAGGAGCACATATCCAC;IPDRatio=1.83
gi|68566501|gb|CP000077.1| Sulfolobus acidocaldarius DSM 639, complete genome	kinModCall	modified_base	41545	41545	27	-	.	coverage=198;context=TATTCATTACGAATACCTATGATATCCAGTAAAGTAGAAAA;IPDRatio=1.43
gi|68566501|gb|CP000077.1| Sulfolobus acidocaldarius DSM 639, complete genome	kinModCall	modified_base	41548	41548	21	+	.	coverage=214;context=TCTACTTTACTGGATATCATAGGTATTCGTAATGAATAATC;IPDRatio=1.39
gi|68566501|gb|CP000077.1| Sulfolobus acidocaldarius DSM 639, complete genome	kinModCall	modified_base	41549	41549	27	+	.	coverage=213;context=CTACTTTACTGGATATCATAGGTATTCGTAATGAATAATCG;IPDRatio=1.48
gi|68566501|gb|CP000077.1| Sulfolobus acidocaldarius DSM 639, complete genome	kinModCall	modified_base	41551	41551	25	+	.	coverage=214;context=ACTTTACTGGATATCATAGGTATTCGTAATGAATAATCGGA;IPDRatio=1.44
gi|68566501|gb|CP000077.1| Sulfolobus acidocaldarius DSM 639, complete genome	kinModCall	modified_base	41558	41558	32	+	.	coverage=219;context=TGGATATCATAGGTATTCGTAATGAATAATCGGAAGGCAAA;IPDRatio=1.65
gi|68566501|gb|CP000077.1| Sulfolobus acidocaldarius DSM 639, complete genome	kinModCall	modified_base	41567	41567	24	+	.	coverage=209;context=TAGGTATTCGTAATGAATAATCGGAAGGCAAATATATAAGC;IPDRatio=1.40
gi|68566501|gb|CP000077.1| Sulfolobus acidocaldarius DSM 639, complete genome	kinModCall	modified_base	41569	41569	50	+	.	coverage=217;context=GGTATTCGTAATGAATAATCGGAAGGCAAATATATAAGCAT;IPDRatio=1.76
gi|68566501|gb|CP000077.1| Sulfolobus acidocaldarius DSM 639, complete genome	kinModCall	modified_base	41570	41570	44	+	.	coverage=191;context=GTATTCGTAATGAATAATCGGAAGGCAAATATATAAGCATT;IPDRatio=1.66
gi|68566501|gb|CP000077.1| Sulfolobus acidocaldarius DSM 639, complete genome	kinModCall	modified_base	41598	41598	23	-	.	coverage=215;context=TTATATTTAGTATTAAAAAAGCTTAACAAATGCTTATATAT;IPDRatio=1.51
gi|68566501|gb|CP000077.1| Sulfolobus acidocaldarius DSM 639, complete genome	kinModCall	modified_base	41630	41630	45	+	.	coverage=212;context=TAAATATAATTAGCATTTTTGTATTTCAACAAAGTTTGAGA;IPDRatio=1.66
gi|68566501|gb|CP000077.1| Sulfolobus acidocaldarius DSM 639, complete genome	kinModCall	modified_base	41631	41631	23	+	.	coverage=209;context=AAATATAATTAGCATTTTTGTATTTCAACAAAGTTTGAGAT;IPDRatio=1.48
gi|68566501|gb|CP000077.1| Sulfolobus acidocaldarius DSM 639, complete genome	kinModCall	modified_base	41676	41676	25	+	.	coverage=201;context=GTATTACGGAACTAAAAATCCTCTAAAAAACTTAACTTGTA;IPDRatio=1.41
gi|68566501|gb|CP000077.1| Sulfolobus acidocaldarius DSM 639, complete genome	kinModCall	modified_base	41690	41690	23	-	.	coverage=217;context=GAAAGAATTTTATATACAAGTTAAGTTTTTTAGAGGATTTT;IPDRatio=1.40
gi|68566501|gb|CP000077.1| Sulfolobus acidocaldarius DSM 639, complete genome	kinModCall	.	41769	41769	15	-	.	context=AGCTGAAAAACTTCCTGAAAGGAAGAACGAATTAGAAACCA;motif=GGNNBVNY;coverage=223;IPDRatio=1.312;id=GGNNBVNY
gi|68566501|gb|CP000077.1| Sulfolobus acidocaldarius DSM 639, complete genome	kinModCall	modified_base	41911	41911	32	-	.	coverage=218;context=GGGGAATATTAGAGAAAATGATAAAGTATTTAGGGTTAGAA;IPDRatio=1.51
gi|68566501|gb|CP000077.1| Sulfolobus acidocaldarius DSM 639, complete genome	kinModCall	modified_base	41912	41912	22	-	.	coverage=203;context=AGGGGAATATTAGAGAAAATGATAAAGTATTTAGGGTTAGA;IPDRatio=1.48
gi|68566501|gb|CP000077.1| Sulfolobus acidocaldarius DSM 639, complete genome	kinModCall	modified_base	41925	41925	22	-	.	coverage=214;context=ATTGGGTCATGCTAGGGGAATATTAGAGAAAATGATAAAGT;IPDRatio=1.39
gi|68566501|gb|CP000077.1| Sulfolobus acidocaldarius DSM 639, complete genome	kinModCall	.	41929	41929	19	-	.	context=TTGAATTGGGTCATGCTAGGGGAATATTAGAGAAAATGATA;motif=GGNNBVNY;coverage=189;IPDRatio=1.364;id=GGNNBVNY
gi|68566501|gb|CP000077.1| Sulfolobus acidocaldarius DSM 639, complete genome	kinModCall	modified_base	41930	41930	27	-	.	coverage=208;context=GTTGAATTGGGTCATGCTAGGGGAATATTAGAGAAAATGAT;IPDRatio=1.57
gi|68566501|gb|CP000077.1| Sulfolobus acidocaldarius DSM 639, complete genome	kinModCall	modified_base	41932	41932	23	-	.	coverage=217;context=TAGTTGAATTGGGTCATGCTAGGGGAATATTAGAGAAAATG;IPDRatio=1.57
gi|68566501|gb|CP000077.1| Sulfolobus acidocaldarius DSM 639, complete genome	kinModCall	modified_base	41937	41937	21	+	.	coverage=206;context=TCTCTAATATTCCCCTAGCATGACCCAATTCAACTAAGGCT;IPDRatio=1.36
gi|68566501|gb|CP000077.1| Sulfolobus acidocaldarius DSM 639, complete genome	kinModCall	modified_base	41954	41954	22	-	.	coverage=219;context=GAAAAAATTAGGGAAAAAGCCTTAGTTGAATTGGGTCATGC;IPDRatio=1.42
gi|68566501|gb|CP000077.1| Sulfolobus acidocaldarius DSM 639, complete genome	kinModCall	modified_base	41955	41955	26	-	.	coverage=225;context=TGAAAAAATTAGGGAAAAAGCCTTAGTTGAATTGGGTCATG;IPDRatio=1.43
gi|68566501|gb|CP000077.1| Sulfolobus acidocaldarius DSM 639, complete genome	kinModCall	modified_base	41965	41965	35	-	.	coverage=225;context=AGGAAGAATCTGAAAAAATTAGGGAAAAAGCCTTAGTTGAA;IPDRatio=1.56
gi|68566501|gb|CP000077.1| Sulfolobus acidocaldarius DSM 639, complete genome	kinModCall	.	41984	41984	18	-	.	context=CTGGAGGAGGTTAATAAAAAGGAAGAATCTGAAAAAATTAG;motif=GGNNBVNY;coverage=221;IPDRatio=1.368;id=GGNNBVNY
gi|68566501|gb|CP000077.1| Sulfolobus acidocaldarius DSM 639, complete genome	kinModCall	modified_base	41999	41999	22	-	.	coverage=217;context=TTCTCCTCTCAAAAGCTGGAGGAGGTTAATAAAAAGGAAGA;IPDRatio=1.39
gi|68566501|gb|CP000077.1| Sulfolobus acidocaldarius DSM 639, complete genome	kinModCall	modified_base	42055	42055	22	-	.	coverage=218;context=AAATAGGATTAAAAGAGCTTTTTATGGCTAACTCCGAAGAC;IPDRatio=1.33
gi|68566501|gb|CP000077.1| Sulfolobus acidocaldarius DSM 639, complete genome	kinModCall	modified_base	42057	42057	21	+	.	coverage=201;context=CTTCGGAGTTAGCCATAAAAAGCTCTTTTAATCCTATTTCA;IPDRatio=1.40
gi|68566501|gb|CP000077.1| Sulfolobus acidocaldarius DSM 639, complete genome	kinModCall	modified_base	42062	42062	28	-	.	coverage=195;context=CAGACTGAAATAGGATTAAAAGAGCTTTTTATGGCTAACTC;IPDRatio=1.47
gi|68566501|gb|CP000077.1| Sulfolobus acidocaldarius DSM 639, complete genome	kinModCall	modified_base	42081	42081	21	+	.	coverage=210;context=CTTTTAATCCTATTTCAGTCTGTGTCCCCTTCATCACCTTT;IPDRatio=1.44
gi|68566501|gb|CP000077.1| Sulfolobus acidocaldarius DSM 639, complete genome	kinModCall	modified_base	42164	42164	25	-	.	coverage=207;context=GTTTCGGGTTACGACATCATTGGTCAGTATTGGAGTTAGTC;IPDRatio=1.48
gi|68566501|gb|CP000077.1| Sulfolobus acidocaldarius DSM 639, complete genome	kinModCall	modified_base	42186	42186	32	+	.	coverage=212;context=TGATGTCGTAACCCGAAACTGAATAAAAGTAAAATCCTTCC;IPDRatio=1.51
gi|68566501|gb|CP000077.1| Sulfolobus acidocaldarius DSM 639, complete genome	kinModCall	.	42206	42206	14	-	.	context=CATACAAATATTCTCAGTAGGGAAGGATTTTACTTTTATTC;motif=GGNNBVNY;coverage=207;IPDRatio=1.259;id=GGNNBVNY
gi|68566501|gb|CP000077.1| Sulfolobus acidocaldarius DSM 639, complete genome	kinModCall	modified_base	42210	42210	23	-	.	coverage=214;context=TTATCATACAAATATTCTCAGTAGGGAAGGATTTTACTTTT;IPDRatio=1.38
gi|68566501|gb|CP000077.1| Sulfolobus acidocaldarius DSM 639, complete genome	kinModCall	modified_base	42249	42249	41	-	.	coverage=160;context=CTTCGCTATTAATTTCAAGGGCTTTCATTCTTTTTGAGGTT;IPDRatio=1.72
gi|68566501|gb|CP000077.1| Sulfolobus acidocaldarius DSM 639, complete genome	kinModCall	modified_base	42250	42250	37	-	.	coverage=209;context=GCTTCGCTATTAATTTCAAGGGCTTTCATTCTTTTTGAGGT;IPDRatio=1.66
gi|68566501|gb|CP000077.1| Sulfolobus acidocaldarius DSM 639, complete genome	kinModCall	modified_base	42275	42275	22	+	.	context=AAATTAATAGCGAAGCATTAGGCGTGCCAACATTACTCTTG;motif=GGNNBVNY;coverage=212;IPDRatio=1.42;id=GGNNBVNY
gi|68566501|gb|CP000077.1| Sulfolobus acidocaldarius DSM 639, complete genome	kinModCall	.	42282	42282	10	-	.	context=TTTCCATCAAGAGTAATGTTGGCACGCCTAATGCTTCGCTA;motif=GGNNBVNY;coverage=221;IPDRatio=1.174;id=GGNNBVNY
gi|68566501|gb|CP000077.1| Sulfolobus acidocaldarius DSM 639, complete genome	kinModCall	m4C	42306	42306	92	+	.	context=ATTACTCTTGATGGAAAACGCAGGGAGAAGTGTAAAGGATG;fracLow=0.567;coverage=208;IPDRatio=2.20;fracUp=0.896;frac=0.733;identificationQv=52
gi|68566501|gb|CP000077.1| Sulfolobus acidocaldarius DSM 639, complete genome	kinModCall	m6A	42340	42340	37	+	.	context=AAGGATGAAATAATGAAAAGACTGAATTTGGACTATTCTAA;fracLow=0.234;coverage=209;IPDRatio=1.71;fracUp=0.457;frac=0.354;identificationQv=8
gi|68566501|gb|CP000077.1| Sulfolobus acidocaldarius DSM 639, complete genome	kinModCall	m4C	42343	42343	43	-	.	context=TTTTTAGAATAGTCCAAATTCAGTCTTTTCATTATTTCATC;fracLow=0.289;coverage=219;IPDRatio=1.66;fracUp=0.608;frac=0.453;identificationQv=16
gi|68566501|gb|CP000077.1| Sulfolobus acidocaldarius DSM 639, complete genome	kinModCall	.	42349	42349	18	+	.	context=ATAATGAAAAGACTGAATTTGGACTATTCTAAAAAGGTTGT;motif=GGNNBVNY;coverage=206;IPDRatio=1.349;id=GGNNBVNY
gi|68566501|gb|CP000077.1| Sulfolobus acidocaldarius DSM 639, complete genome	kinModCall	modified_base	42397	42397	22	+	.	coverage=207;context=GCAGGAACTGGTGGAAAAGGAGGAGACGGATTAGTAGTAGC;IPDRatio=1.42
gi|68566501|gb|CP000077.1| Sulfolobus acidocaldarius DSM 639, complete genome	kinModCall	modified_base	42404	42404	41	+	.	context=CTGGTGGAAAAGGAGGAGACGGATTAGTAGTAGCAAGGCAC;motif=GGNNBVNY;coverage=199;IPDRatio=1.86;id=GGNNBVNY
gi|68566501|gb|CP000077.1| Sulfolobus acidocaldarius DSM 639, complete genome	kinModCall	.	42420	42420	4	+	.	context=AGACGGATTAGTAGTAGCAAGGCACCTTGCCTCGGAAGGGT;motif=GGNNBVNY;coverage=200;IPDRatio=1.03;id=GGNNBVNY
gi|68566501|gb|CP000077.1| Sulfolobus acidocaldarius DSM 639, complete genome	kinModCall	.	42425	42425	6	-	.	context=CTCTGACCCTTCCGAGGCAAGGTGCCTTGCTACTACTAATC;motif=GGNNBVNY;coverage=207;IPDRatio=1.102;id=GGNNBVNY
gi|68566501|gb|CP000077.1| Sulfolobus acidocaldarius DSM 639, complete genome	kinModCall	.	42433	42433	16	+	.	context=GTAGCAAGGCACCTTGCCTCGGAAGGGTCAGAGGTTCATGT;motif=GGNNBVNY;coverage=203;IPDRatio=1.327;id=GGNNBVNY
gi|68566501|gb|CP000077.1| Sulfolobus acidocaldarius DSM 639, complete genome	kinModCall	modified_base	42452	42452	23	+	.	coverage=202;context=CGGAAGGGTCAGAGGTTCATGTTTTACTTTTAGGCGAGAAC;IPDRatio=1.43
gi|68566501|gb|CP000077.1| Sulfolobus acidocaldarius DSM 639, complete genome	kinModCall	modified_base	42466	42466	35	-	.	coverage=212;context=GCGTCCGGATGTTTGTTCTCGCCTAAAAGTAAAACATGAAC;IPDRatio=1.55
gi|68566501|gb|CP000077.1| Sulfolobus acidocaldarius DSM 639, complete genome	kinModCall	.	42517	42517	9	+	.	context=TTGAATGCAATATATGAAATGGATTATTCTATTAGAGAAGT;motif=GGNNBVNY;coverage=202;IPDRatio=1.169;id=GGNNBVNY
gi|68566501|gb|CP000077.1| Sulfolobus acidocaldarius DSM 639, complete genome	kinModCall	modified_base	42598	42598	25	-	.	coverage=202;context=GAAAATCCCGTGCCTAACATGGCATCTATAAGCACGTCAGC;IPDRatio=1.47
gi|68566501|gb|CP000077.1| Sulfolobus acidocaldarius DSM 639, complete genome	kinModCall	modified_base	42609	42609	30	+	.	coverage=203;context=TATAGATGCCATGTTAGGCACGGGATTTTCTGGTAAAGTTA;IPDRatio=1.51
gi|68566501|gb|CP000077.1| Sulfolobus acidocaldarius DSM 639, complete genome	kinModCall	modified_base	42619	42619	38	+	.	coverage=196;context=ATGTTAGGCACGGGATTTTCTGGTAAAGTTAGAGAACCATT;IPDRatio=1.65
gi|68566501|gb|CP000077.1| Sulfolobus acidocaldarius DSM 639, complete genome	kinModCall	modified_base	42635	42635	22	-	.	coverage=178;context=TCTAATAGCTGTTCTAAATGGTTCTCTAACTTTACCAGAAA;IPDRatio=1.40
gi|68566501|gb|CP000077.1| Sulfolobus acidocaldarius DSM 639, complete genome	kinModCall	modified_base	42636	42636	22	-	.	coverage=200;context=CTCTAATAGCTGTTCTAAATGGTTCTCTAACTTTACCAGAA;IPDRatio=1.43
gi|68566501|gb|CP000077.1| Sulfolobus acidocaldarius DSM 639, complete genome	kinModCall	modified_base	42638	42638	34	+	.	coverage=199;context=CTGGTAAAGTTAGAGAACCATTTAGAACAGCTATTAGAGTA;IPDRatio=1.61
gi|68566501|gb|CP000077.1| Sulfolobus acidocaldarius DSM 639, complete genome	kinModCall	modified_base	42681	42681	27	+	.	coverage=192;context=TAATCAGAGCTCTGGTTTTAAGGTTTCTATAGATATACCCT;IPDRatio=1.48
gi|68566501|gb|CP000077.1| Sulfolobus acidocaldarius DSM 639, complete genome	kinModCall	modified_base	42699	42699	37	-	.	context=CGTCTGCATTTATCCCAGAGGGTATATCTATAGAAACCTTA;motif=GGNNBVNY,GGKRTANND;coverage=191;IPDRatio=1.68;id=GGNNBVNY,GGKRTANND
gi|68566501|gb|CP000077.1| Sulfolobus acidocaldarius DSM 639, complete genome	kinModCall	modified_base	42704	42704	22	+	.	context=TTTCTATAGATATACCCTCTGGGATAAATGCAGACGATGAA;motif=GGKRTANND;coverage=199;IPDRatio=1.38;id=GGKRTANND
gi|68566501|gb|CP000077.1| Sulfolobus acidocaldarius DSM 639, complete genome	kinModCall	modified_base	42725	42725	24	+	.	coverage=186;context=GGATAAATGCAGACGATGAAGAACAGCAGGGAGAACACGTT;IPDRatio=1.39
gi|68566501|gb|CP000077.1| Sulfolobus acidocaldarius DSM 639, complete genome	kinModCall	.	42733	42733	17	+	.	context=GCAGACGATGAAGAACAGCAGGGAGAACACGTTATTCCCGA;motif=GGNNBVNY;coverage=195;IPDRatio=1.362;id=GGNNBVNY
gi|68566501|gb|CP000077.1| Sulfolobus acidocaldarius DSM 639, complete genome	kinModCall	.	42750	42750	20	-	.	context=GAAAGGTGACTATTAGGTCGGGAATAACGTGTTCTCCCTGC;motif=GGNNBVNY;coverage=186;IPDRatio=1.426;id=GGNNBVNY
gi|68566501|gb|CP000077.1| Sulfolobus acidocaldarius DSM 639, complete genome	kinModCall	modified_base	42751	42751	30	-	.	coverage=198;context=TGAAAGGTGACTATTAGGTCGGGAATAACGTGTTCTCCCTG;IPDRatio=1.68
gi|68566501|gb|CP000077.1| Sulfolobus acidocaldarius DSM 639, complete genome	kinModCall	modified_base	42811	42811	25	+	.	coverage=194;context=AAAAAATTTGAGAGTAAAGTGGTCGTCAAGAAAATAGGTAT;IPDRatio=1.43
gi|68566501|gb|CP000077.1| Sulfolobus acidocaldarius DSM 639, complete genome	kinModCall	modified_base	42827	42827	22	+	.	coverage=194;context=AAGTGGTCGTCAAGAAAATAGGTATTCCTAAAGAGGCTGAA;IPDRatio=1.38
gi|68566501|gb|CP000077.1| Sulfolobus acidocaldarius DSM 639, complete genome	kinModCall	modified_base	42834	42834	22	-	.	context=CATATATTTCAGCCTCTTTAGGAATACCTATTTTCTTGACG;motif=GGNNBVNY;coverage=194;IPDRatio=1.45;id=GGNNBVNY
gi|68566501|gb|CP000077.1| Sulfolobus acidocaldarius DSM 639, complete genome	kinModCall	modified_base	42843	42843	39	-	.	coverage=196;context=CGGGACCAACATATATTTCAGCCTCTTTAGGAATACCTATT;IPDRatio=1.63
gi|68566501|gb|CP000077.1| Sulfolobus acidocaldarius DSM 639, complete genome	kinModCall	.	42861	42861	16	-	.	context=CATTGACAATGACATCACCGGGACCAACATATATTTCAGCC;motif=GGNNBVNY;coverage=186;IPDRatio=1.363;id=GGNNBVNY
gi|68566501|gb|CP000077.1| Sulfolobus acidocaldarius DSM 639, complete genome	kinModCall	modified_base	42862	42862	29	-	.	coverage=199;context=ACATTGACAATGACATCACCGGGACCAACATATATTTCAGC;IPDRatio=1.58
gi|68566501|gb|CP000077.1| Sulfolobus acidocaldarius DSM 639, complete genome	kinModCall	modified_base	42893	42893	29	+	.	coverage=181;context=TTGTCAATGTGAAGAAAAGAGAGTATAACACAAAGAAAGGA;IPDRatio=1.51
gi|68566501|gb|CP000077.1| Sulfolobus acidocaldarius DSM 639, complete genome	kinModCall	.	42920	42920	8	+	.	context=ACACAAAGAAAGGAGATAATGGAAGAGTTTTGATCATTGGA;motif=GGNNBVNY;coverage=185;IPDRatio=1.151;id=GGNNBVNY
gi|68566501|gb|CP000077.1| Sulfolobus acidocaldarius DSM 639, complete genome	kinModCall	modified_base	42941	42941	24	-	.	coverage=177;context=TCCACTAAATGTAAAATTCCCTCCAATGATCAAAACTCTTC;IPDRatio=1.45
gi|68566501|gb|CP000077.1| Sulfolobus acidocaldarius DSM 639, complete genome	kinModCall	modified_base	42958	42958	24	-	.	coverage=196;context=GCAGATAGAGTTGGGGCTCCACTAAATGTAAAATTCCCTCC;IPDRatio=1.44
gi|68566501|gb|CP000077.1| Sulfolobus acidocaldarius DSM 639, complete genome	kinModCall	modified_base	42959	42959	21	+	.	context=GAGGGAATTTTACATTTAGTGGAGCCCCAACTCTATCTGCT;motif=GGNNBVNY;coverage=186;IPDRatio=1.42;id=GGNNBVNY
gi|68566501|gb|CP000077.1| Sulfolobus acidocaldarius DSM 639, complete genome	kinModCall	.	42964	42964	9	-	.	context=CCCAAAGCAGATAGAGTTGGGGCTCCACTAAATGTAAAATT;motif=GGNNBVNY;coverage=173;IPDRatio=1.159;id=GGNNBVNY
gi|68566501|gb|CP000077.1| Sulfolobus acidocaldarius DSM 639, complete genome	kinModCall	.	42982	42982	6	+	.	context=GCCCCAACTCTATCTGCTTTGGGAGCCTTAAGGACGGGAGC;motif=GGNNBVNY;coverage=189;IPDRatio=1.09;id=GGNNBVNY
gi|68566501|gb|CP000077.1| Sulfolobus acidocaldarius DSM 639, complete genome	kinModCall	.	42983	42983	13	+	.	context=CCCCAACTCTATCTGCTTTGGGAGCCTTAAGGACGGGAGCA;motif=GGNNBVNY;coverage=180;IPDRatio=1.254;id=GGNNBVNY
gi|68566501|gb|CP000077.1| Sulfolobus acidocaldarius DSM 639, complete genome	kinModCall	.	43009	43009	11	+	.	context=TTAAGGACGGGAGCAGATCTGGTATATGTCGCATCTCCAGA;motif=GGKRTANND;coverage=192;IPDRatio=1.223;id=GGKRTANND
gi|68566501|gb|CP000077.1| Sulfolobus acidocaldarius DSM 639, complete genome	kinModCall	.	43114	43114	8	+	.	context=AATATATCTACAGACAATTTGGATGAGCTAAAACCATGGAT;motif=GGNNBVNY;coverage=189;IPDRatio=1.159;id=GGNNBVNY
gi|68566501|gb|CP000077.1| Sulfolobus acidocaldarius DSM 639, complete genome	kinModCall	.	43131	43131	0	+	.	context=TTTGGATGAGCTAAAACCATGGATTGATAAAGCTGACGTCG;motif=GGNNBVNY;coverage=191;IPDRatio=0.8;id=GGNNBVNY
gi|68566501|gb|CP000077.1| Sulfolobus acidocaldarius DSM 639, complete genome	kinModCall	.	43201	43201	6	-	.	context=AGATATCTAACTATCTCTATGGAAGCATCTACAGTTTCCCT;motif=GGNNBVNY;coverage=185;IPDRatio=1.085;id=GGNNBVNY
gi|68566501|gb|CP000077.1| Sulfolobus acidocaldarius DSM 639, complete genome	kinModCall	.	43239	43239	3	-	.	context=CATCAGCATCTATGACTGAAGGTTTATTCTTTGCTTTCAGA;motif=GGNNBVNY;coverage=187;IPDRatio=1.002;id=GGNNBVNY
gi|68566501|gb|CP000077.1| Sulfolobus acidocaldarius DSM 639, complete genome	kinModCall	modified_base	43260	43260	27	+	.	coverage=188;context=TTCAGTCATAGATGCTGATGCGTTAAAATCAGTGGCAGGTA;IPDRatio=1.49
gi|68566501|gb|CP000077.1| Sulfolobus acidocaldarius DSM 639, complete genome	kinModCall	.	43292	43292	10	-	.	context=AGGAGTTATTACTGCATTCGGGAATAATTCCATACCTGCCA;motif=GGNNBVNY;coverage=165;IPDRatio=1.216;id=GGNNBVNY
gi|68566501|gb|CP000077.1| Sulfolobus acidocaldarius DSM 639, complete genome	kinModCall	m6A	43309	43309	67	-	.	context=TTAAATTCTCCTGCATGAGGAGTTATTACTGCATTCGGGAA;fracLow=0.200;coverage=173;IPDRatio=1.99;fracUp=0.441;frac=0.312;identificationQv=19
gi|68566501|gb|CP000077.1| Sulfolobus acidocaldarius DSM 639, complete genome	kinModCall	.	43342	43342	14	+	.	context=GAATTTAAGATATATTCAGGGGTTCAGCCTGATTCGAACAT;motif=GGNNBVNY;coverage=152;IPDRatio=1.28;id=GGNNBVNY
gi|68566501|gb|CP000077.1| Sulfolobus acidocaldarius DSM 639, complete genome	kinModCall	modified_base	43342	43342	22	-	.	coverage=172;context=ATGTTCGAATCAGGCTGAACCCCTGAATATATCTTAAATTC;IPDRatio=1.57
gi|68566501|gb|CP000077.1| Sulfolobus acidocaldarius DSM 639, complete genome	kinModCall	modified_base	43350	43350	21	-	.	context=TTTTTCTCATGTTCGAATCAGGCTGAACCCCTGAATATATC;motif=GGNNBVNY;coverage=176;IPDRatio=1.45;id=GGNNBVNY
gi|68566501|gb|CP000077.1| Sulfolobus acidocaldarius DSM 639, complete genome	kinModCall	.	43387	43387	0	+	.	context=AAAAGAATTGAGCAAGTGAAGGAGTGCTCACTGAAATGTAA;motif=GGNNBVNY;coverage=173;IPDRatio=0.75;id=GGNNBVNY
gi|68566501|gb|CP000077.1| Sulfolobus acidocaldarius DSM 639, complete genome	kinModCall	modified_base	43421	43421	31	-	.	context=GATATCAACATAACCCTTAAGGAGTACTACACAATTACATT;motif=GGNNBVNY;coverage=169;IPDRatio=1.71;id=GGNNBVNY
gi|68566501|gb|CP000077.1| Sulfolobus acidocaldarius DSM 639, complete genome	kinModCall	.	43453	43453	8	+	.	context=GTTGATATCATAGCAGAAAAGGAAGAATTTAAACTTAATAA;motif=GGNNBVNY;coverage=178;IPDRatio=1.161;id=GGNNBVNY
gi|68566501|gb|CP000077.1| Sulfolobus acidocaldarius DSM 639, complete genome	kinModCall	.	43487	43487	19	+	.	context=TTAATAAGACAGGAAATCCTGGAATGGCAGTTGGCGGTACT;motif=GGNNBVNY;coverage=179;IPDRatio=1.421;id=GGNNBVNY
gi|68566501|gb|CP000077.1| Sulfolobus acidocaldarius DSM 639, complete genome	kinModCall	.	43509	43509	13	+	.	context=AATGGCAGTTGGCGGTACTGGGGATACATTGACAGGAATAA;motif=GGKRTANND;coverage=172;IPDRatio=1.26;id=GGKRTANND
gi|68566501|gb|CP000077.1| Sulfolobus acidocaldarius DSM 639, complete genome	kinModCall	.	43523	43523	7	+	.	context=GTACTGGGGATACATTGACAGGAATAATTGCCTCATTTATG;motif=GGNNBVNY;coverage=181;IPDRatio=1.134;id=GGNNBVNY
gi|68566501|gb|CP000077.1| Sulfolobus acidocaldarius DSM 639, complete genome	kinModCall	modified_base	43558	43558	28	-	.	coverage=185;context=AAGTAAGCAGAAGTGAATGGAGATAGTTTTTGAGCCATAAA;IPDRatio=1.47
gi|68566501|gb|CP000077.1| Sulfolobus acidocaldarius DSM 639, complete genome	kinModCall	modified_base	43563	43563	23	-	.	coverage=185;context=CTCCCAAGTAAGCAGAAGTGAATGGAGATAGTTTTTGAGCC;IPDRatio=1.41
gi|68566501|gb|CP000077.1| Sulfolobus acidocaldarius DSM 639, complete genome	kinModCall	modified_base	43574	43574	23	-	.	coverage=186;context=ATTAACGAATGCTCCCAAGTAAGCAGAAGTGAATGGAGATA;IPDRatio=1.43
gi|68566501|gb|CP000077.1| Sulfolobus acidocaldarius DSM 639, complete genome	kinModCall	.	43579	43579	9	+	.	context=CCATTCACTTCTGCTTACTTGGGAGCATTCGTTAATGGTTT;motif=GGNNBVNY;coverage=183;IPDRatio=1.185;id=GGNNBVNY
gi|68566501|gb|CP000077.1| Sulfolobus acidocaldarius DSM 639, complete genome	kinModCall	.	43580	43580	8	+	.	context=CATTCACTTCTGCTTACTTGGGAGCATTCGTTAATGGTTTA;motif=GGNNBVNY;coverage=164;IPDRatio=1.176;id=GGNNBVNY
gi|68566501|gb|CP000077.1| Sulfolobus acidocaldarius DSM 639, complete genome	kinModCall	.	43595	43595	13	+	.	context=ACTTGGGAGCATTCGTTAATGGTTTAGCAGGGTCTATAGCA;motif=GGNNBVNY;coverage=189;IPDRatio=1.292;id=GGNNBVNY
gi|68566501|gb|CP000077.1| Sulfolobus acidocaldarius DSM 639, complete genome	kinModCall	.	43668	43668	2	-	.	context=AAGGTTCATTAATTACCTTAGGAATGTTTTCTATTATATCT;motif=GGNNBVNY;coverage=189;IPDRatio=0.97;id=GGNNBVNY
gi|68566501|gb|CP000077.1| Sulfolobus acidocaldarius DSM 639, complete genome	kinModCall	.	43686	43686	8	-	.	context=TTTTCTTGAACACTTCTAAAGGTTCATTAATTACCTTAGGA;motif=GGNNBVNY;coverage=183;IPDRatio=1.145;id=GGNNBVNY
gi|68566501|gb|CP000077.1| Sulfolobus acidocaldarius DSM 639, complete genome	kinModCall	.	43745	43745	4	-	.	context=TGAGATTATTAAAAGAATTAGGGGTAAAACCTAAGTATCTA;motif=GGKRTANND;coverage=190;IPDRatio=1.032;id=GGKRTANND
gi|68566501|gb|CP000077.1| Sulfolobus acidocaldarius DSM 639, complete genome	kinModCall	modified_base	43826	43826	30	-	.	coverage=168;context=CTTTATCATAGACGAAAACGGAAAAATTATAGAGGTATTGA;IPDRatio=1.53
gi|68566501|gb|CP000077.1| Sulfolobus acidocaldarius DSM 639, complete genome	kinModCall	modified_base	43827	43827	23	-	.	coverage=185;context=CCTTTATCATAGACGAAAACGGAAAAATTATAGAGGTATTG;IPDRatio=1.42
gi|68566501|gb|CP000077.1| Sulfolobus acidocaldarius DSM 639, complete genome	kinModCall	modified_base	43844	43844	24	-	.	coverage=187;context=AAGTGCTCAGAGAGTAACCTTTATCATAGACGAAAACGGAA;IPDRatio=1.40
gi|68566501|gb|CP000077.1| Sulfolobus acidocaldarius DSM 639, complete genome	kinModCall	modified_base	43860	43860	25	-	.	coverage=187;context=TAAACGAGAAAGGCTCAAGTGCTCAGAGAGTAACCTTTATC;IPDRatio=1.45
gi|68566501|gb|CP000077.1| Sulfolobus acidocaldarius DSM 639, complete genome	kinModCall	modified_base	43883	43883	25	-	.	coverage=193;context=AATAGCTAAATTATACGGTGTTCTAAACGAGAAAGGCTCAA;IPDRatio=1.50
gi|68566501|gb|CP000077.1| Sulfolobus acidocaldarius DSM 639, complete genome	kinModCall	modified_base	43885	43885	34	-	.	coverage=183;context=CAAATAGCTAAATTATACGGTGTTCTAAACGAGAAAGGCTC;IPDRatio=1.74
gi|68566501|gb|CP000077.1| Sulfolobus acidocaldarius DSM 639, complete genome	kinModCall	modified_base	43886	43886	30	-	.	coverage=163;context=ACAAATAGCTAAATTATACGGTGTTCTAAACGAGAAAGGCT;IPDRatio=1.57
gi|68566501|gb|CP000077.1| Sulfolobus acidocaldarius DSM 639, complete genome	kinModCall	modified_base	43899	43899	21	-	.	coverage=191;context=CTGACTCAAATAAACAAATAGCTAAATTATACGGTGTTCTA;IPDRatio=1.40
gi|68566501|gb|CP000077.1| Sulfolobus acidocaldarius DSM 639, complete genome	kinModCall	modified_base	43918	43918	23	-	.	coverage=186;context=GCCAGATTTCCTATAGTTTCTGACTCAAATAAACAAATAGC;IPDRatio=1.42
gi|68566501|gb|CP000077.1| Sulfolobus acidocaldarius DSM 639, complete genome	kinModCall	.	43936	43936	6	+	.	context=TCAGAAACTATAGGAAATCTGGCACCGCATTTGTCTGCAAA;motif=GGNNBVNY;coverage=184;IPDRatio=1.107;id=GGNNBVNY
gi|68566501|gb|CP000077.1| Sulfolobus acidocaldarius DSM 639, complete genome	kinModCall	modified_base	43940	43940	22	+	.	coverage=188;context=AAACTATAGGAAATCTGGCACCGCATTTGTCTGCAAAACTC;IPDRatio=1.43
gi|68566501|gb|CP000077.1| Sulfolobus acidocaldarius DSM 639, complete genome	kinModCall	modified_base	43941	43941	34	-	.	coverage=186;context=AGAGTTTTGCAGACAAATGCGGTGCCAGATTTCCTATAGTT;IPDRatio=1.81
gi|68566501|gb|CP000077.1| Sulfolobus acidocaldarius DSM 639, complete genome	kinModCall	modified_base	43985	43985	22	+	.	coverage=184;context=GAGTTGAAACTGTATCAACACTAACACCTATAACTTCAGCA;IPDRatio=1.36
gi|68566501|gb|CP000077.1| Sulfolobus acidocaldarius DSM 639, complete genome	kinModCall	modified_base	44028	44028	21	-	.	coverage=173;context=CCATAAAATTTGGACAACTTTATGACCAATTTAAACAGTTA;IPDRatio=1.48
gi|68566501|gb|CP000077.1| Sulfolobus acidocaldarius DSM 639, complete genome	kinModCall	modified_base	44029	44029	47	-	.	coverage=186;context=ACCATAAAATTTGGACAACTTTATGACCAATTTAAACAGTT;IPDRatio=1.71
gi|68566501|gb|CP000077.1| Sulfolobus acidocaldarius DSM 639, complete genome	kinModCall	modified_base	44030	44030	24	-	.	coverage=185;context=GACCATAAAATTTGGACAACTTTATGACCAATTTAAACAGT;IPDRatio=1.50
gi|68566501|gb|CP000077.1| Sulfolobus acidocaldarius DSM 639, complete genome	kinModCall	modified_base	44046	44046	26	+	.	coverage=184;context=ATAAAGTTGTCCAAATTTTATGGTCTCTCTAGTACAACCAG;IPDRatio=1.47
gi|68566501|gb|CP000077.1| Sulfolobus acidocaldarius DSM 639, complete genome	kinModCall	modified_base	44047	44047	21	+	.	context=TAAAGTTGTCCAAATTTTATGGTCTCTCTAGTACAACCAGG;motif=GGNNBVNY;coverage=185;IPDRatio=1.38;id=GGNNBVNY
gi|68566501|gb|CP000077.1| Sulfolobus acidocaldarius DSM 639, complete genome	kinModCall	modified_base	44062	44062	45	-	.	coverage=189;context=CCTAAGGCGTTTACACCTGGTTGTACTAGAGAGACCATAAA;IPDRatio=2.00
gi|68566501|gb|CP000077.1| Sulfolobus acidocaldarius DSM 639, complete genome	kinModCall	m4C	44076	44076	68	+	.	context=AGTACAACCAGGTGTAAACGCCTTAGGATAGAAATATAGTA;fracLow=0.701;coverage=184;IPDRatio=2.16;fracUp=1.000;frac=0.895;identificationQv=60
gi|68566501|gb|CP000077.1| Sulfolobus acidocaldarius DSM 639, complete genome	kinModCall	modified_base	44113	44113	31	-	.	coverage=193;context=TTGAAACTATCTTCATATAGAGGCAAATCTGTAGTTGTACT;IPDRatio=1.54
gi|68566501|gb|CP000077.1| Sulfolobus acidocaldarius DSM 639, complete genome	kinModCall	modified_base	44127	44127	25	+	.	coverage=182;context=TTTGCCTCTATATGAAGATAGTTTCAATTTTCCTATAGTTG;IPDRatio=1.46
gi|68566501|gb|CP000077.1| Sulfolobus acidocaldarius DSM 639, complete genome	kinModCall	modified_base	44139	44139	27	+	.	coverage=178;context=TGAAGATAGTTTCAATTTTCCTATAGTTGAATCTCCTTCAA;IPDRatio=1.54
gi|68566501|gb|CP000077.1| Sulfolobus acidocaldarius DSM 639, complete genome	kinModCall	modified_base	44234	44234	23	-	.	coverage=192;context=TAAGGCATAAGCGAAAAAGAGGTTAAAAACCATAACTGAAT;IPDRatio=1.41
gi|68566501|gb|CP000077.1| Sulfolobus acidocaldarius DSM 639, complete genome	kinModCall	modified_base	44237	44237	21	-	.	coverage=178;context=TTGTAAGGCATAAGCGAAAAAGAGGTTAAAAACCATAACTG;IPDRatio=1.37
gi|68566501|gb|CP000077.1| Sulfolobus acidocaldarius DSM 639, complete genome	kinModCall	modified_base	44241	44241	21	+	.	coverage=163;context=TATGGTTTTTAACCTCTTTTTCGCTTATGCCTTACAAATGA;IPDRatio=1.36
gi|68566501|gb|CP000077.1| Sulfolobus acidocaldarius DSM 639, complete genome	kinModCall	modified_base	44261	44261	25	-	.	coverage=195;context=CATAGTCCTAGGTATTTTTCTCATTTGTAAGGCATAAGCGA;IPDRatio=1.45
gi|68566501|gb|CP000077.1| Sulfolobus acidocaldarius DSM 639, complete genome	kinModCall	modified_base	44271	44271	28	-	.	coverage=192;context=GCTGTGTTGACATAGTCCTAGGTATTTTTCTCATTTGTAAG;IPDRatio=1.54
gi|68566501|gb|CP000077.1| Sulfolobus acidocaldarius DSM 639, complete genome	kinModCall	modified_base	44272	44272	44	+	.	coverage=189;context=TTACAAATGAGAAAAATACCTAGGACTATGTCAACACAGCA;IPDRatio=1.70
gi|68566501|gb|CP000077.1| Sulfolobus acidocaldarius DSM 639, complete genome	kinModCall	modified_base	44300	44300	25	-	.	coverage=180;context=CCACTCAGGAACTTTTGCGTTATCAGGATGCTGTGTTGACA;IPDRatio=1.46
gi|68566501|gb|CP000077.1| Sulfolobus acidocaldarius DSM 639, complete genome	kinModCall	modified_base	44315	44315	38	+	.	coverage=188;context=CTGATAACGCAAAAGTTCCTGAGTGGAACCAAGGAGAAGCA;IPDRatio=1.66
gi|68566501|gb|CP000077.1| Sulfolobus acidocaldarius DSM 639, complete genome	kinModCall	.	44324	44324	5	-	.	context=ACCGCTTATTGCTTCTCCTTGGTTCCACTCAGGAACTTTTG;motif=GGNNBVNY;coverage=195;IPDRatio=1.059;id=GGNNBVNY
gi|68566501|gb|CP000077.1| Sulfolobus acidocaldarius DSM 639, complete genome	kinModCall	.	44362	44362	5	+	.	context=GGTGAAAACGAGATCATCGAGGCATATTTGGCTTTCTCCAG;motif=GGNNBVNY;coverage=192;IPDRatio=1.066;id=GGNNBVNY
gi|68566501|gb|CP000077.1| Sulfolobus acidocaldarius DSM 639, complete genome	kinModCall	modified_base	44382	44382	27	+	.	context=GGCATATTTGGCTTTCTCCAGGTATGGTGTGGAGGAGGTAA;motif=GGNNBVNY;coverage=189;IPDRatio=1.53;id=GGNNBVNY
gi|68566501|gb|CP000077.1| Sulfolobus acidocaldarius DSM 639, complete genome	kinModCall	modified_base	44394	44394	23	+	.	coverage=193;context=TTTCTCCAGGTATGGTGTGGAGGAGGTAATGTGGGATGCTG;IPDRatio=1.45
gi|68566501|gb|CP000077.1| Sulfolobus acidocaldarius DSM 639, complete genome	kinModCall	modified_base	44398	44398	56	+	.	coverage=184;context=TCCAGGTATGGTGTGGAGGAGGTAATGTGGGATGCTGAAGG;IPDRatio=2.49
gi|68566501|gb|CP000077.1| Sulfolobus acidocaldarius DSM 639, complete genome	kinModCall	.	44406	44406	15	+	.	context=TGGTGTGGAGGAGGTAATGTGGGATGCTGAAGGTAAGGACG;motif=GGNNBVNY;coverage=188;IPDRatio=1.313;id=GGNNBVNY
gi|68566501|gb|CP000077.1| Sulfolobus acidocaldarius DSM 639, complete genome	kinModCall	modified_base	44415	44415	21	+	.	coverage=195;context=GGAGGTAATGTGGGATGCTGAAGGTAAGGACGTGGACACTC;IPDRatio=1.45
gi|68566501|gb|CP000077.1| Sulfolobus acidocaldarius DSM 639, complete genome	kinModCall	modified_base	44466	44466	24	-	.	coverage=197;context=TCCTATGTCTGAAAAATTCTGGGTATTGACTTAGTAATTTT;IPDRatio=1.72
gi|68566501|gb|CP000077.1| Sulfolobus acidocaldarius DSM 639, complete genome	kinModCall	m6A	44481	44481	20	+	.	context=ATACCCAGAATTTTTCAGACATAGGATATTAGGCAAGGATA;fracLow=0.173;coverage=195;IPDRatio=1.38;fracUp=0.450;frac=0.308;identificationQv=22
gi|68566501|gb|CP000077.1| Sulfolobus acidocaldarius DSM 639, complete genome	kinModCall	m6A	44491	44491	67	+	.	context=TTTTTCAGACATAGGATATTAGGCAAGGATATTTTCCTGAC;fracLow=0.225;coverage=199;IPDRatio=1.94;fracUp=0.454;frac=0.339;identificationQv=19
gi|68566501|gb|CP000077.1| Sulfolobus acidocaldarius DSM 639, complete genome	kinModCall	modified_base	44494	44494	22	-	.	coverage=196;context=TACGTCAGGAAAATATCCTTGCCTAATATCCTATGTCTGAA;IPDRatio=1.56
gi|68566501|gb|CP000077.1| Sulfolobus acidocaldarius DSM 639, complete genome	kinModCall	modified_base	44499	44499	21	-	.	coverage=195;context=CCCTATACGTCAGGAAAATATCCTTGCCTAATATCCTATGT;IPDRatio=1.37
gi|68566501|gb|CP000077.1| Sulfolobus acidocaldarius DSM 639, complete genome	kinModCall	.	44523	44523	4	-	.	context=CACCCTCTATTTTTGGATTTGGAACCCTATACGTCAGGAAA;motif=GGNNBVNY;coverage=191;IPDRatio=1.026;id=GGNNBVNY
gi|68566501|gb|CP000077.1| Sulfolobus acidocaldarius DSM 639, complete genome	kinModCall	modified_base	44540	44540	23	+	.	coverage=183;context=TTCCAAATCCAAAAATAGAGGGTGCTGAGAGAAAAGTCTTT;IPDRatio=1.43
gi|68566501|gb|CP000077.1| Sulfolobus acidocaldarius DSM 639, complete genome	kinModCall	modified_base	44541	44541	42	+	.	coverage=158;context=TCCAAATCCAAAAATAGAGGGTGCTGAGAGAAAAGTCTTTG;IPDRatio=1.80
gi|68566501|gb|CP000077.1| Sulfolobus acidocaldarius DSM 639, complete genome	kinModCall	modified_base	44581	44581	22	-	.	coverage=192;context=GCTAAGTCATATGTTATTGGTATAGTATTTAGCGTTTCAGC;IPDRatio=1.50
gi|68566501|gb|CP000077.1| Sulfolobus acidocaldarius DSM 639, complete genome	kinModCall	modified_base	44583	44583	38	-	.	context=CAGCTAAGTCATATGTTATTGGTATAGTATTTAGCGTTTCA;motif=GGNNBVNY,GGKRTANND;coverage=199;IPDRatio=1.84;id=GGNNBVNY,GGKRTANND
gi|68566501|gb|CP000077.1| Sulfolobus acidocaldarius DSM 639, complete genome	kinModCall	.	44634	44634	4	-	.	context=GTAAAATAACTTCAAAGACTGGTGGATTAGGATTTTCGCCG;motif=GGNNBVNY;coverage=196;IPDRatio=1.032;id=GGNNBVNY
[truncated: 88,884 more rows]
